# Supplementary material for: Glomeruli of the Mouse Olfactory Bulb: Numbers, Sizes, Shapes
Source: Eur J Neurosci. 2025 Dec 8;62(11):e70327. doi: 10.1111/ejn.70327 (PMC12686850; doi:10.1111/ejn.70327)
Supplement: Supplementary file 1 — Data S1: Supporting information. [file EJN-62-0-s002.zip › TableS1.xlsx]

## Sheet: SR1-1692
Label	Size (Voxel)	Volume (µm^3)	e.d. (µm)									Statistical: Size (Voxel)	Statistical: Volume (µm^3)	e.d. calculated by volume	Statistical: e.d. (µm)
1	28434	437798	94.2089								sum	43606719	6.71413e+08	not applicable	not applicable
2	12083	186042	70.8279								ave.	16234.8	249967	78.1559	74.2721
3	14562	224211	75.3736								min	1005	15474	30.9173	30.9173
4	4868	74952.6	52.3114								q1	8068	124223	61.9062	61.9062
5	18505	284921	81.6411								median	13650.5	210177	73.767	73.767
6	33274	512320	99.2767								q3	21729.8	334573	86.1319	86.1319
7	11792	181561	70.2546								max	71576	1.10206e+06	128.155	128.155
8	10008	154093	66.5163								sd	not applicable	169069	not applicable	17.3321
9	8430	129797	62.8186
10	4037	62157.7	49.1472
11	14331	220654	74.973
12	22082	339997	86.5948
13	14188	218453	74.7228
14	2988	46006.2	44.4569
15	21490	330882	85.814
16	9963	153400	66.4165
17	4323	66561.2	50.2814
18	19244	296300	82.7137
19	6279	96677.8	56.9433
20	38940	599559	104.619
21	24146	371776	89.2129
22	15124	232864	76.3311
23	3688	56784.1	47.688
24	17778	273728	80.5577
25	7730	119019	61.0294
26	14822	228214	75.8196
27	9132	140605	64.5161
28	4574	70425.9	51.2363
29	9207	141760	64.6922
30	11949	183979	70.5651
31	7587	116817	60.6507
32	5545	85376.4	54.6319
33	2915	44882.3	44.0919
34	7831	120574	61.294
35	8899	137018	63.9626
36	11913	183424	70.4941
37	13051	200946	72.6709
38	7750	119327	61.082
39	11452	176326	69.5728
40	7523	115832	60.4797
41	30526	470009	96.4649
42	9317	143454	64.9488
43	6644	102298	58.026
44	6442	99187.5	57.4318
45	5667	87254.8	55.0297
46	19353	297978	82.8696
47	18176	279856	81.1544
48	5493	84575.7	54.4606
49	20753	319534	84.8215
50	10860	167211	68.3527
51	24712	380491	89.9046
52	26724	411469	92.2811
53	15487	238453	76.9369
54	3675	56584	47.6319
55	19206	295715	82.6593
56	48472	746323	112.541
57	4484	69040.1	50.898
58	27486	423202	93.15
59	6177	95107.3	56.6333
60	22336	343907	86.9256
61	1005	15474	30.9173
62	4352	67007.7	50.3936
63	9318	143469	64.9511
64	9041	139204	64.301
65	20645	317871	84.6741
66	5704	87824.5	55.1492
67	11494	176973	69.6578
68	13004	200223	72.5835
69	7415	114169	60.1889
70	3997	61541.8	48.9843
71	16295	250894	78.2523
72	6542	100727	57.7275
73	14563	224227	75.3754
74	6546	100789	57.7393
75	9752	150152	65.9443
76	6284	96754.7	56.9584
77	4088	62942.9	49.3533
78	2582	39755.1	42.3446
79	18025	277531	80.929
80	7579	116694	60.6294
81	5131	79002	53.237
82	9921	152754	66.323
83	7025	108164	59.1146
84	18525	285229	81.6705
85	7470	115016	60.3373
86	2907	44759.1	44.0515
87	6208	95584.6	56.7279
88	13708	211062	73.8704
89	9635	148350	65.6795
90	3555	54736.3	47.1078
91	10368	159636	67.3045
92	13938	214603	74.2813
93	14087	216898	74.545
94	29698	457260	95.5847
95	5761	88702.1	55.3323
96	3553	54705.5	47.0989
97	10423	160483	67.4233
98	7304	112460	59.887
99	5247	80788.1	53.6352
100	19037	293113	82.4161
101	8155	125563	62.128
102	9420	145040	65.1873
103	17419	268200	80.0117
104	15224	234404	76.4989
105	3497	53843.3	46.8502
106	18772	289032	82.0319
107	9571	147365	65.5337
108	12903	198667	72.3951
109	13177	202886	72.904
110	8476	130505	62.9327
111	7399	113922	60.1456
112	9910	152584	66.2985
113	6928	106670	58.8412
114	42858	659885	108.016
115	15549	239408	77.0395
116	4036	62142.3	49.1431
117	9340	143808	65.0022
118	10373	159713	67.3153
119	7899	121621	61.4709
120	6756	104022	58.3502
121	5560	85607.3	54.6811
122	1782	27437.5	37.421
123	6176	95091.9	56.6302
124	10027	154386	66.5584
125	17452	268708	80.0622
126	12530	192924	71.6907
127	8367	128827	62.6617
128	13316	205026	73.1594
129	4565	70287.3	51.2027
130	11124	171276	68.9022
131	31513	485206	97.4935
132	8371	128888	62.6717
133	13463	207290	73.4277
134	3411	52519.2	46.4629
135	23228	357642	88.0677
136	12595	193925	71.8145
137	6347	97724.8	57.1481
138	3249	50024.9	45.7154
139	7226	111259	59.6731
140	35178	541636	101.135
141	13704	211000	73.8632
142	28354	436567	94.1204
143	6544	100758	57.7334
144	13335	205319	73.1942
145	37217	573030	103.053
146	12270	188921	71.1914
147	8270	127333	62.4186
148	11410	175680	69.4877
149	11795	181608	70.2606
150	24694	380214	89.8827
151	6273	96585.4	56.9252
152	4481	68994	50.8867
153	23261	358150	88.1093
154	2824	43481.1	43.6282
155	13768	211986	73.978
156	10142	156156	66.8119
157	25086	386249	90.3559
158	11368	175033	69.4023
159	30154	464281	96.0714
160	12430	191385	71.4995
161	14234	219161	74.8034
162	7893	121529	61.4554
163	19603	301827	83.2249
164	14037	216128	74.4567
165	2353	36229.1	41.0538
166	18990	292389	82.3482
167	10415	160360	67.4061
168	10526	162069	67.6447
169	6485	99849.5	57.5593
170	12782	196804	72.1681
171	20900	321797	85.0213
172	3960	60972.1	48.8327
173	15078	232156	76.2536
174	35683	549411	101.617
175	4485	69055.5	50.9018
176	12221	188167	71.0965
177	28698	441863	94.4995
178	9315	143423	64.9442
179	19167	295114	82.6033
180	13792	212355	74.021
181	8550	131644	63.1153
182	17959	276515	80.8301
183	4300	66207.1	50.1921
184	3692	56845.7	47.7053
185	2270	34951.2	40.5653
186	18858	290357	82.157
187	15643	240855	77.1944
188	8102	124746	61.9931
189	4220	64975.3	49.8789
190	10727	165164	68.0725
191	3067	47222.6	44.8453
192	8128	125147	62.0593
193	3768	58015.9	48.0304
194	17928	276037	80.7836
195	3214	49486	45.5506
196	7421	114261	60.2051
197	18616	286631	81.804
198	6464	99526.2	57.4971
199	9190	141498	64.6524
200	22759	350420	87.4709
201	8852	136294	63.8498
202	34570	532274	100.549
203	19943	307062	83.7033
204	20746	319426	84.812
205	11892	183101	70.4527
206	20553	316455	84.5482
207	8421	129658	62.7963
208	8967	138065	64.1251
209	2699	41556.5	42.9748
210	3404	52411.4	46.4311
211	12680	195234	71.9756
212	23335	359289	88.2027
213	5584	85976.8	54.7597
214	8838	136079	63.8161
215	5660	87147	55.007
216	25188	387820	90.4782
217	15319	235867	76.6577
218	4838	74490.7	52.2037
219	14371	221270	75.0426
220	7372	113507	60.0723
221	22413	345093	87.0254
222	16650	256360	78.8165
223	26039	400922	91.4859
224	16306	251063	78.2699
225	16129	248338	77.9857
226	14453	222533	75.1851
227	19528	300673	83.1186
228	29108	448176	94.9474
229	4471	68840	50.8488
230	5206	80156.8	53.4951
231	7945	122329	61.59
232	16993	261641	79.3541
233	30246	465698	96.169
234	4082	62850.6	49.3291
235	14984	230709	76.0948
236	9833	151399	66.1263
237	7787	119896	61.179
238	7505	115554	60.4314
239	8622	132753	63.292
240	11433	176034	69.5343
241	16810	258824	79.0682
242	10528	162100	67.649
243	13202	203271	72.9501
244	18559	285753	81.7204
245	6745	103853	58.3185
246	14423	222071	75.1331
247	7243	111520	59.7198
248	17042	262396	79.4303
249	16005	246429	77.7853
250	24128	371499	89.1907
251	17592	270864	80.2757
252	2700	41571.9	42.9801
253	3570	54967.3	47.1739
254	12586	193787	71.7973
255	4792	73782.4	52.0377
256	20772	319826	84.8474
257	15405	237191	76.8009
258	12086	186088	70.8337
259	13050	200931	72.669
260	5665	87224	55.0232
261	9001	138588	64.2061
262	14409	221855	75.1087
263	7223	111213	59.6648
264	7013	107979	59.0809
265	4004	61649.6	49.0129
266	9459	145640	65.2771
267	14419	222009	75.1261
268	3513	54089.7	46.9215
269	5907	90950.1	55.7958
270	2229	34319.9	40.3196
271	2595	39955.2	42.4155
272	9100	140113	64.4406
273	8988	138388	64.1751
274	6205	95538.4	56.7187
275	10402	160160	67.378
276	4383	67485.1	50.513
277	3624	55798.7	47.4106
278	7879	121313	61.419
279	4947	76169	52.5928
280	9192	141529	64.657
281	11605	178682	69.8813
282	6438	99125.9	57.42
283	1622	24973.9	36.2657
284	4084	62881.3	49.3372
285	8197	126209	62.2344
286	7036	108333	59.1454
287	10494	161576	67.5761
288	21144	325554	85.3509
289	21037	323907	85.2067
290	21840	336270	86.2773
291	18206	280318	81.199
292	26884	413933	92.4649
293	20425	314484	84.3723
294	15321	235897	76.6611
295	4944	76122.8	52.5822
296	4750	73135.8	51.8852
297	15184	233788	76.4319
298	11993	184656	70.6516
299	16177	249077	78.063
300	5845	89995.5	55.5999
301	8396	129273	62.734
302	15689	241564	77.27
303	5219	80356.9	53.5396
304	11630	179067	69.9314
305	21718	334392	86.1164
306	1777	27360.5	37.3859
307	9140	140729	64.5349
308	14326	220577	74.9642
309	15684	241487	77.2618
310	18359	282674	81.4258
311	11428	175957	69.5242
312	8933	137541	64.044
313	4979	76661.7	52.706
314	11233	172955	69.1265
315	14206	218730	74.7543
316	12705	195619	72.0229
317	33880	521650	99.8758
318	19266	296639	82.7452
319	16268	250478	78.2091
320	11619	178898	69.9094
321	18815	289695	82.0945
322	3108	47853.9	45.0443
323	7409	114076	60.1726
324	25151	387250	90.4338
325	7920	121944	61.5254
326	12090	186150	70.8415
327	14620	225104	75.4736
328	13959	214927	74.3186
329	22287	343153	86.862
330	28732	442387	94.5368
331	16199	249416	78.0984
332	8893	136926	63.9482
333	4214	64883	49.8552
334	21232	326909	85.4692
335	10329	159036	67.22
336	29878	460032	95.7774
337	2614	40247.8	42.5188
338	8550	131644	63.1153
339	10975	168982	68.5931
340	16952	261010	79.2902
341	6814	104915	58.5167
342	20494	315546	84.4672
343	13044	200838	72.6579
344	10770	165826	68.1634
345	52869	814024	115.846
346	23034	354654	87.8218
347	6288	96816.3	56.9705
348	2429	37399.3	41.4911
349	11647	179329	69.9655
350	22654	348804	87.3362
351	33269	512243	99.2718
352	18550	285614	81.7072
353	21623	332929	85.9906
354	9820	151199	66.0972
355	21109	325015	85.3038
356	4444	68424.3	50.7462
357	29070	447591	94.9061
358	16784	258423	79.0274
359	17826	274467	80.6301
360	11944	183902	70.5552
361	8088	124531	61.9574
362	18790	289310	82.0581
363	71576	1.10206e+06	128.155
364	10566	162685	67.7303
365	7363	113368	60.0478
366	26890	414025	92.4718
367	1394	21463.4	34.48
368	13644	210077	73.7553
369	5736	88317.2	55.2521
370	13331	205257	73.1869
371	22558	347326	87.2126
372	9875	152045	66.2204
373	1695	26097.9	36.8018
374	25560	393547	90.9214
375	15280	235266	76.5926
376	34406	529749	100.39
377	21030	323799	85.1973
378	13531	208337	73.5511
379	15404	237175	76.7993
380	9763	150321	65.9691
381	14903	229461	75.9575
382	6072	93490.6	56.3105
383	13932	214511	74.2706
384	17671	272080	80.3957
385	15629	240640	77.1714
386	3082	47453.6	44.9183
387	17930	276068	80.7866
388	15549	239408	77.0395
389	2894	44558.9	43.9858
390	10981	169074	68.6056
391	3274	50409.8	45.8323
392	4367	67238.7	50.4514
393	4004	61649.6	49.0129
394	15552	239454	77.0444
395	12639	194603	71.898
396	10849	167042	68.3296
397	31653	487361	97.6377
398	9212	141837	64.7039
399	13567	208891	73.6163
400	21410	329650	85.7073
401	7307	112506	59.8952
402	15519	238946	76.9899
403	5175	79679.5	53.3887
404	2664	41017.6	42.7882
405	2475	38107.6	41.7514
406	37385	575617	103.208
407	11619	178898	69.9094
408	8204	126317	62.2522
409	10438	160714	67.4556
410	8301	127810	62.4965
411	13011	200330	72.5966
412	9670	148889	65.7589
413	19366	298178	82.8882
414	35296	543453	101.248
415	9787	150690	66.0231
416	11187	172246	69.032
417	12366	190399	71.3766
418	5775	88917.7	55.3771
419	14173	218222	74.6964
420	5740	88378.8	55.265
421	12877	198267	72.3465
422	9696	149289	65.8178
423	5530	85145.4	54.5826
424	8733	134462	63.5624
425	23685	364678	88.6415
426	15542	239300	77.0279
427	4027	62003.7	49.1066
428	19526	300642	83.1158
429	23246	357919	88.0904
430	31088	478662	97.0533
431	7613	117217	60.7199
432	9681	149058	65.7838
433	8245	126948	62.3557
434	23368	359797	88.2442
435	6517	100342	57.6539
436	16055	247199	77.8663
437	25391	390945	90.7206
438	7223	111213	59.6648
439	11828	182116	70.3261
440	7065	108780	59.2266
441	13207	203348	72.9593
442	8606	132507	63.2528
443	12489	192293	71.6124
444	13832	212971	74.0925
445	8991	138434	64.1823
446	13605	209476	73.6849
447	3441	52981.1	46.5987
448	22826	351452	87.5566
449	7972	122745	61.6597
450	16934	260733	79.2621
451	15751	242518	77.3717
452	13179	202917	72.9077
453	20282	312282	84.1749
454	12661	194941	71.9397
455	3672	56537.8	47.619
456	14593	224688	75.4271
457	4880	75137.4	52.3543
458	27503	423464	93.1692
459	4409	67885.4	50.6127
460	7044	108456	59.1678
461	12297	189337	71.2436
462	5426	83544.1	54.2383
463	12062	185719	70.7868
464	16634	256114	78.7913
465	15951	245598	77.6978
466	32552	501203	98.5534
467	23579	363046	88.509
468	22611	348142	87.2809
469	13606	209492	73.6867
470	3431	52827.1	46.5535
471	27223	419153	92.852
472	5592	86100	54.7858
473	8220	126563	62.2926
474	3984	61341.6	48.9312
475	20621	317502	84.6413
476	3439	52950.3	46.5897
477	7442	114584	60.2618
478	2166	33349.9	39.9361
479	8782	135216	63.6811
480	3471	53443	46.7338
481	11378	175187	69.4226
482	17484	269201	80.1111
483	7948	122375	61.5978
484	22579	347649	87.2397
485	13697	210893	73.8506
486	11521	177389	69.7123
487	1434	22079.3	34.8066
488	3975	61203.1	48.8943
489	2839	43712.1	43.7053
490	16423	252865	78.4567
491	28764	442879	94.5719
492	5051	77770.2	52.9588
493	33124	510010	99.1273
494	6622	101959	57.9618
495	28131	433133	93.873
496	12749	196296	72.106
497	24362	375102	89.4781
498	5949	91596.8	55.9277
499	2093	32225.9	39.4823
500	2485	38261.5	41.8075
501	5314	81819.7	53.8625
502	1714	26390.5	36.9388
503	18077	278332	81.0068
504	19691	303182	83.3493
505	12698	195511	72.0097
506	10567	162700	67.7324
507	8064	124161	61.896
508	35753	550489	101.683
509	15791	243134	77.4371
510	21477	330681	85.7967
511	17514	269663	80.1569
512	8306	127887	62.5091
513	7759	119465	61.1056
514	12200	187843	71.0557
515	12327	189799	71.3014
516	7148	110058	59.4576
517	32427	499279	98.4271
518	7111	109488	59.3548
519	8014	123392	61.7678
520	25729	396149	91.1213
521	12019	185057	70.7026
522	12120	186612	70.9001
523	10362	159544	67.2915
524	7764	119542	61.1187
525	7678	118218	60.8922
526	18322	282104	81.3711
527	11878	182886	70.425
528	19293	297054	82.7839
529	20057	308818	83.8625
530	13281	204488	73.0953
531	1465	22556.6	35.0557
532	12409	191061	71.4592
533	9786	150675	66.0208
534	21207	326524	85.4356
535	15010	231109	76.1388
536	33617	517601	99.6167
537	28462	438229	94.2398
538	10456	160991	67.4944
539	7649	117772	60.8155
540	13138	202286	72.832
541	9756	150213	65.9533
542	6312	97185.9	57.0429
543	4155	63974.5	49.6215
544	7450	114708	60.2834
545	7605	117094	60.6986
546	21301	327971	85.5617
547	7203	110905	59.6097
548	31052	478108	97.0158
549	31838	490210	97.8275
550	16418	252788	78.4487
551	27154	418090	92.7735
552	26029	400769	91.4741
553	12001	184779	70.6673
554	35645	548826	101.581
555	3016	46437.4	44.5954
556	12087	186104	70.8357
557	2420	37260.7	41.4398
558	10416	160375	67.4082
559	19324	297532	82.8282
560	14974	230555	76.0779
561	25164	387450	90.4494
562	17997	277100	80.8871
563	16996	261687	79.3587
564	29535	454750	95.4095
565	25299	389529	90.6109
566	7096	109257	59.3131
567	6490	99926.5	57.5741
568	2571	39585.7	42.2844
569	4725	72750.8	51.794
570	13219	203533	72.9814
571	16406	252603	78.4296
572	13426	206720	73.3603
573	21844	336332	86.2826
574	10879	167504	68.3926
575	11596	178544	69.8632
576	12301	189398	71.2513
577	6656	102482	58.0609
578	15113	232695	76.3126
579	5916	91088.7	55.8241
580	15938	245397	77.6766
581	5449	83898.3	54.3148
582	11015	169598	68.6764
583	3603	55475.4	47.3188
584	19877	306046	83.6109
585	25143	387127	90.4242
586	15070	232033	76.2401
587	14471	222810	75.2163
588	26010	400476	91.4519
589	55156	849237	117.492
590	15297	235528	76.621
591	9677	148997	65.7748
592	2954	45482.7	44.2877
593	23402	360321	88.287
594	3083	47469	44.9232
595	5753	88578.9	55.3066
596	15450	237884	76.8756
597	9890	152276	66.2539
598	13873	213603	74.1656
599	9274	142792	64.8487
600	11573	178189	69.817
601	22777	350697	87.4939
602	11443	176188	69.5546
603	6625	102005	57.9706
604	28339	436336	94.1038
605	3257	50148	45.7529
606	24143	371730	89.2092
607	19394	298609	82.9281
608	57564	886313	119.178
609	2285	35182.1	40.6544
610	27473	423002	93.1353
611	13288	204595	73.1081
612	11458	176419	69.585
613	2384	36706.4	41.2333
614	9935	152969	66.3542
615	13486	207644	73.4695
616	7629	117464	60.7624
617	22802	351082	87.5259
618	11222	172785	69.1039
619	11184	172200	69.0258
620	24305	374224	89.4083
621	5641	86854.5	54.9454
622	28285	435504	94.044
623	3809	58647.2	48.204
624	8194	126163	62.2268
625	4811	74075	52.1064
626	4220	64975.3	49.8789
627	11298	173955	69.2596
628	7331	112875	59.9607
629	20498	315608	84.4727
630	6954	107071	58.9148
631	30772	473796	96.7233
632	16305	251048	78.2683
633	4471	68840	50.8488
634	21213	326617	85.4437
635	5449	83898.3	54.3148
636	17019	262042	79.3945
637	11885	182993	70.4388
638	16238	250016	78.161
639	16956	261072	79.2964
640	6192	95338.2	56.6791
641	6952	107040	58.9091
642	20116	309726	83.9447
643	18861	290403	82.1613
644	18625	286769	81.8172
645	13262	204195	73.0604
646	18638	286969	81.8362
647	29786	458615	95.679
648	5286	81388.5	53.7677
649	11755	180992	70.1811
650	22013	338934	86.5045
651	19983	307678	83.7592
652	25361	390483	90.6848
653	5680	87455	55.0717
654	6293	96893.3	56.9856
655	10317	158851	67.194
656	4463	68716.8	50.8185
657	13188	203056	72.9243
658	24850	382615	90.0716
659	10809	166426	68.2455
660	7640	117633	60.7916
661	10402	160160	67.378
662	9619	148104	65.6431
663	7516	115724	60.4609
664	6011	92551.4	56.1213
665	13638	209984	73.7445
666	10725	165133	68.0683
667	26677	410746	92.227
668	36675	564685	102.55
669	30656	472010	96.6016
670	18316	282011	81.3622
671	18704	287985	81.9327
672	26471	407574	91.989
673	27338	420923	92.9825
674	11814	181900	70.2983
675	32533	500911	98.5342
676	19697	303275	83.3577
677	28617	440616	94.4106
678	19137	294652	82.5601
679	10560	162592	67.7174
680	20738	319303	84.8011
681	20073	309064	83.8848
682	25929	399229	91.3568
683	27342	420985	92.9871
684	3093	47622.9	44.9717
685	9628	148242	65.6636
686	4518	69563.6	51.0264
687	20263	311989	84.1486
688	30152	464250	96.0693
689	13152	202501	72.8579
690	42435	653372	107.66
691	17935	276145	80.7941
692	3406	52442.2	46.4402
693	27662	425912	93.3484
694	18644	287062	81.845
695	10437	160698	67.4535
696	21232	326909	85.4692
697	6848	105439	58.6139
698	5455	83990.6	54.3347
699	22213	342014	86.7657
700	13908	214141	74.2279
701	20573	316762	84.5756
702	6691	103021	58.1625
703	13679	210616	73.8183
704	13030	200623	72.6319
705	32727	503898	98.7297
706	12241	188475	71.1352
707	24268	373654	89.3629
708	6356	97863.3	57.1751
709	19122	294421	82.5386
710	29100	448053	94.9387
711	5998	92351.2	56.0809
712	7927	122052	61.5435
713	23845	367141	88.8406
714	31978	492365	97.9707
715	16097	247846	77.9341
716	12060	185688	70.7829
717	38893	598836	104.577
718	23270	358288	88.1207
719	12945	199314	72.4736
720	5044	77662.5	52.9343
721	9088	139928	64.4123
722	23291	358612	88.1472
723	28499	438799	94.2806
724	5480	84375.6	54.4176
725	18210	280379	81.2049
726	18849	290218	82.1439
727	26623	409914	92.1647
728	7294	112306	59.8597
729	45846	705891	110.47
730	5787	89102.4	55.4154
731	18771	289017	82.0304
732	32142	494890	98.1379
733	8201	126271	62.2446
734	16577	255236	78.7012
735	10880	167519	68.3946
736	16937	260779	79.2668
737	16113	248092	77.9599
738	16545	254743	78.6505
739	2675	41187	42.847
740	37127	571644	102.97
741	10278	158250	67.1092
742	23694	364817	88.6527
743	14355	221024	75.0148
744	3787	58308.4	48.111
745	13195	203163	72.9372
746	4127	63543.4	49.5097
747	4321	66530.4	50.2737
748	34400	529657	100.384
749	16346	251679	78.3339
750	2920	44959.2	44.1171
751	33157	510518	99.1602
752	15121	232818	76.326
753	2091	32195.1	39.4697
754	4103	63173.9	49.4136
755	21171	325970	85.3872
756	12620	194310	71.8619
757	4712	72550.7	51.7465
758	8952	137834	64.0893
759	44762	689201	109.593
760	19205	295699	82.6578
761	9143	140775	64.5419
762	10100	155510	66.7195
763	12209	187982	71.0732
764	3808	58631.8	48.1998
765	50433	776517	114.038
766	6903	106285	58.7704
767	21429	329942	85.7327
768	18349	282520	81.411
769	6333	97509.2	57.1061
770	44614	686922	109.472
771	16965	261210	79.3105
772	37808	582130	103.595
773	14866	228892	75.8945
774	4295	66130.1	50.1726
775	13578	209060	73.6362
776	8515	131105	63.029
777	22621	348296	87.2937
778	11375	175141	69.4165
779	25417	391346	90.7515
780	14613	224996	75.4615
781	3220	49578.3	45.579
782	16331	251448	78.3099
783	11900	183224	70.4685
784	11678	179806	70.0275
785	9073	139697	64.3768
786	8331	128272	62.5717
787	29221	449916	95.0702
788	6525	100465	57.6774
789	22032	339227	86.5294
790	14827	228291	75.8281
791	11937	183794	70.5414
792	4230	65129.3	49.9182
793	4786	73690	52.016
794	6171	95014.9	56.6149
795	12211	188013	71.0771
796	21150	325647	85.359
797	46429	714867	110.937
798	28918	445250	94.7404
799	35166	541451	101.124
800	5385	82912.8	54.1013
801	11764	181130	70.199
802	35103	540481	101.063
803	11608	178728	69.8873
804	25156	387327	90.4398
805	11942	183871	70.5513
806	58424	899554	119.769
807	19658	302674	83.3027
808	16931	260687	79.2574
809	17441	268539	80.0454
810	31195	480309	97.1645
811	8303	127841	62.5016
812	34784	535569	100.756
813	22293	343245	86.8698
814	9171	141206	64.6078
815	7106	109411	59.3409
816	16178	249093	78.0646
817	29481	453919	95.3513
818	8090	124562	61.9625
819	20409	314237	84.3503
820	7138	109904	59.4299
821	19649	302536	83.29
822	38051	585871	103.817
823	9477	145917	65.3185
824	9965	153431	66.4209
825	48327	744091	112.428
826	28113	432856	93.853
827	31599	486530	97.5821
828	13772	212047	73.9852
829	1767	27206.5	37.3157
830	5493	84575.7	54.4606
831	39253	604378	104.899
832	18424	283674	81.5218
833	12277	189029	71.2049
834	18102	278716	81.0441
835	11132	171399	68.9187
836	13577	209045	73.6343
837	7140	109935	59.4354
838	24262	373562	89.3555
839	44141	679639	109.084
840	7319	112691	59.928
841	26140	402478	91.604
842	28898	444943	94.7186
843	29527	454627	95.4009
844	6240	96077.3	56.8252
845	27888	429392	93.602
846	8893	136926	63.9482
847	26599	409545	92.137
848	7347	113122	60.0043
849	5510	84837.5	54.5167
850	10210	157203	66.9609
851	6414	98756.4	57.3485
852	6839	105300	58.5882
853	46719	719332	111.167
854	8373	128919	62.6767
855	5968	91889.3	55.9872
856	33490	515646	99.4911
857	26140	402478	91.604
858	10837	166857	68.3044
859	8760	134878	63.6278
860	14538	223842	75.3322
861	5521	85006.8	54.553
862	10227	157465	66.998
863	4502	69317.3	50.9661
864	8694	133862	63.4676
865	11966	184241	70.5985
866	26102	401892	91.5596
867	6294	96908.7	56.9886
868	7926	122037	61.5409
869	19726	303721	83.3986
870	15550	239423	77.0411
871	21325	328341	85.5938
872	12326	189783	71.2995
873	5748	88502	55.2906
874	7028	108210	59.123
875	13381	206027	73.2783
876	32582	501665	98.5837
877	17400	267908	79.9826
878	10630	163670	67.8667
879	10138	156095	66.8031
880	28607	440462	94.3996
881	17611	271157	80.3046
882	21729	334561	86.1309
883	6134	94445.2	56.5016
884	13712	211124	73.8776
885	8995	138496	64.1918
886	38592	594201	104.307
887	18104	278747	81.0471
888	14763	227306	75.7189
889	10185	156818	66.9062
890	6650	102390	58.0434
891	17543	270110	80.2011
892	30611	471318	96.5543
893	24135	371607	89.1993
894	16530	254512	78.6267
895	4894	75352.9	52.4043
896	22772	350620	87.4875
897	14291	220039	74.9031
898	21927	337610	86.3917
899	8822	135832	63.7776
900	7116	109565	59.3687
901	14939	230016	76.0186
902	14528	223688	75.3149
903	17890	275452	80.7265
904	33403	514306	99.4049
905	22919	352884	87.6754
906	10615	163439	67.8348
907	10669	164271	67.9496
908	8499	130859	62.9895
909	13651	210184	73.7679
910	14083	216836	74.538
911	4896	75383.7	52.4115
912	11759	181053	70.189
913	16365	251972	78.3642
914	10525	162053	67.6425
915	4530	69748.4	51.0715
916	19624	302151	83.2546
917	14774	227475	75.7377
918	1653	25451.2	36.4953
919	23297	358704	88.1548
920	10733	165256	68.0852
921	17419	268200	80.0117
922	15637	240763	77.1845
923	22452	345693	87.0758
924	17161	264228	79.6147
925	8515	131105	63.029
926	20019	308233	83.8095
927	19569	301304	83.1768
928	10636	163762	67.8795
929	23364	359736	88.2392
930	7672	118126	60.8764
931	14702	226367	75.6144
932	20092	309357	83.9113
933	15830	243735	77.5008
934	5466	84160	54.3712
935	27373	421462	93.0222
936	27132	417751	92.7484
937	18911	291173	82.2339
938	10123	155864	66.7701
939	2992	46067.8	44.4767
940	10141	156141	66.8097
941	4404	67808.4	50.5935
942	5640	86839.1	54.9421
943	12302	189414	71.2532
944	8427	129751	62.8112
945	6439	99141.3	57.4229
946	21579	332252	85.9323
947	6996	107717	59.0331
948	8994	138481	64.1894
949	12154	187135	70.9663
950	12154	187135	70.9663
951	8763	134924	63.6351
952	20455	314946	84.4136
953	13105	201778	72.771
954	23175	356825	88.0006
955	13696	210877	73.8489
956	13219	203533	72.9814
957	9389	144562	65.1157
958	15217	234296	76.4872
959	14028	215989	74.4408
960	16268	250478	78.2091
961	15182	233757	76.4285
962	15350	236344	76.7094
963	6890	106085	58.7335
964	7487	115277	60.3831
965	7091	109180	59.2991
966	2224	34242.9	40.2894
967	4277	65853	50.1024
968	19555	301088	83.1569
969	8820	135802	63.7728
970	22974	353731	87.7455
971	9961	153370	66.412
972	3578	55090.5	47.2091
973	7135	109858	59.4215
974	5795	89225.6	55.4409
975	6026	92782.3	56.168
976	10007	154078	66.5141
977	9558	147165	65.5041
978	19719	303613	83.3887
979	10111	155679	66.7437
980	18789	289294	82.0566
981	21497	330989	85.8233
982	10458	161022	67.4987
983	6297	96954.9	56.9977
984	4110	63281.7	49.4417
985	17527	269863	80.1767
986	14436	222271	75.1556
987	13474	207459	73.4477
988	18671	287477	81.8845
989	18324	282135	81.374
990	9205	141729	64.6875
991	11693	180037	70.0575
992	13807	212586	74.0478
993	3100	47730.7	45.0056
994	12542	193109	71.7136
995	6365	98001.9	57.2021
996	21560	331959	85.907
997	34398	529626	100.382
998	24358	375040	89.4732
999	21851	336440	86.2918
1000	25214	388220	90.5093
1001	13616	209646	73.7048
1002	7465	114939	60.3239
1003	8958	137926	64.1037
1004	6905	106316	58.776
1005	16418	252788	78.4487
1006	9865	151891	66.198
1007	8457	130212	62.8856
1008	6511	100250	57.6362
1009	13983	215296	74.3611
1010	6795	104623	58.4623
1011	8923	137387	64.0201
1012	9083	139851	64.4005
1013	10540	162284	67.6747
1014	29308	451255	95.1644
1015	19971	307493	83.7425
1016	17857	274944	80.6768
1017	21890	337040	86.3431
1018	14835	228414	75.8418
1019	10758	165641	68.138
1020	8580	132106	63.189
1021	10733	165256	68.0852
1022	4637	71395.9	51.4705
1023	11645	179298	69.9615
1024	26414	406696	91.9229
1025	11102	170937	68.8567
1026	3760	57892.7	47.9964
1027	17730	272989	80.4851
1028	23552	362630	88.4752
1029	15943	245474	77.6848
1030	22263	342783	86.8308
1031	11774	181284	70.2189
1032	7462	114892	60.3158
1033	36674	564670	102.549
1034	11416	175772	69.4998
1035	13438	206905	73.3822
1036	25940	399398	91.3698
1037	13548	208599	73.5819
1038	12116	186550	70.8923
1039	51787	797364	115.05
1040	26667	410592	92.2155
1041	17700	272527	80.4397
1042	27334	420862	92.978
1043	13706	211031	73.8668
1044	19195	295545	82.6435
1045	10768	165795	68.1592
1046	16511	254220	78.5966
1047	7110	109473	59.352
1048	9691	149212	65.8065
1049	13357	205658	73.2345
1050	14401	221732	75.0948
1051	12577	193648	71.7802
1052	31953	491980	97.9452
1053	13272	204349	73.0788
1054	9737	149921	65.9104
1055	13814	212694	74.0603
1056	37626	579328	103.429
1057	9366	144208	65.0625
1058	32613	502142	98.6149
1059	10703	164794	68.0217
1060	11057	170245	68.7635
1061	28471	438368	94.2497
1062	13246	203949	73.031
1063	16551	254836	78.66
1064	28414	437490	94.1868
1065	11694	180053	70.0595
1066	3201	49285.8	45.4891
1067	6670	102698	58.1016
1068	8195	126178	62.2294
1069	23656	364231	88.6053
1070	19622	302120	83.2518
1071	9253	142468	64.7998
1072	14345	220870	74.9974
1073	7268	111905	59.7885
1074	18704	287985	81.9327
1075	33315	512951	99.3175
1076	6456	99403	57.4734
1077	15238	234619	76.5224
1078	9351	143977	65.0277
1079	25310	389698	90.624
1080	32657	502820	98.6593
1081	7429	114384	60.2267
1082	8929	137480	64.0344
1083	22486	346217	87.1197
1084	3412	52534.6	46.4674
1085	9709	149489	65.8472
1086	17349	267123	79.9044
1087	17010	261903	79.3805
1088	11127	171322	68.9084
1089	22787	350851	87.5067
1090	3066	47207.2	44.8404
1091	6934	106763	58.8582
1092	21557	331913	85.9031
1093	4556	70148.7	51.169
1094	28165	433657	93.9108
1095	21880	336886	86.33
1096	25339	390145	90.6586
1097	12856	197944	72.3071
1098	5797	89256.4	55.4473
1099	5743	88425	55.2746
1100	12056	185626	70.7751
1101	27220	419106	92.8486
1102	21430	329958	85.734
1103	9271	142746	64.8417
1104	19487	300041	83.0604
1105	14875	229030	75.9099
1106	10812	166472	68.2519
1107	7028	108210	59.123
1108	4843	74567.7	52.2217
1109	14061	216497	74.4991
1110	15540	239269	77.0246
1111	33219	511473	99.222
1112	9776	150521	65.9983
1113	14844	228553	75.8571
1114	15108	232618	76.3041
1115	20322	312898	84.2302
1116	16714	257345	78.9174
1117	12592	193879	71.8088
1118	13677	210585	73.8147
1119	7642	117664	60.7969
1120	23568	362876	88.4953
1121	20622	317517	84.6427
1122	13737	211509	73.9225
1123	5270	81142.2	53.7134
1124	3217	49532.1	45.5648
1125	16790	258516	79.0368
1126	21073	324461	85.2553
1127	7415	114169	60.1889
1128	9485	146041	65.3369
1129	17184	264582	79.6503
1130	10604	163270	67.8114
1131	23322	359089	88.1863
1132	36527	562406	102.412
1133	12959	199530	72.4997
1134	5277	81250	53.7372
1135	3244	49947.9	45.6919
1136	15865	244273	77.5579
1137	21293	327848	85.5509
1138	17734	273050	80.4911
1139	22827	351467	87.5579
1140	21552	331836	85.8964
1141	11704	180206	70.0794
1142	17229	265275	79.7197
1143	13196	203179	72.939
1144	23874	367588	88.8766
1145	17276	265999	79.7922
1146	19198	295592	82.6478
1147	6031	92859.3	56.1835
1148	7599	117002	60.6827
1149	15639	240794	77.1878
1150	35490	546440	101.433
1151	15586	239978	77.1005
1152	41491	638837	106.856
1153	7746	119265	61.0715
1154	7926	122037	61.5409
1155	15029	231402	76.1709
1156	12903	198667	72.3951
1157	7320	112706	59.9307
1158	14302	220208	74.9224
1159	15071	232048	76.2418
1160	6145	94614.6	56.5353
1161	26797	412593	92.3651
1162	9893	152323	66.2606
1163	33365	513721	99.3672
1164	10557	162546	67.711
1165	3024	46560.5	44.6347
1166	4742	73012.6	51.8561
1167	19337	297732	82.8468
1168	28193	434088	93.942
1169	4283	65945.4	50.1259
1170	10112	155694	66.7459
1171	11316	174232	69.2963
1172	7320	112706	59.9307
1173	26683	410838	92.2339
1174	15836	243827	77.5106
1175	10257	157927	67.0635
1176	6270	96539.2	56.9161
1177	21570	332113	85.9203
1178	12949	199376	72.4811
1179	33804	520480	99.8011
1180	11424	175895	69.5161
1181	21671	333668	86.0542
1182	6392	98417.6	57.2829
1183	33031	508578	99.0345
1184	46677	718686	111.134
1185	36729	565516	102.6
1186	4359	67115.5	50.4206
1187	16311	251140	78.2779
1188	13132	202193	72.8209
1189	19221	295946	82.6808
1190	13650	210169	73.7661
1191	26943	414841	92.5325
1192	2499	38477.1	41.8859
1193	23911	368158	88.9225
1194	7813	120297	61.247
1195	8612	132599	63.2675
1196	8592	132291	63.2185
1197	21952	337995	86.4246
1198	3377	51995.7	46.308
1199	18495	284768	81.6264
1200	11165	171908	68.9867
1201	10399	160113	67.3715
1202	9659	148720	65.734
1203	36634	564054	102.512
1204	9912	152615	66.303
1205	13512	208044	73.5166
1206	9886	152215	66.2449
1207	23475	361445	88.3787
1208	19850	305630	83.573
1209	5608	86346.4	54.838
1210	11305	174063	69.2739
1211	11686	179929	70.0435
1212	10132	156002	66.7899
1213	7845	120789	61.3305
1214	15251	234820	76.5441
1215	15934	245336	77.6701
1216	5441	83775.1	54.2882
1217	4965	76446.1	52.6565
1218	10265	158050	67.0809
1219	18633	286892	81.8289
1220	13450	207090	73.404
1221	23809	366587	88.7959
1222	24746	381014	89.9458
1223	18290	281611	81.3237
1224	26488	407836	92.0087
1225	32761	504421	98.7639
1226	7555	116324	60.5653
1227	26190	403247	91.6624
1228	12239	188444	71.1314
1229	11168	171954	68.9929
1230	11799	181669	70.2685
1231	8080	124408	61.9369
1232	2982	45913.9	44.4271
1233	1915	29485.3	38.3297
1234	29582	455474	95.4601
1235	5093	78416.9	53.1052
1236	26089	401692	91.5444
1237	3090	47576.7	44.9571
1238	11474	176665	69.6173
1239	9883	152169	66.2382
1240	8719	134246	63.5284
1241	19763	304291	83.4507
1242	21377	329142	85.6633
1243	21046	324045	85.2189
1244	21135	325416	85.3388
1245	23002	354162	87.7811
1246	7370	113476	60.0669
1247	4011	61757.4	49.0415
1248	11302	174017	69.2677
1249	9280	142884	64.8627
1250	10627	163624	67.8603
1251	21715	334346	86.1124
1252	13010	200315	72.5947
1253	13999	215543	74.3895
1254	26213	403602	91.6892
1255	9138	140698	64.5302
1256	19820	305169	83.5309
1257	11906	183317	70.4803
1258	16844	259347	79.1215
1259	8962	137988	64.1132
1260	6053	93198	56.2518
1261	24354	374979	89.4683
1262	12916	198868	72.4194
1263	7924	122006	61.5357
1264	19070	293621	82.4637
1265	15279	235251	76.591
1266	12756	196404	72.1192
1267	21216	326663	85.4477
1268	19301	297177	82.7953
1269	17548	270187	80.2087
1270	34066	524514	100.058
1271	5166	79540.9	53.3577
1272	27959	430485	93.6813
1273	16818	258947	79.0807
1274	34302	528148	100.289
1275	18602	286415	81.7835
1276	5262	81019	53.6862
1277	12952	199422	72.4867
1278	14365	221178	75.0322
1279	13954	214850	74.3097
1280	28358	436628	94.1249
1281	11304	174048	69.2718
1282	2007	30901.8	38.9339
1283	13819	212771	74.0693
1284	9978	153631	66.4498
1285	9725	149736	65.8834
1286	27497	423371	93.1625
1287	9040	139189	64.2987
1288	24272	373716	89.3678
1289	7662	117972	60.8499
1290	14548	223996	75.3495
1291	7897	121590	61.4658
1292	2303	35459.3	40.7609
1293	15851	244058	77.535
1294	25273	389128	90.5798
1295	14488	223072	75.2457
1296	11851	182470	70.3716
1297	20318	312836	84.2247
1298	13618	209676	73.7084
1299	18330	282227	81.3829
1300	9024	138943	64.2607
1301	9982	153693	66.4587
1302	16711	257299	78.9127
1303	30652	471949	96.5974
1304	5775	88917.7	55.3771
1305	11198	172416	69.0546
1306	12179	187520	71.0149
1307	8837	136063	63.8137
1308	5635	86762.1	54.9259
1309	7947	122360	61.5952
1310	11149	171661	68.9537
1311	27085	417028	92.6948
1312	8926	137434	64.0272
1313	5990	92228	56.0559
1314	10210	157203	66.9609
1315	2825	43496.5	43.6334
1316	3424	52719.3	46.5219
1317	13717	211201	73.8866
1318	14275	219792	74.8752
1319	38154	587457	103.91
1320	26777	412285	92.3421
1321	27551	424203	93.2234
1322	21691	333976	86.0807
1323	19456	299564	83.0164
1324	13368	205827	73.2546
1325	2198	33842.6	40.1318
1326	25442	391730	90.7813
1327	4122	63466.4	49.4897
1328	29037	447083	94.8702
1329	8268	127302	62.4136
1330	2381	36660.3	41.216
1331	17566	270464	80.2362
1332	4068	62635	49.2727
1333	11524	177435	69.7183
1334	20109	309618	83.9349
1335	6228	95892.5	56.7887
1336	20989	323168	85.1418
1337	5282	81327	53.7541
1338	8746	134662	63.5939
1339	8402	129366	62.749
1340	29344	451810	95.2034
1341	9486	146056	65.3392
1342	13503	207906	73.5003
1343	42033	647182	107.319
1344	7872	121205	61.4008
1345	12799	197066	72.2001
1346	5205	80141.4	53.4917
1347	46892	721996	111.304
1348	18678	287585	81.8947
1349	6964	107225	58.943
1350	6299	96985.7	57.0037
1351	6147	94645.4	56.5414
1352	25630	394625	91.0043
1353	7614	117233	60.7226
1354	9514	146487	65.4034
1355	16615	255821	78.7613
1356	18236	280780	81.2436
1357	16961	261149	79.3042
1358	24948	384124	90.1899
1359	10803	166334	68.2329
1360	9139	140713	64.5325
1361	21485	330805	85.8073
1362	4153	63943.7	49.6135
1363	10481	161376	67.5481
1364	14367	221209	75.0357
1365	37452	576648	103.269
1366	13122	202039	72.8024
1367	8208	126379	62.2623
1368	4695	72288.9	51.6842
1369	7568	116524	60.6
1370	1227	18892.1	33.0441
1371	23202	357241	88.0348
1372	20759	319626	84.8297
1373	14118	217375	74.5997
1374	16143	248554	78.0083
1375	10470	161207	67.5245
1376	4217	64929.1	49.8671
1377	9416	144978	65.178
1378	13294	204688	73.1191
1379	4732	72858.6	51.8196
1380	10110	155664	66.7415
1381	15198	234004	76.4554
1382	23320	359058	88.1838
1383	1608	24758.4	36.1611
1384	22194	341721	86.741
1385	9316	143438	64.9465
1386	10295	158512	67.1462
1387	8831	135971	63.7993
1388	2811	43281	43.5612
1389	12295	189306	71.2397
1390	3296	50748.5	45.9348
1391	16706	257222	78.9048
1392	8901	137049	63.9674
1393	22209	341952	86.7605
1394	11570	178143	69.811
1395	29545	454904	95.4202
1396	22271	342907	86.8412
1397	21890	337040	86.3431
1398	30400	468069	96.332
1399	35386	544838	101.334
1400	5483	84421.8	54.4275
1401	15444	237791	76.8657
1402	21544	331713	85.8858
1403	11161	171846	68.9785
1404	22798	351021	87.5208
1405	12880	198313	72.3521
1406	6298	96970.3	57.0007
1407	13647	210123	73.7607
1408	9659	148720	65.734
1409	13645	210092	73.7571
1410	11420	175834	69.508
1411	17280	266060	79.7983
1412	23069	355193	87.8662
1413	27168	418306	92.7894
1414	21828	336086	86.2615
1415	33615	517570	99.6147
1416	41068	632324	106.491
1417	24502	377257	89.6492
1418	10479	161345	67.5438
1419	5259	80972.8	53.676
1420	31879	490841	97.8695
1421	18527	285260	81.6734
1422	35518	546871	101.46
1423	54345	836750	116.914
1424	14265	219638	74.8577
1425	27529	423864	93.1986
1426	14390	221563	75.0757
1427	20563	316609	84.5619
1428	11438	176111	69.5445
1429	20463	315069	84.4246
1430	9277	142838	64.8557
1431	15430	237576	76.8424
1432	26202	403432	91.6763
1433	28752	442695	94.5588
1434	7076	108949	59.2573
1435	11731	180622	70.1333
1436	26619	409853	92.1601
1437	30346	467237	96.2749
1438	24390	375533	89.5124
1439	10554	162500	67.7046
1440	12765	196543	72.1361
1441	4773	73489.9	51.9688
1442	6803	104746	58.4852
1443	8985	138342	64.168
1444	42582	655635	107.784
1445	15066	231971	76.2334
1446	41860	644518	107.171
1447	2615	40263.2	42.5242
1448	28198	434165	93.9475
1449	22498	346402	87.1352
1450	26783	412378	92.349
1451	6452	99341.4	57.4615
1452	23766	365925	88.7424
1453	13076	201331	72.7173
1454	9159	141021	64.5796
1455	5709	87901.5	55.1653
1456	37224	573138	103.059
1457	15480	238346	76.9254
1458	11706	180237	70.0834
1459	11306	174078	69.2759
1460	26469	407543	91.9867
1461	13334	205304	73.1924
1462	13319	205073	73.1649
1463	13381	206027	73.2783
1464	17985	276915	80.8691
1465	20879	321474	84.9929
1466	17171	264382	79.6302
1467	33456	515122	99.4574
1468	7610	117171	60.7119
1469	19108	294206	82.5184
1470	19220	295930	82.6793
1471	55686	857397	117.868
1472	9055	139420	64.3342
1473	47925	737901	112.116
1474	5891	90703.7	55.7454
1475	30607	471256	96.5501
1476	13532	208352	73.5529
1477	11707	180253	70.0854
1478	3938	60633.4	48.7421
1479	53237	819690	116.114
1480	14680	226028	75.5767
1481	21557	331913	85.9031
1482	5203	80110.6	53.4848
1483	17582	270710	80.2605
1484	16581	255298	78.7075
1485	10418	160406	67.4125
1486	6989	107610	59.0134
1487	4344	66884.6	50.3627
1488	18107	278793	81.0516
1489	15038	231540	76.1861
1490	17738	273112	80.4972
1491	34807	535923	100.779
1492	23085	355440	87.8866
1493	38981	600190	104.656
1494	6133	94429.8	56.4985
1495	7568	116524	60.6
1496	9704	149412	65.8359
1497	8649	133169	63.358
1498	16199	249416	78.0984
1499	15067	231987	76.2351
1500	3665	56430	47.5887
1501	11779	181361	70.2288
1502	13137	202270	72.8302
1503	6648	102359	58.0376
1504	4138	63712.8	49.5537
1505	9185	141421	64.6406
1506	22036	339288	86.5347
1507	24492	377103	89.637
1508	16571	255144	78.6917
1509	19891	306262	83.6305
1510	6405	98617.8	57.3217
1511	6102	93952.5	56.4031
1512	4962	76399.9	52.6459
1513	30449	468823	96.3837
1514	6807	104807	58.4967
1515	8755	134801	63.6157
1516	28836	443988	94.6508
1517	10691	164609	67.9963
1518	33208	511304	99.2111
1519	38982	600206	104.657
1520	6182	95184.3	56.6486
1521	22379	344569	86.9813
1522	25351	390329	90.6729
1523	14795	227799	75.7735
1524	10105	155587	66.7305
1525	8514	131090	63.0266
1526	19925	306785	83.6781
1527	36038	554877	101.953
1528	17042	262396	79.4303
1529	34919	537648	100.887
1530	32101	494259	98.0962
1531	21935	337733	86.4022
1532	10170	156587	66.8733
1533	39567	609213	105.178
1534	8193	126148	62.2243
1535	20906	321890	85.0295
1536	36487	561790	102.375
1537	12527	192878	71.685
1538	16098	247861	77.9357
1539	38186	587950	103.939
1540	22522	346771	87.1662
1541	11757	181023	70.1851
1542	6427	98956.5	57.3872
1543	3810	58662.6	48.2082
1544	9612	147996	65.6272
1545	13394	206227	73.302
1546	19722	303660	83.393
1547	25523	392978	90.8775
1548	8059	124084	61.8832
1549	9703	149397	65.8336
1550	3807	58616.4	48.1955
1551	23567	362861	88.494
1552	20221	311343	84.0905
1553	40059	616788	105.612
1554	19374	298301	82.8996
1555	27583	424695	93.2595
1556	32215	496014	98.2121
1557	40599	625103	106.084
1558	6376	98171.3	57.235
1559	7581	116725	60.6347
1560	13749	211693	73.944
1561	2512	38677.3	41.9584
1562	22184	341567	86.728
1563	15292	235451	76.6127
1564	34713	534476	100.688
1565	3988	61403.2	48.9475
1566	3859	59417	48.414
1567	33769	519941	99.7666
1568	6756	104022	58.3502
1569	18782	289186	82.0464
1570	33685	518648	99.6838
1571	7516	115724	60.4609
1572	7721	118880	61.0057
1573	18627	286800	81.8201
1574	7217	111120	59.6483
1575	40339	621100	105.857
1576	7864	121082	61.38
1577	15403	237160	76.7976
1578	31883	490903	97.8736
1579	8711	134123	63.509
1580	5423	83497.9	54.2283
1581	2648	40771.3	42.7024
1582	29009	446652	94.8397
1583	8269	127318	62.4161
1584	3464	53335.2	46.7023
1585	38602	594355	104.316
1586	6897	106193	58.7533
1587	9198	141622	64.6711
1588	5557	85561.1	54.6713
1589	6777	104345	58.4106
1590	8777	135139	63.669
1591	42225	650138	107.482
1592	10192	156926	66.9215
1593	7031	108256	59.1314
1594	15760	242657	77.3864
1595	22733	350020	87.4376
1596	15572	239762	77.0774
1597	8737	134524	63.5721
1598	16058	247245	77.8711
1599	11105	170984	68.8629
1600	42836	659546	107.998
1601	19298	297131	82.791
1602	11409	175664	69.4856
1603	14273	219761	74.8717
1604	24204	372669	89.2843
1605	16914	260425	79.2309
1606	14916	229662	75.9795
1607	31440	484082	97.4182
1608	8404	129396	62.754
1609	16983	261487	79.3385
1610	18246	280934	81.2584
1611	35467	546085	101.412
1612	25365	390545	90.6896
1613	33109	509779	99.1124
1614	33469	515322	99.4703
1615	6504	100142	57.6155
1616	35565	547594	101.505
1617	9793	150783	66.0366
1618	13562	208814	73.6072
1619	70486	1.08527e+06	127.501
1620	24495	377150	89.6406
1621	28885	444742	94.7044
1622	39215	603793	104.865
1623	11955	184071	70.5769
1624	12264	188829	71.1798
1625	14656	225658	75.5355
1626	5484	84437.1	54.4308
1627	5524	85053	54.5629
1628	22012	338919	86.5032
1629	2414	37168.4	41.4055
1630	24117	371329	89.1772
1631	6647	102344	58.0347
1632	27175	418413	92.7974
1633	31401	483481	97.3779
1634	17336	266922	79.8844
1635	15059	231863	76.2216
1636	8836	136048	63.8113
1637	19885	306169	83.6221
1638	12441	191554	71.5206
1639	10614	163424	67.8327
1640	19446	299410	83.0021
1641	12525	192847	71.6812
1642	16391	252372	78.4057
1643	6014	92597.6	56.1307
1644	12308	189506	71.2648
1645	20610	317332	84.6263
1646	35218	542252	101.174
1647	12695	195465	72.004
1648	29156	448915	94.9996
1649	23417	360552	88.3059
1650	3058	47084	44.8014
1651	22658	348865	87.3413
1652	12904	198683	72.397
1653	19970	307478	83.7411
1654	24993	384817	90.2441
1655	18300	281765	81.3385
1656	31881	490872	97.8716
1657	27517	423679	93.185
1658	14431	222194	75.1469
1659	39770	612339	105.357
1660	10411	160298	67.3974
1661	14995	230878	76.1134
1662	23959	368897	88.982
1663	7782	119819	61.1659
1664	15046	231663	76.1996
1665	29590	455597	95.4687
1666	3960	60972.1	48.8327
1667	14697	226290	75.6058
1668	31216	480633	97.1863
1669	11566	178082	69.8029
1670	29485	453981	95.3556
1671	9201	141668	64.6781
1672	20399	314083	84.3365
1673	7030	108241	59.1286
1674	6844	105377	58.6025
1675	7036	108333	59.1454
1676	34629	533183	100.606
1677	25977	399968	91.4132
1678	23228	357642	88.0677
1679	4637	71395.9	51.4705
1680	12799	197066	72.2001
1681	15601	240209	77.1253
1682	8439	129935	62.841
1683	13019	200454	72.6114
1684	25015	385156	90.2705
1685	8350	128565	62.6193
1686	37280	574000	103.111
1687	19122	294421	82.5386
1688	5279	81280.8	53.744
1689	29027	446929	94.8593
1690	8332	128288	62.5742
1691	7283	112136	59.8296
1692	44757	689124	109.589
1693	18839	290064	82.1294
1694	3924	60417.8	48.6843
1695	16297	250925	78.2555
1696	12798	197051	72.1982
1697	20890	321643	85.0078
1698	33903	522004	99.8984
1699	35673	549257	101.607
1700	40866	629214	106.316
1701	13426	206720	73.3603
1702	6179	95138.1	56.6394
1703	5105	78601.7	53.1469
1704	18764	288909	82.0202
1705	7523	115832	60.4797
1706	21044	324014	85.2162
1707	15898	244782	77.6116
1708	9753	150167	65.9465
1709	17947	276330	80.8121
1710	4017	61849.7	49.0659
1711	19129	294529	82.5486
1712	15835	243811	77.5089
1713	10320	158897	67.2005
1714	21122	325215	85.3213
1715	16385	252280	78.3961
1716	9267	142684	64.8324
1717	5476	84314	54.4044
1718	4733	72874	51.8233
1719	16563	255021	78.679
1720	26290	404787	91.7789
1721	11994	184672	70.6535
1722	9572	147380	65.536
1723	18872	290572	82.1773
1724	20941	322429	85.0769
1725	3605	55506.2	47.3276
1726	12972	199730	72.524
1727	37220	573076	103.056
1728	24911	383555	90.1453
1729	8733	134462	63.5624
1730	19539	300842	83.1342
1731	14620	225104	75.4736
1732	9967	153462	66.4254
1733	24649	379521	89.8281
1734	26634	410084	92.1774
1735	31805	489702	97.7937
1736	20318	312836	84.2247
1737	4009	61726.6	49.0333
1738	20474	315238	84.4397
1739	20223	311374	84.0932
1740	9235	142191	64.7577
1741	27527	423833	93.1963
1742	12857	197959	72.309
1743	13810	212633	74.0532
1744	7057	108657	59.2042
1745	19426	299102	82.9737
1746	16375	252126	78.3802
1747	4758	73258.9	51.9143
1748	5465	84144.6	54.3679
1749	15877	244458	77.5774
1750	18618	286661	81.8069
1751	50514	777764	114.099
1752	2789	42942.2	43.4472
1753	29224	449962	95.0734
1754	50931	784185	114.412
1755	20235	311558	84.1099
1756	21522	331374	85.8565
1757	4724	72735.4	51.7904
1758	6602	101651	57.9034
1759	25054	385756	90.3174
1760	21103	324923	85.2957
1761	9838	151476	66.1375
1762	3123	48084.8	45.1166
1763	5344	82281.6	53.9636
1764	12858	197975	72.3109
1765	25839	397843	91.251
1766	36103	555878	102.014
1767	11296	173925	69.2555
1768	8584	132168	63.1988
1769	10478	161330	67.5417
1770	10593	163100	67.7879
1771	16262	250386	78.1995
1772	3881	59755.8	48.5058
1773	2921	44974.6	44.1221
1774	5140	79140.6	53.2681
1775	14369	221239	75.0392
1776	23949	368743	88.9696
1777	10338	159174	67.2395
1778	20663	318148	84.6987
1779	24565	378227	89.726
1780	9718	149628	65.8675
1781	14773	227460	75.7359
1782	19246	296331	82.7166
1783	4871	74998.8	52.3221
1784	12056	185626	70.7751
1785	15126	232895	76.3344
1786	40115	617651	105.661
1787	12861	198021	72.3165
1788	43177	664796	108.284
1789	5594	86130.8	54.7924
1790	28990	446359	94.819
1791	15293	235466	76.6143
1792	10174	156649	66.8821
1793	33626	517740	99.6256
1794	24713	380506	89.9058
1795	2825	43496.5	43.6334
1796	14215	218868	74.7701
1797	9782	150613	66.0118
1798	23510	361983	88.4226
1799	8879	136710	63.9147
1800	3471	53443	46.7338
1801	16170	248969	78.0517
1802	6941	106871	58.878
1803	6335	97540	57.1121
1804	11279	173663	69.2207
1805	8678	133615	63.4287
1806	10573	162792	67.7452
1807	13768	211986	73.978
1808	22915	352822	87.6703
1809	11699	180130	70.0695
1810	23128	356102	87.9411
1811	16685	256899	78.8717
1812	6630	102082	57.9852
1813	40688	626473	106.162
1814	10901	167843	68.4386
1815	2900	44651.3	44.0161
1816	10127	155925	66.7789
1817	13006	200253	72.5873
1818	4261	65606.6	50.0399
1819	20933	322305	85.0661
1820	9814	151106	66.0837
1821	29732	457784	95.6211
1822	26439	407081	91.9519
1823	11071	170460	68.7926
1824	3107	47838.5	45.0394
1825	5174	79664.1	53.3853
1826	20373	313683	84.3006
1827	19220	295930	82.6793
1828	19336	297716	82.8453
1829	21869	336717	86.3155
1830	33919	522251	99.9141
1831	6404	98602.4	57.3187
1832	13145	202394	72.8449
1833	12001	184779	70.6673
1834	14686	226120	75.587
1835	37468	576895	103.284
1836	23685	364678	88.6415
1837	18380	282997	81.4569
1838	3474	53489.2	46.7472
1839	8721	134277	63.5333
1840	14985	230724	76.0965
1841	22730	349974	87.4337
1842	16755	257977	78.9819
1843	18502	284875	81.6367
1844	22894	352499	87.6435
1845	12725	195927	72.0607
1846	14300	220177	74.9189
1847	9098	140082	64.4359
1848	25332	390037	90.6502
1849	18928	291434	82.2585
1850	29442	453318	95.3092
1851	5667	87254.8	55.0297
1852	21244	327094	85.4853
1853	48033	739564	112.2
1854	40619	625411	106.102
1855	33004	508163	99.0075
1856	3122	48069.4	45.1118
1857	16411	252680	78.4376
1858	31001	477322	96.9626
1859	18560	285768	81.7219
1860	19979	307617	83.7537
1861	35077	540081	101.038
1862	30106	463542	96.0204
1863	13842	213125	74.1103
1864	20433	314607	84.3833
1865	19939	307001	83.6977
1866	31794	489532	97.7824
1867	15570	239731	77.0741
1868	14471	222810	75.2163
1869	30292	466406	96.2177
1870	9285	142961	64.8744
1871	48504	746816	112.565
1872	9905	152507	66.2873
1873	10233	157558	67.0111
1874	11752	180946	70.1751
1875	56584	871224	118.498
1876	3766	57985.1	48.0219
1877	6821	105023	58.5367
1878	10292	158466	67.1397
1879	31489	484836	97.4688
1880	9210	141806	64.6992
1881	59354	913874	120.401
1882	56691	872871	118.572
1883	64107	987055	123.532
1884	6386	98325.2	57.2649
1885	22677	349158	87.3657
1886	27324	420708	92.9667
1887	1355	20862.9	34.1554
1888	12367	190415	71.3785
1889	23925	368373	88.9399
1890	9659	148720	65.734
1891	22142	340920	86.6732
1892	17219	265121	79.7043
1893	35434	545577	101.38
1894	26043	400984	91.4905
1895	12097	186258	70.8552
1896	23070	355209	87.8675
1897	5566	85699.7	54.7008
1898	7498	115447	60.4126
1899	46512	716145	111.003
1900	18475	284460	81.597
1901	15527	239069	77.0031
1902	16845	259362	79.123
1903	13679	210616	73.8183
1904	10553	162485	67.7025
1905	19849	305615	83.5716
1906	15004	231017	76.1287
1907	12679	195219	71.9738
1908	16634	256114	78.7913
1909	11824	182054	70.3181
1910	43028	662502	108.159
1911	20805	320335	84.8923
1912	9725	149736	65.8834
1913	9202	141683	64.6805
1914	15617	240455	77.1516
1915	9133	140621	64.5184
1916	21839	336255	86.276
1917	20156	310342	84.0003
1918	26266	404418	91.7509
1919	20938	322382	85.0728
1920	5730	88224.8	55.2328
1921	4361	67146.3	50.4283
1922	13863	213449	74.1478
1923	17628	271418	80.3304
1924	27242	419445	92.8736
1925	17050	262519	79.4427
1926	7112	109503	59.3576
1927	30185	464758	96.1043
1928	8729	134400	63.5527
1929	9940	153046	66.3653
1930	26212	403586	91.688
1931	46532	716453	111.019
1932	64042	986055	123.491
1933	24731	380783	89.9276
1934	5440	83759.7	54.2849
1935	5424	83513.3	54.2316
1936	34689	534107	100.665
1937	10947	168551	68.5348
1938	12830	197544	72.2584
1939	48730	750296	112.74
1940	14759	227244	75.712
1941	9240	142268	64.7694
1942	27007	415827	92.6057
1943	31150	479617	97.1177
1944	23482	361552	88.3875
1945	51840	798180	115.089
1946	23597	363323	88.5316
1947	34609	532875	100.587
1948	32876	506192	98.8793
1949	36614	563746	102.493
1950	19969	307463	83.7397
1951	26428	406912	91.9392
1952	19232	296115	82.6965
1953	31478	484667	97.4574
1954	18941	291635	82.2773
1955	14776	227506	75.7411
1956	30499	469593	96.4364
1957	19010	292697	82.3771
1958	6324	97370.6	57.079
1959	10200	157049	66.939
1960	28062	432071	93.7962
1961	15892	244689	77.6018
1962	12579	193679	71.784
1963	29976	461540	95.882
1964	19730	303783	83.4043
1965	12571	193556	71.7688
1966	10281	158297	67.1157
1967	2129	32780.2	39.7074
1968	42317	651555	107.56
1969	11279	173663	69.2207
1970	7839	120697	61.3149
1971	8841	136125	63.8234
1972	26839	413240	92.4133
1973	5530	85145.4	54.5826
1974	26767	412131	92.3306
1975	17613	271187	80.3077
1976	12886	198406	72.3633
1977	30695	472611	96.6425
1978	18970	292081	82.3193
1979	10893	167720	68.4219
1980	15421	237437	76.8275
1981	4476	68917	50.8677
1982	13179	202917	72.9077
1983	31026	477707	96.9887
1984	16644	256268	78.807
1985	10026	154370	66.5562
1986	27498	423387	93.1636
1987	6596	101559	57.8859
1988	8180	125947	62.1914
1989	25034	385448	90.2934
1990	8782	135216	63.6811
1991	6737	103730	58.2955
1992	7254	111690	59.7501
1993	16472	253619	78.5346
1994	25470	392162	90.8146
1995	19157	294960	82.5889
1996	41323	636250	106.711
1997	27892	429453	93.6064
1998	9124	140482	64.4972
1999	22666	348988	87.3516
[truncated: 687 more rows]

## Sheet: AC1547
Label	Size (Voxel)	Volume (µm^3)	e.d. (µm)									Statistical: Size (Voxel)	Statistical: Volume (µm^3)	e.d. calculated by volume	Statistical: e.d. (µm)
1	1382	21278.7	34.3807								sum	35674537	5.49281e+08	not applicable	not applicable
2	2174	33473.1	39.9852								ave.	12855.7	197939	72.3065	68.3189
3	12399	190907	71.44								min	216	3325.75	18.5195	18.5195
4	6420	98848.7	57.3664								q1	6213.5	95669.3	56.7446	56.7446
5	7507	115585	60.4368								median	10901	167843	68.4386	68.4386
6	3873	59632.6	48.4725								q3	17505.5	269532	80.1439	80.1439
7	20883	321536	84.9983								max	70638	1.08761e+06	127.593	127.593
8	6602	101651	57.9034								sd	not applicable	138748	not applicable	16.9672
9	8475	130490	62.9302
10	1588	24450.4	36.0105
11	8675	133569	63.4214
12	16509	254189	78.5934
13	10078	155171	66.671
14	3069	47253.4	44.8551
15	6981	107486	58.9909
16	2525	38877.4	42.0307
17	7141	109950	59.4382
18	12453	191739	71.5436
19	1311	20185.5	33.7816
20	4216	64913.8	49.8631
21	3350	51580	46.1843
22	6691	103021	58.1625
23	6001	92397.4	56.0902
24	6053	93198	56.2518
25	7809	120235	61.2366
26	3545	54582.4	47.0635
27	2390	36798.8	41.2678
28	6189	95292	56.6699
29	21322	328295	85.5898
30	6274	96600.8	56.9282
31	12097	186258	70.8552
32	5050	77754.9	52.9553
33	5001	77000.4	52.7835
34	16342	251618	78.3275
35	11069	170429	68.7884
36	3052	46991.6	44.7721
37	4922	75784	52.5041
38	5604	86284.8	54.825
39	8020	123484	61.7832
40	2840	43727.5	43.7104
41	13188	203056	72.9243
42	4501	69301.9	50.9623
43	4069	62650.4	49.2767
44	29804	458892	95.6983
45	11199	172431	69.0567
46	5904	90903.9	55.7863
47	12492	192339	71.6182
48	8970	138111	64.1323
49	8449	130089	62.8658
50	3525	54274.4	46.9749
51	9986	153754	66.4676
52	10178	156711	66.8908
53	5326	82004.4	53.903
54	6870	105777	58.6766
55	7212	111043	59.6345
56	4823	74259.7	52.1497
57	4437	68316.5	50.7196
58	8635	132953	63.3237
59	9997	153924	66.4919
60	6220	95769.3	56.7644
61	8243	126917	62.3506
62	2685	41340.9	42.9003
63	6303	97047.3	57.0158
64	6320	97309	57.067
65	12200	187843	71.0557
66	8822	135832	63.7776
67	14067	216590	74.5097
68	11733	180653	70.1373
69	5817	89564.3	55.511
70	3931	60525.6	48.7132
71	9340	143808	65.0022
72	21114	325092	85.3105
73	20010	308094	83.7969
74	19744	303998	83.424
75	5781	89010.1	55.3962
76	3838	59093.7	48.326
77	7767	119588	61.1266
78	7957	122514	61.621
79	14762	227291	75.7171
80	15925	245197	77.6555
81	12251	188629	71.1546
82	12169	187366	70.9955
83	11439	176126	69.5465
84	8072	124285	61.9165
85	4163	64097.7	49.6533
86	1779	27391.3	37.4
87	11997	184718	70.6594
88	9346	143900	65.0161
89	12899	198606	72.3877
90	20116	309726	83.9447
91	4253	65483.4	50.0086
92	16383	252249	78.3929
93	9254	142484	64.8021
94	10413	160329	67.4017
95	15894	244720	77.6051
96	7406	114030	60.1645
97	9909	152569	66.2963
98	9437	145301	65.2265
99	12475	192078	71.5857
100	5061	77924.2	52.9937
101	5470	84221.6	54.3845
102	6553	100897	57.7598
103	10558	162562	67.7132
104	15098	232464	76.2873
105	6871	105793	58.6794
106	2911	44820.7	44.0717
107	16595	255513	78.7296
108	10459	161037	67.5008
109	13761	211878	73.9655
110	7895	121559	61.4606
111	6337	97570.8	57.1181
112	17777	273712	80.5561
113	9899	152415	66.274
114	10938	168412	68.516
115	8403	129381	62.7515
116	5402	83174.6	54.1582
117	8355	128642	62.6318
118	4032	62080.7	49.1269
119	9757	150229	65.9555
120	3109	47869.3	45.0491
121	12642	194649	71.9037
122	3802	58539.4	48.1744
123	5837	89872.3	55.5745
124	13984	215312	74.3629
125	29512	454396	95.3847
126	16712	257315	78.9142
127	8327	128211	62.5617
128	6153	94737.7	56.5598
129	4740	72981.8	51.8488
130	20088	309295	83.9057
131	13468	207367	73.4368
132	6348	97740.2	57.1511
133	8903	137079	63.9722
134	9104	140174	64.45
135	11274	173586	69.2105
136	4330	66669	50.3085
137	5250	80834.2	53.6454
138	3862	59463.2	48.4265
139	7853	120913	61.3514
140	8528	131306	63.0611
141	9547	146995	65.4789
142	1638	25220.3	36.3846
143	5040	77600.9	52.9203
144	30389	467899	96.3203
145	17208	264952	79.6873
146	21595	332498	85.9535
147	2921	44974.6	44.1221
148	19614	301997	83.2405
149	5356	82466.3	54.004
150	4629	71272.7	51.4409
151	1647	25358.9	36.4511
152	4704	72427.5	51.7172
153	4391	67608.2	50.5437
154	28542	439461	94.328
155	22948	353330	87.7124
156	8262	127210	62.3985
157	7861	121036	61.3722
158	9797	150844	66.0455
159	16780	258362	79.0211
160	10256	157912	67.0613
161	12581	193710	71.7878
162	5978	92043.3	56.0185
163	7289	112229	59.846
164	7996	123114	61.7215
165	5439	83744.3	54.2815
166	20089	309310	83.9071
167	11836	182239	70.3419
168	6759	104068	58.3588
169	5262	81019	53.6862
170	11279	173663	69.2207
171	22161	341213	86.698
172	6421	98864.1	57.3694
173	23314	358966	88.1762
174	9519	146564	65.4148
175	25974	399922	91.4097
176	4101	63143.1	49.4056
177	12345	190076	71.3361
178	19491	300103	83.0661
179	12798	197051	72.1982
180	1034	15920.5	31.2118
181	2504	38554.1	41.9138
182	7269	111921	59.7912
183	3242	49917.1	45.6825
184	2853	43927.6	43.777
185	17422	268247	80.0163
186	8346	128503	62.6093
187	11800	181685	70.2705
188	5935	91381.2	55.8838
189	8327	128211	62.5617
190	8631	132892	63.314
191	3378	52011.1	46.3126
192	3430	52811.7	46.549
193	1298	19985.3	33.6696
194	8503	130921	62.9994
195	4429	68193.3	50.6891
196	18886	290788	82.1976
197	12703	195588	72.0191
198	18495	284768	81.6264
199	8122	125054	62.0441
200	18188	280041	81.1722
201	14138	217683	74.6349
202	6802	104730	58.4823
203	15474	238253	76.9154
204	8784	135247	63.6859
205	8696	133892	63.4725
206	10886	167612	68.4072
207	8585	132183	63.2013
208	23071	355224	87.8688
209	13642	210046	73.7517
210	16175	249046	78.0598
211	17138	263874	79.5791
212	12056	185626	70.7751
213	11102	170937	68.8567
214	8110	124870	62.0135
215	54280	835749	116.867
216	6642	102267	58.0201
217	13201	203256	72.9482
218	16628	256021	78.7818
219	6098	93890.9	56.3908
220	11433	176034	69.5343
221	12316	189629	71.2802
222	3521	54212.8	46.9571
223	4556	70148.7	51.169
224	3135	48269.6	45.1743
225	12014	184980	70.6928
226	8637	132984	63.3286
227	7013	107979	59.0809
228	3354	51641.5	46.2026
229	8318	128072	62.5392
230	8169	125778	62.1635
231	19842	305507	83.5618
232	2315	35644.1	40.8316
233	6814	104915	58.5167
234	21952	337995	86.4246
235	8832	135986	63.8017
236	13693	210831	73.8435
237	1423	21909.9	34.7174
238	6492	99957.3	57.58
239	16182	249154	78.071
240	13906	214111	74.2244
241	19603	301827	83.2249
242	1358	20909.1	34.1806
243	9813	151091	66.0815
244	3148	48469.8	45.2367
245	30175	464604	96.0937
246	68782	1.05904e+06	126.465
247	16726	257530	78.9363
248	21192	326293	85.4155
249	500	7698.5	24.4983
250	1006	15489.4	30.9275
251	5511	84852.9	54.52
252	4611	70995.6	51.3741
253	4685	72134.9	51.6475
254	4449	68501.3	50.7653
255	1565	24096.3	35.8358
256	2499	38477.1	41.8859
257	11317	174248	69.2984
258	2466	37969	41.7007
259	1831	28191.9	37.7609
260	2620	40340.1	42.5513
261	2926	45051.6	44.1473
262	6927	106655	58.8384
263	2953	45467.3	44.2827
264	3796	58447	48.1491
265	4698	72335.1	51.6952
266	7578	116678	60.6267
267	12852	197882	72.2996
268	12114	186519	70.8884
269	4011	61757.4	49.0415
270	1648	25374.3	36.4585
271	10956	168690	68.5535
272	28881	444681	94.7
273	7420	114246	60.2024
274	4963	76415.3	52.6495
275	2505	38569.5	41.9194
276	2865	44112.4	43.8383
277	9304	143254	64.9186
278	9535	146810	65.4515
279	10852	167088	68.3359
280	5042	77631.7	52.9273
281	7015	108010	59.0865
282	12521	192786	71.6735
283	12840	197697	72.2771
284	7868	121144	61.3904
285	10999	169352	68.6431
286	5369	82666.5	54.0477
287	10945	168520	68.5306
288	2178	33534.7	40.0097
289	9597	147765	65.593
290	6687	102960	58.1509
291	1787	27514.4	37.4559
292	17152	264089	79.6008
293	12193	187736	71.0421
294	4618	71103.3	51.4001
295	4675	71981	51.6107
296	6472	99649.4	57.5209
297	12242	188490	71.1372
298	5614	86438.8	54.8576
299	1958	30147.3	38.6145
300	3365	51810.9	46.2531
301	3626	55829.5	47.4193
302	16895	260132	79.2012
303	19668	302828	83.3168
304	17071	262842	79.4753
305	1894	29161.9	38.1891
306	9083	139851	64.4005
307	7528	115909	60.4931
308	3791	58370	48.1279
309	4012	61772.8	49.0455
310	5220	80372.3	53.543
311	5822	89641.3	55.5269
312	22606	348065	87.2744
313	18794	289371	82.0639
314	13829	212925	74.0871
315	13090	201547	72.7432
316	21480	330728	85.8007
317	4394	67654.4	50.5552
318	6703	103206	58.1972
319	11225	172831	69.1101
320	12059	185672	70.7809
321	3633	55937.3	47.4498
322	24997	384879	90.2489
323	11078	170568	68.8071
324	1079	16613.4	31.6582
325	2804	43173.2	43.525
326	14733	226844	75.6675
327	12923	198975	72.4325
328	11385	175295	69.4369
329	20763	319688	84.8352
330	4133	63635.8	49.5337
331	5346	82312.4	53.9704
332	6743	103822	58.3128
333	1519	23388	35.4812
334	10262	158004	67.0744
335	10854	167119	68.3401
336	29091	447914	94.929
337	16773	258254	79.0101
338	19152	294883	82.5817
339	16716	257376	78.9205
340	6501	100096	57.6066
341	7502	115508	60.4234
342	3355	51656.9	46.2072
343	4716	72612.3	51.7611
344	8407	129443	62.7614
345	15365	236575	76.7344
346	8796	135432	63.7149
347	5552	85484.1	54.6549
348	18170	279763	81.1454
349	7654	117849	60.8287
350	12021	185087	70.7065
351	4277	65853	50.1024
352	3850	59278.5	48.3763
353	3547	54613.2	47.0724
354	6791	104561	58.4508
355	11324	174356	69.3126
356	10585	162977	67.7708
357	15399	237098	76.7909
358	11785	181454	70.2407
359	13188	203056	72.9243
360	3609	55567.8	47.3451
361	11620	178913	69.9114
362	3059	47099.4	44.8063
363	7787	119896	61.179
364	16104	247953	77.9454
365	22076	339904	86.587
366	10469	161191	67.5224
367	4640	71442.1	51.4816
368	2153	33149.7	39.856
369	7276	112029	59.8104
370	15257	234912	76.5542
371	70638	1.08761e+06	127.593
372	6123	94275.8	56.4678
373	3192	49147.2	45.4465
374	4408	67870	50.6088
375	17800	274067	80.5909
376	4592	70703	51.3034
377	13309	204919	73.1466
378	9727	149767	65.8879
379	33883	521697	99.8788
380	5292	81480.9	53.788
381	1466	22572	35.0637
382	29653	456567	95.5364
383	15381	236821	76.761
384	1076	16567.2	31.6288
385	4793	73797.8	52.0413
386	10876	167458	68.3863
387	16701	257145	78.8969
388	8875	136648	63.9051
389	12598	193971	71.8202
390	19183	295361	82.6262
391	3560	54813.3	47.1298
392	4224	65036.9	49.8946
393	632	9730.9	26.4881
394	4892	75322.1	52.3972
395	4068	62635	49.2727
396	1250	19246.2	33.2493
397	6327	97416.8	57.088
398	3519	54182	46.9482
399	7584	116771	60.6427
400	3040	46806.9	44.7133
401	14198	218607	74.7403
402	5765	88763.7	55.3451
403	16952	261010	79.2902
404	12551	193248	71.7307
405	5481	84391	54.4209
406	22845	351744	87.5809
407	5056	77847.2	52.9763
408	20662	318133	84.6974
409	15756	242595	77.3798
410	29259	450501	95.1113
411	9862	151845	66.1913
412	8599	132399	63.2356
413	15358	236467	76.7227
414	18506	284937	81.6426
415	4952	76245.9	52.6105
416	4929	75891.8	52.529
417	7272	111967	59.7994
418	7508	115601	60.4395
419	13465	207321	73.4313
420	7612	117202	60.7172
421	1910	29408.3	38.2963
422	16639	256191	78.7992
423	3326	51210.4	46.0737
424	7391	113799	60.1239
425	4861	74844.8	52.2863
426	2833	43619.7	43.6745
427	4901	75460.7	52.4293
428	15796	243211	77.4453
429	15465	238115	76.9005
430	8276	127426	62.4337
431	18984	292297	82.3395
432	3301	50825.5	45.958
433	7908	121759	61.4943
434	3257	50148	45.7529
435	13327	205196	73.1796
436	16680	256822	78.8638
437	16703	257176	78.9001
438	12424	191292	71.488
439	13223	203595	72.9887
440	5254	80895.8	53.659
441	5456	84006	54.338
442	9641	148442	65.6931
443	6644	102298	58.026
444	63586	979034	123.197
445	15826	243673	77.4943
446	17470	268986	80.0897
447	7730	119019	61.0294
448	15358	236467	76.7227
449	12758	196435	72.1229
450	17955	276453	80.8241
451	10915	168058	68.4679
452	19248	296361	82.7195
453	23175	356825	88.0006
454	18177	279871	81.1559
455	3044	46868.5	44.7329
456	3227	49686.1	45.612
457	4767	73397.5	51.947
458	10919	168120	68.4763
459	7719	118849	61.0004
460	15684	241487	77.2618
461	15569	239716	77.0725
462	14220	218945	74.7789
463	8312	127980	62.5241
464	14438	222302	75.1591
465	3971	61141.5	48.8779
466	14655	225643	75.5338
467	7446	114646	60.2726
468	8973	138157	64.1394
469	38197	588119	103.949
470	9540	146887	65.4629
471	6610	101774	57.9268
472	16724	257499	78.9331
473	6496	100019	57.5919
474	13075	201316	72.7154
475	9255	142499	64.8044
476	16544	254728	78.6489
477	19535	300780	83.1286
478	21264	327402	85.5121
479	10715	164979	68.0471
480	9070	139651	64.3697
481	10713	164948	68.0429
482	10132	156002	66.7899
483	4311	66376.5	50.2349
484	10086	155294	66.6887
485	3614	55644.8	47.3669
486	15843	243935	77.522
487	8340	128411	62.5943
488	8724	134323	63.5406
489	5545	85376.4	54.6319
490	4964	76430.7	52.653
491	15532	239146	77.0114
492	8664	133400	63.3946
493	6899	106224	58.759
494	15250	234804	76.5425
495	6463	99510.8	57.4942
496	22686	349296	87.3773
497	12859	197990	72.3128
498	3103	47776.9	45.0201
499	6533	100589	57.701
500	17617	271249	80.3137
501	8899	137018	63.9626
502	11220	172754	69.0998
503	3714	57184.5	47.7998
504	5139	79125.2	53.2646
505	2786	42896	43.4316
506	11197	172400	69.0526
507	17943	276268	80.8061
508	19350	297932	82.8653
509	27482	423140	93.1455
510	20475	315254	84.4411
511	8147	125439	62.1076
512	11020	169675	68.6868
513	6707	103268	58.2088
514	4234	65190.9	49.934
515	8937	137603	64.0535
516	10864	167273	68.3611
517	20940	322413	85.0755
518	13111	201870	72.7821
519	8568	131921	63.1595
520	7537	116047	60.5172
521	4386	67531.2	50.5245
522	31257	481264	97.2288
523	40409	622177	105.919
524	11822	182023	70.3142
525	2188	33688.6	40.0708
526	18094	278593	81.0321
527	6562	101035	57.7863
528	6827	105115	58.5539
529	4888	75260.5	52.3829
530	6267	96493	56.907
531	5437	83713.5	54.2749
532	14819	228168	75.8145
533	27573	424541	93.2482
534	7977	122822	61.6726
535	2894	44558.9	43.9858
536	14099	217082	74.5662
537	7922	121975	61.5305
538	23694	364817	88.6527
539	11666	179621	70.0035
540	11457	176403	69.5829
541	7258	111751	59.761
542	7242	111505	59.7171
543	4570	70364.3	51.2214
544	4092	63004.5	49.3694
545	9155	140960	64.5702
546	29178	449254	95.0235
547	5751	88548.1	55.3002
548	10644	163886	67.8965
549	5409	83282.4	54.1816
550	14848	228615	75.8639
551	14340	220793	74.9887
552	10650	163978	67.9093
553	5269	81126.8	53.71
554	24341	374778	89.4524
555	5275	81219.2	53.7304
556	7742	119204	61.0609
557	12089	186134	70.8396
558	12180	187535	71.0169
559	36084	555585	101.996
560	6215	95692.4	56.7492
561	10186	156834	66.9084
562	11826	182085	70.3221
563	7351	113183	60.0152
564	15275	235189	76.5843
565	10156	156372	66.8426
566	6471	99634	57.5179
567	9654	148643	65.7226
568	9711	149520	65.8517
569	20455	314946	84.4136
570	18668	287431	81.8801
571	4673	71950.2	51.6033
572	15667	241225	77.2339
573	4314	66422.7	50.2465
574	7305	112475	59.8898
575	16097	247846	77.9341
576	17075	262904	79.4815
577	6972	107348	58.9655
578	2334	35936.6	40.943
579	10117	155771	66.7569
580	7507	115585	60.4368
581	26021	400645	91.4648
582	14646	225504	75.5183
583	4743	73028	51.8597
584	16314	251187	78.2827
585	11973	184348	70.6123
586	25269	389067	90.575
587	17807	274174	80.6014
588	16674	256730	78.8544
589	3869	59571	48.4558
590	1722	26513.6	36.9962
591	9505	146348	65.3828
592	10238	157634	67.022
593	3260	50194.2	45.7669
594	10349	159344	67.2634
595	1299	20000.7	33.6782
596	5988	92197.2	56.0497
597	6581	101328	57.842
598	13411	206489	73.333
599	22395	344816	87.0021
600	4034	62111.5	49.135
601	3046	46899.3	44.7427
602	8289	127626	62.4664
603	8975	138188	64.1442
604	11016	169613	68.6784
605	13653	210215	73.7715
606	8987	138373	64.1728
607	27190	418644	92.8144
608	3813	58708.8	48.2208
609	5042	77631.7	52.9273
610	21327	328372	85.5964
611	16819	258962	79.0823
612	11057	170245	68.7635
613	11037	169937	68.7221
614	9610	147965	65.6226
615	22147	340997	86.6797
616	8201	126271	62.2446
617	23300	358750	88.1586
618	14039	216158	74.4603
619	10020	154278	66.5429
620	2012	30978.8	38.9662
621	27137	417828	92.7541
622	23883	367727	88.8878
623	13979	215235	74.354
624	4018	61865.1	49.07
625	7565	116478	60.592
626	14783	227614	75.753
627	4589	70656.8	51.2923
628	4994	76892.6	52.7589
629	1822	28053.3	37.6989
630	1877	28900.2	38.0745
631	7116	109565	59.3687
632	6204	95523	56.7157
633	6354	97832.5	57.1691
634	5833	89810.7	55.5618
635	16382	252234	78.3913
636	11718	180422	70.1074
637	11974	184364	70.6142
638	7518	115755	60.4663
639	10002	154001	66.503
640	18363	282735	81.4317
641	7399	113922	60.1456
642	9120	140421	64.4878
643	2902	44682.1	44.0262
644	14154	217929	74.663
645	15106	232587	76.3008
646	5258	80957.4	53.6726
647	7668	118064	60.8658
648	10048	154709	66.6048
649	7161	110258	59.4936
650	8663	133384	63.3921
651	10901	167843	68.4386
652	5249	80818.9	53.642
653	12644	194680	71.9075
654	19079	293759	82.4767
655	15087	232295	76.2688
656	23746	365617	88.7175
657	4531	69763.8	51.0753
658	1611	24804.6	36.1835
659	7746	119265	61.0715
660	4765	73366.7	51.9398
661	12123	186658	70.9059
662	5039	77585.5	52.9168
663	16009	246491	77.7918
664	12439	191523	71.5167
665	12795	197005	72.1926
666	8346	128503	62.6093
667	7771	119650	61.1371
668	16888	260025	79.1903
669	33217	511442	99.22
670	16034	246875	77.8323
671	16811	258839	79.0697
672	5828	89733.7	55.5459
673	14009	215697	74.4072
674	9616	148058	65.6363
675	11191	172308	69.0402
676	6510	100234	57.6332
677	13407	206428	73.3257
678	15880	244504	77.5823
679	10801	166303	68.2287
680	11595	178528	69.8612
681	5589	86053.8	54.776
682	2395	36875.8	41.2966
683	22969	353654	87.7391
684	18075	278301	81.0038
685	7763	119527	61.1161
686	5999	92366.6	56.084
687	15505	238730	76.9667
688	20890	321643	85.0078
689	9236	142207	64.76
690	11942	183871	70.5513
691	17335	266907	79.8829
692	6801	104715	58.4795
693	9486	146056	65.3392
694	5762	88717.5	55.3355
695	31627	486961	97.6109
696	7904	121698	61.4839
697	5557	85561.1	54.6713
698	7073	108903	59.2489
699	4841	74536.9	52.2145
700	30162	464404	96.0799
701	10823	166642	68.275
702	14200	218637	74.7438
703	7995	123099	61.719
704	6212	95646.2	56.74
705	13416	206566	73.3421
706	13524	208229	73.5384
707	10029	154417	66.5628
708	8260	127179	62.3935
709	13905	214095	74.2226
710	4464	68732.2	50.8223
711	7351	113183	60.0152
712	6850	105469	58.6196
713	5488	84498.7	54.4441
714	12717	195804	72.0456
715	4146	63836	49.5856
716	22582	347695	87.2435
717	6149	94676.2	56.5476
718	5621	86546.5	54.8804
719	2993	46083.2	44.4817
720	21367	328988	85.6499
721	28554	439646	94.3412
722	7321	112721	59.9335
723	4591	70687.6	51.2997
724	15764	242718	77.3929
725	11225	172831	69.1101
726	14730	226798	75.6624
727	10812	166472	68.2519
728	10907	167935	68.4512
729	5212	80249.2	53.5156
730	7310	112552	59.9034
731	15376	236744	76.7527
732	8952	137834	64.0893
733	6710	103314	58.2175
734	10005	154047	66.5097
735	8563	131845	63.1473
736	16842	259316	79.1183
737	18821	289787	82.1032
738	9349	143947	65.0231
739	3126	48131	45.1311
740	3373	51934.1	46.2897
741	3027	46606.7	44.6495
742	10251	157835	67.0504
743	16980	261441	79.3338
744	22647	348696	87.3272
745	8777	135139	63.669
746	18740	288540	81.9852
747	12087	186104	70.8357
748	20764	319703	84.8365
749	18972	292112	82.3222
750	20612	317363	84.629
751	9895	152353	66.265
752	18485	284614	81.6117
753	5566	85699.7	54.7008
754	17504	269509	80.1416
755	12140	186920	70.9391
756	4544	69964	51.1241
757	17599	270972	80.2864
758	13556	208722	73.5964
759	40614	625334	106.097
760	12716	195788	72.0437
761	21196	326355	85.4208
762	15077	232141	76.2519
763	5232	80557.1	53.584
764	10024	154340	66.5518
765	27973	430700	93.697
766	10984	169121	68.6119
767	21470	330574	85.7873
768	16510	254204	78.595
769	11776	181315	70.2228
770	32393	498755	98.3927
771	4869	74968	52.3149
772	47921	737840	112.113
773	20853	321074	84.9576
774	12001	184779	70.6673
775	8785	135263	63.6883
776	14877	229061	75.9133
777	5108	78647.9	53.1573
778	11317	174248	69.2984
779	28431	437752	94.2056
780	35078	540096	101.039
781	39167	603054	104.822
782	13759	211847	73.9619
783	11240	173062	69.1408
784	12539	193063	71.7079
785	4502	69317.3	50.9661
786	22947	353315	87.7111
787	6215	95692.4	56.7492
788	10446	160837	67.4729
789	9488	146087	65.3437
790	9802	150921	66.0568
791	14498	223226	75.2631
792	5321	81927.4	53.8861
793	9527	146687	65.4332
794	4187	64467.2	49.7485
795	2604	40093.8	42.4645
796	34175	526192	100.165
797	13744	211616	73.935
798	4312	66391.9	50.2387
799	4419	68039.3	50.6509
800	11072	170476	68.7946
801	19623	302135	83.2532
802	9774	150490	65.9938
803	17928	276037	80.7836
804	24893	383278	90.1235
805	4606	70918.6	51.3555
806	9041	139204	64.301
807	10696	164686	68.0069
808	10805	166365	68.2371
809	15561	239593	77.0593
810	19330	297624	82.8368
811	8316	128041	62.5342
812	17847	274790	80.6617
813	16157	248769	78.0308
814	14663	225766	75.5475
815	18802	289494	82.0756
816	28050	431886	93.7829
817	26028	400753	91.473
818	15508	238777	76.9717
819	6280	96693.2	56.9463
820	11862	182639	70.3934
821	8467	130366	62.9104
822	16752	257931	78.9771
823	24525	377611	89.6772
824	19248	296361	82.7195
825	5547	85407.2	54.6385
826	8375	128950	62.6817
827	6224	95830.9	56.7766
828	11089	170737	68.8298
829	4076	62758.2	49.305
830	10229	157496	67.0024
831	8802	135524	63.7294
832	9539	146872	65.4606
833	16447	253234	78.4949
834	10185	156818	66.9062
835	6453	99356.8	57.4645
836	22863	352022	87.6039
837	6335	97540	57.1121
838	8435	129874	62.831
839	18467	284336	81.5852
840	39840	613416	105.419
841	18164	279671	81.1365
842	19364	298148	82.8853
843	19180	295314	82.6219
844	4292	66083.9	50.1609
845	22689	349343	87.3811
846	11008	169490	68.6618
847	21472	330604	85.79
848	19508	300365	83.0903
849	21511	331205	85.8419
850	8849	136248	63.8426
851	18886	290788	82.1976
852	10495	161592	67.5782
853	7346	113106	60.0016
854	24385	375456	89.5063
855	15439	237714	76.8574
856	10846	166996	68.3233
857	14331	220654	74.973
858	28671	441447	94.4699
859	13064	201146	72.695
860	13192	203117	72.9317
861	12979	199838	72.537
862	10017	154232	66.5363
863	24920	383693	90.1561
864	9146	140821	64.549
865	18951	291789	82.2918
866	10593	163100	67.7879
867	12372	190492	71.3881
868	11067	170399	68.7843
869	21592	332452	85.9495
870	10624	163578	67.854
871	23968	369035	88.9931
872	10185	156818	66.9062
873	23427	360706	88.3184
874	8275	127410	62.4312
875	9323	143546	64.9627
876	9042	139220	64.3034
877	11166	171923	68.9888
878	7725	118942	61.0162
879	21969	338257	86.4469
880	12707	195650	72.0267
881	14991	230816	76.1067
882	5960	91766.1	55.9622
883	18190	280071	81.1752
884	7025	108164	59.1146
885	2005	30871	38.921
886	18936	291558	82.2701
887	5745	88455.8	55.281
888	8048	123915	61.855
889	15208	234158	76.4721
890	11052	170168	68.7532
891	6936	106794	58.8639
892	15806	243365	77.4616
893	8520	131182	63.0414
894	8209	126394	62.2648
895	23008	354254	87.7887
896	12538	193048	71.706
897	2987	45990.8	44.452
898	10766	165764	68.1549
899	11676	179775	70.0235
900	8691	133815	63.4603
901	13839	213079	74.105
902	14450	222487	75.1799
903	11099	170891	68.8505
904	17224	265198	79.712
905	5055	77831.8	52.9728
906	6583	101358	57.8478
907	16040	246968	77.842
908	8317	128057	62.5367
909	9494	146179	65.3575
910	11861	182624	70.3914
911	7183	110597	59.5545
912	5389	82974.4	54.1147
913	18666	287400	81.8772
914	7266	111875	59.783
915	12186	187628	71.0285
916	10336	159143	67.2352
917	15687	241533	77.2667
918	8631	132892	63.314
919	13053	200977	72.6746
920	9876	152061	66.2226
921	10794	166195	68.214
922	10443	160791	67.4664
923	14287	219977	74.8962
924	23016	354377	87.7989
925	9762	150306	65.9668
926	9340	143808	65.0022
927	41028	631708	106.457
928	10603	163254	67.8092
929	1796	27653	37.5187
930	8833	136002	63.8041
931	11523	177420	69.7163
932	50439	776609	114.043
933	27149	418013	92.7678
934	7974	122776	61.6649
935	15688	241548	77.2684
936	12830	197544	72.2584
937	12902	198652	72.3933
938	26282	404664	91.7696
939	6801	104715	58.4795
940	4535	69825.4	51.0903
941	15862	244227	77.553
942	4851	74690.8	52.2504
943	5976	92012.5	56.0122
944	13331	205257	73.1869
945	9438	145317	65.2288
946	29071	447606	94.9072
947	4435	68285.7	50.712
948	22679	349189	87.3683
949	15935	245351	77.6718
950	14229	219084	74.7947
951	8563	131845	63.1473
952	19468	299749	83.0334
953	21941	337826	86.4101
954	15613	240393	77.145
955	8436	129889	62.8335
956	21055	324184	85.231
957	17537	270017	80.192
958	3500	53889.5	46.8635
959	9431	145209	65.2126
960	19345	297855	82.8582
961	27085	417028	92.6948
962	25520	392931	90.8739
963	34736	534830	100.71
964	23383	360028	88.2631
965	30058	462803	95.9693
966	28971	446066	94.7983
967	37409	575986	103.23
968	29285	450901	95.1395
969	15249	234789	76.5408
970	9490	146118	65.3483
971	21739	334715	86.1441
972	18700	287924	81.9269
973	17579	270664	80.2559
974	8940	137649	64.0607
975	11550	177835	69.7707
976	14808	227999	75.7957
977	9825	151276	66.1084
978	12891	198483	72.3727
979	8410	129489	62.7689
980	6230	95923.3	56.7948
981	20588	316993	84.5961
982	4838	74490.7	52.2037
983	22109	340412	86.6301
984	15889	244643	77.597
985	9037	139143	64.2916
986	13591	209261	73.6596
987	15814	243488	77.4747
988	10887	167627	68.4093
989	8272	127364	62.4237
990	15551	239439	77.0428
991	8147	125439	62.1076
992	15783	243011	77.424
993	12722	195881	72.055
994	6208	95584.6	56.7279
995	22068	339781	86.5765
996	7200	110858	59.6014
997	17525	269832	80.1737
998	32284	497077	98.2822
999	11952	184025	70.571
1000	6474	99680.2	57.5268
1001	9645	148504	65.7022
1002	9258	142545	64.8114
1003	24763	381276	89.9664
1004	10960	168751	68.5619
1005	4654	71657.6	51.5333
1006	33224	511550	99.227
1007	16142	248538	78.0066
1008	11132	171399	68.9187
1009	14472	222825	75.218
1010	3470	53427.6	46.7293
1011	7968	122683	61.6494
1012	11991	184625	70.6476
1013	9035	139112	64.2868
1014	15279	235251	76.591
1015	33059	509009	99.0625
1016	13041	200792	72.6523
1017	15539	239254	77.023
1018	10057	154848	66.6247
1019	6310	97155.1	57.0369
1020	20136	310034	83.9725
1021	10303	158635	67.1636
1022	3874	59648	48.4766
1023	20501	315654	84.4768
1024	11157	171784	68.9702
1025	12949	199376	72.4811
1026	11262	173401	69.1859
1027	6552	100881	57.7569
1028	15782	242995	77.4224
1029	9633	148319	65.6749
1030	9017	138835	64.2441
1031	10681	164455	67.9751
1032	7087	109119	59.288
1033	8157	125593	62.133
1034	6553	100897	57.7598
1035	7637	117587	60.7836
1036	14264	219623	74.8559
1037	7483	115216	60.3723
1038	7146	110027	59.452
1039	14037	216128	74.4567
1040	9584	147565	65.5634
1041	10960	168751	68.5619
1042	8539	131475	63.0882
1043	9371	144285	65.074
1044	4330	66669	50.3085
1045	10393	160021	67.3586
1046	21676	333745	86.0608
1047	6754	103991	58.3444
1048	14705	226413	75.6196
1049	22535	346971	87.183
1050	8070	124254	61.9114
1051	18168	279733	81.1425
1052	12771	196635	72.1474
1053	6337	97570.8	57.1181
1054	5752	88563.5	55.3034
1055	14488	223072	75.2457
1056	5086	78309.1	53.0809
1057	2104	32395.3	39.5513
1058	10262	158004	67.0744
1059	8461	130274	62.8955
1060	17808	274190	80.6029
1061	10131	155987	66.7877
1062	31559	485914	97.5409
1063	31186	480171	97.1551
1064	6377	98186.7	57.238
1065	4382	67469.7	50.5091
1066	6806	104792	58.4938
1067	10209	157188	66.9587
1068	10188	156865	66.9127
1069	8416	129581	62.7838
1070	5199	80049	53.4711
1071	10044	154647	66.596
1072	5515	84914.5	54.5332
1073	7486	115262	60.3804
1074	8684	133708	63.4433
1075	3289	50640.7	45.9022
1076	17604	271049	80.294
1077	14500	223256	75.2665
1078	4764	73351.3	51.9361
1079	4996	76923.4	52.7659
1080	10867	167319	68.3674
1081	14029	216005	74.4426
1082	3833	59016.7	48.305
1083	8071	124269	61.9139
1084	10282	158312	67.1179
1085	9275	142807	64.8511
1086	22721	349835	87.4222
1087	22806	351144	87.5311
1088	2468	37999.8	41.712
1089	4852	74706.2	52.254
1090	14769	227398	75.7291
1091	4571	70379.7	51.2251
1092	23016	354377	87.7989
1093	11855	182531	70.3795
1094	3292	50686.9	45.9162
1095	19388	298517	82.9195
1096	26276	404572	91.7626
1097	18281	281473	81.3103
1098	9335	143731	64.9906
1099	28665	441355	94.4633
1100	7654	117849	60.8287
1101	22255	342660	86.8204
1102	17425	268293	80.0209
1103	8339	128396	62.5918
1104	21357	328834	85.6366
1105	2378	36614.1	41.1987
1106	2335	35952	40.9488
1107	4013	61788.2	49.0496
1108	33437	514829	99.4386
1109	6041	93013.3	56.2146
1110	25323	389898	90.6395
1111	11816	181931	70.3023
1112	31379	483142	97.3551
1113	8009	123315	61.755
1114	10090	155356	66.6975
1115	19833	305369	83.5491
1116	27820	428345	93.5258
1117	18677	287570	81.8933
1118	17581	270695	80.259
1119	4123	63481.8	49.4937
1120	7419	114230	60.1997
1121	34185	526346	100.175
1122	1553	23911.5	35.744
1123	31124	479216	97.0907
1124	29090	447899	94.9279
1125	13315	205011	73.1576
1126	13468	207367	73.4368
1127	42426	653233	107.652
1128	7710	118711	60.9767
1129	23319	359043	88.1825
1130	15248	234773	76.5391
1131	20483	315377	84.4521
1132	1983	30532.3	38.7781
1133	19541	300873	83.1371
1134	12366	190399	71.3766
1135	20913	321997	85.039
1136	11913	183424	70.4941
1137	25416	391330	90.7503
1138	19470	299780	83.0363
1139	53302	820691	116.161
1140	33320	513028	99.3225
1141	3186	49054.8	45.418
1142	4472	68855.4	50.8526
1143	28292	435612	94.0518
1144	6382	98263.7	57.253
1145	33979	523175	99.973
1146	29154	448884	94.9974
1147	7164	110304	59.5019
1148	15372	236683	76.746
1149	2926	45051.6	44.1473
1150	19838	305446	83.5562
1151	1985	30563	38.7912
1152	4041	62219.3	49.1634
1153	14053	216374	74.485
1154	22083	340012	86.5961
1155	15073	232079	76.2452
1156	11733	180653	70.1373
1157	21652	333376	86.0291
1158	40293	620391	105.817
1159	4143	63789.8	49.5736
1160	3367	51841.7	46.2623
1161	22896	352530	87.6461
1162	8686	133738	63.4482
1163	20108	309603	83.9335
1164	8419	129627	62.7913
1165	19504	300303	83.0846
1166	29034	447036	94.8669
1167	13137	202270	72.8302
1168	23354	359582	88.2266
1169	9971	153523	66.4343
1170	24697	380260	89.8864
1171	22201	341829	86.7501
1172	10784	166041	68.1929
1173	15884	244566	77.5888
1174	17975	276761	80.8541
1175	7592	116894	60.664
1176	4892	75322.1	52.3972
1177	9841	151522	66.1443
1178	10834	166811	68.2981
1179	3353	51626.1	46.1981
1180	24256	373470	89.3481
1181	26039	400922	91.4859
1182	25057	385803	90.321
1183	14344	220855	74.9956
1184	8367	128827	62.6617
1185	3562	54844.1	47.1386
1186	11047	170091	68.7428
1187	6900	106239	58.7619
1188	4602	70857	51.3407
1189	7197	110812	59.5931
1190	8965	138034	64.1204
1191	8603	132460	63.2454
1192	2475	38107.6	41.7514
1193	19610	301935	83.2348
1194	3491	53750.9	46.8233
1195	15309	235713	76.641
1196	11603	178651	69.8773
1197	29988	461725	95.8948
1198	25728	396134	91.1202
1199	3149	48485.2	45.2415
1200	4085	62896.7	49.3412
1201	15750	242503	77.37
1202	32202	495814	98.1989
1203	12585	193771	71.7954
1204	10526	162069	67.6447
1205	20970	322875	85.1162
1206	21966	338211	86.4429
1207	13600	209399	73.6759
1208	26254	404233	91.737
1209	13033	200669	72.6375
1210	7718	118834	60.9978
1211	7209	110997	59.6263
1212	10992	169244	68.6285
1213	5304	81665.7	53.8287
1214	26889	414010	92.4707
1215	26616	409807	92.1567
1216	21250	327186	85.4933
1217	8826	135894	63.7872
1218	16869	259732	79.1606
1219	14035	216097	74.4532
1220	12021	185087	70.7065
1221	32156	495106	98.1522
1222	10626	163609	67.8582
1223	7831	120574	61.294
1224	12205	187920	71.0654
1225	21049	324091	85.2229
1226	22861	351991	87.6014
1227	4669	71888.6	51.5886
1228	17999	277131	80.8901
1229	8986	138357	64.1704
1230	5757	88640.5	55.3195
1231	5579	85899.9	54.7433
1232	10179	156726	66.893
1233	5157	79402.3	53.3267
1234	15584	239947	77.0972
1235	19447	299425	83.0036
1236	4257	65545	50.0242
1237	10073	155094	66.66
1238	9253	142468	64.7998
1239	18268	281272	81.2911
1240	4719	72658.4	51.7721
1241	19430	299164	82.9794
1242	15191	233896	76.4436
1243	11578	178266	69.827
1244	8630	132876	63.3115
1245	13287	204580	73.1063
1246	22663	348942	87.3477
1247	3390	52195.8	46.3674
1248	29292	451009	95.1471
1249	12327	189799	71.3014
1250	14202	218668	74.7473
1251	6729	103606	58.2724
1252	1510	23249.5	35.411
1253	11779	181361	70.2288
1254	4719	72658.4	51.7721
1255	11230	172908	69.1203
1256	13213	203441	72.9703
1257	50458	776902	114.057
1258	10387	159929	67.3456
1259	21323	328310	85.5911
1260	11404	175587	69.4755
1261	30265	465990	96.1891
1262	20157	310357	84.0016
1263	7985	122945	61.6932
1264	14572	224365	75.3909
1265	3954	60879.7	48.808
1266	5366	82620.3	54.0376
1267	16112	248076	77.9583
1268	10314	158805	67.1875
1269	21833	336163	86.2681
1270	5186	79848.8	53.4265
1271	6508	100204	57.6273
1272	4480	68978.6	50.8829
1273	5207	80172.2	53.4985
1274	22585	347741	87.2474
1275	4388	67562	50.5322
1276	17468	268955	80.0867
1277	12528	192894	71.6869
1278	10852	167088	68.3359
1279	11606	178698	69.8833
1280	23276	358381	88.1283
1281	13578	209060	73.6362
1282	3876	59678.8	48.485
1283	3146	48439	45.2271
1284	17319	266661	79.8583
1285	12299	189368	71.2474
1286	7427	114354	60.2213
1287	17316	266614	79.8537
1288	13430	206782	73.3676
1289	13390	206166	73.2947
1290	15902	244843	77.6181
1291	13062	201116	72.6913
1292	14937	229985	76.0152
1293	9524	146641	65.4263
1294	21647	333299	86.0224
1295	12550	193232	71.7288
1296	10219	157342	66.9805
1297	16129	248338	77.9857
1298	15707	241841	77.2995
1299	9870	151968	66.2092
1300	19632	302274	83.2659
1301	12676	195172	71.9681
1302	23959	368897	88.982
1303	10276	158220	67.1048
1304	10793	166180	68.2119
1305	22529	346879	87.1752
1306	13760	211863	73.9637
1307	9576	147442	65.5451
1308	6846	105408	58.6082
1309	20246	311728	84.1251
1310	11509	177204	69.6881
1311	15760	242657	77.3864
1312	7554	116309	60.5626
1313	9957	153308	66.4031
1314	10342	159236	67.2482
1315	3208	49393.6	45.5223
1316	17716	272773	80.4639
1317	9628	148242	65.6636
1318	12755	196389	72.1173
1319	7557	116355	60.5707
1320	20060	308864	83.8667
1321	13032	200654	72.6356
1322	6369	98063.5	57.2141
1323	17394	267815	79.9734
1324	20021	308263	83.8123
1325	17541	270079	80.1981
1326	14473	222841	75.2198
1327	20788	320073	84.8692
1328	14903	229461	75.9575
1329	9779	150567	66.0051
1330	17579	270664	80.2559
1331	28866	444450	94.6836
1332	42767	658483	107.94
1333	20051	308725	83.8541
1334	24771	381399	89.9761
1335	10093	155402	66.7041
1336	7997	123130	61.7241
1337	14987	230755	76.0999
1338	18316	282011	81.3622
1339	13108	201824	72.7765
1340	20175	310634	84.0266
1341	7553	116294	60.56
1342	11597	178559	69.8652
1343	4935	75984.2	52.5503
1344	17699	272512	80.4381
1345	9107	140220	64.4571
1346	9995	153893	66.4875
1347	6483	99818.8	57.5534
1348	6433	99048.9	57.4051
1349	12374	190522	71.3919
1350	7015	108010	59.0865
1351	5487	84483.3	54.4408
1352	13483	207598	73.464
1353	7490	115324	60.3911
1354	8881	136741	63.9195
1355	23655	364216	88.604
1356	6851	105485	58.6224
1357	20918	322074	85.0457
1358	13163	202671	72.8782
1359	7381	113645	60.0967
1360	21420	329804	85.7207
1361	16961	261149	79.3042
1362	14537	223826	75.3305
1363	12117	186565	70.8942
1364	10701	164763	68.0175
1365	10255	157896	67.0591
1366	17123	263643	79.5559
1367	12699	195527	72.0116
1368	2823	43465.7	43.6231
1369	21705	334192	86.0992
1370	10108	155633	66.7371
1371	3144	48408.2	45.2175
1372	3850	59278.5	48.3763
1373	15459	238022	76.8905
1374	17507	269555	80.1462
1375	13510	208013	73.513
1376	1873	28838.6	38.0474
1377	23540	362445	88.4602
1378	12234	188367	71.1217
1379	13090	201547	72.7432
1380	4236	65221.7	49.9418
1381	5757	88640.5	55.3195
1382	10976	168997	68.5952
1383	10593	163100	67.7879
1384	2305	35490.1	40.7727
1385	19095	294006	82.4997
1386	7442	114584	60.2618
1387	29589	455582	95.4676
1388	14162	218052	74.6771
1389	17646	271695	80.3578
1390	15180	233726	76.4252
1391	9013	138773	64.2346
1392	17279	266045	79.7968
1393	6525	100465	57.6774
1394	12224	188213	71.1023
1395	8821	135817	63.7752
1396	4655	71673	51.537
1397	6000	92382	56.0871
1398	34701	534291	100.676
1399	13297	204734	73.1246
1400	3686	56753.3	47.6794
1401	26339	405542	91.8359
1402	23926	368389	88.9411
1403	18181	279933	81.1618
1404	7699	118542	60.9477
1405	3691	56830.3	47.701
1406	13178	202902	72.9058
1407	7828	120528	61.2862
1408	3269	50332.8	45.809
1409	18109	278824	81.0545
1410	15013	231155	76.1439
1411	19042	293190	82.4233
1412	20344	313237	84.2606
1413	13744	211616	73.935
1414	8801	135509	63.727
1415	15408	237237	76.8059
1416	13062	201116	72.6913
1417	7522	115816	60.477
1418	9146	140821	64.549
1419	17235	265367	79.729
1420	21886	336979	86.3379
1421	9338	143777	64.9976
1422	6253	96277.4	56.8646
1423	12886	198406	72.3633
1424	25516	392870	90.8692
1425	7691	118418	60.9266
1426	12603	194048	71.8297
1427	14939	230016	76.0186
1428	15866	244289	77.5595
1429	1796	27653	37.5187
1430	12702	195573	72.0172
1431	1172	18045.3	32.5428
1432	19019	292836	82.3901
1433	4216	64913.8	49.8631
1434	1850	28484.5	37.891
1435	22361	344292	86.958
1436	15013	231155	76.1439
1437	5436	83698.1	54.2716
1438	12210	187997	71.0751
1439	9131	140590	64.5137
1440	10393	160021	67.3586
1441	13708	211062	73.8704
1442	13109	201839	72.7784
1443	14107	217205	74.5803
1444	10109	155648	66.7393
1445	20489	315469	84.4603
1446	4958	76338.3	52.6318
1447	8709	134092	63.5041
1448	12738	196127	72.0852
1449	43202	665181	108.305
1450	17488	269263	80.1172
1451	10709	164886	68.0344
1452	18404	283366	81.4923
1453	31209	480525	97.179
1454	6718	103437	58.2406
1455	26312	405126	91.8045
1456	45577	701749	110.254
1457	11150	171677	68.9558
1458	20716	318964	84.7711
1459	24333	374655	89.4426
1460	39136	602577	104.794
1461	9553	147088	65.4926
1462	3923	60402.4	48.6802
1463	15618	240470	77.1533
1464	40244	619637	105.774
1465	16908	260332	79.2215
1466	6145	94614.6	56.5353
1467	10123	155864	66.7701
1468	16728	257561	78.9394
1469	6259	96369.8	56.8828
1470	8391	129196	62.7216
1471	4395	67669.8	50.559
1472	9900	152430	66.2762
1473	7382	113661	60.0995
1474	6634	102144	57.9968
1475	3883	59786.6	48.5141
1476	7017	108041	59.0921
1477	7191	110720	59.5766
1478	5095	78447.7	53.1122
1479	22564	347418	87.2204
1480	6253	96277.4	56.8646
1481	8238	126840	62.338
1482	11182	172169	69.0217
1483	22659	348881	87.3426
1484	14459	222625	75.1955
1485	21606	332668	85.9681
1486	11414	175741	69.4958
1487	20289	312390	84.1846
1488	35585	547902	101.524
1489	19467	299733	83.032
1490	32286	497108	98.2842
1491	21060	324261	85.2377
1492	9482	145994	65.33
1493	4770	73443.7	51.9579
1494	12952	199422	72.4867
1495	23155	356518	87.9753
1496	13578	209060	73.6362
1497	5832	89795.3	55.5586
1498	29022	446852	94.8538
1499	10966	168844	68.5744
1500	10375	159744	67.3197
1501	3200	49270.4	45.4844
1502	15472	238222	76.9121
1503	5484	84437.1	54.4308
1504	3585	55198.2	47.2399
1505	12761	196481	72.1286
1506	27324	420708	92.9667
1507	30246	465698	96.169
1508	4107	63235.5	49.4296
1509	26147	402585	91.6122
1510	4288	66022.3	50.1454
1511	2978	45852.3	44.4073
1512	23425	360675	88.3159
1513	15043	231617	76.1946
1514	11762	181100	70.195
1515	3431	52827.1	46.5535
1516	17836	274621	80.6452
1517	12984	199915	72.5463
1518	9819	151183	66.0949
1519	3597	55383	47.2925
1520	19268	296669	82.7481
1521	5039	77585.5	52.9168
1522	7441	114569	60.2591
1523	12714	195757	72.0399
1524	15892	244689	77.6018
1525	10485	161438	67.5567
1526	4487	69086.3	50.9094
1527	19010	292697	82.3771
1528	6919	106532	58.8157
1529	26731	411577	92.2892
1530	3005	46268	44.5411
1531	5114	78740.3	53.1781
1532	6583	101358	57.8478
1533	17285	266137	79.806
1534	9096	140051	64.4312
1535	6459	99449.2	57.4823
1536	4022	61926.7	49.0862
1537	9824	151260	66.1062
1538	12242	188490	71.1372
1539	11867	182716	70.4033
1540	8543	131537	63.0981
1541	25247	388728	90.5487
1542	6185	95230.4	56.6577
1543	29344	451810	95.2034
1544	29233	450101	95.0832
1545	18666	287400	81.8772
1546	3318	51087.2	46.0367
1547	11086	170691	68.8236
1548	6203	95507.6	56.7126
1549	20420	314407	84.3654
1550	7411	114107	60.178
1551	7184	110612	59.5572
1552	18656	287246	81.8626
1553	1911	29423.7	38.303
1554	10317	158851	67.194
1555	5358	82497.1	54.0107
1556	8837	136063	63.8137
1557	18562	285799	81.7248
1558	8818	135771	63.768
1559	28984	446267	94.8124
1560	11410	175680	69.4877
1561	6255	96308.2	56.8707
1562	6362	97955.7	57.1931
1563	9459	145640	65.2771
1564	8038	123761	61.8294
1565	19862	305815	83.5898
1566	5857	90180.2	55.6379
1567	9124	140482	64.4972
1568	26404	406542	91.9113
1569	9253	142468	64.7998
1570	11444	176203	69.5566
1571	13368	205827	73.2546
1572	10699	164733	68.0133
1573	10143	156172	66.8141
1574	32754	504313	98.7569
1575	17532	269940	80.1844
1576	12172	187412	71.0013
1577	13845	213171	74.1157
1578	12528	192894	71.6869
1579	18002	277177	80.8946
1580	4338	66792.2	50.3395
1581	25224	388374	90.5212
1582	12270	188921	71.1914
1583	10310	158743	67.1788
1584	9735	149890	65.9059
1585	21950	337964	86.4219
1586	9958	153323	66.4054
1587	17160	264213	79.6132
1588	21931	337672	86.397
1589	15380	236806	76.7593
1590	12064	185749	70.7907
1591	10071	155063	66.6556
1592	5158	79417.7	53.3302
1593	18991	292404	82.3497
1594	6884	105993	58.7164
1595	8741	134585	63.5818
1596	7939	122237	61.5745
1597	3484	53643.1	46.792
1598	15613	240393	77.145
1599	16443	253173	78.4885
1600	12242	188490	71.1372
1601	8001	123191	61.7344
1602	8188	126071	62.2117
1603	16705	257207	78.9032
1604	14265	219638	74.8577
1605	24826	382246	90.0426
1606	21026	323737	85.1918
1607	37426	576248	103.245
1608	3565	54890.3	47.1519
1609	9685	149120	65.7929
1610	9196	141591	64.6664
1611	15043	231617	76.1946
1612	2828	43542.7	43.6488
1613	17029	262196	79.4101
1614	8719	134246	63.5284
1615	16786	258454	79.0305
1616	13214	203456	72.9722
1617	11762	181100	70.195
1618	3497	53843.3	46.8502
1619	9830	151353	66.1196
1620	10384	159882	67.3391
1621	25745	396396	91.1402
1622	5175	79679.5	53.3887
1623	21422	329835	85.7234
1624	18666	287400	81.8772
1625	11313	174186	69.2902
1626	4850	74675.4	52.2468
1627	28769	442956	94.5774
1628	23087	355471	87.8891
1629	2785	42880.6	43.4264
1630	21296	327895	85.555
1631	39176	603193	104.83
1632	12768	196589	72.1418
1633	2539	39093	42.1082
1634	4998	76954.2	52.7729
1635	28853	444250	94.6694
1636	7430	114400	60.2294
1637	3076	47361.2	44.8891
1638	21772	335223	86.1877
1639	11780	181377	70.2308
1640	18012	277331	80.9096
1641	12480	192155	71.5952
1642	11032	169860	68.7117
1643	12272	188952	71.1952
1644	24803	381892	90.0148
1645	19832	305353	83.5477
1646	22467	345924	87.0952
1647	6623	101974	57.9648
1648	23413	360490	88.3008
1649	16324	251341	78.2987
1650	15243	234696	76.5308
1651	15641	240824	77.1911
1652	10335	159128	67.233
1653	12256	188706	71.1643
1654	33155	510488	99.1582
1655	16402	252542	78.4232
1656	4029	62034.5	49.1147
1657	16239	250032	78.1626
1658	4745	73058.8	51.867
1659	28483	438553	94.263
1660	8133	125224	62.072
1661	12278	189044	71.2068
1662	12926	199022	72.4381
1663	7901	121652	61.4761
1664	16961	261149	79.3042
1665	16426	252911	78.4615
1666	19725	303706	83.3972
1667	15113	232695	76.3126
1668	13337	205350	73.1979
1669	14074	216697	74.5221
1670	15321	235897	76.6611
1671	27325	420723	92.9678
1672	17699	272512	80.4381
1673	24667	379798	89.85
1674	33018	508378	99.0215
1675	18326	282165	81.377
1676	24868	382893	90.0934
1677	17197	264782	79.6704
1678	10586	162993	67.773
1679	8990	138419	64.1799
1680	11694	180053	70.0595
1681	11075	170522	68.8008
1682	12755	196389	72.1173
1683	8985	138342	64.168
1684	12300	189383	71.2493
1685	6378	98202.1	57.241
1686	28794	443341	94.6048
1687	17389	267738	79.9658
1688	12447	191646	71.5321
1689	22133	340782	86.6614
1690	10893	167720	68.4219
1691	27990	430962	93.7159
1692	10528	162100	67.649
1693	14311	220346	74.9381
1694	17979	276823	80.8601
1695	6239	96061.9	56.8221
1696	14028	215989	74.4408
1697	2918	44928.4	44.107
1698	8608	132537	63.2577
1699	17078	262950	79.4862
1700	23642	364016	88.5878
1701	11531	177543	69.7324
1702	12049	185518	70.7614
1703	25258	388897	90.5619
1704	28800	443434	94.6114
1705	21476	330666	85.7953
1706	7535	116016	60.5118
1707	23750	365679	88.7225
1708	10791	166149	68.2076
1709	3699	56953.5	47.7354
1710	8259	127164	62.391
1711	7844	120774	61.3279
1712	11070	170445	68.7905
1713	9972	153539	66.4365
1714	21323	328310	85.5911
1715	10912	168012	68.4616
1716	10963	168797	68.5681
1717	8994	138481	64.1894
1718	19148	294822	82.576
1719	11185	172215	69.0279
1720	20422	314438	84.3682
1721	24308	374270	89.412
1722	22547	347156	87.1984
1723	25682	395426	91.0658
1724	7405	114015	60.1618
1725	6469	99603.2	57.512
1726	17684	272281	80.4154
1727	6443	99202.9	57.4348
1728	8915	137264	64.0009
1729	21093	324769	85.2822
1730	16854	259501	79.1371
1731	12959	199530	72.4997
1732	16223	249786	78.1369
1733	10430	160591	67.4384
1734	20353	313375	84.273
1735	16732	257623	78.9457
1736	4626	71226.5	51.4297
1737	38060	586010	103.825
1738	15511	238823	76.9767
1739	6768	104207	58.3847
1740	35795	551136	101.723
1741	12437	191492	71.5129
1742	13098	201670	72.758
1743	25979	399999	91.4155
1744	18848	290203	82.1424
1745	15759	242641	77.3847
1746	13805	212556	74.0442
1747	13482	207582	73.4622
1748	5818	89579.7	55.5142
1749	26000	400322	91.4402
1750	20822	320596	84.9154
1751	24668	379813	89.8512
1752	21321	328279	85.5884
1753	15048	231694	76.203
1754	13207	203348	72.9593
1755	10042	154617	66.5916
1756	25016	385171	90.2717
1757	8092	124593	61.9676
1758	7546	116186	60.5413
1759	21232	326909	85.4692
1760	16132	248384	77.9905
1761	5516	84929.9	54.5365
1762	18008	277269	80.9036
1763	16870	259747	79.1621
1764	7872	121205	61.4008
1765	14030	216020	74.4443
1766	24714	380521	89.907
1767	17088	263104	79.5017
1768	15272	235143	76.5793
1769	3862	59463.2	48.4265
1770	24658	379659	89.839
1771	27852	428837	93.5617
1772	34892	537232	100.861
1773	9883	152169	66.2382
1774	13938	214603	74.2813
1775	4183	64405.7	49.7327
1776	13673	210523	73.8075
1777	7378	113599	60.0886
1778	12149	187058	70.9566
1779	18009	277285	80.9051
1780	28708	442017	94.5105
1781	5249	80818.9	53.642
1782	24776	381476	89.9821
1783	3595	55352.2	47.2838
1784	16397	252465	78.4153
1785	19008	292666	82.3742
1786	32004	492766	97.9973
1787	22567	347464	87.2242
1788	28788	443249	94.5982
1789	5376	82774.3	54.0711
1790	31762	489040	97.7496
1791	9677	148997	65.7748
1792	13631	209877	73.7318
1793	4031	62065.3	49.1228
1794	27814	428252	93.5191
1795	3215	49501.4	45.5554
1796	22756	350374	87.467
1797	13620	209707	73.712
1798	15409	237252	76.8076
1799	24355	374994	89.4695
1800	10093	155402	66.7041
1801	20903	321843	85.0254
1802	10648	163947	67.905
1803	12630	194464	71.8809
1804	31843	490287	97.8327
1805	16860	259593	79.1465
1806	32311	497492	98.3096
1807	6529	100527	57.6892
1808	6947	106963	58.895
1809	14642	225443	75.5114
1810	11488	176881	69.6456
1811	7641	117648	60.7943
1812	5607	86331	54.8348
1813	21594	332483	85.9522
1814	14517	223518	75.2959
1815	10917	168089	68.4721
1816	26573	409144	92.107
1817	19018	292820	82.3887
1818	16383	252249	78.3929
1819	18450	284075	81.5601
1820	30039	462510	95.9491
1821	3836	59062.9	48.3176
1822	10613	163408	67.8305
1823	35387	544854	101.335
1824	17618	271264	80.3153
1825	15427	237530	76.8375
1826	31772	489193	97.7599
1827	19494	300149	83.0704
1828	33959	522867	99.9534
1829	7168	110366	59.513
1830	28795	443357	94.6059
1831	11330	174448	69.3249
1832	24161	372007	89.2314
1833	5460	84067.6	54.3513
1834	23660	364293	88.6103
1835	17864	275052	80.6873
1836	28740	442510	94.5456
1837	29969	461433	95.8745
1838	14175	218252	74.6999
1839	10007	154078	66.5141
1840	9107	140220	64.4571
1841	28769	442956	94.5774
1842	15244	234712	76.5324
1843	19735	303860	83.4113
1844	19927	306816	83.6809
1845	18926	291404	82.2556
1846	14541	223888	75.3374
1847	44476	684797	109.359
1848	21591	332437	85.9482
1849	21573	332159	85.9243
1850	20971	322890	85.1175
1851	22725	349897	87.4273
1852	11217	172708	69.0936
1853	13997	215512	74.3859
1854	14791	227737	75.7667
1855	14331	220654	74.973
1856	7051	108564	59.1874
1857	27527	423833	93.1963
1858	17188	264644	79.6564
1859	38310	589859	104.052
1860	7238	111443	59.7061
1861	7060	108703	59.2126
1862	24716	380552	89.9094
1863	10805	166365	68.2371
1864	6562	101035	57.7863
1865	9094	140020	64.4264
1866	9472	145840	65.307
1867	18709	288062	81.94
1868	12642	194649	71.9037
1869	6586	101405	57.8566
1870	23203	357257	88.036
1871	12253	188659	71.1585
1872	10141	156141	66.8097
1873	21104	324938	85.2971
1874	20427	314515	84.375
1875	9384	144485	65.1041
1876	17385	267677	79.9596
1877	16195	249354	78.0919
1878	17611	271157	80.3046
1879	14828	228307	75.8298
1880	7956	122499	61.6184
1881	8217	126517	62.285
1882	20611	317348	84.6276
1883	13443	206982	73.3913
1884	23356	359612	88.2291
1885	25626	394564	90.9996
1886	11212	172631	69.0834
1887	15419	237406	76.8242
1888	22211	341983	86.7631
1889	11514	177281	69.6981
1890	27635	425496	93.318
1891	17391	267769	79.9688
1892	21706	334207	86.1005
1893	10242	157696	67.0308
1894	22136	340828	86.6654
1895	7721	118880	61.0057
1896	19083	293821	82.4824
1897	14637	225366	75.5028
1898	31239	480987	97.2101
1899	9869	151953	66.2069
1900	42917	660793	108.066
1901	21424	329865	85.726
1902	11921	183548	70.5099
1903	25865	398243	91.2816
1904	7086	109103	59.2852
1905	15880	244504	77.5823
1906	4333	66715.2	50.3202
1907	23908	368111	88.9188
1908	12997	200115	72.5705
1909	11539	177666	69.7486
1910	5266	81080.6	53.6998
1911	8990	138419	64.1799
1912	32992	507978	98.9955
1913	15167	233526	76.4033
1914	15890	244658	77.5986
1915	14128	217529	74.6173
1916	28007	431224	93.7349
1917	5842	89949.3	55.5904
1918	22046	339442	86.5477
1919	2218	34150.5	40.2531
1920	8760	134878	63.6278
1921	12962	199576	72.5053
1922	20386	313883	84.3186
1923	2681	41279.4	42.879
1924	24291	374009	89.3911
1925	6443	99202.9	57.4348
1926	21280	327648	85.5335
1927	18357	282643	81.4229
1928	10078	155171	66.671
1929	8199	126240	62.2395
1930	13701	210954	73.8578
1931	12775	196697	72.155
1932	3875	59663.4	48.4808
1933	7272	111967	59.7994
1934	7394	113845	60.132
1935	3799	58493.2	48.1618
1936	16576	255221	78.6996
1937	9482	145994	65.33
1938	3265	50271.2	45.7903
1939	13409	206458	73.3294
1940	10512	161853	67.6147
1941	5394	83051.4	54.1314
1942	12965	199622	72.5109
1943	3268	50317.4	45.8043
1944	14761	227275	75.7154
1945	39571	609275	105.181
1946	9929	152877	66.3408
1947	27641	425588	93.3248
1948	18166	279702	81.1395
1949	10428	160560	67.4341
1950	20913	321997	85.039
1951	23400	360290	88.2845
1952	33556	516662	99.5564
1953	10528	162100	67.649
1954	5325	81989	53.8996
1955	21996	338672	86.4823
1956	2451	37738	41.616
1957	19689	303152	83.3464
1958	11792	181561	70.2546
1959	7805	120174	61.2261
1960	12348	190122	71.3419
1961	10333	159097	67.2287
1962	21222	326755	85.4557
1963	21443	330158	85.7514
1964	11755	180992	70.1811
1965	17149	264043	79.5962
1966	25396	391022	90.7265
1967	26244	404079	91.7253
1968	51008	785370	114.47
1969	29261	450532	95.1135
1970	14968	230462	76.0677
1971	11720	180453	70.1114
1972	4645	71519.1	51.5001
1973	5759	88671.3	55.3259
1974	15951	245598	77.6978
1975	20778	319919	84.8556
1976	6552	100881	57.7569
1977	16162	248846	78.0389
1978	14105	217175	74.5768
1979	11387	175326	69.4409
1980	10921	168151	68.4805
1981	17986	276930	80.8706
1982	31296	481865	97.2692
1983	12148	187043	70.9546
1984	17537	270017	80.192
1985	14762	227291	75.7171
1986	5539	85284	54.6122
1987	20864	321243	84.9725
1988	10529	162115	67.6511
1989	21550	331805	85.8938
1990	11684	179899	70.0395
1991	5149	79279.2	53.2991
1992	10508	161792	67.6061
1993	9505	146348	65.3828
1994	18051	277931	80.9679
1995	29674	456891	95.5589
1996	5996	92320.4	56.0746
1997	18001	277161	80.8931
1998	22697	349466	87.3914
1999	9713	149551	65.8562
[truncated: 776 more rows]

## Sheet: A2661-R
Label	Size (Voxel)	Volume (µm^3)	e.d. (µm)									Statistical: Size (Voxel)	Statistical: Volume (µm^3)	e.d. calculated by volume	Statistical: e.d. (µm)
1	10398	160098	67.3694								sum	27467515	4.22917e+08	not applicable	not applicable
2	1670	25713	36.62								ave.	9816.84	151150	66.0901	62.8796
3	15974	245952	77.7351								min	559	8606.92	25.4263	25.4263
4	7071	108872	59.2433								q1	5072.5	78101.3	53.0339	53.0338
5	16241	250063	78.1658								median	8434.5	129866	62.8298	62.8298
6	29988	461725	95.8948								q3	12889.2	198456	72.3694	72.3694
7	4916	75691.7	52.4827								max	77931	1.1999e+06	131.841	131.841
8	14074	216697	74.5221								sd	not applicable	104910	not applicable	14.4534
9	26458	407374	91.9739
10	36308	559034	102.207
11	26495	407944	92.0168
12	29341	451763	95.2001
13	12620	194310	71.8619
14	4337	66776.8	50.3356
15	5311	81773.5	53.8523
16	8375	128950	62.6817
17	11730	180607	70.1313
18	7956	122499	61.6184
19	13488	207675	73.4731
20	16755	257977	78.9819
21	16523	254405	78.6156
22	36770	566148	102.639
23	15766	242749	77.3962
24	52734	811945	115.747
25	4941	76076.6	52.5715
26	8529	131321	63.0636
27	6463	99510.8	57.4942
28	16827	259085	79.0948
29	6743	103822	58.3128
30	16546	254759	78.6521
31	7369	113460	60.0642
32	11891	183086	70.4507
33	17032	262242	79.4147
34	3060	47114.8	44.8112
35	1764	27160.3	37.2945
36	11172	172015	69.0011
37	11269	173509	69.2002
38	19739	303921	83.4169
39	11910	183378	70.4882
40	2896	44589.7	43.9959
41	9082	139836	64.3981
42	17340	266984	79.8906
43	13725	211324	73.9009
44	12812	197266	72.2245
45	10044	154647	66.596
46	2714	41787.5	43.0542
47	13577	209045	73.6343
48	24587	378566	89.7527
49	11615	178836	69.9014
50	42417	653095	107.645
51	6983	107517	58.9965
52	19474	299841	83.042
53	6124	94291.2	56.4708
54	8970	138111	64.1323
55	43317	666952	108.401
56	7751	119342	61.0846
57	12188	187659	71.0324
58	28094	432563	93.8319
59	7711	118726	60.9793
60	24667	379798	89.85
61	33232	511673	99.235
62	8141	125347	62.0924
63	14481	222964	75.2336
64	42463	653803	107.684
65	11518	177343	69.7062
66	6617	101882	57.9473
67	1836	28268.9	37.7952
68	3367	51841.7	46.2623
69	4877	75091.2	52.3436
70	29645	456444	95.5278
71	4579	70502.9	51.255
72	5068	78032	53.0182
73	12079	185980	70.82
74	10775	165903	68.1739
75	17567	270479	80.2377
76	5749	88517.4	55.2938
77	26574	409160	92.1082
78	27542	424064	93.2133
79	17627	271403	80.3289
80	6122	94260.4	56.4647
81	3545	54582.4	47.0635
82	3265	50271.2	45.7903
83	6398	98510	57.3008
84	5035	77523.9	52.9028
85	7098	109288	59.3186
86	13221	203564	72.9851
87	10022	154309	66.5473
88	27123	417613	92.7381
89	10997	169321	68.6389
90	8642	133061	63.3409
91	14924	229785	75.9931
92	7066	108795	59.2294
93	26519	408313	92.0446
94	12828	197513	72.2546
95	7073	108903	59.2489
96	12000	184764	70.6653
97	7166	110335	59.5075
98	7172	110427	59.5241
99	10706	164840	68.0281
100	8766	134970	63.6424
101	4209	64806	49.8355
102	47628	733328	111.884
103	9475	145887	65.3139
104	11954	184056	70.5749
105	4384	67500.4	50.5168
106	13488	207675	73.4731
107	18485	284614	81.6117
108	11368	175033	69.4023
109	7567	116509	60.5974
110	4370	67284.9	50.463
111	2089	32164.3	39.4571
112	2699	41556.5	42.9748
113	5878	90503.6	55.7043
114	3403	52396	46.4266
115	11212	172631	69.0834
116	27318	420615	92.9599
117	8156	125578	62.1305
118	2008	30917.2	38.9404
119	10732	165241	68.0831
120	2932	45144	44.1774
121	16474	253650	78.5378
122	10558	162562	67.7132
123	7902	121667	61.4787
124	5340	82220	53.9502
125	2965	45652.1	44.3426
126	13670	210477	73.8021
127	5860	90226.4	55.6474
128	14773	227460	75.7359
129	3770	58046.7	48.0389
130	17617	271249	80.3137
131	10969	168890	68.5806
132	8992	138450	64.1847
133	18249	280980	81.2629
134	7409	114076	60.1726
135	16056	247214	77.8679
136	22676	349142	87.3644
137	9564	147257	65.5178
138	3893	59940.5	48.5557
139	19301	297177	82.7953
140	13491	207721	73.4785
141	10150	156280	66.8294
142	27670	426035	93.3574
143	7578	116678	60.6267
144	7817	120358	61.2575
145	2381	36660.3	41.216
146	5881	90549.8	55.7138
147	8339	128396	62.5918
148	4208	64790.6	49.8316
149	17683	272265	80.4139
150	2180	33565.5	40.0219
151	3376	51980.3	46.3034
152	2298	35382.3	40.7314
153	14303	220223	74.9241
154	6930	106701	58.8469
155	6329	97447.6	57.0941
156	7761	119496	61.1109
157	3347	51533.8	46.1705
158	2091	32195.1	39.4697
159	20757	319596	84.827
160	11903	183270	70.4744
161	7472	115046	60.3427
162	2439	37553.3	41.548
163	77931	1.1999e+06	131.841
164	40781	627905	106.243
165	10318	158866	67.1961
166	5650	86993.1	54.9746
167	13800	212479	74.0353
168	18519	285137	81.6617
169	7543	116140	60.5332
170	8323	128149	62.5517
171	9604	147873	65.609
172	11664	179591	69.9995
173	6039	92982.5	56.2084
174	14110	217252	74.5856
175	17662	271942	80.3821
176	26995	415642	92.592
177	15989	246183	77.7594
178	9236	142207	64.76
179	16928	260640	79.2528
180	13358	205673	73.2363
181	14347	220901	75.0009
182	21693	334007	86.0833
183	14792	227752	75.7684
184	2666	41048.4	42.7989
185	14829	228322	75.8315
186	14394	221624	75.0827
187	16290	250817	78.2443
188	14949	230170	76.0355
189	6422	98879.5	57.3723
190	5339	82204.6	53.9468
191	3526	54289.8	46.9793
192	15111	232664	76.3092
193	7073	108903	59.2489
194	5843	89964.7	55.5936
195	7745	119250	61.0688
196	28362	436690	94.1293
197	6189	95292	56.6699
198	4220	64975.3	49.8789
199	12672	195111	71.9605
200	7306	112490	59.8925
201	6317	97262.8	57.0579
202	7027	108195	59.1202
203	7218	111136	59.6511
204	8593	132306	63.2209
205	7305	112475	59.8898
206	11450	176296	69.5688
207	10397	160083	67.3672
208	2079	32010.4	39.3941
209	6662	102575	58.0783
210	11378	175187	69.4226
211	3289	50640.7	45.9022
212	2692	41448.7	42.9376
213	22451	345678	87.0745
214	1153	17752.7	32.366
215	3891	59909.7	48.5474
216	6545	100773	57.7363
217	2692	41448.7	42.9376
218	11993	184656	70.6516
219	3184	49024	45.4085
220	6235	96000.3	56.81
221	3613	55629.4	47.3626
222	13028	200592	72.6282
223	2051	31579.2	39.2164
224	5435	83682.7	54.2682
225	7203	110905	59.6097
226	6069	93444.4	56.3013
227	9294	143100	64.8953
228	15287	235374	76.6043
229	2639	40632.7	42.6539
230	7186	110643	59.5628
231	4576	70456.7	51.2438
232	2173	33457.7	39.979
233	13275	204395	73.0843
234	6212	95646.2	56.74
235	8880	136725	63.9171
236	6021	92705.3	56.1524
237	9594	147719	65.5862
238	14203	218684	74.7491
239	5954	91673.7	55.9434
240	12922	198960	72.4307
241	8750	134724	63.6036
242	3435	52888.7	46.5716
243	3637	55998.9	47.4672
244	10439	160729	67.4578
245	1652	25435.8	36.4879
246	14648	225535	75.5217
247	12846	197790	72.2884
248	22618	348249	87.2899
249	20132	309972	83.9669
250	11427	175942	69.5222
251	27414	422093	93.0686
252	7759	119465	61.1056
253	5310	81758.1	53.849
254	1920	29562.2	38.363
255	6796	104638	58.4651
256	1174	18076.1	32.5613
257	2859	44020	43.8077
258	3781	58216.1	48.0856
259	11532	177558	69.7344
260	22308	343476	86.8892
261	9160	141037	64.5819
262	1238	19061.5	33.1426
263	8983	138311	64.1632
264	5328	82035.2	53.9097
265	8466	130351	62.9079
266	17516	269694	80.16
267	18050	277916	80.9664
268	2923	45005.4	44.1322
269	17992	277023	80.8796
270	4394	67654.4	50.5552
271	16855	259516	79.1387
272	21944	337872	86.4141
273	11343	174648	69.3514
274	11209	172585	69.0772
275	12757	196420	72.121
276	4315	66438.1	50.2504
277	1811	27884	37.6229
278	1990	30640	38.8237
279	5643	86885.3	54.9519
280	10323	158943	67.207
281	8346	128503	62.6093
282	6952	107040	58.9091
283	13508	207983	73.5094
284	10872	167396	68.3779
285	4948	76184.4	52.5964
286	8129	125162	62.0619
287	3308	50933.3	45.9905
288	1149	17691.2	32.3285
289	2684	41325.5	42.895
290	9805	150968	66.0635
291	15847	243996	77.5285
292	4875	75060.4	52.3364
293	11385	175295	69.4369
294	9160	141037	64.5819
295	4382	67469.7	50.5091
296	5306	81696.5	53.8354
297	2911	44820.7	44.0717
298	4401	67762.2	50.582
299	7377	113584	60.0859
300	14137	217667	74.6331
301	5092	78401.5	53.1017
302	6404	98602.4	57.3187
303	6517	100342	57.6539
304	22264	342799	86.8321
305	1990	30640	38.8237
306	2757	42449.5	43.2804
307	2293	35305.3	40.7018
308	6872	105808	58.6823
309	8082	124439	61.942
310	13226	203641	72.9943
311	2616	40278.6	42.5296
312	6216	95707.8	56.7522
313	5605	86300.2	54.8282
314	9224	142022	64.732
315	2647	40755.9	42.697
316	12287	189183	71.2242
317	15859	244181	77.5481
318	12306	189475	71.2609
319	7148	110058	59.4576
320	18331	282242	81.3844
321	4237	65237.1	49.9458
322	2585	39801.2	42.361
323	4286	65991.5	50.1376
324	14202	218668	74.7473
325	4629	71272.7	51.4409
326	6592	101497	57.8742
327	6291	96862.5	56.9796
328	10778	165949	68.1802
329	15254	234866	76.5492
330	8628	132845	63.3066
331	15133	233003	76.3462
332	5747	88486.6	55.2874
333	3519	54182	46.9482
334	4969	76507.7	52.6707
335	8431	129812	62.8211
336	12752	196343	72.1116
337	14799	227860	75.7804
338	14436	222271	75.1556
339	9238	142237	64.7647
340	4364	67192.5	50.4399
341	11599	178590	69.8692
342	18674	287524	81.8889
343	5939	91442.8	55.8964
344	2917	44913	44.102
345	6050	93151.9	56.2425
346	6129	94368.2	56.4862
347	7922	121975	61.5305
348	10413	160329	67.4017
349	12662	194957	71.9416
350	7950	122406	61.603
351	1853	28530.6	37.9115
352	6833	105208	58.571
353	6914	106455	58.8016
354	5899	90826.9	55.7706
355	4956	76307.5	52.6247
356	8074	124315	61.9216
357	4469	68809.2	50.8412
358	8948	137772	64.0798
359	14658	225689	75.5389
360	13085	201470	72.7339
361	808	12440.8	28.7486
362	15307	235682	76.6377
363	4805	73982.6	52.0847
364	8567	131906	63.1571
365	5639	86823.7	54.9389
366	3001	46206.4	44.5213
367	5787	89102.4	55.4154
368	7819	120389	61.2627
369	4535	69825.4	51.0903
370	1165	17937.5	32.4779
371	7224	111228	59.6676
372	7748	119296	61.0767
373	11116	171153	68.8856
374	1985	30563	38.7912
375	7359	113307	60.037
376	9705	149428	65.8382
377	3060	47114.8	44.8112
378	2671	41125.4	42.8256
379	10128	155941	66.7811
380	1867	28746.2	38.0067
381	7255	111705	59.7528
382	20400	314099	84.3379
383	15420	237422	76.8258
384	8749	134708	63.6012
385	5501	84698.9	54.487
386	13466	207336	73.4331
387	14576	224427	75.3978
388	13739	211539	73.9261
389	16374	252110	78.3786
390	4327	66622.8	50.2969
391	12741	196173	72.0909
392	24841	382477	90.0607
393	11055	170214	68.7594
394	10601	163224	67.805
395	7804	120158	61.2235
396	30704	472749	96.652
397	8087	124516	61.9548
398	8395	129258	62.7316
399	2013	30994.2	38.9727
400	5264	81049.8	53.693
401	10188	156865	66.9127
402	7990	123022	61.7061
403	32839	505622	98.8422
404	13809	212617	74.0514
405	4253	65483.4	50.0086
406	12018	185041	70.7006
407	15986	246136	77.7545
408	1684	25928.5	36.722
409	1700	26174.9	36.838
410	6184	95215	56.6547
411	1346	20724.4	34.0796
412	1160	17860.5	32.4314
413	2269	34935.8	40.5593
414	1602	24666	36.116
415	1299	20000.7	33.6782
416	1782	27437.5	37.421
417	778	11978.9	28.3883
418	1258	19369.4	33.3201
419	2836	43665.9	43.6899
420	4545	69979.4	51.1278
421	1494	23003.1	35.2855
422	7700	118557	60.9503
423	1341	20647.4	34.0373
424	7664	118003	60.8552
425	1409	21694.4	34.6032
426	6167	94953.3	56.6027
427	2260	34797.2	40.5056
428	2633	40540.3	42.6216
429	11221	172770	69.1019
430	2828	43542.7	43.6488
431	17081	262996	79.4908
432	17612	271172	80.3061
433	2219	34165.9	40.2592
434	17084	263042	79.4955
435	3922	60387	48.676
436	74857	1.15257e+06	130.084
437	17063	262719	79.4629
438	4710	72519.9	51.7392
439	5337	82173.8	53.9401
440	1777	27360.5	37.3859
441	1859	28623	37.9524
442	37560	578311	103.368
443	6560	101004	57.7804
444	24236	373162	89.3236
445	23654	364201	88.6028
446	19017	292805	82.3872
447	5711	87932.3	55.1717
448	3008	46314.2	44.5559
449	1648	25374.3	36.4585
450	3119	48023.2	45.0973
451	14789	227706	75.7633
452	17829	274513	80.6346
453	5872	90411.2	55.6854
454	1834	28238.1	37.7815
455	1224	18845.9	33.0172
456	8917	137295	64.0057
457	7371	113491	60.0696
458	9863	151861	66.1935
459	5210	80218.4	53.5088
460	11427	175942	69.5222
461	3559	54797.9	47.1254
462	1907	29362.1	38.2763
463	1384	21309.4	34.3973
464	2037	31363.7	39.127
465	14664	225782	75.5492
466	3541	54520.8	47.0458
467	4651	71611.4	51.5222
468	2203	33919.6	40.1622
469	4511	69455.9	51
470	10218	157327	66.9784
471	31561	485945	97.543
472	7868	121144	61.3904
473	20751	319503	84.8188
474	13355	205627	73.2308
475	9936	152985	66.3564
476	19360	298086	82.8796
477	15224	234404	76.4989
478	1069	16459.4	31.5601
479	1069	16459.4	31.5601
480	2797	43065.4	43.4887
481	2632	40524.9	42.6162
482	3898	60017.5	48.5765
483	18750	288694	81.9998
484	5410	83297.8	54.1849
485	2367	36444.7	41.135
486	2970	45729.1	44.3675
487	8942	137680	64.0655
488	1045	16089.9	31.3221
489	7693	118449	60.9319
490	18070	278224	80.9963
491	5540	85299.4	54.6155
492	5714	87978.5	55.1814
493	6265	96462.2	56.901
494	5925	91227.2	55.8524
495	15053	231771	76.2114
496	5909	90980.9	55.8021
497	18309	281904	81.3518
498	6072	93490.6	56.3105
499	9164	141098	64.5913
500	8167	125747	62.1584
501	6778	104361	58.4135
502	11721	180468	70.1133
503	12288	189198	71.2262
504	9445	145425	65.2449
505	8528	131306	63.0611
506	18418	283582	81.513
507	4924	75814.8	52.5112
508	8679	133631	63.4311
509	12032	185257	70.7281
510	11513	177266	69.6961
511	7976	122806	61.67
512	3137	48300.4	45.1839
513	7957	122514	61.621
514	4792	73782.4	52.0377
515	9783	150629	66.0141
516	10489	161499	67.5653
517	6306	97093.5	57.0248
518	3986	61372.4	48.9394
519	8535	131413	63.0784
520	8354	128627	62.6293
521	6297	96954.9	56.9977
522	3451	53135	46.6438
523	10184	156803	66.904
524	2281	35120.6	40.6307
525	7715	118788	60.9899
526	10696	164686	68.0069
527	6379	98217.5	57.244
528	7460	114862	60.3104
529	9009	138712	64.2251
530	8470	130413	62.9178
531	5796	89241	55.4441
532	12089	186134	70.8396
533	5554	85514.9	54.6614
534	6030	92843.9	56.1804
535	11498	177035	69.6658
536	4172	64236.3	49.689
537	2194	33781	40.1074
538	2817	43373.3	43.5921
539	10169	156572	66.8711
540	12765	196543	72.1361
541	14137	217667	74.6331
542	9524	146641	65.4263
543	6890	106085	58.7335
544	9760	150275	65.9623
545	8029	123623	61.8063
546	16650	256360	78.8165
547	12037	185334	70.7379
548	4363	67177.1	50.436
549	8791	135355	63.7028
550	15345	236267	76.7011
551	17818	274344	80.618
552	4698	72335.1	51.6952
553	7527	115893	60.4904
554	10303	158635	67.1636
555	13579	209076	73.638
556	7715	118788	60.9899
557	6563	101051	57.7892
558	8797	135447	63.7173
559	5080	78216.8	53.06
560	14265	219638	74.8577
561	6834	105223	58.5739
562	1800	27714.6	37.5465
563	13445	207013	73.3949
564	3623	55783.3	47.4062
565	9770	150429	65.9848
566	9067	139605	64.3626
567	6383	98279.1	57.256
568	15072	232064	76.2435
569	8569	131937	63.162
570	13729	211385	73.9081
571	12768	196589	72.1418
572	6335	97540	57.1121
573	12140	186920	70.9391
574	8562	131829	63.1448
575	5130	78986.6	53.2335
576	14712	226521	75.6316
577	17258	265721	79.7644
578	4972	76553.9	52.6813
579	1495	23018.5	35.2934
580	2391	36814.2	41.2736
581	21618	332852	85.984
582	5813	89502.8	55.4982
583	9798	150860	66.0478
584	4578	70487.5	51.2512
585	814	12533.2	28.8196
586	10720	165056	68.0577
587	7415	114169	60.1889
588	3218	49547.5	45.5695
589	2574	39631.9	42.3008
590	5158	79417.7	53.3302
591	6148	94660.8	56.5445
592	6783	104438	58.4278
593	3543	54551.6	47.0547
594	14611	224966	75.4581
595	6429	98987.3	57.3932
596	8161	125655	62.1432
597	5120	78832.6	53.1989
598	1182	18199.3	32.6351
599	14871	228969	75.903
600	11006	169459	68.6577
601	16486	253835	78.5569
602	8064	124161	61.896
603	27183	418537	92.8065
604	1398	21525	34.5129
605	11333	174494	69.331
606	6582	101343	57.8449
607	7433	114446	60.2375
608	6711	103329	58.2204
609	3643	56091.3	47.4933
610	23973	369112	88.9993
611	7962	122591	61.6339
612	9081	139820	64.3957
613	7822	120435	61.2705
614	4395	67669.8	50.559
615	14498	223226	75.2631
616	8642	133061	63.3409
617	4816	74152	52.1244
618	7236	111413	59.7006
619	6056	93244.2	56.261
620	9114	140328	64.4736
621	18260	281149	81.2792
622	6801	104715	58.4795
623	10123	155864	66.7701
624	18160	279610	81.1306
625	7347	113122	60.0043
626	3552	54690.1	47.0945
627	12696	195480	72.0059
628	5336	82158.4	53.9367
629	4355	67053.9	50.4052
630	12999	200146	72.5742
631	7635	117556	60.7783
632	6509	100219	57.6303
633	1799	27699.2	37.5396
634	9028	139004	64.2702
635	1661	25574.4	36.5541
636	8006	123268	61.7473
637	4798	73874.8	52.0594
638	3734	57492.4	47.8855
639	3531	54366.8	47.0015
640	3285	50579.1	45.8836
641	4108	63250.9	49.4336
642	8777	135139	63.669
643	3824	58878.1	48.2672
644	2814	43327.2	43.5767
645	4802	73936.4	52.0739
646	1479	22772.2	35.167
647	9484	146025	65.3346
648	7628	117448	60.7598
649	8038	123761	61.8294
650	1548	23834.6	35.7056
651	16832	259162	79.1027
652	6391	98402.2	57.2799
653	3819	58801.1	48.2461
654	6862	105654	58.6538
655	15416	237360	76.8192
656	9856	151753	66.1779
657	8157	125593	62.133
658	3582	55152.1	47.2267
659	9386	144516	65.1087
660	20998	323306	85.154
661	10537	162238	67.6682
662	12760	196466	72.1267
663	3809	58647.2	48.204
664	1651	25420.4	36.4806
665	4187	64467.2	49.7485
666	3888	59863.5	48.5349
667	4657	71703.8	51.5444
668	3618	55706.3	47.3844
669	2662	40986.8	42.7775
670	7048	108518	59.179
671	6712	103345	58.2233
672	14669	225859	75.5578
673	3197	49224.2	45.4702
674	4870	74983.4	52.3185
675	13691	210800	73.8399
676	7169	110381	59.5158
677	15453	237930	76.8806
678	5214	80280	53.5225
679	19173	295207	82.6119
680	9690	149197	65.8042
681	9103	140159	64.4477
682	4829	74352.1	52.1713
683	5799	89287.2	55.4537
684	21689	333946	86.078
685	7130	109781	59.4076
686	10602	163239	67.8071
687	9860	151814	66.1868
688	10382	159852	67.3348
689	29712	457476	95.5997
690	4927	75861	52.5219
691	7744	119234	61.0662
692	30226	465390	96.1478
693	5098	78493.9	53.1226
694	5336	82158.4	53.9367
695	4862	74860.2	52.2899
696	8823	135848	63.78
697	11963	184194	70.5926
698	23001	354146	87.7798
699	11834	182208	70.3379
700	10271	158143	67.094
701	3420	52657.7	46.5037
702	21683	333853	86.0701
703	16513	254251	78.5997
704	21320	328264	85.5871
705	14902	229446	75.9558
706	21587	332375	85.9429
707	3688	56784.1	47.688
708	10798	166257	68.2224
709	4187	64467.2	49.7485
710	6039	92982.5	56.2084
711	11211	172616	69.0813
712	4541	69917.8	51.1128
713	4533	69794.6	51.0828
714	712	10962.7	27.5617
715	12078	185965	70.8181
716	2445	37645.7	41.582
717	2706	41664.3	43.0119
718	6222	95800.1	56.7705
719	1948	29993.4	38.5486
720	8291	127657	62.4714
721	9675	148966	65.7702
722	6767	104191	58.3819
723	10799	166272	68.2245
724	3372	51918.7	46.2852
725	2202	33904.2	40.1561
726	7031	108256	59.1314
727	1880	28946.4	38.0947
728	4304	66268.7	50.2077
729	9208	141776	64.6945
730	9969	153493	66.4298
731	12676	195172	71.9681
732	2083	32072	39.4193
733	10630	163670	67.8667
734	3494	53797.1	46.8368
735	15283	235312	76.5976
736	1283	19754.4	33.5394
737	1877	28900.2	38.0745
738	11327	174402	69.3188
739	14750	227106	75.6966
740	2825	43496.5	43.6334
741	9927	152846	66.3364
742	4744	73043.4	51.8634
743	6632	102113	57.991
744	9375	144347	65.0833
745	9163	141083	64.589
746	7702	118588	60.9556
747	1036	15951.3	31.2319
748	1012	15581.8	30.9889
749	11269	173509	69.2002
750	8473	130459	62.9252
751	19379	298378	82.9067
752	21386	329280	85.6753
753	9365	144193	65.0602
754	7569	116540	60.6027
755	5711	87932.3	55.1717
756	6300	97001.1	57.0067
757	6771	104253	58.3934
758	7821	120420	61.2679
759	17989	276977	80.8751
760	10039	154570	66.5849
761	2797	43065.4	43.4887
762	5070	78062.8	53.0251
763	6621	101944	57.9589
764	7097	109273	59.3159
765	7881	121344	61.4242
766	3954	60879.7	48.808
767	5842	89949.3	55.5904
768	11341	174617	69.3473
769	4209	64806	49.8355
770	3801	58524	48.1702
771	16860	259593	79.1465
772	2012	30978.8	38.9662
773	2865	44112.4	43.8383
774	2645	40725.1	42.6862
775	4654	71657.6	51.5333
776	8297	127749	62.4865
777	3670	56507	47.6103
778	1667	25666.8	36.598
779	12497	192416	71.6277
780	4704	72427.5	51.7172
781	7736	119111	61.0452
782	4790	73751.6	52.0305
783	3882	59771.2	48.51
784	5406	83236.2	54.1715
785	10986	169151	68.616
786	2322	35751.8	40.8727
787	2982	45913.9	44.4271
788	3748	57708	47.9453
789	3730	57430.8	47.8684
790	18561	285784	81.7234
791	6570	101158	57.8097
792	14245	219330	74.8227
793	2449	37707.3	41.6047
794	12881	198329	72.354
795	5487	84483.3	54.4408
796	1752	26975.5	37.2098
797	6062	93336.6	56.2796
798	6641	102251	58.0172
799	6186	95245.8	56.6608
800	5518	84960.6	54.5431
801	9042	139220	64.3034
802	19133	294591	82.5544
803	7723	118911	61.011
804	14789	227706	75.7633
805	10811	166457	68.2498
806	6496	100019	57.5919
807	2124	32703.2	39.6763
808	9042	139220	64.3034
809	9457	145609	65.2725
810	8366	128811	62.6592
811	5490	84529.5	54.4507
812	2610	40186.2	42.4971
813	21028	323768	85.1946
814	3912	60233.1	48.6346
815	2120	32641.6	39.6513
816	7437	114507	60.2483
817	14596	224735	75.4323
818	10122	155848	66.7679
819	9818	151168	66.0927
820	3144	48408.2	45.2175
821	9937	153000	66.3587
822	13468	207367	73.4368
823	2603	40078.4	42.4591
824	10761	165687	68.1444
825	3502	53920.3	46.8725
826	4926	75845.6	52.5183
827	6768	104207	58.3847
828	10000	153970	66.4986
829	5278	81265.4	53.7406
830	5519	84976	54.5464
831	3037	46760.7	44.6986
832	8640	133030	63.336
833	18544	285522	81.6984
834	15179	233711	76.4235
835	2752	42372.5	43.2542
836	9533	146780	65.4469
837	14861	228815	75.886
838	3392	52226.6	46.3765
839	12915	198852	72.4176
840	9015	138804	64.2393
841	1970	30332.1	38.6932
842	7270	111936	59.794
843	1928	29685.4	38.4162
844	7263	111828	59.7748
845	5660	87147	55.007
846	2956	45513.5	44.2976
847	3290	50656.1	45.9069
848	7481	115185	60.3669
849	15672	241302	77.2421
850	9849	151645	66.1622
851	7481	115185	60.3669
852	7979	122853	61.6778
853	20664	318164	84.7001
854	7169	110381	59.5158
855	3056	47053.2	44.7916
856	10444	160806	67.4686
857	15755	242580	77.3782
858	16130	248354	77.9873
859	5618	86500.3	54.8706
860	4014	61803.6	49.0537
861	6958	107132	58.926
862	7998	123145	61.7267
863	2458	37845.8	41.6556
864	13524	208229	73.5384
865	26868	413687	92.4466
866	16959	261118	79.3011
867	1647	25358.9	36.4511
868	1641	25266.5	36.4068
869	6490	99926.5	57.5741
870	18590	286230	81.7659
871	13632	209892	73.7336
872	13489	207690	73.4749
873	3000	46191	44.5164
874	3000	46191	44.5164
875	6607	101728	57.918
876	7694	118465	60.9345
877	3112	47915.5	45.0636
878	13634	209923	73.7372
879	13174	202840	72.8985
880	4901	75460.7	52.4293
881	1030	15858.9	31.1715
882	12670	195080	71.9567
883	2350	36182.9	41.0363
884	15615	240424	77.1483
885	10373	159713	67.3153
886	3050	46960.8	44.7623
887	11677	179791	70.0255
888	5232	80557.1	53.584
889	8923	137387	64.0201
890	15143	233157	76.363
891	10555	162515	67.7067
892	1154	17768.1	32.3753
893	9290	143038	64.886
894	10353	159405	67.272
895	8112	124900	62.0186
896	35784	550966	101.713
897	2612	40217	42.508
898	28473	438399	94.2519
899	10971	168920	68.5848
900	21039	323937	85.2094
901	8942	137680	64.0655
902	1164	17922.1	32.4686
903	16192	249308	78.0871
904	3304	50871.7	45.9719
905	14726	226736	75.6555
906	15553	239470	77.0461
907	13864	213464	74.1496
908	20011	308109	83.7983
909	13175	202855	72.9003
910	19827	305276	83.5407
911	8570	131952	63.1645
912	11005	169444	68.6556
913	12711	195711	72.0343
914	18119	278978	81.0695
915	13576	209030	73.6325
916	7896	121575	61.4632
917	11586	178390	69.8431
918	17430	268370	80.0286
919	13239	203841	73.0182
920	16026	246752	77.8193
921	7894	121544	61.458
922	6278	96662.4	56.9403
923	5550	85453.4	54.6483
924	4471	68840	50.8488
925	2002	30824.8	38.9016
926	14283	219915	74.8892
927	6400	98540.8	57.3068
928	13177	202886	72.904
929	4214	64883	49.8552
930	5459	84052.2	54.348
931	8005	123253	61.7447
932	6398	98510	57.3008
933	8276	127426	62.4337
934	10169	156572	66.8711
935	7270	111936	59.794
936	18554	285676	81.7131
937	16183	249170	78.0726
938	2148	33072.8	39.8251
939	7881	121344	61.4242
940	12110	186458	70.8806
941	6569	101143	57.8068
942	7323	112752	59.9389
943	5669	87285.6	55.0361
944	4440	68362.7	50.731
945	17253	265644	79.7567
946	3532	54382.2	47.0059
947	5729	88209.4	55.2296
948	1710	26328.9	36.91
949	5763	88732.9	55.3387
950	16153	248708	78.0244
951	5498	84652.7	54.4771
952	9838	151476	66.1375
953	7182	110581	59.5517
954	5722	88101.6	55.2071
955	8463	130305	62.9005
956	2605	40109.2	42.4699
957	5126	78925	53.2197
958	10514	161884	67.619
959	10722	165087	68.062
960	6234	95984.9	56.8069
961	14321	220500	74.9555
962	12324	189753	71.2957
963	6473	99664.8	57.5238
964	6338	97586.2	57.1211
965	7218	111136	59.6511
966	5145	79217.6	53.2853
967	1845	28407.5	37.8569
968	3869	59571	48.4558
969	6894	106147	58.7448
970	6331	97478.4	57.1001
971	3604	55490.8	47.3232
972	24891	383247	90.1211
973	13694	210847	73.8453
974	13918	214295	74.2457
975	22985	353900	87.7595
976	12143	186966	70.9449
977	15738	242318	77.3504
978	18167	279717	81.141
979	25488	392439	90.8359
980	2792	42988.4	43.4628
981	2569	39554.9	42.2734
982	19965	307401	83.7341
983	1536	23649.8	35.6131
984	2785	42880.6	43.4264
985	8257	127133	62.3859
986	2674	41171.6	42.8417
987	17088	263104	79.5017
988	13400	206320	73.313
989	8244	126933	62.3532
990	3847	59232.3	48.3637
991	8503	130921	62.9994
992	20503	315685	84.4796
993	21488	330851	85.8113
994	5500	84683.5	54.4837
995	16724	257499	78.9331
996	7916	121883	61.515
997	19835	305399	83.5519
998	2968	45698.3	44.3575
999	37951	584332	103.726
1000	11963	184194	70.5926
1001	12454	191754	71.5455
1002	7714	118772	60.9872
1003	3670	56507	47.6103
1004	1930	29716.2	38.4295
1005	709	10916.5	27.5229
1006	16685	256899	78.8717
1007	13328	205211	73.1814
1008	14266	219654	74.8594
1009	19165	295084	82.6004
1010	8712	134139	63.5114
1011	2279	35089.8	40.6188
1012	2036	31348.3	39.1206
1013	4547	70010.2	51.1353
1014	10930	168289	68.4993
1015	7514	115693	60.4556
1016	10152	156310	66.8338
1017	19051	293328	82.4363
1018	18599	286369	81.7791
1019	7382	113661	60.0995
1020	12203	187890	71.0616
1021	1206	18568.8	32.8545
1022	4159	64036.1	49.6374
1023	6520	100388	57.6627
1024	18024	277516	80.9275
1025	1829	28161.1	37.7471
1026	8861	136433	63.8714
1027	4790	73751.6	52.0305
1028	7609	117156	60.7093
1029	3550	54659.3	47.0857
1030	18269	281288	81.2926
1031	3417	52611.5	46.4901
1032	19739	303921	83.4169
1033	559	8606.92	25.4263
1034	4653	71642.2	51.5296
1035	622	9576.93	26.3477
1036	3247	49994.1	45.706
1037	3105	47807.7	45.0298
1038	1802	27745.4	37.5604
1039	12174	187443	71.0052
1040	19041	293174	82.4219
1041	11452	176326	69.5728
1042	7592	116894	60.664
1043	2970	45729.1	44.3675
1044	20250	311789	84.1306
1045	10552	162469	67.7003
1046	4052	62388.6	49.208
1047	7415	114169	60.1889
1048	7135	109858	59.4215
1049	2184	33627	40.0464
1050	10002	154001	66.503
1051	12607	194110	71.8373
1052	12031	185241	70.7261
1053	7596	116956	60.6747
1054	19659	302690	83.3041
1055	5435	83682.7	54.2682
1056	17570	270525	80.2422
1057	2303	35459.3	40.7609
1058	4997	76938.8	52.7694
1059	27405	421955	93.0584
1060	7864	121082	61.38
1061	23113	355871	87.9221
1062	10132	156002	66.7899
1063	11069	170429	68.7884
1064	10643	163870	67.8944
1065	11175	172061	69.0073
1066	9629	148258	65.6658
1067	20275	312174	84.1652
1068	6537	100650	57.7128
1069	5219	80356.9	53.5396
1070	10041	154601	66.5894
1071	18917	291265	82.2426
1072	9057	139451	64.3389
1073	14383	221455	75.0635
1074	7774	119696	61.145
1075	1201	18491.8	32.809
1076	3821	58831.9	48.2545
1077	10451	160914	67.4836
1078	2381	36660.3	41.216
1079	8218	126533	62.2875
1080	4994	76892.6	52.7589
1081	10139	156110	66.8053
1082	10103	155556	66.7261
1083	4598	70795.4	51.3258
1084	7192	110735	59.5793
1085	1314	20231.7	33.8073
1086	17003	261795	79.3696
1087	4573	70410.5	51.2326
1088	2648	40771.3	42.7024
1089	5790	89148.6	55.425
1090	11626	179006	69.9234
1091	6405	98617.8	57.3217
1092	4573	70410.5	51.2326
1093	7773	119681	61.1423
1094	4874	75045	52.3328
1095	7607	117125	60.704
1096	2366	36429.3	41.1292
1097	8353	128611	62.6268
1098	8630	132876	63.3115
1099	6601	101636	57.9005
1100	14669	225859	75.5578
1101	13771	212032	73.9834
1102	3632	55921.9	47.4454
1103	9034	139096	64.2844
1104	4371	67300.3	50.4668
1105	3270	50348.2	45.8137
1106	768	11824.9	28.2661
1107	5010	77139	52.8151
1108	4792	73782.4	52.0377
1109	10485	161438	67.5567
1110	8671	133507	63.4116
1111	10150	156280	66.8294
1112	2210	34027.4	40.2047
1113	9357	144070	65.0416
1114	3575	55044.3	47.1959
1115	9001	138588	64.2061
1116	2351	36198.3	41.0421
1117	9275	142807	64.8511
1118	6832	105192	58.5682
1119	6297	96954.9	56.9977
1120	3155	48577.5	45.2702
1121	17753	273343	80.5199
1122	2600	40032.2	42.4428
1123	14740	226952	75.6795
1124	11854	182516	70.3775
1125	1857	28592.2	37.9388
1126	7610	117171	60.7119
1127	5358	82497.1	54.0107
1128	3386	52134.2	46.3491
1129	11470	176604	69.6093
1130	4896	75383.7	52.4115
1131	11985	184533	70.6358
1132	3194	49178	45.456
1133	9142	140759	64.5396
1134	7478	115139	60.3589
1135	5558	85576.5	54.6746
1136	7210	111012	59.629
1137	6062	93336.6	56.2796
1138	1812	27899.4	37.6298
1139	2610	40186.2	42.4971
1140	6802	104730	58.4823
1141	1898	29223.5	38.2159
1142	7154	110150	59.4742
1143	6386	98325.2	57.2649
1144	7599	117002	60.6827
1145	16681	256837	78.8654
1146	14422	222056	75.1313
1147	7937	122206	61.5694
1148	6369	98063.5	57.2141
1149	14501	223272	75.2682
1150	10083	155248	66.6821
1151	5340	82220	53.9502
1152	7154	110150	59.4742
1153	15012	231140	76.1422
1154	14773	227460	75.7359
1155	14723	226690	75.6504
1156	8892	136910	63.9458
1157	12336	189937	71.3188
1158	13930	214480	74.2671
1159	3173	48854.7	45.3561
1160	8721	134277	63.5333
1161	7944	122314	61.5875
1162	6168	94968.7	56.6058
1163	13449	207074	73.4022
1164	1230	18938.3	33.071
1165	7966	122653	61.6443
1166	3992	61464.8	48.9639
1167	3090	47576.7	44.9571
1168	6842	105346	58.5967
1169	5487	84483.3	54.4408
1170	6984	107533	58.9994
1171	4511	69455.9	51
1172	1062	16351.6	31.4911
1173	918	14134.4	29.9981
1174	11780	181377	70.2308
1175	11864	182670	70.3973
1176	8449	130089	62.8658
1177	16917	260471	79.2356
1178	11086	170691	68.8236
1179	10391	159990	67.3542
1180	5095	78447.7	53.1122
1181	13960	214942	74.3203
1182	8281	127503	62.4463
1183	11044	170044	68.7366
1184	10223	157404	66.9893
1185	5410	83297.8	54.1849
1186	2368	36460.1	41.1408
1187	14261	219577	74.8507
1188	9239	142253	64.7671
1189	7240	111474	59.7116
1190	7656	117879	60.834
1191	5070	78062.8	53.0251
1192	8011	123345	61.7601
1193	5356	82466.3	54.004
1194	7673	118141	60.879
1195	13107	201808	72.7747
1196	9235	142191	64.7577
1197	5148	79263.8	53.2957
1198	4253	65483.4	50.0086
1199	6005	92459	56.1027
1200	12438	191508	71.5148
1201	6987	107579	59.0078
1202	10054	154801	66.6181
1203	6853	105516	58.6281
1204	5310	81758.1	53.849
1205	7374	113537	60.0777
1206	8042	123823	61.8397
1207	14366	221193	75.0339
1208	9393	144624	65.1249
1209	8112	124900	62.0186
1210	23133	356179	87.9474
1211	4651	71611.4	51.5222
1212	9435	145271	65.2219
1213	2352	36213.7	41.048
1214	5705	87839.9	55.1524
1215	3084	47484.3	44.928
1216	9208	141776	64.6945
1217	17483	269186	80.1096
1218	9816	151137	66.0882
1219	9373	144316	65.0787
1220	3289	50640.7	45.9022
1221	5667	87254.8	55.0297
1222	13373	205904	73.2637
1223	7693	118449	60.9319
1224	1770	27252.7	37.3368
1225	8548	131614	63.1104
1226	11288	173801	69.2391
1227	11521	177389	69.7123
1228	2303	35459.3	40.7609
1229	3935	60587.2	48.7297
1230	7414	114153	60.1862
1231	4992	76861.8	52.7518
1232	8906	137126	63.9794
1233	3828	58939.7	48.284
1234	2246	34581.7	40.4218
1235	8832	135986	63.8017
1236	8710	134108	63.5066
1237	6408	98664	57.3306
1238	8473	130459	62.9252
1239	5973	91966.3	56.0028
1240	6232	95954.1	56.8009
1241	6646	102328	58.0318
1242	11537	177635	69.7445
1243	1034	15920.5	31.2118
1244	8923	137387	64.0201
1245	3541	54520.8	47.0458
1246	9329	143639	64.9767
1247	7550	116247	60.552
1248	4088	62942.9	49.3533
1249	5611	86392.6	54.8478
1250	4380	67438.9	50.5015
1251	8366	128811	62.6592
1252	1851	28499.8	37.8979
1253	5877	90488.2	55.7012
1254	632	9730.9	26.4881
1255	6339	97601.6	57.1241
1256	15789	243103	77.4338
1257	10817	166549	68.2624
1258	6789	104530	58.4451
1259	6967	107271	58.9514
1260	6529	100527	57.6892
1261	7063	108749	59.221
1262	6600	101620	57.8976
1263	5360	82527.9	54.0175
1264	6484	99834.1	57.5564
1265	8580	132106	63.189
1266	12912	198806	72.412
1267	2132	32826.4	39.726
1268	7658	117910	60.8393
1269	9135	140652	64.5231
1270	1999	30778.6	38.8821
1271	6723	103514	58.255
1272	12441	191554	71.5206
1273	1943	29916.4	38.5156
1274	10671	164301	67.9539
1275	8383	129073	62.7017
1276	12381	190630	71.4054
1277	2131	32811	39.7198
1278	6918	106516	58.8129
1279	9999	153955	66.4964
1280	3554	54720.9	47.1033
1281	2395	36875.8	41.2966
1282	31307	482034	97.2806
1283	4870	74983.4	52.3185
1284	13007	200269	72.5891
1285	8238	126840	62.338
1286	10735	165287	68.0895
1287	5454	83975.2	54.3314
1288	5965	91843.1	55.9778
1289	14640	225412	75.508
1290	1949	30008.8	38.5552
1291	7249	111613	59.7363
1292	9167	141144	64.5984
1293	7760	119481	61.1082
1294	7616	117264	60.7279
1295	14766	227352	75.724
1296	5736	88317.2	55.2521
1297	18664	287370	81.8743
1298	7085	109088	59.2824
1299	4462	68701.4	50.8147
1300	5622	86561.9	54.8836
1301	11530	177527	69.7304
1302	9224	142022	64.732
1303	16539	254651	78.641
1304	2434	37476.3	41.5196
1305	15253	234850	76.5475
1306	4644	71503.7	51.4964
1307	12968	199668	72.5165
1308	6498	100050	57.5978
1309	5278	81265.4	53.7406
1310	10830	166750	68.2897
1311	16768	258177	79.0023
1312	6508	100204	57.6273
1313	4019	61880.5	49.074
1314	5628	86654.3	54.9031
1315	8164	125701	62.1508
1316	5682	87485.8	55.0782
1317	2877	44297.2	43.8995
1318	4141	63759	49.5657
1319	3904	60109.9	48.6014
1320	11744	180822	70.1592
1321	10945	168520	68.5306
1322	6329	97447.6	57.0941
1323	10530	162130	67.6532
1324	2922	44990	44.1272
1325	4012	61772.8	49.0455
1326	12815	197313	72.2302
1327	15648	240932	77.2026
1328	15194	233942	76.4487
1329	1642	25281.9	36.4142
1330	6619	101913	57.9531
1331	3831	58985.9	48.2966
1332	5284	81357.7	53.7609
1333	17403	267954	79.9872
1334	4015	61819	49.0578
1335	9818	151168	66.0927
1336	21883	336933	86.3339
1337	1263	19446.4	33.3642
1338	11774	181284	70.2189
1339	7889	121467	61.445
1340	9557	147149	65.5018
1341	2939	45251.8	44.2126
1342	6806	104792	58.4938
1343	5435	83682.7	54.2682
1344	3019	46483.5	44.6101
1345	12641	194633	71.9018
1346	10672	164317	67.956
1347	5706	87855.3	55.1556
1348	16266	250448	78.2059
1349	6091	93783.1	56.3692
1350	2883	44389.6	43.93
1351	10996	169305	68.6369
1352	2373	36537.1	41.1698
1353	13694	210847	73.8453
1354	4412	67931.6	50.6241
1355	30741	473319	96.6908
1356	20129	309926	83.9627
1357	5322	81942.8	53.8895
1358	9906	152523	66.2896
1359	11960	184148	70.5867
1360	7102	109349	59.3298
1361	11849	182439	70.3677
1362	11058	170260	68.7656
1363	11055	170214	68.7594
1364	7980	122868	61.6803
1365	13660	210323	73.7841
1366	4604	70887.8	51.3481
1367	7060	108703	59.2126
1368	11203	172493	69.0649
1369	10136	156064	66.7987
1370	7912	121821	61.5046
1371	10447	160852	67.475
1372	10747	165472	68.1148
1373	9496	146210	65.3621
1374	6995	107702	59.0303
1375	4845	74598.5	52.2288
1376	1506	23187.9	35.3797
1377	11390	175372	69.447
1378	9210	141806	64.6992
1379	6968	107286	58.9543
1380	2684	41325.5	42.895
1381	4324	66576.6	50.2853
1382	18061	278085	80.9829
1383	7787	119896	61.179
1384	1043	16059.1	31.3021
1385	3475	53504.6	46.7517
1386	2685	41340.9	42.9003
1387	22574	347572	87.2332
1388	11590	178451	69.8512
1389	4795	73828.6	52.0486
1390	11018	169644	68.6826
1391	5053	77801	52.9658
1392	14797	227829	75.7769
1393	2621	40355.5	42.5567
1394	9463	145702	65.2863
1395	10711	164917	68.0387
1396	10109	155648	66.7393
1397	8377	128981	62.6867
1398	8158	125609	62.1356
1399	5674	87362.6	55.0523
1400	3751	57754.1	47.9581
1401	13325	205165	73.1759
1402	36582	563253	102.463
1403	10675	164363	67.9624
1404	16048	247091	77.8549
1405	18198	280195	81.1871
1406	11545	177758	69.7606
1407	10109	155648	66.7393
1408	12240	188459	71.1333
1409	9424	145101	65.1965
1410	19423	299056	82.9694
1411	13279	204457	73.0916
1412	16847	259393	79.1261
1413	12270	188921	71.1914
1414	7130	109781	59.4076
1415	6826	105100	58.551
1416	8565	131875	63.1522
1417	9192	141529	64.657
1418	8627	132830	63.3042
1419	13353	205596	73.2271
1420	11728	180576	70.1273
1421	12135	186843	70.9293
1422	2430	37414.7	41.4968
1423	13964	215004	74.3274
1424	4383	67485.1	50.513
1425	7895	121559	61.4606
1426	7973	122760	61.6623
1427	9181	141360	64.6312
1428	8919	137326	64.0105
1429	18335	282304	81.3903
1430	8978	138234	64.1513
1431	9200	141652	64.6758
1432	33592	517216	99.592
1433	5985	92151	56.0403
1434	12835	197620	72.2677
1435	16407	252619	78.4312
1436	9441	145363	65.2357
1437	20193	310912	84.0516
1438	2906	44743.7	44.0465
1439	13955	214865	74.3115
1440	11322	174325	69.3086
1441	9161	141052	64.5843
1442	8041	123807	61.8371
1443	11337	174556	69.3392
1444	11777	181330	70.2248
1445	4256	65529.6	50.0203
1446	2360	36336.9	41.0944
1447	2988	46006.2	44.4569
1448	10670	164286	67.9517
1449	25530	393085	90.8858
1450	16060	247276	77.8743
1451	9958	153323	66.4054
1452	4736	72920.2	51.8342
1453	3097	47684.5	44.9911
1454	7799	120081	61.2104
1455	15638	240778	77.1862
1456	10507	161776	67.604
1457	13937	214588	74.2795
1458	3587	55229	47.2487
1459	21501	331051	85.8286
1460	4246	65375.7	49.9811
1461	10660	164132	67.9305
1462	3735	57507.8	47.8898
1463	13972	215127	74.3416
1464	4370	67284.9	50.463
1465	3540	54505.4	47.0414
1466	14550	224026	75.3529
1467	17883	275345	80.7159
1468	7040	108395	59.1566
1469	7750	119327	61.082
1470	2809	43250.2	43.5508
1471	5947	91566	55.9215
1472	9983	153708	66.4609
1473	12539	193063	71.7079
1474	20811	320427	84.9005
1475	5210	80218.4	53.5088
1476	7648	117756	60.8128
1477	2319	35705.6	40.8551
1478	11003	169413	68.6514
1479	19208	295746	82.6621
1480	14460	222641	75.1972
1481	10253	157865	67.0547
1482	4965	76446.1	52.6565
1483	5681	87470.4	55.0749
1484	9161	141052	64.5843
1485	4150	63897.6	49.6015
1486	10030	154432	66.565
1487	3318	51087.2	46.0367
1488	11946	183933	70.5591
1489	11392	175403	69.4511
1490	8216	126502	62.2825
1491	5070	78062.8	53.0251
1492	26907	414287	92.4913
1493	18882	290726	82.1918
1494	13003	200207	72.5817
1495	4881	75152.8	52.3579
1496	16583	255328	78.7107
1497	3821	58831.9	48.2545
1498	5367	82635.7	54.041
1499	6790	104546	58.4479
1500	15896	244751	77.6083
1501	9886	152215	66.2449
1502	3573	55013.5	47.1871
1503	18426	283705	81.5248
1504	15766	242749	77.3962
1505	13611	209569	73.6958
1506	18225	280610	81.2272
1507	4672	71934.8	51.5997
1508	32434	499386	98.4342
1509	35249	542729	101.203
1510	43276	666321	108.366
1511	47589	732728	111.853
1512	22612	348157	87.2822
1513	6887	106039	58.7249
1514	11806	181777	70.2824
1515	25679	395380	91.0623
1516	5782	89025.5	55.3994
1517	4355	67053.9	50.4052
1518	12957	199499	72.496
1519	14092	216975	74.5538
1520	19682	303044	83.3366
1521	4012	61772.8	49.0455
1522	7525	115862	60.485
1523	3251	50055.6	45.7248
1524	9408	144855	65.1596
1525	18115	278917	81.0635
1526	14635	225335	75.4994
1527	26500	408020	92.0226
1528	17071	262842	79.4753
1529	11607	178713	69.8853
1530	3916	60294.7	48.6512
1531	3358	51703.1	46.221
1532	6840	105315	58.591
1533	21037	323907	85.2067
1534	6771	104253	58.3934
1535	12571	193556	71.7688
1536	13490	207706	73.4767
1537	16632	256083	78.7881
1538	8425	129720	62.8062
1539	17744	273204	80.5063
1540	11507	177173	69.684
1541	17485	269217	80.1126
1542	8648	133153	63.3555
1543	7541	116109	60.5279
1544	3558	54782.5	47.121
1545	8890	136879	63.941
1546	11783	181423	70.2368
1547	5572	85792.1	54.7204
1548	7377	113584	60.0859
1549	10667	164240	67.9454
1550	3052	46991.6	44.7721
1551	16050	247122	77.8582
1552	11974	184364	70.6142
1553	5754	88594.3	55.3098
1554	4396	67685.2	50.5629
1555	2946	45359.6	44.2476
1556	4361	67146.3	50.4283
1557	13936	214573	74.2777
1558	11698	180114	70.0675
1559	10917	168089	68.4721
1560	6273	96585.4	56.9252
1561	9368	144239	65.0671
1562	14279	219854	74.8822
1563	25313	389744	90.6276
1564	8182	125978	62.1965
1565	2107	32441.5	39.5701
1566	22104	340335	86.6236
1567	11626	179006	69.9234
1568	7559	116386	60.576
1569	4005	61665	49.017
1570	7813	120297	61.247
1571	7210	111012	59.629
1572	3192	49147.2	45.4465
1573	15682	241456	77.2585
1574	28068	432163	93.8029
1575	22496	346371	87.1327
1576	8692	133831	63.4628
1577	8884	136787	63.9267
1578	10172	156618	66.8777
1579	3715	57199.9	47.8041
1580	7965	122637	61.6417
1581	8288	127610	62.4639
1582	8020	123484	61.7832
1583	17766	273543	80.5395
1584	8130	125178	62.0644
1585	7704	118618	60.9609
1586	17454	268739	80.0653
1587	5430	83605.7	54.2516
1588	12544	193140	71.7174
1589	4099	63112.3	49.3975
1590	12772	196650	72.1493
1591	7970	122714	61.6546
1592	13205	203317	72.9556
1593	14090	216944	74.5503
1594	9329	143639	64.9767
1595	21210	326570	85.4396
1596	6913	106439	58.7987
1597	8206	126348	62.2572
1598	5563	85653.5	54.691
1599	3681	56676.4	47.6578
1600	7072	108888	59.2461
1601	14738	226921	75.6761
1602	4895	75368.3	52.4079
1603	4805	73982.6	52.0847
1604	24503	377273	89.6504
1605	7966	122653	61.6443
1606	1232	18969.1	33.0889
1607	1897	29208.1	38.2092
1608	9414	144947	65.1734
1609	5189	79895	53.4368
1610	6173	95045.7	56.6211
1611	13029	200608	72.63
1612	6287	96800.9	56.9675
1613	9057	139451	64.3389
1614	14896	229354	75.9456
1615	7804	120158	61.2235
1616	11335	174525	69.3351
1617	9812	151075	66.0792
1618	10731	165225	68.081
1619	8848	136233	63.8402
1620	10922	168166	68.4825
1621	2427	37368.5	41.4797
1622	6548	100820	57.7451
1623	9164	141098	64.5913
1624	1843	28376.7	37.8432
1625	11195	172369	69.0484
1626	4365	67207.9	50.4437
1627	2922	44990	44.1272
1628	8736	134508	63.5697
1629	8101	124731	61.9905
1630	13144	202378	72.8431
1631	6873	105824	58.6851
1632	18431	283782	81.5321
1633	13473	207444	73.4459
1634	2112	32518.5	39.6014
1635	14038	216143	74.4585
1636	7313	112598	59.9116
1637	6311	97170.5	57.0399
1638	8215	126486	62.28
1639	10098	155479	66.7151
1640	4404	67808.4	50.5935
1641	6957	107117	58.9232
1642	7384	113691	60.1049
1643	3945	60741.2	48.771
1644	17874	275206	80.7024
1645	2856	43973.8	43.7924
1646	6664	102606	58.0841
1647	9424	145101	65.1965
1648	5370	82681.9	54.051
1649	8249	127010	62.3658
1650	24602	378797	89.771
1651	8406	129427	62.7589
1652	4422	68085.5	50.6624
1653	12515	192693	71.6621
1654	9760	150275	65.9623
1655	8807	135601	63.7414
1656	13256	204103	73.0494
1657	10030	154432	66.565
1658	2076	31964.2	39.3751
1659	4195	64590.4	49.7802
1660	4064	62573.4	49.2565
1661	10263	158019	67.0765
1662	11153	171723	68.962
1663	7786	119881	61.1764
1664	23854	367280	88.8518
1665	4119	63420.2	49.4777
1666	11335	174525	69.3351
1667	18111	278855	81.0575
1668	4924	75814.8	52.5112
1669	11763	181115	70.197
1670	9553	147088	65.4926
1671	7993	123068	61.7138
1672	12726	195942	72.0626
1673	12285	189152	71.2204
1674	7698	118526	60.9451
1675	6013	92582.2	56.1276
1676	8928	137464	64.032
1677	8416	129581	62.7838
1678	5382	82866.7	54.0913
1679	19931	306878	83.6865
1680	5366	82620.3	54.0376
1681	19784	304614	83.4803
1682	12459	191831	71.555
1683	10371	159682	67.311
1684	10332	159082	67.2265
1685	4589	70656.8	51.2923
1686	13813	212679	74.0585
1687	25623	394517	90.996
1688	6002	92412.8	56.0933
1689	6088	93736.9	56.36
1690	10138	156095	66.8031
1691	3234	49793.9	45.6449
1692	7465	114939	60.3239
1693	1947	29978	38.542
1694	14793	227768	75.7701
1695	12706	195634	72.0248
1696	13362	205735	73.2436
1697	9930	152892	66.3431
1698	13352	205581	73.2253
1699	7828	120528	61.2862
1700	5068	78032	53.0182
1701	10629	163655	67.8646
1702	8317	128057	62.5367
1703	5264	81049.8	53.693
1704	6453	99356.8	57.4645
1705	8830	135956	63.7969
1706	7722	118896	61.0083
1707	11559	177974	69.7888
1708	7478	115139	60.3589
1709	14784	227629	75.7547
1710	6151	94706.9	56.5537
1711	4698	72335.1	51.6952
1712	23990	369374	89.0203
1713	8118	124993	62.0339
1714	10366	159605	67.3002
1715	3670	56507	47.6103
1716	13273	204364	73.0806
1717	8352	128596	62.6243
1718	2294	35320.7	40.7077
1719	4288	66022.3	50.1454
1720	3836	59062.9	48.3176
1721	7850	120866	61.3436
1722	15147	233218	76.3698
1723	12837	197651	72.2715
1724	7718	118834	60.9978
1725	10260	157973	67.07
1726	11642	179252	69.9555
1727	9098	140082	64.4359
1728	3405	52426.8	46.4357
1729	6974	107379	58.9712
1730	12932	199114	72.4493
1731	11469	176588	69.6072
1732	7568	116524	60.6
1733	9082	139836	64.3981
1734	1214	18692	32.927
1735	11689	179976	70.0495
1736	8059	124084	61.8832
1737	9153	140929	64.5655
1738	19251	296408	82.7238
1739	18569	285907	81.7351
1740	6048	93121.1	56.2363
1741	9556	147134	65.4995
1742	8149	125470	62.1127
1743	11514	177281	69.6981
1744	38157	587503	103.913
1745	10670	164286	67.9517
1746	7604	117079	60.696
1747	5795	89225.6	55.4409
1748	6260	96385.2	56.8858
1749	30514	469824	96.4522
1750	43417	668492	108.484
1751	9983	153708	66.4609
1752	5195	79987.4	53.4574
1753	9946	153139	66.3787
1754	10649	163963	67.9071
1755	25381	390791	90.7087
1756	13080	201393	72.7247
1757	32550	501172	98.5514
1758	16067	247384	77.8856
1759	36761	566009	102.63
1760	38916	599190	104.598
1761	5760	88686.7	55.3291
1762	8605	132491	63.2503
1763	30516	469855	96.4543
1764	5786	89087	55.4122
1765	7585	116786	60.6454
1766	21464	330481	85.7793
1767	6642	102267	58.0201
1768	7600	117017	60.6853
1769	10779	165964	68.1824
1770	7788	119912	61.1816
1771	10594	163116	67.79
1772	13351	205565	73.2235
1773	8410	129489	62.7689
1774	9324	143562	64.9651
1775	9200	141652	64.6758
1776	11646	179313	69.9635
1777	10884	167581	68.403
1778	19584	301535	83.198
1779	22013	338934	86.5045
1780	11719	180437	70.1094
1781	9113	140313	64.4713
1782	10302	158620	67.1614
1783	9363	144162	65.0555
1784	13999	215543	74.3895
1785	16018	246629	77.8064
1786	6458	99433.8	57.4793
1787	12075	185919	70.8122
1788	13627	209815	73.7246
1789	12697	195496	72.0078
1790	19768	304368	83.4578
1791	9968	153477	66.4276
1792	4036	62142.3	49.1431
1793	2901	44666.7	44.0212
1794	4295	66130.1	50.1726
1795	6163	94891.7	56.5905
1796	6193	95353.6	56.6821
1797	19964	307386	83.7327
1798	9640	148427	65.6908
1799	8899	137018	63.9626
1800	5655	87070	54.9908
1801	13213	203441	72.9703
1802	24958	384278	90.2019
1803	9606	147904	65.6135
1804	20678	318379	84.7192
1805	8999	138558	64.2013
1806	14668	225843	75.5561
1807	18958	291896	82.3019
1808	28350	436505	94.116
1809	13340	205396	73.2034
1810	9389	144562	65.1157
1811	5329	82050.6	53.9131
1812	38598	594293	104.312
1813	35987	554092	101.905
1814	16734	257653	78.9488
1815	14140	217714	74.6384
1816	5675	87378	55.0556
1817	4606	70918.6	51.3555
1818	10915	168058	68.4679
1819	10852	167088	68.3359
1820	24044	370205	89.0871
1821	34044	524175	100.037
1822	9246	142361	64.7834
1823	10989	169198	68.6223
1824	20077	309126	83.8904
1825	13664	210385	73.7913
1826	13217	203502	72.9777
1827	7045	108472	59.1706
1828	4463	68716.8	50.8185
1829	8623	132768	63.2944
1830	20401	314114	84.3392
1831	13701	210954	73.8578
1832	11386	175310	69.4389
1833	4360	67130.9	50.4245
1834	18040	277762	80.9515
1835	6184	95215	56.6547
1836	11517	177327	69.7042
1837	5005	77062	52.7976
1838	7204	110920	59.6125
1839	16014	246568	77.7999
1840	2588	39847.4	42.3774
1841	13591	209261	73.6596
1842	12249	188598	71.1507
1843	12482	192185	71.599
1844	3829	58955.1	48.2882
1845	11123	171261	68.9001
1846	6328	97432.2	57.091
1847	12256	188706	71.1643
1848	11308	174109	69.28
1849	8994	138481	64.1894
1850	5817	89564.3	55.511
1851	3365	51810.9	46.2531
1852	2928	45082.4	44.1573
1853	4873	75029.6	52.3293
1854	16663	256560	78.837
1855	4243	65329.5	49.9693
1856	7665	118018	60.8578
1857	12317	189645	71.2822
1858	14538	223842	75.3322
1859	15519	238946	76.9899
1860	11937	183794	70.5414
1861	10259	157958	67.0678
1862	14376	221347	75.0514
1863	12302	189414	71.2532
1864	7920	121944	61.5254
1865	6032	92874.7	56.1866
1866	11524	177435	69.7183
1867	4906	75537.7	52.4471
1868	19332	297655	82.8396
1869	10167	156541	66.8667
1870	14841	228507	75.852
1871	3489	53720.1	46.8144
1872	10909	167966	68.4554
1873	10764	165733	68.1507
1874	6515	100311	57.648
1875	7570	116555	60.6054
1876	11094	170814	68.8402
1877	11294	173894	69.2514
1878	5251	80849.6	53.6488
1879	14253	219453	74.8367
1880	13961	214958	74.3221
1881	16487	253850	78.5585
1882	12741	196173	72.0909
1883	14716	226582	75.6384
1884	15123	232849	76.3294
1885	11513	177266	69.6961
1886	6708	103283	58.2117
1887	8017	123438	61.7755
1888	24603	378812	89.7722
1889	2923	45005.4	44.1322
1890	10087	155310	66.6909
1891	6677	102806	58.1219
1892	14330	220639	74.9712
1893	12592	193879	71.8088
1894	8338	128380	62.5893
1895	2979	45867.7	44.4122
1896	6198	95430.6	56.6974
1897	12198	187813	71.0518
1898	3399	52334.4	46.4084
1899	14725	226721	75.6538
1900	8196	126194	62.2319
1901	2733	42080	43.1545
1902	20171	310573	84.0211
1903	29663	456721	95.5471
1904	5151	79309.9	53.306
1905	6176	95091.9	56.6302
1906	3739	57569.4	47.9069
1907	29159	448961	95.0029
1908	10787	166087	68.1992
1909	6982	107502	58.9937
1910	22364	344339	86.9619
1911	19517	300503	83.103
1912	11254	173278	69.1695
1913	8912	137218	63.9937
1914	2639	40632.7	42.6539
1915	30316	466775	96.2431
1916	2048	31533.1	39.1973
1917	7152	110119	59.4687
1918	10897	167781	68.4303
1919	12755	196389	72.1173
1920	13514	208075	73.5203
1921	8252	127056	62.3733
1922	5059	77893.4	52.9868
1923	11918	183501	70.504
1924	6645	102313	58.0289
1925	13281	204488	73.0953
1926	12976	199791	72.5314
1927	8407	129443	62.7614
1928	11468	176573	69.6052
1929	3432	52842.5	46.5581
1930	2691	41433.3	42.9323
1931	7383	113676	60.1022
1932	8029	123623	61.8063
1933	6945	106932	58.8893
1934	4670	71904	51.5923
1935	10752	165549	68.1254
1936	13940	214634	74.2848
1937	13760	211863	73.9637
1938	12373	190507	71.39
1939	9448	145471	65.2518
1940	20673	318302	84.7124
1941	21207	326524	85.4356
1942	9983	153708	66.4609
1943	11501	177081	69.6719
1944	11499	177050	69.6679
1945	30414	468284	96.3467
1946	14346	220885	74.9991
1947	13321	205103	73.1686
1948	6573	101204	57.8185
1949	7194	110766	59.5849
1950	16948	260948	79.284
1951	16014	246568	77.7999
1952	14420	222025	75.1278
1953	26919	414472	92.5051
1954	19211	295792	82.6664
1955	19918	306677	83.6683
1956	32192	495660	98.1888
1957	8266	127272	62.4086
1958	13139	202301	72.8338
1959	6278	96662.4	56.9403
1960	11049	170121	68.747
1961	22353	344169	86.9476
1962	6605	101697	57.9122
1963	26341	405572	91.8382
1964	19524	300611	83.113
1965	16381	252218	78.3898
1966	9861	151830	66.1891
1967	20659	318087	84.6933
1968	6442	99187.5	57.4318
1969	7470	115016	60.3373
1970	11704	180206	70.0794
1971	6316	97247.5	57.0549
1972	13636	209953	73.7409
1973	11230	172908	69.1203
1974	20633	317686	84.6577
1975	7330	112860	59.958
1976	18732	288417	81.9736
1977	9168	141160	64.6007
1978	25859	398151	91.2746
1979	8909	137172	63.9866
1980	8229	126702	62.3153
1981	11299	173971	69.2616
1982	12505	192539	71.643
1983	13081	201408	72.7265
1984	14409	221855	75.1087
1985	14625	225181	75.4822
1986	16138	248477	78.0002
1987	17101	263304	79.5218
1988	13089	201531	72.7413
1989	5525	85068.4	54.5661
1990	21044	324014	85.2162
1991	15352	236375	76.7127
1992	21254	327248	85.4987
1993	14061	216497	74.4991
1994	14561	224196	75.3719
1995	11923	183578	70.5138
1996	15833	243781	77.5057
1997	7115	109550	59.366
1998	14313	220377	74.9416
1999	16866	259686	79.1559
[truncated: 799 more rows]

## Sheet: A2661-L
Label	Size (Voxel)	Volume (µm^3)	e.d. (µm)									Statistical: Size (Voxel)	Statistical: Volume (µm^3)	e.d. calculated by volume	Statistical: e.d. (µm)
1	11601	178621	69.8733								sum	31163221	4.7982e+08	not applicable	not applicable
2	2856	43973.8	43.7924								ave.	11113.8	171120	68.8812	65.5737
3	4322	66545.8	50.2775								min	415	6389.76	23.023	23.023
4	7406	114030	60.1645								q1	5808.75	89437.3	55.4847	55.4847
5	2316	35659.5	40.8375								median	9519	146564	65.4148	65.4148
6	11725	180530	70.1213								q3	14569.2	224323	75.3861	75.3861
7	5274	81203.8	53.727								max	89851	1.38344e+06	138.246	138.246
8	6175	95076.5	56.6272								sd	not applicable	118513	not applicable	14.9723
9	2634	40555.7	42.627
10	5402	83174.6	54.1582
11	14446	222425	75.173
12	16178	249093	78.0646
13	11853	182501	70.3756
14	12272	188952	71.1952
15	3480	53581.6	46.7741
16	4132	63620.4	49.5297
17	3656	56291.4	47.5497
18	4026	61988.3	49.1025
19	10303	158635	67.1636
20	3716	57215.3	47.8084
21	6216	95707.8	56.7522
22	18262	281180	81.2822
23	18904	291065	82.2237
24	9140	140729	64.5349
25	3390	52195.8	46.3674
26	11138	171492	68.9311
27	3780	58200.7	48.0813
28	8316	128041	62.5342
29	4063	62558	49.2525
30	7079	108995	59.2657
31	2736	42126.2	43.1702
32	6113	94121.9	56.437
33	16251	250217	78.1818
34	4338	66792.2	50.3395
35	23511	361999	88.4239
36	14162	218052	74.6771
37	14852	228676	75.8707
38	14228	219069	74.7929
39	13236	203795	73.0126
40	4273	65791.4	50.0868
41	5522	85022.2	54.5563
42	10497	161622	67.5825
43	4728	72797	51.805
44	3290	50656.1	45.9069
45	7315	112629	59.9171
46	3550	54659.3	47.0857
47	44283	681825	109.201
48	2130	32795.6	39.7136
49	26349	405696	91.8475
50	17216	265075	79.6997
51	47731	734914	111.964
52	20242	311666	84.1196
53	22036	339288	86.5347
54	6346	97709.4	57.1451
55	11453	176342	69.5748
56	17152	264089	79.6008
57	15712	241918	77.3077
58	3514	54105.1	46.926
59	7521	115801	60.4743
60	9642	148458	65.6954
61	7693	118449	60.9319
62	3458	53242.8	46.6753
63	10767	165779	68.157
64	10868	167335	68.3695
65	14838	228461	75.8469
66	10364	159575	67.2959
67	9423	145086	65.1942
68	13281	204488	73.0953
69	12497	192416	71.6277
70	7049	108533	59.1818
71	5916	91088.7	55.8241
72	7452	114738	60.2888
73	3096	47669.1	44.9862
74	6704	103221	58.2001
75	11212	172631	69.0834
76	4608	70949.4	51.363
77	4435	68285.7	50.712
78	9117	140374	64.4807
79	8964	138019	64.118
80	8744	134631	63.5891
81	10136	156064	66.7987
82	6269	96523.8	56.9131
83	1513	23295.7	35.4344
84	3989	61418.6	48.9516
85	14209	218776	74.7596
86	8525	131259	63.0537
87	5246	80772.7	53.6317
88	4767	73397.5	51.947
89	7739	119157	61.0531
90	10999	169352	68.6431
91	1821	28037.9	37.692
92	3578	55090.5	47.2091
93	8061	124115	61.8883
94	12604	194064	71.8316
95	9989	153801	66.4742
96	6095	93844.7	56.3816
97	4971	76538.5	52.6777
98	7372	113507	60.0723
99	7315	112629	59.9171
100	5591	86084.6	54.7826
101	2823	43465.7	43.6231
102	24424	376056	89.554
103	11048	170106	68.7449
104	16023	246706	77.8145
105	3228	49701.5	45.6167
106	8291	127657	62.4714
107	5651	87008.4	54.9778
108	10048	154709	66.6048
109	3425	52734.7	46.5264
110	6433	99048.9	57.4051
111	17814	274282	80.612
112	3168	48777.7	45.3323
113	4456	68609	50.7919
114	2536	39046.8	42.0916
115	3568	54936.5	47.1651
116	30506	469701	96.4438
117	13404	206381	73.3203
118	18594	286292	81.7718
119	6932	106732	58.8526
120	7399	113922	60.1456
121	9992	153847	66.4809
122	10765	165749	68.1528
123	7515	115708	60.4582
124	7052	108580	59.1902
125	6647	102344	58.0347
126	25398	391053	90.7289
127	5852	90103.2	55.6221
128	10098	155479	66.7151
129	13492	207736	73.4804
130	13436	206874	73.3786
131	5056	77847.2	52.9763
132	10906	167920	68.4491
133	9808	151014	66.0703
134	3010	46345	44.5658
135	5030	77446.9	52.8853
136	5081	78232.2	53.0635
137	9187	141452	64.6453
138	21407	329604	85.7033
139	3535	54428.4	47.0192
140	7164	110304	59.5019
141	11701	180160	70.0734
142	11943	183886	70.5532
143	6307	97108.9	57.0278
144	7776	119727	61.1502
145	24920	383693	90.1561
146	2406	37045.2	41.3597
147	4908	75568.5	52.4542
148	8258	127148	62.3884
149	3337	51379.8	46.1245
150	18717	288186	81.9517
151	6916	106486	58.8072
152	14832	228368	75.8366
153	5892	90719.1	55.7485
154	6661	102559	58.0754
155	10518	161946	67.6275
156	4334	66730.6	50.324
157	8892	136910	63.9458
158	5076	78155.2	53.046
159	6051	93167.2	56.2456
160	9030	139035	64.2749
161	4841	74536.9	52.2145
162	2597	39986	42.4264
163	2112	32518.5	39.6014
164	9155	140960	64.5702
165	8115	124947	62.0262
166	3375	51964.9	46.2989
167	11498	177035	69.6658
168	5561	85622.7	54.6844
169	11989	184595	70.6437
170	8213	126456	62.2749
171	10311	158758	67.1809
172	16236	249986	78.1578
173	3591	55290.6	47.2662
174	11690	179991	70.0515
175	12437	191492	71.5129
176	3128	48161.8	45.1407
177	3640	56045.1	47.4802
178	5614	86438.8	54.8576
179	14841	228507	75.852
180	13699	210924	73.8542
181	4046	62296.3	49.1837
182	14042	216205	74.4656
183	11853	182501	70.3756
184	2273	34997.4	40.5831
185	3252	50071	45.7295
186	70085	1.0791e+06	127.259
187	8834	136017	63.8065
188	9106	140205	64.4548
189	15377	236760	76.7544
190	1565	24096.3	35.8358
191	16590	255436	78.7217
192	9279	142869	64.8604
193	16875	259824	79.17
194	7116	109565	59.3687
195	7917	121898	61.5176
196	9353	144008	65.0324
197	15531	239131	77.0097
198	10440	160745	67.4599
199	9417	144994	65.1803
200	13720	211247	73.892
201	22994	354039	87.7709
202	8527	131290	63.0586
203	6576	101251	57.8273
204	6186	95245.8	56.6608
205	16867	259701	79.1574
206	9003	138619	64.2108
207	8229	126702	62.3153
208	11832	182177	70.334
209	10414	160344	67.4039
210	15593	240085	77.1121
211	5773	88886.9	55.3707
212	4876	75075.8	52.34
213	6541	100712	57.7245
214	18165	279687	81.138
215	6824	105069	58.5453
216	10963	168797	68.5681
217	10741	165379	68.1021
218	11094	170814	68.8402
219	6570	101158	57.8097
220	6060	93305.8	56.2734
221	4948	76184.4	52.5964
222	21317	328218	85.5831
223	6421	98864.1	57.3694
224	8320	128103	62.5442
225	17572	270556	80.2453
226	29268	450639	95.1211
227	11962	184179	70.5906
228	6759	104068	58.3588
229	9898	152400	66.2717
230	7041	108410	59.1594
231	15465	238115	76.9005
232	9941	153062	66.3676
233	15683	241471	77.2601
234	5035	77523.9	52.9028
235	7483	115216	60.3723
236	4581	70533.7	51.2624
237	11336	174540	69.3371
238	7266	111875	59.783
239	4198	64636.6	49.792
240	7227	111274	59.6758
241	6427	98956.5	57.3872
242	12796	197020	72.1945
243	21262	327371	85.5094
244	11089	170737	68.8298
245	3884	59801.9	48.5183
246	30631	471626	96.5753
247	16458	253404	78.5124
248	13096	201639	72.7543
249	4803	73951.8	52.0775
250	16190	249277	78.0839
251	24321	374470	89.4279
252	2181	33580.9	40.028
253	13615	209630	73.703
254	28433	437783	94.2078
255	11611	178775	69.8933
256	9634	148335	65.6772
257	14183	218376	74.714
258	22330	343815	86.9178
259	12423	191277	71.4861
260	25789	397073	91.1921
261	2099	32318.3	39.52
262	15834	243796	77.5073
263	8992	138450	64.1847
264	11428	175957	69.5242
265	4288	66022.3	50.1454
266	6652	102421	58.0492
267	7822	120435	61.2705
268	15030	231417	76.1726
269	12779	196758	72.1625
270	6611	101790	57.9297
271	4041	62219.3	49.1634
272	5871	90395.8	55.6822
273	19143	294745	82.5688
274	6698	103129	58.1827
275	13173	202825	72.8966
276	7354	113230	60.0234
277	3576	55059.7	47.2003
278	3646	56137.5	47.5063
279	3940	60664.2	48.7504
280	9549	147026	65.4835
281	4131	63605	49.5257
282	13099	201685	72.7599
283	6115	94152.7	56.4432
284	3807	58616.4	48.1955
285	7235	111397	59.6978
286	9833	151399	66.1263
287	22919	352884	87.6754
288	29898	460340	95.7988
289	7921	121960	61.528
290	11292	173863	69.2473
291	6262	96416	56.8919
292	3154	48562.1	45.2654
293	2037	31363.7	39.127
294	6061	93321.2	56.2765
295	3142	48377.4	45.2079
296	25844	397920	91.2569
297	7663	117987	60.8525
298	5747	88486.6	55.2874
299	12951	199407	72.4848
300	4421	68070.1	50.6585
301	19597	301735	83.2164
302	5514	84899.1	54.5299
303	5074	78124.4	53.0391
304	3756	57831.1	47.9793
305	17664	271973	80.3851
306	12027	185180	70.7183
307	2761	42511.1	43.3013
308	10243	157711	67.0329
309	8312	127980	62.5241
310	14178	218299	74.7052
311	5410	83297.8	54.1849
312	10421	160452	67.419
313	13199	203225	72.9445
314	5711	87932.3	55.1717
315	17763	273497	80.535
316	7919	121929	61.5228
317	18555	285691	81.7146
318	1115	17167.7	32.0064
319	10558	162562	67.7132
320	1502	23126.3	35.3483
321	4491	69147.9	50.9245
322	9144	140790	64.5443
323	11015	169598	68.6764
324	19957	307278	83.7229
325	5009	77123.6	52.8116
326	5475	84298.6	54.401
327	13781	212186	74.0013
328	3411	52519.2	46.4629
329	16855	259516	79.1387
330	11913	183424	70.4941
331	13297	204734	73.1246
332	15423	237468	76.8308
333	9624	148181	65.6545
334	16889	260040	79.1918
335	31637	487115	97.6212
336	15739	242333	77.352
337	7791	119958	61.1895
338	3168	48777.7	45.3323
339	1391	21417.2	34.4552
340	18162	279640	81.1335
341	21341	328587	85.6152
342	6255	96308.2	56.8707
343	14074	216697	74.5221
344	11465	176527	69.5991
345	3021	46514.3	44.62
346	7971	122729	61.6571
347	11689	179976	70.0495
348	18253	281041	81.2688
349	22054	339565	86.5582
350	16689	256961	78.878
351	11348	174725	69.3616
352	36996	569627	102.848
353	24488	377042	89.6321
354	4753	73181.9	51.8961
355	9866	151907	66.2002
356	8743	134616	63.5867
357	14569	224319	75.3857
358	13569	208922	73.6199
359	1498	23064.7	35.3169
360	14256	219500	74.8419
361	20340	313175	84.2551
362	15286	235359	76.6026
363	31545	485698	97.5265
364	12262	188798	71.1759
365	13776	212109	73.9924
366	8994	138481	64.1894
367	11410	175680	69.4877
368	3867	59540.2	48.4474
369	8418	129612	62.7888
370	1916	29500.7	38.3364
371	8071	124269	61.9139
372	17097	263243	79.5156
373	11899	183209	70.4665
374	15993	246244	77.7659
375	11904	183286	70.4764
376	13628	209830	73.7264
377	11704	180206	70.0794
378	20318	312836	84.2247
379	19251	296408	82.7238
380	5832	89795.3	55.5586
381	9221	141976	64.725
382	17847	274790	80.6617
383	13280	204472	73.0935
384	13541	208491	73.5692
385	22982	353854	87.7557
386	19348	297901	82.8625
387	16898	260179	79.2059
388	16326	251371	78.3019
389	22847	351775	87.5835
390	14002	215589	74.3948
391	23892	367865	88.899
392	28841	444065	94.6562
393	10195	156972	66.9281
394	5200	80064.4	53.4745
395	9252	142453	64.7974
396	11251	173232	69.1634
397	20361	313498	84.2841
398	5190	79910.4	53.4402
399	9599	147796	65.5976
400	6541	100712	57.7245
401	10055	154817	66.6203
402	12241	188475	71.1352
403	5003	77031.2	52.7905
404	8008	123299	61.7524
405	11533	177574	69.7365
406	6362	97955.7	57.1931
407	18497	284798	81.6293
408	1401	21571.2	34.5376
409	8447	130058	62.8608
410	9044	139250	64.3081
411	11747	180869	70.1652
412	20746	319426	84.812
413	13608	209522	73.6903
414	11704	180206	70.0794
415	2791	42973	43.4576
416	20054	308771	83.8583
417	7435	114477	60.2429
418	3172	48839.3	45.3514
419	10832	166780	68.2939
420	9804	150952	66.0613
421	7580	116709	60.632
422	18374	282904	81.448
423	22267	342845	86.836
424	11349	174741	69.3636
425	10432	160622	67.4427
426	21604	332637	85.9654
427	11655	179452	69.9815
428	13614	209615	73.7012
429	8924	137403	64.0225
430	15234	234558	76.5157
431	13072	201270	72.7098
432	9326	143592	64.9697
433	8484	130628	62.9525
434	20915	322028	85.0417
435	10910	167981	68.4575
436	14570	224334	75.3874
437	941	14488.6	30.2465
438	7829	120543	61.2888
439	6766	104176	58.379
440	12608	194125	71.8392
441	29564	455197	95.4407
442	7645	117710	60.8049
443	12417	191185	71.4745
444	18833	289972	82.1206
445	17462	268862	80.0775
446	10449	160883	67.4793
447	6517	100342	57.6539
448	12046	185472	70.7555
449	6760	104084	58.3617
450	10462	161083	67.5073
451	6228	95892.5	56.7887
452	17907	275714	80.752
453	20782	319980	84.861
454	8172	125824	62.1711
455	5667	87254.8	55.0297
456	13897	213972	74.2084
457	16757	258008	78.985
458	15002	230986	76.1253
459	4747	73089.6	51.8743
460	19775	304476	83.4676
461	4795	73828.6	52.0486
462	21577	332221	85.9296
463	7896	121575	61.4632
464	12108	186427	70.8767
465	11944	183902	70.5552
466	7520	115785	60.4716
467	11488	176881	69.6456
468	8664	133400	63.3946
469	5697	87716.7	55.1266
470	13623	209753	73.7174
471	9301	143207	64.9116
472	16278	250632	78.2251
473	2866	44127.8	43.8434
474	1880	28946.4	38.0947
475	2205	33950.4	40.1743
476	8804	135555	63.7342
477	17347	267092	79.9013
478	3898	60017.5	48.5765
479	6642	102267	58.0201
480	6324	97370.6	57.079
481	7214	111074	59.64
482	9998	153939	66.4942
483	18782	289186	82.0464
484	8514	131090	63.0266
485	4461	68686	50.8109
486	12506	192555	71.6449
487	14969	230478	76.0694
488	19827	305276	83.5407
489	10141	156141	66.8097
490	15367	236606	76.7377
491	2770	42649.7	43.3483
492	10583	162946	67.7666
493	10946	168536	68.5327
494	15233	234543	76.514
495	12089	186134	70.8396
496	11717	180407	70.1054
497	9467	145763	65.2955
498	5682	87485.8	55.0782
499	3694	56876.5	47.7139
500	8122	125054	62.0441
501	5655	87070	54.9908
502	7021	108102	59.1034
503	8810	135648	63.7487
504	7741	119188	61.0583
505	3740	57584.8	47.9111
506	6888	106055	58.7278
507	9903	152476	66.2829
508	11568	178112	69.8069
509	10189	156880	66.9149
510	13939	214619	74.283
511	9434	145255	65.2195
512	2538	39077.6	42.1027
513	11079	170583	68.8091
514	2238	34458.5	40.3738
515	3802	58539.4	48.1744
516	15652	240994	77.2092
517	9446	145440	65.2472
518	3507	53997.3	46.8948
519	13056	201023	72.6802
520	8745	134647	63.5915
521	6532	100573	57.6981
522	24976	384555	90.2236
523	7304	112460	59.887
524	5842	89949.3	55.5904
525	13130	202163	72.8172
526	8668	133461	63.4043
527	14284	219931	74.8909
528	6535	100619	57.7069
529	6687	102960	58.1509
530	7368	113445	60.0614
531	16509	254189	78.5934
532	9250	142422	64.7927
533	23014	354347	87.7964
534	22059	339642	86.5648
535	28594	440262	94.3853
536	14708	226459	75.6247
537	9588	147626	65.5725
538	5993	92274.2	56.0653
539	17498	269417	80.1325
540	7089	109149	59.2936
541	21867	336686	86.3129
542	24426	376087	89.5564
543	7542	116124	60.5306
544	9072	139682	64.3744
545	7236	111413	59.7006
546	3458	53242.8	46.6753
547	6211	95630.8	56.737
548	4896	75383.7	52.4115
549	5178	79725.7	53.399
550	2289	35243.7	40.6781
551	7302	112429	59.8816
552	7723	118911	61.011
553	5866	90318.8	55.6664
554	4648	71565.3	51.5111
555	6250	96231.2	56.8555
556	5421	83467.1	54.2216
557	3040	46806.9	44.7133
558	2981	45898.5	44.4222
559	2538	39077.6	42.1027
560	1041	16028.3	31.2821
561	3571	54982.7	47.1783
562	4896	75383.7	52.4115
563	3877	59694.2	48.4891
564	1670	25713	36.62
565	1612	24820	36.191
566	6312	97185.9	57.0429
567	1650	25405	36.4732
568	23290	358596	88.1459
569	7844	120774	61.3279
570	20968	322844	85.1134
571	6534	100604	57.7039
572	2839	43712.1	43.7053
573	24699	380291	89.8888
574	19065	293544	82.4565
575	6932	106732	58.8526
576	10267	158081	67.0852
577	14035	216097	74.4532
578	6759	104068	58.3588
579	2446	37661.1	41.5877
580	5496	84621.9	54.4705
581	10971	168920	68.5848
582	5961	91781.5	55.9653
583	5091	78386.1	53.0982
584	7363	113368	60.0478
585	9474	145871	65.3116
586	8123	125070	62.0466
587	10547	162392	67.6896
588	4928	75876.4	52.5254
589	13486	207644	73.4695
590	5914	91057.9	55.8178
591	2073	31918	39.3561
592	7100	109319	59.3242
593	6413	98741	57.3455
594	9972	153539	66.4365
595	4212	64852.2	49.8473
596	7338	112983	59.9798
597	19057	293421	82.4449
598	4682	72088.8	51.6364
599	13747	211663	73.9404
600	5626	86623.5	54.8966
601	8571	131968	63.1669
602	2237	34443.1	40.3677
603	4870	74983.4	52.3185
604	3397	52303.6	46.3993
605	7894	121544	61.458
606	6458	99433.8	57.4793
607	4630	71288.1	51.4446
608	19403	298748	82.9409
609	9179	141329	64.6265
610	14659	225705	75.5406
611	13926	214419	74.2599
612	9542	146918	65.4675
613	2894	44558.9	43.9858
614	8283	127533	62.4513
615	4776	73536.1	51.9797
616	6233	95969.5	56.8039
617	4215	64898.4	49.8592
618	2322	35751.8	40.8727
619	3225	49655.3	45.6025
620	9238	142237	64.7647
621	1682	25897.8	36.7075
622	3344	51487.6	46.1567
623	1215	18707.4	32.936
624	10637	163778	67.8816
625	8543	131537	63.0981
626	4050	62357.8	49.1999
627	9472	145840	65.307
628	5925	91227.2	55.8524
629	6649	102375	58.0405
630	5969	91904.7	55.9903
631	18334	282289	81.3888
632	10969	168890	68.5806
633	7957	122514	61.621
634	5138	79109.8	53.2611
635	1250	19246.2	33.2493
636	3861	59447.8	48.4223
637	9732	149844	65.8992
638	3569	54951.9	47.1695
639	4224	65036.9	49.8946
640	13959	214927	74.3186
641	10236	157604	67.0177
642	6399	98525.4	57.3038
643	4365	67207.9	50.4437
644	4856	74767.8	52.2683
645	4379	67423.5	50.4976
646	5401	83159.2	54.1548
647	5539	85284	54.6122
648	4821	74228.9	52.1425
649	2738	42157	43.1808
650	8109	124854	62.0109
651	22688	349327	87.3798
652	2716	41818.3	43.0648
653	4384	67500.4	50.5168
654	5676	87393.4	55.0588
655	6560	101004	57.7804
656	6876	105870	58.6937
657	6776	104330	58.4077
658	1964	30239.7	38.6539
659	7113	109519	59.3604
660	17871	275160	80.6979
661	3392	52226.6	46.3765
662	415	6389.76	23.023
663	9312	143377	64.9372
664	12762	196497	72.1305
665	7676	118187	60.8869
666	34044	524175	100.037
667	1159	17845.1	32.422
668	7307	112506	59.8952
669	12687	195342	71.9889
670	12774	196681	72.1531
671	23292	358627	88.1485
672	11481	176773	69.6315
673	6632	102113	57.991
674	11073	170491	68.7967
675	6353	97817.1	57.1661
676	19423	299056	82.9694
677	11353	174802	69.3718
678	5169	79587.1	53.3681
679	11417	175788	69.5019
680	4875	75060.4	52.3364
681	9181	141360	64.6312
682	13392	206197	73.2984
683	6491	99941.9	57.5771
684	3155	48577.5	45.2702
685	5995	92305	56.0715
686	11386	175310	69.4389
687	6042	93028.7	56.2177
688	11359	174895	69.384
689	1934	29777.8	38.456
690	5983	92120.3	56.0341
691	8421	129658	62.7963
692	2366	36429.3	41.1292
693	5464	84129.2	54.3646
694	6809	104838	58.5024
695	4574	70425.9	51.2363
696	6490	99926.5	57.5741
697	13643	210061	73.7535
698	9214	141868	64.7086
699	5617	86484.9	54.8673
700	19566	301258	83.1725
701	13939	214619	74.283
702	3892	59925.1	48.5516
703	7079	108995	59.2657
704	4757	73243.5	51.9107
705	17468	268955	80.0867
706	8457	130212	62.8856
707	4313	66407.3	50.2426
708	5551	85468.7	54.6516
709	5242	80711.1	53.6181
710	5693	87655.1	55.1137
711	2295	35336.1	40.7137
712	14801	227891	75.7838
713	8569	131937	63.162
714	4998	76954.2	52.7729
715	6373	98125.1	57.2261
716	4618	71103.3	51.4001
717	10639	163809	67.8859
718	7061	108718	59.2154
719	12299	189368	71.2474
720	21868	336702	86.3142
721	8336	128349	62.5843
722	7243	111520	59.7198
723	6198	95430.6	56.6974
724	4762	73320.5	51.9289
725	12202	187874	71.0596
726	9016	138819	64.2417
727	11611	178775	69.8933
728	22417	345155	87.0305
729	6558	100974	57.7745
730	6806	104792	58.4938
731	2462	37907.4	41.6782
732	11369	175048	69.4043
733	2242	34520.1	40.3978
734	7435	114477	60.2429
735	6763	104130	58.3703
736	4124	63497.2	49.4977
737	3062	47145.6	44.8209
738	4683	72104.2	51.6401
739	10484	161422	67.5546
740	1762	27129.5	37.2804
741	3490	53735.5	46.8189
742	6059	93290.4	56.2703
743	3814	58724.2	48.2251
744	5826	89702.9	55.5396
745	6160	94845.5	56.5813
746	2565	39493.3	42.2515
747	3816	58755	48.2335
748	7681	118264	60.9002
749	7183	110597	59.5545
750	6639	102221	58.0114
751	4165	64128.5	49.6612
752	3396	52288.2	46.3947
753	6750	103930	58.3329
754	3488	53704.7	46.8099
755	6383	98279.1	57.256
756	1647	25358.9	36.4511
757	10581	162916	67.7623
758	11046	170075	68.7407
759	1376	21186.3	34.3309
760	2818	43388.7	43.5973
761	2713	41772.1	43.0489
762	6313	97201.3	57.0459
763	8054	124007	61.8704
764	5682	87485.8	55.0782
765	4741	72997.2	51.8524
766	2359	36321.5	41.0886
767	19455	299549	83.0149
768	2516	38738.9	41.9807
769	2320	35721	40.861
770	8311	127964	62.5216
771	10094	155417	66.7063
772	2486	38276.9	41.8131
773	7595	116940	60.672
774	5074	78124.4	53.0391
775	6253	96277.4	56.8646
776	10587	163008	67.7751
777	3419	52642.3	46.4992
778	7753	119373	61.0899
779	9431	145209	65.2126
780	5113	78724.9	53.1746
781	9034	139096	64.2844
782	4251	65452.6	50.0007
783	3865	59509.4	48.4391
784	3550	54659.3	47.0857
785	7238	111443	59.7061
786	3453	53165.8	46.6528
787	10534	162192	67.6618
788	4405	67823.8	50.5974
789	7811	120266	61.2418
790	11702	180176	70.0754
791	2013	30994.2	38.9727
792	4495	69209.5	50.9396
793	7317	112660	59.9225
794	4379	67423.5	50.4976
795	15225	234419	76.5006
796	3740	57584.8	47.9111
797	6769	104222	58.3876
798	7998	123145	61.7267
799	10255	157896	67.0591
800	2022	31132.7	39.0307
801	3098	47699.9	44.9959
802	4530	69748.4	51.0715
803	2163	33303.7	39.9176
804	13550	208629	73.5855
805	5690	87608.9	55.104
806	7811	120266	61.2418
807	6417	98802.5	57.3575
808	17569	270510	80.2407
809	4831	74382.9	52.1785
810	11187	172246	69.032
811	7500	115478	60.418
812	15251	234820	76.5441
813	5502	84714.3	54.4903
814	8541	131506	63.0931
815	7476	115108	60.3535
816	24655	379613	89.8354
817	6255	96308.2	56.8707
818	15294	235482	76.616
819	7823	120451	61.2732
820	1252	19277	33.267
821	8862	136448	63.8738
822	2350	36182.9	41.0363
823	5746	88471.2	55.2842
824	10138	156095	66.8031
825	13644	210077	73.7553
826	6005	92459	56.1027
827	7937	122206	61.5694
828	8632	132907	63.3164
829	11616	178852	69.9034
830	1767	27206.5	37.3157
831	5946	91550.6	55.9183
832	8835	136032	63.8089
833	8240	126871	62.3431
834	17516	269694	80.16
835	11406	175618	69.4795
836	5402	83174.6	54.1582
837	17171	264382	79.6302
838	10372	159698	67.3132
839	1388	21371	34.4304
840	9087	139913	64.4099
841	6577	101266	57.8303
842	2649	40786.7	42.7077
843	16498	254020	78.5759
844	11966	184241	70.5985
845	9515	146502	65.4057
846	10896	167766	68.4282
847	5003	77031.2	52.7905
848	6495	100004	57.5889
849	1130	17398.6	32.1493
850	11493	176958	69.6557
851	10723	165102	68.0641
852	3495	53812.5	46.8412
853	14845	228568	75.8588
854	8255	127102	62.3809
855	11025	169752	68.6971
856	3111	47900.1	45.0588
857	13943	214680	74.2902
858	7808	120220	61.234
859	11617	178867	69.9054
860	3550	54659.3	47.0857
861	6878	105901	58.6993
862	13227	203656	72.9961
863	771	11871.1	28.3029
864	12503	192509	71.6392
865	16471	253604	78.5331
866	8784	135247	63.6859
867	10032	154463	66.5695
868	3548	54628.6	47.0768
869	10996	169305	68.6369
870	4736	72920.2	51.8342
871	1620	24943.1	36.2508
872	5444	83821.3	54.2982
873	12416	191169	71.4726
874	10482	161391	67.5503
875	14373	221301	75.0461
876	9554	147103	65.4949
877	7859	121005	61.367
878	14302	220208	74.9224
879	6090	93767.7	56.3661
880	5987	92181.8	56.0466
881	19393	298594	82.9267
882	18216	280472	81.2139
883	7970	122714	61.6546
884	13360	205704	73.2399
885	9899	152415	66.274
886	7635	117556	60.7783
887	8476	130505	62.9327
888	5229	80510.9	53.5737
889	7477	115123	60.3562
890	9451	145517	65.2587
891	5164	79510.1	53.3508
892	16003	246398	77.7821
893	2198	33842.6	40.1318
894	11330	174448	69.3249
895	11011	169536	68.6681
896	5966	91858.5	55.9809
897	62414	960988	122.435
898	3736	57523.2	47.894
899	2940	45267.2	44.2176
900	2933	45159.4	44.1825
901	7337	112968	59.9771
902	5406	83236.2	54.1715
903	3655	56276	47.5454
904	10075	155125	66.6644
905	3437	52919.5	46.5807
906	3715	57199.9	47.8041
907	2826	43511.9	43.6385
908	4936	75999.6	52.5538
909	28406	437367	94.1779
910	10680	164440	67.973
911	4895	75368.3	52.4079
912	5219	80356.9	53.5396
913	25971	399875	91.4061
914	4166	64143.9	49.6652
915	13266	204257	73.0678
916	11795	181608	70.2606
917	19414	298917	82.9566
918	10605	163285	67.8135
919	4718	72643	51.7684
920	11096	170845	68.8443
921	21524	331405	85.8592
922	7626	117418	60.7545
923	11996	184702	70.6575
924	13590	209245	73.6578
925	13832	212971	74.0925
926	27093	417151	92.7039
927	4257	65545	50.0242
928	8048	123915	61.855
929	4068	62635	49.2727
930	7517	115739	60.4636
931	10355	159436	67.2764
932	12504	192524	71.6411
933	10512	161853	67.6147
934	5553	85499.5	54.6582
935	15782	242995	77.4224
936	6992	107656	59.0219
937	25451	391869	90.792
938	13919	214311	74.2475
939	14302	220208	74.9224
940	15270	235112	76.5759
941	12235	188382	71.1236
942	18970	292081	82.3193
943	4096	63066.1	49.3855
944	4050	62357.8	49.1999
945	8259	127164	62.391
946	14135	217637	74.6296
947	4003	61634.2	49.0088
948	13133	202209	72.8228
949	10304	158651	67.1657
950	8705	134031	63.4944
951	26506	408113	92.0295
952	10316	158835	67.1918
953	9298	143161	64.9046
954	7761	119496	61.1109
955	12644	194680	71.9075
956	20176	310650	84.028
957	11077	170553	68.805
958	33286	512505	99.2887
959	16888	260025	79.1903
960	10094	155417	66.7063
961	14015	215789	74.4178
962	7299	112383	59.8734
963	5678	87424.2	55.0653
964	10891	167689	68.4177
965	11633	179113	69.9374
966	13436	206874	73.3786
967	7217	111120	59.6483
968	4655	71673	51.537
969	7317	112660	59.9225
970	6532	100573	57.6981
971	9087	139913	64.4099
972	10970	168905	68.5827
973	9671	148904	65.7612
974	7978	122837	61.6752
975	8310	127949	62.5191
976	11413	175726	69.4938
977	7025	108164	59.1146
978	9417	144994	65.1803
979	2292	35289.9	40.6959
980	3806	58601	48.1913
981	13070	201239	72.7061
982	7283	112136	59.8296
983	11059	170275	68.7677
984	8772	135062	63.6569
985	11969	184287	70.6044
986	8771	135047	63.6545
987	9371	144285	65.074
988	5356	82466.3	54.004
989	2710	41725.9	43.0331
990	4813	74105.8	52.1136
991	11256	173309	69.1736
992	10301	158604	67.1592
993	4485	69055.5	50.9018
994	13270	204318	73.0751
995	8379	129011	62.6917
996	7136	109873	59.4243
997	15370	236652	76.7427
998	7028	108210	59.123
999	10248	157788	67.0438
1000	16632	256083	78.7881
1001	4184	64421	49.7366
1002	5218	80341.5	53.5362
1003	7316	112644	59.9198
1004	1767	27206.5	37.3157
1005	24359	375056	89.4744
1006	10845	166980	68.3212
1007	13790	212325	74.0174
1008	4453	68562.8	50.7805
1009	14463	222687	75.2024
1010	11072	170476	68.7946
1011	4034	62111.5	49.135
1012	17399	267892	79.9811
1013	5540	85299.4	54.6155
1014	10050	154740	66.6092
1015	13261	204180	73.0586
1016	18531	285322	81.6793
1017	19150	294853	82.5788
1018	13376	205950	73.2692
1019	9595	147734	65.5885
1020	22963	353561	87.7315
1021	13836	213033	74.0996
1022	5642	86869.9	54.9486
1023	15211	234204	76.4772
1024	13317	205042	73.1613
1025	2766	42588.1	43.3275
1026	3593	55321.4	47.275
1027	2669	41094.6	42.8149
1028	23249	357965	88.0942
1029	1461	22495	35.0237
1030	1739	26775.4	37.1175
1031	8353	128611	62.6268
1032	1291	19877.5	33.6089
1033	3392	52226.6	46.3765
1034	9569	147334	65.5292
1035	4189	64498	49.7564
1036	2951	45436.5	44.2727
1037	1766	27191.1	37.3086
1038	2272	34982	40.5772
1039	14679	226013	75.575
1040	735	11316.8	27.8553
1041	708	10901.1	27.51
1042	9886	152215	66.2449
1043	18430	283767	81.5307
1044	11033	169875	68.7138
1045	5285	81373.1	53.7643
1046	5135	79063.6	53.2508
1047	10312	158774	67.1831
1048	11613	178805	69.8973
1049	8969	138096	64.1299
1050	4085	62896.7	49.3412
1051	3889	59878.9	48.5391
1052	2992	46067.8	44.4767
1053	5241	80695.7	53.6147
1054	7176	110489	59.5351
1055	23594	363277	88.5278
1056	3213	49470.6	45.5459
1057	4249	65421.9	49.9929
1058	8701	133969	63.4847
1059	11344	174664	69.3534
1060	8588	132229	63.2086
1061	7262	111813	59.772
1062	9523	146626	65.424
1063	8946	137742	64.075
1064	7404	113999	60.1591
1065	6621	101944	57.9589
1066	7944	122314	61.5875
1067	9200	141652	64.6758
1068	10359	159498	67.285
1069	7033	108287	59.137
1070	18082	278409	81.0142
1071	3733	57477	47.8812
1072	8856	136356	63.8594
1073	1933	29762.4	38.4494
1074	14554	224088	75.3598
1075	5221	80387.7	53.5464
1076	6041	93013.3	56.2146
1077	9899	152415	66.274
1078	17993	277038	80.8811
1079	8016	123422	61.773
1080	17000	261749	79.365
1081	10601	163224	67.805
1082	19662	302736	83.3083
1083	8220	126563	62.2926
1084	6474	99680.2	57.5268
1085	16393	252403	78.4089
1086	8261	127195	62.396
1087	7184	110612	59.5572
1088	21502	331066	85.8299
1089	18261	281165	81.2807
1090	7277	112044	59.8131
1091	13663	210369	73.7895
1092	12770	196620	72.1455
1093	16477	253696	78.5426
1094	5160	79448.5	53.3371
1095	23976	369158	89.003
1096	23380	359982	88.2593
1097	7306	112490	59.8925
1098	5528	85114.6	54.576
1099	12977	199807	72.5333
1100	20064	308925	83.8723
1101	20847	320981	84.9494
1102	16722	257469	78.93
1103	4039	62188.5	49.1553
1104	6864	105685	58.6595
1105	10222	157388	66.9871
1106	14568	224303	75.384
1107	3918	60325.4	48.6595
1108	6208	95584.6	56.7279
1109	4652	71626.8	51.5259
1110	10808	166411	68.2434
1111	7048	108518	59.179
1112	7345	113091	59.9989
1113	12522	192801	71.6754
1114	13912	214203	74.2351
1115	9039	139173	64.2963
1116	4308	66330.3	50.2232
1117	13381	206027	73.2783
1118	11467	176557	69.6032
1119	11609	178744	69.8893
1120	2281	35120.6	40.6307
1121	7501	115493	60.4207
1122	12157	187181	70.9722
1123	17328	266799	79.8721
1124	20194	310927	84.053
1125	9202	141683	64.6805
1126	2839	43712.1	43.7053
1127	10573	162792	67.7452
1128	18921	291327	82.2483
1129	12895	198544	72.3802
1130	27854	428868	93.5639
1131	5488	84498.7	54.4441
1132	6487	99880.3	57.5653
1133	15963	245782	77.7172
1134	1700	26174.9	36.838
1135	2967	45682.9	44.3525
1136	6219	95753.9	56.7613
1137	9673	148935	65.7657
1138	12524	192832	71.6793
1139	8898	137003	63.9602
1140	12580	193694	71.7859
1141	10711	164917	68.0387
1142	22970	353669	87.7404
1143	10143	156172	66.8141
1144	3520	54197.4	46.9526
1145	3618	55706.3	47.3844
1146	3859	59417	48.414
1147	7106	109411	59.3409
1148	14375	221332	75.0496
1149	6369	98063.5	57.2141
1150	13670	210477	73.8021
1151	6744	103837	58.3156
1152	4058	62481	49.2323
1153	6930	106701	58.8469
1154	8909	137172	63.9866
1155	8787	135293	63.6931
1156	21170	325954	85.3859
1157	27955	430423	93.6769
1158	13385	206089	73.2856
1159	9749	150105	65.9375
1160	30434	468592	96.3679
1161	4306	66299.5	50.2154
1162	18516	285091	81.6573
1163	17888	275422	80.7235
1164	11485	176835	69.6396
1165	7179	110535	59.5434
1166	6269	96523.8	56.9131
1167	8952	137834	64.0893
1168	5445	83836.7	54.3015
1169	6032	92874.7	56.1866
1170	2437	37522.5	41.5366
1171	13420	206628	73.3494
1172	1837	28284.3	37.8021
1173	7643	117679	60.7996
1174	2317	35674.8	40.8433
1175	9296	143131	64.9
1176	8765	134955	63.6399
1177	10081	155217	66.6777
1178	2749	42326.4	43.2385
1179	2272	34982	40.5772
1180	9381	144439	65.0972
1181	4099	63112.3	49.3975
1182	3636	55983.5	47.4628
1183	19689	303152	83.3464
1184	12042	185411	70.7477
1185	8930	137495	64.0368
1186	13174	202840	72.8985
1187	4842	74552.3	52.2181
1188	7295	112321	59.8624
1189	3262	50225	45.7763
1190	5052	77785.6	52.9623
1191	4164	64113.1	49.6573
1192	9944	153108	66.3742
1193	21071	324430	85.2526
1194	16879	259886	79.1762
1195	6127	94337.4	56.4801
1196	11599	178590	69.8692
1197	9868	151938	66.2047
1198	7953	122452	61.6107
1199	20347	313283	84.2648
1200	10578	162869	67.7559
1201	10314	158805	67.1875
1202	13973	215142	74.3434
1203	14175	218252	74.6999
1204	24001	369543	89.0339
1205	4305	66284.1	50.2115
1206	10272	158158	67.0961
1207	2276	35043.6	40.601
1208	7110	109473	59.352
1209	11283	173724	69.2289
1210	14003	215604	74.3966
1211	2621	40355.5	42.5567
1212	846	13025.9	29.1924
1213	9840	151506	66.142
1214	679	10454.6	27.1291
1215	12462	191877	71.5608
1216	9131	140590	64.5137
1217	14762	227291	75.7171
1218	5232	80557.1	53.584
1219	8460	130259	62.893
1220	10312	158774	67.1831
1221	73143	1.12618e+06	129.083
1222	2046	31502.3	39.1845
1223	10588	163023	67.7772
1224	14960	230339	76.0542
1225	9369	144254	65.0694
1226	10494	161576	67.5761
1227	8779	135170	63.6738
1228	6535	100619	57.7069
1229	3536	54443.8	47.0237
1230	6635	102159	57.9998
1231	6691	103021	58.1625
1232	10301	158604	67.1592
1233	7143	109981	59.4437
1234	7622	117356	60.7438
1235	37416	576094	103.236
1236	17316	266614	79.8537
1237	6382	98263.7	57.253
1238	21976	338364	86.456
1239	7574	116617	60.616
1240	6742	103807	58.3099
1241	19863	305831	83.5912
1242	9581	147519	65.5566
1243	6635	102159	57.9998
1244	8782	135216	63.6811
1245	12535	193001	71.7002
1246	3882	59771.2	48.51
1247	8881	136741	63.9195
1248	8193	126148	62.2243
1249	1551	23880.7	35.7286
1250	4280	65899.2	50.1142
1251	4645	71519.1	51.5001
1252	13477	207505	73.4531
1253	3628	55860.3	47.428
1254	4367	67238.7	50.4514
1255	19535	300780	83.1286
1256	3229	49716.9	45.6214
1257	4542	69933.2	51.1166
1258	14038	216143	74.4585
1259	26774	412239	92.3387
1260	8937	137603	64.0535
1261	17968	276653	80.8436
1262	17098	263258	79.5172
1263	14796	227814	75.7752
1264	12180	187535	71.0169
1265	17711	272696	80.4563
1266	7681	118264	60.9002
1267	15253	234850	76.5475
1268	776	11948.1	28.3639
1269	5564	85668.9	54.6942
1270	5252	80865	53.6522
1271	921	14180.6	30.0307
1272	10798	166257	68.2224
1273	10394	160036	67.3607
1274	14042	216205	74.4656
1275	6094	93829.3	56.3785
1276	17799	274051	80.5894
1277	6083	93660	56.3445
1278	13870	213556	74.1603
1279	16019	246645	77.808
1280	11853	182501	70.3756
1281	19968	307447	83.7383
1282	2476	38123	41.757
1283	1439	22156.3	34.8471
1284	8690	133800	63.4579
1285	12612	194187	71.8468
1286	16389	252341	78.4025
1287	19735	303860	83.4113
1288	18910	291157	82.2324
1289	15038	231540	76.1861
1290	3727	57384.6	47.8555
1291	2654	40863.6	42.7346
1292	2419	37245.3	41.4341
1293	8694	133862	63.4676
1294	8856	136356	63.8594
1295	8231	126733	62.3204
1296	8764	134939	63.6375
1297	8358	128688	62.6393
1298	12241	188475	71.1352
1299	7247	111582	59.7308
1300	1434	22079.3	34.8066
1301	20657	318056	84.6905
1302	11575	178220	69.821
1303	3962	61002.9	48.8409
1304	9756	150213	65.9533
1305	3147	48454.4	45.2319
1306	9283	142930	64.8697
1307	6972	107348	58.9655
1308	5539	85284	54.6122
1309	11663	179575	69.9975
1310	6282	96724	56.9524
1311	4713	72566.1	51.7502
1312	15826	243673	77.4943
1313	11155	171754	68.9661
1314	15569	239716	77.0725
1315	7251	111644	59.7418
1316	10661	164147	67.9326
1317	10928	168258	68.4951
1318	6958	107132	58.926
1319	10078	155171	66.671
1320	29954	461202	95.8585
1321	5950	91612.1	55.9309
1322	27346	421046	92.9916
1323	11179	172123	69.0155
1324	3451	53135	46.6438
1325	16345	251664	78.3323
1326	3789	58339.2	48.1195
1327	7300	112398	59.8761
1328	9251	142438	64.7951
1329	8074	124315	61.9216
1330	10432	160622	67.4427
1331	17858	274960	80.6783
1332	5182	79787.3	53.4128
1333	35381	544761	101.329
1334	3374	51949.5	46.2943
1335	13590	209245	73.6578
1336	3525	54274.4	46.9749
1337	3643	56091.3	47.4933
1338	7823	120451	61.2732
1339	15802	243303	77.4551
1340	4121	63451	49.4857
1341	29402	452703	95.266
1342	1212	18661.2	32.9089
1343	2227	34289.1	40.3075
1344	10977	169013	68.5973
1345	8126	125116	62.0542
1346	35565	547594	101.505
1347	89851	1.38344e+06	138.246
1348	6707	103268	58.2088
1349	20342	313206	84.2579
1350	9560	147195	65.5086
1351	6467	99572.4	57.506
1352	4276	65837.6	50.0985
1353	7418	114215	60.197
1354	4622	71164.9	51.4149
1355	9225	142037	64.7343
1356	3321	51133.4	46.0506
1357	12573	193586	71.7726
1358	6889	106070	58.7306
1359	3318	51087.2	46.0367
1360	18337	282335	81.3933
1361	9316	143438	64.9465
1362	15845	243965	77.5253
1363	23313	358950	88.1749
1364	7755	119404	61.0951
1365	5613	86423.4	54.8543
1366	5299	81588.7	53.8118
1367	29529	454658	95.403
1368	17624	271357	80.3244
1369	24798	381815	90.0087
1370	12210	187997	71.0751
1371	4034	62111.5	49.135
1372	8052	123977	61.8653
1373	16605	255667	78.7454
1374	4096	63066.1	49.3855
1375	6185	95230.4	56.6577
1376	5592	86100	54.7858
1377	16829	259116	79.098
1378	4692	72242.7	51.6732
1379	11524	177435	69.7183
1380	6881	105947	58.7079
1381	7072	108888	59.2461
1382	6375	98155.9	57.232
1383	9226	142053	64.7367
1384	5111	78694.1	53.1677
1385	7358	113291	60.0343
1386	10299	158574	67.1549
1387	15458	238007	76.8889
1388	9676	148981	65.7725
1389	8233	126764	62.3254
1390	18592	286261	81.7688
1391	8196	126194	62.2319
1392	2971	45744.5	44.3724
1393	10687	164548	67.9878
1394	11687	179945	70.0455
1395	22025	339119	86.5203
1396	1119	17229.2	32.0447
1397	5285	81373.1	53.7643
1398	5752	88563.5	55.3034
1399	4673	71950.2	51.6033
1400	7066	108795	59.2294
1401	20030	308402	83.8249
1402	7058	108672	59.207
1403	7271	111952	59.7967
1404	885	13626.3	29.6342
1405	12636	194556	71.8923
1406	5449	83898.3	54.3148
1407	1688	25990.1	36.7511
1408	29938	460955	95.8415
1409	8076	124346	61.9267
1410	17441	268539	80.0454
1411	6857	105577	58.6395
1412	15719	242025	77.3192
1413	24993	384817	90.2441
1414	10590	163054	67.7815
1415	9133	140621	64.5184
1416	3839	59109.1	48.3302
1417	8549	131629	63.1128
1418	25379	390760	90.7063
1419	15959	245721	77.7107
1420	8901	137049	63.9674
1421	10820	166596	68.2687
1422	4610	70980.2	51.3704
1423	11225	172831	69.1101
1424	11008	169490	68.6618
1425	5476	84314	54.4044
1426	4811	74075	52.1064
1427	12061	185703	70.7848
1428	7351	113183	60.0152
1429	5244	80741.9	53.6249
1430	5114	78740.3	53.1781
1431	16469	253573	78.5299
1432	25190	387850	90.4805
1433	7736	119111	61.0452
1434	4739	72966.4	51.8451
1435	10297	158543	67.1505
1436	12464	191908	71.5646
1437	2214	34089	40.2289
1438	5810	89456.6	55.4887
1439	9171	141206	64.6078
1440	29987	461710	95.8937
1441	14385	221486	75.067
1442	16391	252372	78.4057
1443	13281	204488	73.0953
1444	8893	136926	63.9482
1445	4137	63697.4	49.5497
1446	1366	21032.3	34.2475
1447	7648	117756	60.8128
1448	1963	30224.3	38.6473
1449	5116	78771.1	53.185
1450	6678	102821	58.1248
1451	9257	142530	64.8091
1452	1084	16690.3	31.707
1453	12050	185534	70.7633
1454	3284	50563.7	45.879
1455	17097	263243	79.5156
1456	6145	94614.6	56.5353
1457	10002	154001	66.503
1458	9687	149151	65.7974
1459	15916	245059	77.6409
1460	8661	133353	63.3872
1461	8477	130520	62.9351
1462	6817	104961	58.5253
1463	5174	79664.1	53.3853
1464	32576	501573	98.5776
1465	6604	101682	57.9093
1466	11524	177435	69.7183
1467	5760	88686.7	55.3291
1468	37573	578511	103.38
1469	6731	103637	58.2781
1470	9594	147719	65.5862
1471	4896	75383.7	52.4115
1472	10385	159898	67.3413
1473	6794	104607	58.4594
1474	5805	89379.6	55.4728
1475	25824	397612	91.2334
1476	8888	136849	63.9363
1477	14846	228584	75.8605
1478	7041	108410	59.1594
1479	7883	121375	61.4294
1480	2263	34843.4	40.5235
1481	1688	25990.1	36.7511
1482	3174	48870.1	45.3609
1483	8075	124331	61.9241
1484	10225	157434	66.9936
1485	16442	253157	78.4869
1486	14933	229923	76.0084
1487	11655	179452	69.9815
1488	1773	27298.9	37.3579
1489	10290	158435	67.1353
1490	11281	173694	69.2248
1491	20151	310265	83.9933
1492	4795	73828.6	52.0486
1493	12742	196189	72.0928
1494	11230	172908	69.1203
1495	5564	85668.9	54.6942
1496	14626	225197	75.4839
1497	4391	67608.2	50.5437
1498	20462	315053	84.4232
1499	3139	48331.2	45.1935
1500	14567	224288	75.3823
1501	7147	110042	59.4548
1502	23086	355455	87.8878
1503	4799	73890.2	52.063
1504	11417	175788	69.5019
1505	15252	234835	76.5458
1506	4519	69579	51.0301
1507	4580	70518.3	51.2587
1508	30000	461910	95.9076
1509	6490	99926.5	57.5741
1510	15974	245952	77.7351
1511	12582	193725	71.7897
1512	9870	151968	66.2092
1513	10299	158574	67.1549
1514	4455	68593.6	50.7881
1515	13878	213680	74.1745
1516	6534	100604	57.7039
1517	11302	174017	69.2677
1518	3073	47315	44.8745
1519	4224	65036.9	49.8946
1520	12963	199591	72.5072
1521	10772	165856	68.1676
1522	12929	199068	72.4437
1523	942	14504	30.2573
1524	5220	80372.3	53.543
1525	5303	81650.3	53.8253
1526	14734	226859	75.6692
1527	20955	322644	85.0959
1528	22129	340720	86.6562
1529	567	8730.1	25.547
1530	18212	280410	81.2079
1531	15444	237791	76.8657
1532	1333	20524.2	33.9695
1533	2584	39785.8	42.3555
1534	10657	164086	67.9241
1535	1930	29716.2	38.4295
1536	701	10793.3	27.419
1537	1360	20939.9	34.1973
1538	7960	122560	61.6288
1539	5980	92074.1	56.0247
1540	6208	95584.6	56.7279
1541	4234	65190.9	49.934
1542	15854	244104	77.5399
1543	12083	186042	70.8279
1544	7571	116571	60.608
1545	889	13687.9	29.6788
1546	4915	75676.3	52.4792
1547	743	11440	27.956
1548	8221	126579	62.2951
1549	9870	151968	66.2092
1550	10518	161946	67.6275
1551	31124	479216	97.0907
1552	3460	53273.6	46.6843
1553	10504	161730	67.5975
1554	20166	310496	84.0141
1555	11544	177743	69.7586
1556	9000	138573	64.2037
1557	23022	354470	87.8065
1558	3416	52596.2	46.4856
1559	11275	173601	69.2125
1560	2132	32826.4	39.726
1561	5373	82728.1	54.0611
1562	9449	145486	65.2541
1563	12826	197482	72.2508
1564	6643	102282	58.0231
1565	5897	90796.1	55.7643
1566	4398	67716	50.5705
1567	10756	165610	68.1338
1568	4332	66699.8	50.3163
1569	10127	155925	66.7789
1570	7853	120913	61.3514
1571	16734	257653	78.9488
1572	14280	219869	74.8839
1573	5894	90749.9	55.7548
1574	9625	148196	65.6568
1575	13424	206689	73.3567
1576	16995	261672	79.3572
1577	14180	218329	74.7087
1578	6280	96693.2	56.9463
1579	13545	208552	73.5765
1580	6698	103129	58.1827
1581	8451	130120	62.8707
1582	7553	116294	60.56
1583	9793	150783	66.0366
1584	33154	510472	99.1572
1585	19189	295453	82.6349
1586	4644	71503.7	51.4964
1587	4562	70241.1	51.1915
1588	26901	414195	92.4844
1589	6738	103745	58.2983
1590	6568	101127	57.8039
1591	6667	102652	58.0928
1592	11654	179437	69.9795
1593	10959	168736	68.5598
1594	9567	147303	65.5246
1595	16423	252865	78.4567
1596	19683	303059	83.338
1597	8652	133215	63.3653
1598	7137	109888	59.4271
1599	6700	103160	58.1885
1600	13532	208352	73.5529
1601	6353	97817.1	57.1661
1602	2281	35120.6	40.6307
1603	38397	591199	104.131
1604	11301	174001	69.2657
1605	3220	49578.3	45.579
1606	24673	379890	89.8573
1607	14339	220778	74.9869
1608	7795	120020	61.2
1609	14598	224765	75.4357
1610	22744	350189	87.4517
1611	3838	59093.7	48.326
1612	6120	94229.6	56.4585
1613	11328	174417	69.3208
1614	5595	86146.2	54.7956
1615	15834	243796	77.5073
1616	11124	171276	68.9022
1617	1866	28730.8	38
1618	3031	46668.3	44.6692
1619	2561	39431.7	42.2295
1620	11577	178251	69.825
1621	19844	305538	83.5646
1622	17675	272142	80.4018
1623	9551	147057	65.4881
1624	3482	53612.4	46.7831
1625	6745	103853	58.3185
1626	12659	194911	71.9359
1627	9961	153370	66.412
1628	17991	277007	80.8781
1629	11382	175249	69.4308
1630	5443	83805.9	54.2948
1631	7090	109165	59.2963
1632	11661	179544	69.9935
1633	6671	102713	58.1045
1634	14500	223256	75.2665
1635	19477	299887	83.0462
1636	14198	218607	74.7403
1637	13258	204133	73.0531
1638	31713	488285	97.6993
1639	19000	292543	82.3627
1640	14495	223180	75.2579
1641	8375	128950	62.6817
1642	22896	352530	87.6461
1643	32544	501080	98.5454
1644	9908	152553	66.294
1645	30558	470502	96.4986
1646	18487	284644	81.6146
1647	9706	149443	65.8404
1648	7569	116540	60.6027
1649	6608	101743	57.921
1650	25201	388020	90.4937
1651	12041	185395	70.7457
1652	26929	414626	92.5165
1653	23012	354316	87.7938
1654	4993	76877.2	52.7553
1655	13984	215312	74.3629
1656	24378	375348	89.4977
1657	19586	301566	83.2008
1658	17144	263966	79.5884
1659	3915	60279.3	48.647
1660	9792	150767	66.0343
1661	20988	323152	85.1405
1662	7672	118126	60.8764
1663	14794	227783	75.7718
1664	15508	238777	76.9717
1665	1686	25959.3	36.7365
1666	26060	401246	91.5104
1667	3193	49162.6	45.4512
1668	24542	377873	89.6979
1669	16101	247907	77.9405
1670	1247	19200.1	33.2227
1671	25320	389852	90.6359
1672	16144	248569	78.0099
1673	11820	181993	70.3102
1674	2553	39308.5	42.1855
1675	14957	230293	76.0491
1676	8351	128580	62.6218
1677	6708	103283	58.2117
1678	33278	512381	99.2807
1679	5466	84160	54.3712
1680	14826	228276	75.8264
1681	11147	171630	68.9496
1682	10556	162531	67.7089
1683	10496	161607	67.5803
1684	9891	152292	66.2561
1685	8766	134970	63.6424
1686	2135	32872.6	39.7446
1687	22611	348142	87.2809
1688	3931	60525.6	48.7132
1689	17385	267677	79.9596
1690	24037	370098	89.0784
1691	7231	111336	59.6868
1692	36488	561806	102.375
1693	65617	1.0103e+06	124.495
1694	4296	66145.5	50.1765
1695	19107	294190	82.517
1696	18778	289125	82.0406
1697	35214	542190	101.17
1698	10183	156788	66.9018
1699	10749	165502	68.119
1700	14617	225058	75.4684
1701	12552	193263	71.7326
1702	2221	34196.7	40.2713
1703	1630	25097.1	36.3252
1704	11341	174617	69.3473
1705	21763	335085	86.1758
1706	6026	92782.3	56.168
1707	7917	121898	61.5176
1708	15538	239239	77.0213
1709	22175	341428	86.7162
1710	11654	179437	69.9795
1711	14002	215589	74.3948
1712	10873	167412	68.38
1713	26295	404864	91.7847
1714	5201	80079.8	53.478
1715	3097	47684.5	44.9911
1716	6065	93382.8	56.2889
1717	4254	65498.8	50.0125
1718	2096	32272.1	39.5011
1719	11473	176650	69.6153
1720	5947	91566	55.9215
1721	1871	28807.8	38.0339
1722	3230	49732.3	45.6261
1723	4799	73890.2	52.063
1724	19165	295084	82.6004
1725	7618	117294	60.7332
1726	6685	102929	58.1451
1727	2138	32918.8	39.7632
1728	21153	325693	85.363
1729	11874	182824	70.4171
1730	7810	120251	61.2392
1731	12381	190630	71.4054
1732	4627	71241.9	51.4335
1733	14544	223934	75.3426
1734	2336	35967.4	40.9547
1735	2144	33011.2	39.8004
1736	8438	129920	62.8385
1737	10236	157604	67.0177
1738	19750	304091	83.4324
1739	22090	340120	86.6053
1740	6703	103206	58.1972
1741	9362	144147	65.0532
1742	5023	77339.1	52.8608
1743	10153	156326	66.836
1744	9880	152122	66.2315
1745	15006	231047	76.132
1746	19121	294406	82.5371
1747	29539	454812	95.4138
1748	8722	134293	63.5357
1749	7943	122298	61.5849
1750	6379	98217.5	57.244
1751	9674	148951	65.768
1752	12511	192632	71.6545
1753	2953	45467.3	44.2827
1754	16253	250247	78.185
1755	26124	402231	91.5853
1756	6476	99711	57.5327
1757	6031	92859.3	56.1835
1758	24987	384725	90.2368
1759	4859	74814	52.2791
1760	9250	142422	64.7927
1761	15308	235697	76.6394
1762	2307	35520.9	40.7845
1763	9373	144316	65.0787
1764	8422	129674	62.7987
1765	12846	197790	72.2884
1766	9021	138896	64.2536
1767	22645	348665	87.3246
1768	8686	133738	63.4482
1769	15047	231679	76.2013
1770	14676	225966	75.5698
1771	7226	111259	59.6731
1772	6753	103976	58.3416
1773	11577	178251	69.825
1774	17709	272665	80.4533
1775	19866	305877	83.5954
1776	5063	77955	53.0007
1777	3824	58878.1	48.2672
1778	4005	61665	49.017
1779	4181	64374.9	49.7247
1780	5193	79956.6	53.4505
1781	11091	170768	68.834
1782	12161	187243	70.9799
1783	4858	74798.6	52.2755
1784	3275	50425.2	45.837
1785	20296	312498	84.1943
1786	11638	179190	69.9475
1787	1926	29654.6	38.403
1788	9798	150860	66.0478
1789	33255	512027	99.2578
1790	15914	245028	77.6376
1791	11757	181023	70.1851
1792	3894	59955.9	48.5599
1793	23840	367064	88.8344
1794	3481	53597	46.7786
1795	18195	280148	81.1826
1796	4014	61803.6	49.0537
1797	6641	102251	58.0172
1798	26160	402786	91.6273
1799	9480	145964	65.3254
1800	6972	107348	58.9655
1801	19704	303382	83.3676
1802	9529	146718	65.4377
1803	9052	139374	64.3271
1804	10182	156772	66.8996
1805	13005	200238	72.5854
1806	6425	98925.7	57.3813
1807	31113	479047	97.0793
1808	9915	152661	66.3096
1809	4328	66638.2	50.3008
1810	7934	122160	61.5616
1811	42604	655974	107.803
1812	8240	126871	62.3431
1813	11453	176342	69.5748
1814	4498	69255.7	50.951
1815	8062	124131	61.8909
1816	18879	290680	82.1874
1817	8475	130490	62.9302
1818	21837	336224	86.2734
1819	12078	185965	70.8181
1820	3359	51718.5	46.2256
1821	17126	263689	79.5606
1822	13854	213310	74.1317
1823	16359	251880	78.3546
1824	14145	217791	74.6472
1825	21242	327063	85.4826
1826	9772	150459	65.9893
1827	7549	116232	60.5493
1828	9333	143700	64.986
1829	14841	228507	75.852
1830	8267	127287	62.4111
1831	14272	219746	74.8699
1832	22401	344908	87.0098
1833	13093	201593	72.7488
1834	8626	132815	63.3017
1835	8929	137480	64.0344
1836	23536	362384	88.4552
1837	12420	191231	71.4803
1838	11582	178328	69.8351
1839	17837	274636	80.6467
1840	6804	104761	58.4881
1841	5834	89826.1	55.565
1842	12027	185180	70.7183
1843	16194	249339	78.0903
1844	39448	607381	105.072
1845	25128	386896	90.4063
1846	20050	308710	83.8527
1847	9880	152122	66.2315
1848	18303	281811	81.343
1849	8216	126502	62.2825
1850	21619	332868	85.9853
1851	6746	103868	58.3214
1852	6022	92720.7	56.1556
1853	4638	71411.3	51.4742
1854	3982	61310.9	48.923
1855	40256	619822	105.785
1856	14576	224427	75.3978
1857	16821	258993	79.0854
1858	6580	101312	57.839
1859	19372	298271	82.8967
1860	7478	115139	60.3589
1861	12006	184856	70.6771
1862	9122	140451	64.4925
1863	9579	147488	65.552
1864	1978	30455.3	38.7455
1865	16627	256006	78.7802
1866	6090	93767.7	56.3661
1867	5455	83990.6	54.3347
1868	16522	254389	78.614
1869	10926	168228	68.4909
1870	1092	16813.5	31.7848
1871	6302	97031.9	57.0127
1872	5992	92258.8	56.0622
1873	6876	105870	58.6937
1874	6374	98140.5	57.229
1875	10018	154247	66.5385
1876	5233	80572.5	53.5874
1877	6509	100219	57.6303
1878	10995	169290	68.6348
1879	12468	191970	71.5723
1880	16849	259424	79.1293
1881	6845	105392	58.6053
1882	8491	130736	62.9698
1883	7785	119866	61.1738
1884	21121	325200	85.32
1885	12311	189552	71.2706
1886	11762	181100	70.195
1887	8687	133754	63.4506
1888	12468	191970	71.5723
1889	7443	114600	60.2645
1890	19493	300134	83.069
1891	12300	189383	71.2493
1892	4495	69209.5	50.9396
1893	10086	155294	66.6887
1894	11709	180283	70.0894
1895	10778	165949	68.1802
1896	14287	219977	74.8962
1897	5760	88686.7	55.3291
1898	21179	326093	85.398
1899	24024	369898	89.0624
1900	12635	194541	71.8904
1901	6291	96862.5	56.9796
1902	7874	121236	61.406
1903	16009	246491	77.7918
1904	11865	182685	70.3993
1905	15256	234897	76.5525
1906	16836	259224	79.1089
1907	5546	85391.8	54.6352
1908	9086	139897	64.4075
1909	8396	129273	62.734
1910	6799	104684	58.4737
1911	4386	67531.2	50.5245
1912	12406	191015	71.4534
1913	5161	79463.9	53.3405
1914	11525	177450	69.7203
1915	8941	137665	64.0631
1916	14936	229970	76.0135
1917	2139	32934.2	39.7694
1918	1585	24404.2	35.9878
1919	5594	86130.8	54.7924
1920	13678	210600	73.8165
1921	12466	191939	71.5684
1922	27610	425111	93.2899
1923	2217	34135.1	40.2471
1924	8549	131629	63.1128
1925	3702	56999.7	47.7483
1926	2052	31594.6	39.2228
1927	7068	108826	59.2349
1928	2559	39400.9	42.2185
1929	2546	39200.8	42.1469
1930	19459	299610	83.0206
1931	2701	41587.3	42.9854
1932	19953	307216	83.7173
1933	5263	81034.4	53.6896
1934	11152	171707	68.9599
1935	7892	121513	61.4528
1936	21011	323506	85.1716
1937	11609	178744	69.8893
1938	25607	394271	90.9771
1939	19370	298240	82.8939
1940	2111	32503.1	39.5951
1941	11047	170091	68.7428
1942	20928	322228	85.0593
1943	4534	69810	51.0865
1944	9175	141267	64.6172
1945	23326	359150	88.1913
1946	19351	297947	82.8667
1947	30946	476476	96.9053
1948	23414	360505	88.3021
1949	13793	212371	74.0228
1950	8807	135601	63.7414
1951	20918	322074	85.0457
1952	4268	65714.4	50.0673
1953	11054	170198	68.7573
1954	3067	47222.6	44.8453
1955	4283	65945.4	50.1259
1956	8568	131921	63.1595
1957	1950	30024.2	38.5618
1958	13497	207813	73.4894
1959	10542	162315	67.6789
1960	21176	326047	85.394
1961	13954	214850	74.3097
1962	9566	147288	65.5223
1963	7624	117387	60.7491
1964	13096	201639	72.7543
1965	24340	374763	89.4512
1966	4942	76092	52.5751
1967	8126	125116	62.0542
1968	11296	173925	69.2555
1969	9733	149859	65.9014
1970	11161	171846	68.9785
1971	15348	236313	76.7061
1972	10410	160283	67.3953
1973	6046	93090.3	56.2301
1974	3908	60171.5	48.618
1975	4635	71365.1	51.4631
1976	4362	67161.7	50.4322
1977	10838	166873	68.3065
1978	19483	299980	83.0547
1979	5731	88240.2	55.2361
1980	15373	236698	76.7477
1981	14600	224796	75.4391
1982	5851	90087.8	55.6189
1983	7617	117279	60.7305
1984	13854	213310	74.1317
1985	4328	66638.2	50.3008
1986	6256	96323.6	56.8737
1987	4822	74244.3	52.1461
1988	17295	266291	79.8214
1989	13672	210508	73.8057
1990	22183	341552	86.7267
1991	10030	154432	66.565
1992	11728	180576	70.1273
1993	22311	343522	86.8931
1994	12703	195588	72.0191
1995	14475	222872	75.2232
1996	9524	146641	65.4263
1997	10459	161037	67.5008
1998	16048	247091	77.8549
1999	16121	248215	77.9728
[truncated: 805 more rows]

## Sheet: F-1768
Label	Size (Voxel)	Volume (µm^3)	e.d. (µm)									Statistical: Size (Voxel)	Statistical: Volume (µm^3)	e.d. calculated by volume	Statistical: e.d. (µm)
1	5829	89749.1	55.5491								sum	35613524	5.48341e+08	not applicable	not applicable
2	6836	105254	58.5796								ave.	14400.9	221731	75.0947	71.7711
3	8600	132414	63.2381								min	890	13703.3	29.6899	29.6899
4	13693	210831	73.8435								q1	7397	113892	60.1401	60.1401
5	15784	243026	77.4256								median	12664	194988	71.9454	71.9454
6	12046	185472	70.7555								q3	19167	295114	82.6033	82.6033
7	3050	46960.8	44.7623								max	69117	1.06419e+06	126.67	126.67
8	8940	137649	64.0607								sd	not applicable	140079	not applicable	15.7612
9	8845	136186	63.833
10	4575	70441.3	51.24
11	13340	205396	73.2034
12	6538	100666	57.7157
13	5621	86546.5	54.8804
14	7787	119896	61.179
15	10272	158158	67.0961
16	13393	206212	73.3002
17	5005	77062	52.7976
18	11297	173940	69.2575
19	4535	69825.4	51.0903
20	34827	536231	100.798
21	16724	257499	78.9331
22	13769	212001	73.9798
23	11241	173078	69.1429
24	7902	121667	61.4787
25	14325	220562	74.9625
26	26285	404710	91.773
27	12683	195280	71.9813
28	20729	319164	84.7888
29	4073	62712	49.2929
30	6564	101066	57.7921
31	12193	187736	71.0421
32	3527	54305.2	46.9837
33	7438	114523	60.251
34	12232	188336	71.1178
35	10261	157989	67.0722
36	10581	162916	67.7623
37	9149	140867	64.5561
38	18482	284567	81.6073
39	19135	294622	82.5573
40	11160	171831	68.9764
41	29345	451825	95.2044
42	10810	166442	68.2477
43	9307	143300	64.9256
44	12387	190723	71.4169
45	35285	543283	101.238
46	10889	167658	68.4135
47	6086	93706.1	56.3538
48	4692	72242.7	51.6732
49	13193	203133	72.9335
50	7872	121205	61.4008
51	6023	92736.1	56.1587
52	14241	219269	74.8157
53	3784	58262.2	48.0983
54	2629	40478.7	42.6
55	7114	109534	59.3632
56	6611	101790	57.9297
57	9502	146302	65.3759
58	14666	225812	75.5527
59	10335	159128	67.233
60	12228	188275	71.11
61	6897	106193	58.7533
62	9532	146764	65.4446
63	17463	268878	80.079
64	6996	107717	59.0331
65	7357	113276	60.0315
66	2828	43542.7	43.6488
67	3329	51256.6	46.0876
68	5595	86146.2	54.7956
69	19753	304137	83.4366
70	13005	200238	72.5854
71	9309	143331	64.9302
72	23924	368358	88.9386
73	9235	142191	64.7577
74	15083	232233	76.262
75	12634	194526	71.8885
76	15813	243473	77.473
77	22138	340859	86.668
78	11700	180145	70.0715
79	26681	410807	92.2316
80	6401	98556.2	57.3097
81	17633	271495	80.338
82	22725	349897	87.4273
83	3168	48777.7	45.3323
84	8887	136833	63.9339
85	5297	81557.9	53.805
86	24945	384078	90.1863
87	19521	300565	83.1087
88	19410	298856	82.9509
89	6983	107517	58.9965
90	18140	279302	81.1008
91	4866	74921.8	52.3042
92	6902	106270	58.7675
93	5875	90457.4	55.6949
94	24988	384740	90.238
95	8147	125439	62.1076
96	20468	315146	84.4315
97	12691	195403	71.9965
98	5915	91073.3	55.821
99	6969	107302	58.9571
100	11802	181715	70.2745
101	14761	227275	75.7154
102	18827	289879	82.1119
103	17717	272789	80.4654
104	13565	208860	73.6126
105	12253	188659	71.1585
106	4871	74998.8	52.3221
107	10351	159374	67.2677
108	14571	224350	75.3892
109	5980	92074.1	56.0247
110	5440	83759.7	54.2849
111	11614	178821	69.8993
112	10586	162993	67.773
113	2541	39123.8	42.1193
114	12584	193756	71.7935
115	37682	580190	103.48
116	5119	78817.2	53.1954
117	6885	106008	58.7192
118	8573	131998	63.1718
119	4874	75045	52.3328
120	8926	137434	64.0272
121	4635	71365.1	51.4631
122	2695	41494.9	42.9535
123	10691	164609	67.9963
124	10387	159929	67.3456
125	3693	56861.1	47.7096
126	3201	49285.8	45.4891
127	15336	236128	76.6861
128	3993	61480.2	48.968
129	9001	138588	64.2061
130	5231	80541.7	53.5806
131	15444	237791	76.8657
132	8383	129073	62.7017
133	6945	106932	58.8893
134	5786	89087	55.4122
135	15803	243319	77.4567
136	7145	110012	59.4493
137	11042	170014	68.7324
138	5167	79556.3	53.3612
139	22862	352006	87.6026
140	9720	149659	65.8721
141	15693	241625	77.2766
142	6496	100019	57.5919
143	29564	455197	95.4407
144	12998	200130	72.5724
145	7635	117556	60.7783
146	8133	125224	62.072
147	9806	150983	66.0658
148	19554	301073	83.1555
149	16556	254913	78.6679
150	7376	113568	60.0832
151	3543	54551.6	47.0547
152	6284	96754.7	56.9584
153	3409	52488.4	46.4538
154	3770	58046.7	48.0389
155	6745	103853	58.3185
156	15608	240316	77.1368
157	10524	162038	67.6404
158	8785	135263	63.6883
159	6046	93090.3	56.2301
160	5743	88425	55.2746
161	16291	250833	78.2459
162	3543	54551.6	47.0547
163	12581	193710	71.7878
164	3789	58339.2	48.1195
165	13584	209153	73.647
166	9721	149674	65.8743
167	20341	313190	84.2565
168	13147	202424	72.8486
169	7753	119373	61.0899
170	15582	239916	77.0939
171	3384	52103.4	46.34
172	13345	205473	73.2125
173	19755	304168	83.4395
174	18636	286938	81.8333
175	12356	190245	71.3573
176	8613	132614	63.2699
177	13673	210523	73.8075
178	23719	365201	88.6839
179	12219	188136	71.0926
180	3510	54043.5	46.9081
181	10740	165364	68.1
182	3995	61511	48.9762
183	12046	185472	70.7555
184	1944	29931.8	38.5222
185	10629	163655	67.8646
186	12792	196958	72.1869
187	8483	130613	62.95
188	15633	240701	77.178
189	21726	334515	86.127
190	5881	90549.8	55.7138
191	4164	64113.1	49.6573
192	17420	268216	80.0132
193	6851	105485	58.6224
194	16774	258269	79.0117
195	10537	162238	67.6682
196	22384	344646	86.9878
197	23989	369359	89.0191
198	6903	106285	58.7704
199	7376	113568	60.0832
200	15785	243042	77.4273
201	9673	148935	65.7657
202	40475	623194	105.976
203	19405	298779	82.9438
204	17063	262719	79.4629
205	17537	270017	80.192
206	16033	246860	77.8307
207	10770	165826	68.1634
208	15017	231217	76.1506
209	9708	149474	65.8449
210	9342	143839	65.0068
211	17491	269309	80.1218
212	17894	275514	80.7325
213	19503	300288	83.0832
214	11855	182531	70.3795
215	6627	102036	57.9764
216	7904	121698	61.4839
217	7357	113276	60.0315
218	12666	195018	71.9491
219	9317	143454	64.9488
220	22984	353885	87.7582
221	9541	146903	65.4652
222	18284	281519	81.3148
223	12525	192847	71.6812
224	14926	229816	75.9965
225	15759	242641	77.3847
226	5343	82266.2	53.9603
227	2959	45559.7	44.3126
228	21130	325339	85.3321
229	7351	113183	60.0152
230	9982	153693	66.4587
231	12476	192093	71.5876
232	13974	215158	74.3452
233	13415	206551	73.3403
234	13690	210785	73.8381
235	7728	118988	61.0241
236	11862	182639	70.3934
237	12679	195219	71.9738
238	20514	315854	84.4947
239	14735	226875	75.671
240	16502	254081	78.5823
241	11047	170091	68.7428
242	6914	106455	58.8016
243	21385	329265	85.674
244	9626	148212	65.659
245	5081	78232.2	53.0635
246	18067	278178	80.9918
247	6688	102975	58.1538
248	16402	252542	78.4232
249	8428	129766	62.8136
250	10096	155448	66.7107
251	6815	104931	58.5196
252	6070	93459.8	56.3044
253	8122	125054	62.0441
254	30447	468792	96.3816
255	13372	205889	73.2619
256	27034	416242	92.6366
257	3989	61418.6	48.9516
258	8545	131567	63.103
259	8859	136402	63.8666
260	6964	107225	58.943
261	10034	154493	66.5739
262	9008	138696	64.2227
263	5558	85576.5	54.6746
264	17900	275606	80.7415
265	9499	146256	65.369
266	14433	222225	75.1504
267	18029	277593	80.935
268	14995	230878	76.1134
269	13012	200346	72.5984
270	13817	212740	74.0657
271	12734	196065	72.0777
272	13037	200731	72.6449
273	4569	70348.9	51.2176
274	10314	158805	67.1875
275	12974	199761	72.5277
276	13398	206289	73.3093
277	12755	196389	72.1173
278	21366	328972	85.6486
279	14187	218437	74.721
280	10622	163547	67.8497
281	14525	223641	75.3098
282	39275	604717	104.918
283	8348	128534	62.6143
284	7648	117756	60.8128
285	7406	114030	60.1645
286	13279	204457	73.0916
287	15689	241564	77.27
288	15655	241040	77.2141
289	2417	37214.5	41.4227
290	13934	214542	74.2742
291	17203	264875	79.6796
292	27677	426143	93.3653
293	3883	59786.6	48.5141
294	9490	146118	65.3483
295	8659	133323	63.3824
296	5966	91858.5	55.9809
297	25957	399660	91.3897
298	12272	188952	71.1952
299	31207	480494	97.1769
300	18568	285891	81.7336
301	5179	79741.1	53.4024
302	14458	222610	75.1938
303	12257	188721	71.1662
304	10560	162592	67.7174
305	6725	103545	58.2608
306	5374	82743.5	54.0644
307	12322	189722	71.2918
308	35938	553337	101.858
309	21184	326170	85.4047
310	15388	236929	76.7727
311	14289	220008	74.8996
312	25186	387789	90.4758
313	15367	236606	76.7377
314	7926	122037	61.5409
315	11302	174017	69.2677
316	8849	136248	63.8426
317	18108	278809	81.053
318	16270	250509	78.2123
319	9524	146641	65.4263
320	11181	172154	69.0196
321	9552	147072	65.4903
322	14850	228645	75.8673
323	23276	358381	88.1283
324	9721	149674	65.8743
325	22672	349081	87.3593
326	27653	425773	93.3383
327	11839	182285	70.3479
328	15313	235774	76.6477
329	31756	488947	97.7435
330	29179	449269	95.0246
331	4218	64944.5	49.871
332	5325	81989	53.8996
333	25397	391038	90.7277
334	17251	265614	79.7537
335	15736	242287	77.3471
336	6955	107086	58.9176
337	3076	47361.2	44.8891
338	16116	248138	77.9647
339	8231	126733	62.3204
340	16406	252603	78.4296
341	25343	390206	90.6634
342	7024	108149	59.1118
343	15446	237822	76.869
344	16142	248538	78.0066
345	12991	200022	72.5593
346	11692	180022	70.0555
347	19877	306046	83.6109
348	16524	254420	78.6172
349	15075	232110	76.2486
350	25619	394456	90.9913
351	10395	160052	67.3629
352	16135	248431	77.9954
353	14220	218945	74.7789
354	9760	150275	65.9623
355	3757	57846.5	47.9836
356	14672	225905	75.563
357	9565	147272	65.52
358	20771	319811	84.8461
359	27238	419383	92.869
360	5233	80572.5	53.5874
361	18377	282951	81.4524
362	15937	245382	77.675
363	11724	180514	70.1193
364	31526	485406	97.5069
365	10990	169213	68.6244
366	13225	203625	72.9924
367	23817	366710	88.8058
368	21057	324215	85.2337
369	7026	108179	59.1174
370	13190	203086	72.928
371	12790	196928	72.1832
372	19220	295930	82.6793
373	11277	173632	69.2166
374	3050	46960.8	44.7623
375	19571	301335	83.1796
376	15014	231171	76.1456
377	7289	112229	59.846
378	4625	71211.1	51.426
379	21024	323707	85.1891
380	3339	51410.6	46.1337
381	17984	276900	80.8676
382	18559	285753	81.7204
383	9428	145163	65.2057
384	19273	296746	82.7553
385	30184	464743	96.1033
386	9285	142961	64.8744
387	31348	482665	97.3231
388	36214	557587	102.119
389	15545	239346	77.0329
390	22610	348126	87.2796
391	10664	164194	67.939
392	34854	536647	100.824
393	12684	195296	71.9832
394	5502	84714.3	54.4903
395	15097	232449	76.2856
396	11048	170106	68.7449
397	2265	34874.2	40.5355
398	18011	277315	80.9081
399	27284	420092	92.9213
400	11015	169598	68.6764
401	17539	270048	80.195
402	16124	248261	77.9776
403	13278	204441	73.0898
404	12860	198005	72.3146
405	8962	137988	64.1132
406	24841	382477	90.0607
407	25346	390252	90.6669
408	17843	274729	80.6557
409	17062	262704	79.4613
410	20919	322090	85.0471
411	18820	289772	82.1017
412	9756	150213	65.9533
413	13217	203502	72.9777
414	5856	90164.8	55.6348
415	12886	198406	72.3633
416	13717	211201	73.8866
417	6400	98540.8	57.3068
418	6880	105931	58.705
419	16846	259378	79.1246
420	13295	204703	73.121
421	12270	188921	71.1914
422	8520	131182	63.0414
423	11253	173262	69.1675
424	12247	188567	71.1469
425	28047	431840	93.7795
426	9837	151460	66.1353
427	36232	557864	102.135
428	11677	179791	70.0255
429	20932	322290	85.0647
430	6308	97124.3	57.0308
431	8313	127995	62.5266
432	5279	81280.8	53.744
433	8927	137449	64.0296
434	8949	137788	64.0822
435	19503	300288	83.0832
436	11361	174925	69.388
437	14896	229354	75.9456
438	16602	255621	78.7407
439	16957	261087	79.298
440	6549	100835	57.7481
441	42839	659592	108
442	19287	296962	82.7753
443	13779	212155	73.9977
444	9990	153816	66.4764
445	7911	121806	61.5021
446	13156	202563	72.8652
447	14210	218791	74.7614
448	19924	306770	83.6767
449	16879	259886	79.1762
450	22132	340766	86.6601
451	9678	149012	65.777
452	12228	188275	71.11
453	8628	132845	63.3066
454	11252	173247	69.1654
455	15354	236406	76.7161
456	13777	212124	73.9941
457	16512	254235	78.5982
458	21190	326262	85.4128
459	8726	134354	63.5454
460	17145	263982	79.59
461	5190	79910.4	53.4402
462	14322	220516	74.9573
463	7141	109950	59.4382
464	10199	157034	66.9368
465	12823	197436	72.2452
466	15608	240316	77.1368
467	28767	442925	94.5752
468	30861	475167	96.8165
469	35068	539942	101.03
470	6779	104376	58.4163
471	16271	250525	78.2139
472	5897	90796.1	55.7643
473	7401	113953	60.151
474	20897	321751	85.0173
475	4190	64513.4	49.7604
476	3387	52149.6	46.3537
477	10540	162284	67.6747
478	10719	165040	68.0556
479	6173	95045.7	56.6211
480	20757	319596	84.827
481	12994	200069	72.5649
482	13268	204287	73.0714
483	39167	603054	104.822
484	18386	283089	81.4657
485	4082	62850.6	49.3291
486	11698	180114	70.0675
487	7457	114815	60.3023
488	25672	395272	91.054
489	39984	615634	105.546
490	9916	152677	66.3119
491	4181	64374.9	49.7247
492	23292	358627	88.1485
493	7518	115755	60.4663
494	4758	73258.9	51.9143
495	7789	119927	61.1843
496	18172	279794	81.1484
497	6340	97617	57.1271
498	20260	311943	84.1445
499	20402	314130	84.3406
500	22393	344785	86.9995
501	6062	93336.6	56.2796
502	13222	203579	72.9869
503	8560	131798	63.1399
504	19259	296531	82.7352
505	12723	195896	72.0569
506	6960	107163	58.9317
507	9090	139959	64.417
508	12351	190168	71.3477
509	5077	78170.6	53.0495
510	7950	122406	61.603
511	17514	269663	80.1569
512	14382	221440	75.0618
513	8120	125024	62.039
514	10557	162546	67.711
515	24365	375148	89.4818
516	47238	727323	111.577
517	17445	268601	80.0515
518	12609	194141	71.8411
519	2935	45190.2	44.1925
520	24927	383801	90.1646
521	40927	630153	106.369
522	18741	288555	81.9867
523	8304	127857	62.5041
524	17156	264151	79.607
525	8730	134416	63.5551
526	41738	642640	107.067
527	29767	458322	95.6586
528	21308	328079	85.571
529	7451	114723	60.2861
530	8973	138157	64.1394
531	22746	350220	87.4542
532	25898	398752	91.3204
533	16583	255328	78.7107
534	31668	487592	97.6531
535	18414	283520	81.5071
536	16288	250786	78.2411
537	30370	467607	96.3003
538	8802	135524	63.7294
539	12657	194880	71.9321
540	8979	138250	64.1537
541	11222	172785	69.1039
542	4978	76646.3	52.7024
543	10235	157588	67.0155
544	11526	177466	69.7224
545	18022	277485	80.9245
546	10543	162331	67.6811
547	35234	542498	101.189
548	19210	295776	82.665
549	21850	336424	86.2905
550	9440	145348	65.2334
551	16500	254050	78.5791
552	12657	194880	71.9321
553	17195	264751	79.6673
554	18124	279055	81.0769
555	8890	136879	63.941
556	28405	437352	94.1768
557	14566	224273	75.3805
558	11619	178898	69.9094
559	4269	65729.8	50.0712
560	17341	266999	79.8921
561	14466	222733	75.2076
562	10599	163193	67.8007
563	13830	212941	74.0889
564	15004	231017	76.1287
565	5385	82912.8	54.1013
566	16739	257730	78.9567
567	5690	87608.9	55.104
568	6377	98186.7	57.238
569	27408	422001	93.0618
570	27247	419522	92.8793
571	12593	193894	71.8107
572	8743	134616	63.5867
573	12192	187720	71.0402
574	16446	253219	78.4933
575	17706	272619	80.4488
576	19109	294221	82.5199
577	13487	207659	73.4713
578	12176	187474	71.0091
579	15955	245659	77.7042
580	13113	201901	72.7858
581	15041	231586	76.1912
582	16734	257653	78.9488
583	15757	242611	77.3815
584	21979	338411	86.46
585	27539	424018	93.2099
586	18926	291404	82.2556
587	12711	195711	72.0343
588	11098	170876	68.8484
589	20605	317255	84.6194
590	3755	57815.7	47.9751
591	8103	124762	61.9956
592	14236	219192	74.8069
593	9683	149089	65.7884
594	22813	351252	87.54
595	3684	56722.5	47.6708
596	16260	250355	78.1963
597	36612	563715	102.491
598	32902	506592	98.9054
599	25629	394610	91.0031
600	28228	434627	93.9808
601	22033	339242	86.5307
602	31783	489363	97.7712
603	26698	411069	92.2512
604	5465	84144.6	54.3679
605	13117	201962	72.7932
606	5063	77955	53.0007
607	15184	233788	76.4319
608	32673	503066	98.6754
609	13754	211770	73.9529
610	12211	188013	71.0771
611	4503	69332.7	50.9698
612	12326	189783	71.2995
613	22175	341428	86.7162
614	11019	169660	68.6847
615	22489	346263	87.1236
616	17181	264536	79.6456
617	9876	152061	66.2226
618	40811	628367	106.269
619	12728	195973	72.0664
620	8783	135232	63.6835
621	26573	409144	92.107
622	21628	333006	85.9973
623	11449	176280	69.5667
624	24716	380552	89.9094
625	13384	206073	73.2838
626	3982	61310.9	48.923
627	8351	128580	62.6218
628	14958	230308	76.0508
629	19202	295653	82.6535
630	23790	366295	88.7723
631	22178	341475	86.7201
632	16802	258700	79.0556
633	23909	368127	88.92
634	3576	55059.7	47.2003
635	11921	183548	70.5099
636	18830	289926	82.1163
637	14961	230355	76.0559
638	17293	266260	79.8183
639	12789	196912	72.1813
640	16872	259778	79.1653
641	9178	141314	64.6242
642	30537	470178	96.4764
643	30297	466483	96.223
644	13590	209245	73.6578
645	3273	50394.4	45.8277
646	13631	209877	73.7318
647	8999	138558	64.2013
648	22004	338796	86.4928
649	19981	307647	83.7564
650	28634	440878	94.4292
651	9046	139281	64.3129
652	11330	174448	69.3249
653	5627	86638.9	54.8999
654	13612	209584	73.6976
655	7873	121221	61.4034
656	25925	399167	91.3521
657	16753	257946	78.9787
658	6450	99310.7	57.4556
659	31192	480263	97.1614
660	13165	202702	72.8819
661	51831	798042	115.082
662	3513	54089.7	46.9215
663	11514	177281	69.6981
664	19065	293544	82.4565
665	13695	210862	73.8471
666	17348	267107	79.9029
667	8179	125932	62.1889
668	9228	142084	64.7413
669	20138	310065	83.9752
670	12017	185026	70.6987
671	9041	139204	64.301
672	18148	279425	81.1127
673	25890	398628	91.311
674	25200	388004	90.4925
675	9340	143808	65.0022
676	4114	63343.3	49.4577
677	7204	110920	59.6125
678	25529	393070	90.8846
679	16811	258839	79.0697
680	15268	235081	76.5726
681	24660	379690	89.8415
682	19308	297285	82.8053
683	26590	409406	92.1266
684	26108	401985	91.5666
685	16430	252973	78.4678
686	31953	491980	97.9452
687	12683	195280	71.9813
688	19833	305369	83.5491
689	40278	620160	105.804
690	16096	247830	77.9325
691	3890	59894.3	48.5433
692	23236	357765	88.0778
693	13671	210492	73.8039
694	18221	280549	81.2213
695	8180	125947	62.1914
696	3326	51210.4	46.0737
697	27818	428314	93.5236
698	11823	182039	70.3161
699	19390	298548	82.9224
700	15383	236852	76.7643
701	12779	196758	72.1625
702	23773	366033	88.7511
703	11905	183301	70.4783
704	12488	192278	71.6105
705	12595	193925	71.8145
706	11839	182285	70.3479
707	11259	173355	69.1798
708	7733	119065	61.0373
709	9331	143669	64.9813
710	10143	156172	66.8141
711	34670	533814	100.646
712	36995	569612	102.847
713	45026	693265	109.808
714	7163	110289	59.4992
715	29547	454935	95.4224
716	25413	391284	90.7468
717	22034	339257	86.532
718	22230	342275	86.7879
719	9639	148412	65.6886
720	6717	103422	58.2377
721	5522	85022.2	54.5563
722	14041	216189	74.4638
723	26909	414318	92.4936
724	8387	129135	62.7116
725	34263	527547	100.251
726	10044	154647	66.596
727	18394	283212	81.4775
728	8581	132122	63.1915
729	13325	205165	73.1759
730	25435	391623	90.7729
731	8052	123977	61.8653
732	28991	446374	94.8201
733	21870	336732	86.3168
734	34751	535061	100.724
735	9191	141514	64.6547
736	12484	192216	71.6029
737	19996	307878	83.7774
738	19459	299610	83.0206
739	12989	199992	72.5556
740	16653	256406	78.8213
741	3036	46745.3	44.6937
742	25051	385710	90.3138
743	15695	241656	77.2798
744	15552	239454	77.0444
745	15049	231709	76.2047
746	5749	88517.4	55.2938
747	21033	323845	85.2013
748	17996	277084	80.8856
749	5818	89579.7	55.5142
750	16128	248323	77.9841
751	16195	249354	78.0919
752	16440	253127	78.4838
753	5712	87947.7	55.1749
754	7199	110843	59.5987
755	9986	153754	66.4676
756	8433	129843	62.8261
757	17183	264567	79.6487
758	13669	210462	73.8003
759	20548	316378	84.5413
760	12846	197790	72.2884
761	3457	53227.4	46.6708
762	2318	35690.2	40.8492
763	4506	69378.9	50.9811
764	2898	44620.5	44.006
765	18372	282874	81.445
766	8001	123191	61.7344
767	20860	321181	84.9671
768	10110	155664	66.7415
769	4190	64513.4	49.7604
770	6377	98186.7	57.238
771	13442	206966	73.3895
772	8926	137434	64.0272
773	31322	482265	97.2962
774	8821	135817	63.7752
775	8605	132491	63.2503
776	7627	117433	60.7571
777	23793	366341	88.776
778	6461	99480	57.4882
779	15171	233588	76.4101
780	10613	163408	67.8305
781	10623	163562	67.8518
782	8974	138173	64.1418
783	15214	234250	76.4822
784	22632	348465	87.3079
785	14688	226151	75.5904
786	24325	374532	89.4328
787	7512	115662	60.4502
788	14266	219654	74.8594
789	10932	168320	68.5034
790	10745	165441	68.1106
791	15534	239177	77.0147
792	6389	98371.4	57.2739
793	5015	77216	52.8327
794	10653	164024	67.9156
795	8469	130397	62.9153
796	19144	294760	82.5702
797	8810	135648	63.7487
798	17312	266553	79.8475
799	11620	178913	69.9114
800	5810	89456.6	55.4887
801	6843	105362	58.5996
802	29957	461248	95.8617
803	21293	327848	85.5509
804	6350	97770.9	57.1571
805	2977	45836.9	44.4023
806	20683	318456	84.7261
807	46807	720687	111.237
808	5694	87670.5	55.1169
809	4507	69394.3	50.9849
810	17561	270387	80.2285
811	17737	273097	80.4957
812	16764	258115	78.996
813	7643	117679	60.7996
814	55827	859568	117.967
815	4487	69086.3	50.9094
816	12580	193694	71.7859
817	3923	60402.4	48.6802
818	2862	44066.2	43.823
819	3196	49208.8	45.4654
820	3316	51056.5	46.0275
821	13679	210616	73.8183
822	4909	75583.9	52.4578
823	14719	226628	75.6436
824	11951	184010	70.569
825	26508	408144	92.0318
826	15401	237129	76.7943
827	29379	452348	95.2412
828	8969	138096	64.1299
829	4211	64836.8	49.8434
830	19073	293667	82.468
831	8971	138126	64.1347
832	9718	149628	65.8675
833	11040	169983	68.7283
834	9933	152938	66.3498
835	18030	277608	80.9365
836	7019	108072	59.0977
837	17123	263643	79.5559
838	8602	132445	63.243
839	22765	350513	87.4786
840	6370	98078.9	57.2171
841	6583	101358	57.8478
842	6350	97770.9	57.1571
843	18636	286938	81.8333
844	19915	306631	83.6641
845	10089	155340	66.6953
846	11435	176065	69.5384
847	7948	122375	61.5978
848	8865	136494	63.8811
849	27491	423279	93.1557
850	19044	293220	82.4262
851	17462	268862	80.0775
852	8641	133045	63.3384
853	19043	293205	82.4247
854	33844	521096	99.8404
855	23814	366664	88.8021
856	7724	118926	61.0136
857	3068	47238	44.8502
858	6955	107086	58.9176
859	22869	352114	87.6116
860	7159	110227	59.4881
861	15595	240116	77.1154
862	11134	171430	68.9228
863	4264	65652.8	50.0516
864	21078	324538	85.262
865	19426	299102	82.9737
866	9508	146395	65.3896
867	19341	297793	82.8525
868	49253	758348	113.142
869	12172	187412	71.0013
870	6662	102575	58.0783
871	17263	265798	79.7721
872	23247	357934	88.0917
873	18536	285399	81.6867
874	17231	265306	79.7228
875	6893	106132	58.742
876	28213	434396	93.9642
877	17006	261841	79.3743
878	22835	351590	87.5681
879	34757	535154	100.73
880	21512	331220	85.8432
881	14135	217637	74.6296
882	6902	106270	58.7675
883	10807	166395	68.2413
884	7831	120574	61.294
885	9908	152553	66.294
886	14614	225012	75.4633
887	14894	229323	75.9422
888	16288	250786	78.2411
889	13140	202317	72.8357
890	12816	197328	72.2321
891	10097	155464	66.7129
892	27992	430993	93.7182
893	9758	150244	65.9578
894	13943	214680	74.2902
895	17405	267985	79.9903
896	19258	296515	82.7338
897	18119	278978	81.0695
898	27342	420985	92.9871
899	19526	300642	83.1158
900	11902	183255	70.4724
901	5971	91935.5	55.9966
902	7336	112952	59.9744
903	10658	164101	67.9263
904	3935	60587.2	48.7297
905	49228	757964	113.123
906	7312	112583	59.9089
907	5824	89672.1	55.5332
908	16935	260748	79.2637
909	14018	215835	74.4231
910	6908	106362	58.7846
911	37575	578542	103.382
912	18819	289756	82.1003
913	6233	95969.5	56.8039
914	10069	155032	66.6512
915	8607	132522	63.2552
916	16246	250140	78.1738
917	6622	101959	57.9618
918	19316	297408	82.8168
919	10457	161006	67.4965
920	22976	353761	87.748
921	17033	262257	79.4163
922	17635	271526	80.3411
923	11557	177943	69.7848
924	5202	80095.2	53.4814
925	10992	169244	68.6285
926	32468	499910	98.4686
927	2907	44759.1	44.0515
928	7142	109965	59.441
929	5770	88840.7	55.3611
930	4305	66284.1	50.2115
931	17464	268893	80.0806
932	35108	540558	101.068
933	1893	29146.5	38.1824
934	5793	89194.8	55.4345
935	27144	417936	92.7621
936	29422	453011	95.2876
937	21201	326432	85.4275
938	15713	241933	77.3094
939	8683	133692	63.4409
940	23181	356918	88.0082
941	11591	178467	69.8532
942	8583	132152	63.1964
943	18110	278840	81.056
944	13789	212309	74.0156
945	19207	295730	82.6607
946	18179	279902	81.1588
947	13345	205473	73.2125
948	14010	215712	74.409
949	21658	333468	86.037
950	30533	470117	96.4722
951	4882	75168.2	52.3615
952	4988	76800.2	52.7377
953	6167	94953.3	56.6027
954	6209	95600	56.7309
955	23879	367665	88.8828
956	12286	189168	71.2223
957	6516	100327	57.6509
958	17279	266045	79.7968
959	22515	346663	87.1572
960	5413	83344	54.1949
961	8127	125131	62.0568
962	17446	268616	80.053
963	17025	262134	79.4038
964	24756	381168	89.9579
965	19464	299687	83.0277
966	21236	326971	85.4745
967	18773	289048	82.0333
968	24456	376549	89.593
969	9682	149074	65.7861
970	15949	245567	77.6945
971	7652	117818	60.8234
972	16960	261133	79.3027
973	7668	118064	60.8658
974	9065	139574	64.3579
975	4745	73058.8	51.867
976	9045	139266	64.3105
977	16091	247753	77.9244
978	20155	310327	83.9989
979	24835	382384	90.0535
980	11100	170907	68.8526
981	16072	247461	77.8937
982	8817	135755	63.7655
983	18878	290665	82.186
984	23266	358227	88.1157
985	17241	265460	79.7382
986	17513	269648	80.1554
987	8273	127379	62.4262
988	19630	302243	83.2631
989	17610	271141	80.3031
990	20913	321997	85.039
991	20481	315346	84.4493
992	15392	236991	76.7793
993	3414	52565.4	46.4765
994	14150	217868	74.656
995	17780	273759	80.5607
996	10809	166426	68.2455
997	9958	153323	66.4054
998	10398	160098	67.3694
999	3639	56029.7	47.4759
1000	15298	235543	76.6227
1001	22947	353315	87.7111
1002	13534	208383	73.5565
1003	15990	246198	77.761
1004	42640	656528	107.833
1005	2117	32595.4	39.6326
1006	18498	284814	81.6308
1007	47818	736254	112.032
1008	6507	100188	57.6244
1009	15973	245936	77.7335
1010	6801	104715	58.4795
1011	28781	443141	94.5906
1012	9797	150844	66.0455
1013	14144	217775	74.6454
1014	8032	123669	61.814
1015	8152	125516	62.1203
1016	22834	351575	87.5669
1017	39254	604394	104.9
1018	18880	290695	82.1889
1019	13856	213341	74.1353
1020	13424	206689	73.3567
1021	6273	96585.4	56.9252
1022	29826	459231	95.7218
1023	5222	80403.1	53.5498
1024	24582	378489	89.7466
1025	5954	91673.7	55.9434
1026	33049	508855	99.0525
1027	12815	197313	72.2302
1028	7327	112814	59.9498
1029	3351	51595.3	46.1889
1030	7711	118726	60.9793
1031	9345	143885	65.0138
1032	8041	123807	61.8371
1033	11863	182655	70.3954
1034	23147	356394	87.9652
1035	6416	98787.2	57.3545
1036	12154	187135	70.9663
1037	7650	117787	60.8181
1038	3806	58601	48.1913
1039	10335	159128	67.233
1040	7246	111567	59.7281
1041	21902	337225	86.3589
1042	7076	108949	59.2573
1043	2178	33534.7	40.0097
1044	7731	119034	61.032
1045	2531	38969.8	42.0639
1046	9012	138758	64.2322
1047	12910	198775	72.4082
1048	10042	154617	66.5916
1049	7843	120759	61.3253
1050	11756	181007	70.1831
1051	8537	131444	63.0833
1052	6068	93429	56.2982
1053	13024	200531	72.6207
1054	15448	237853	76.8723
1055	15879	244489	77.5807
1056	13988	215373	74.37
1057	16927	260625	79.2512
1058	19818	305138	83.5281
1059	3981	61295.5	48.9189
1060	12829	197528	72.2565
1061	9063	139543	64.3532
1062	6767	104191	58.3819
1063	10054	154801	66.6181
1064	10588	163023	67.7772
1065	23235	357749	88.0765
1066	12130	186766	70.9196
1067	18022	277485	80.9245
1068	20903	321843	85.0254
1069	19876	306031	83.6095
1070	21947	337918	86.418
1071	13099	201685	72.7599
1072	30646	471856	96.5911
1073	9964	153416	66.4187
1074	21377	329142	85.6633
1075	6197	95415.2	56.6943
1076	19190	295468	82.6363
1077	12798	197051	72.1982
1078	18239	280826	81.248
1079	28759	442802	94.5665
1080	14272	219746	74.8699
1081	5911	91011.7	55.8084
1082	12416	191169	71.4726
1083	10560	162592	67.7174
1084	19424	299071	82.9708
1085	22838	351637	87.572
1086	6361	97940.3	57.1901
1087	14189	218468	74.7245
1088	6211	95630.8	56.737
1089	12451	191708	71.5397
1090	10639	163809	67.8859
1091	16572	255159	78.6932
1092	15847	243996	77.5285
1093	10353	159405	67.272
1094	20428	314530	84.3764
1095	29030	446975	94.8626
1096	5857	90180.2	55.6379
1097	12586	193787	71.7973
1098	6484	99834.1	57.5564
1099	12043	185426	70.7496
1100	4623	71180.3	51.4186
1101	4405	67823.8	50.5974
1102	12026	185164	70.7163
1103	5357	82481.7	54.0074
1104	5546	85391.8	54.6352
1105	4760	73289.7	51.9216
1106	24053	370344	89.0982
1107	8138	125301	62.0848
1108	16511	254220	78.5966
1109	20302	312590	84.2026
1110	17456	268770	80.0683
1111	17252	265629	79.7552
1112	17110	263443	79.5358
1113	7630	117479	60.7651
1114	12132	186796	70.9235
1115	9550	147041	65.4858
1116	3666	56445.4	47.593
1117	13070	201239	72.7061
1118	14057	216436	74.4921
1119	6976	107409	58.9768
1120	15068	232002	76.2367
1121	12073	185888	70.8083
1122	8229	126702	62.3153
1123	17813	274267	80.6105
1124	16062	247307	77.8776
1125	19523	300596	83.1115
1126	30016	462156	95.9246
1127	4773	73489.9	51.9688
1128	5870	90380.4	55.6791
1129	13064	201146	72.695
1130	7236	111413	59.7006
1131	30965	476768	96.9251
1132	11738	180730	70.1472
1133	18741	288555	81.9867
1134	15636	240747	77.1829
1135	12885	198390	72.3615
1136	15640	240809	77.1895
1137	19096	294021	82.5011
1138	34785	535585	100.757
1139	7735	119096	61.0425
1140	15561	239593	77.0593
1141	4682	72088.8	51.6364
1142	11611	178775	69.8933
1143	5931	91319.6	55.8713
1144	16763	258100	78.9944
1145	9995	153893	66.4875
1146	9331	143669	64.9813
1147	18388	283120	81.4687
1148	17646	271695	80.3578
1149	8085	124485	61.9497
1150	16198	249401	78.0967
1151	14109	217236	74.5838
1152	14717	226598	75.6401
1153	4548	70025.6	51.139
1154	5728	88194	55.2264
1155	8778	135155	63.6714
1156	12526	192863	71.6831
1157	16584	255344	78.7122
1158	10935	168366	68.5097
1159	17465	268909	80.0821
1160	28904	445035	94.7251
1161	11124	171276	68.9022
1162	21156	325739	85.3671
1163	3540	54505.4	47.0414
1164	4166	64143.9	49.6652
1165	29494	454119	95.3653
1166	10894	167735	68.424
1167	9084	139866	64.4028
1168	8073	124300	61.919
1169	11987	184564	70.6398
1170	12872	198190	72.3371
1171	7237	111428	59.7033
1172	14996	230893	76.1151
1173	23491	361691	88.3988
1174	24526	377627	89.6784
1175	5821	89625.9	55.5237
1176	23284	358504	88.1384
1177	10152	156310	66.8338
1178	19520	300549	83.1073
1179	12354	190215	71.3535
1180	18372	282874	81.445
1181	5140	79140.6	53.2681
1182	14023	215912	74.432
1183	16915	260440	79.2325
1184	13962	214973	74.3239
1185	6566	101097	57.798
1186	15397	237068	76.7876
1187	10935	168366	68.5097
1188	11958	184117	70.5828
1189	28713	442094	94.516
1190	20637	317748	84.6632
1191	18480	284537	81.6043
1192	13089	201531	72.7413
1193	10640	163824	67.888
1194	15056	231817	76.2165
1195	7932	122129	61.5564
1196	27200	418798	92.8258
1197	8065	124177	61.8986
1198	4543	69948.6	51.1203
1199	5965	91843.1	55.9778
1200	6943	106901	58.8837
1201	7189	110689	59.5711
1202	5666	87239.4	55.0264
1203	22642	348619	87.3207
1204	30420	468377	96.3531
1205	7734	119080	61.0399
1206	11121	171230	68.896
1207	10147	156233	66.8229
1208	18215	280456	81.2124
1209	21006	323429	85.1648
1210	12614	194218	71.8506
1211	8570	131952	63.1645
1212	20596	317117	84.6071
1213	11658	179498	69.9875
1214	3142	48377.4	45.2079
1215	9989	153801	66.4742
1216	3507	53997.3	46.8948
1217	13376	205950	73.2692
1218	8492	130751	62.9722
1219	6822	105038	58.5396
1220	5316	81850.5	53.8692
1221	18736	288478	81.9794
1222	19567	301273	83.1739
1223	8736	134508	63.5697
1224	11268	173493	69.1982
1225	9495	146195	65.3598
1226	14572	224365	75.3909
1227	20635	317717	84.6605
1228	36107	555939	102.018
1229	12292	189260	71.2339
1230	13920	214326	74.2493
1231	27187	418598	92.811
1232	3897	60002.1	48.5724
1233	21799	335639	86.2233
1234	6414	98756.4	57.3485
1235	9168	141160	64.6007
1236	26232	403894	91.7113
1237	18553	285661	81.7116
1238	16060	247276	77.8743
1239	13413	206520	73.3367
1240	4686	72150.3	51.6511
1241	6141	94553	56.523
1242	7725	118942	61.0162
1243	5577	85869.1	54.7368
1244	4685	72134.9	51.6475
1245	36791	566471	102.658
1246	7439	114538	60.2537
1247	5983	92120.3	56.0341
1248	7674	118157	60.8817
1249	8769	135016	63.6496
1250	15731	242210	77.3389
1251	4303	66253.3	50.2038
1252	21099	324861	85.2903
1253	30522	469947	96.4606
1254	20806	320350	84.8937
1255	43366	667706	108.442
1256	10722	165087	68.062
1257	2371	36506.3	41.1582
1258	9640	148427	65.6908
1259	23361	359689	88.2354
1260	21057	324215	85.2337
1261	23242	357857	88.0853
1262	4417	68008.5	50.6433
1263	2323	35767.2	40.8786
1264	9598	147780	65.5953
1265	8834	136017	63.8065
1266	5194	79972	53.454
1267	20043	308602	83.843
1268	13971	215111	74.3398
1269	12312	189568	71.2725
1270	7663	117987	60.8525
1271	6039	92982.5	56.2084
1272	16633	256098	78.7897
1273	25367	390576	90.692
1274	4441	68378.1	50.7348
1275	7119	109611	59.3771
1276	5703	87809.1	55.1459
1277	15079	232171	76.2553
1278	14562	224211	75.3736
1279	24353	374963	89.4671
1280	22581	347680	87.2423
1281	13586	209184	73.6506
1282	15746	242441	77.3635
1283	21166	325893	85.3805
1284	14553	224073	75.3581
1285	36758	565963	102.627
1286	10407	160237	67.3888
1287	3868	59555.6	48.4516
1288	23573	362953	88.5015
1289	11959	184133	70.5847
1290	12457	191800	71.5512
1291	16524	254420	78.6172
1292	8966	138050	64.1227
1293	29053	447329	94.8876
1294	25213	388205	90.5081
1295	33092	509518	99.0954
1296	21310	328110	85.5737
1297	10082	155233	66.6799
1298	10898	167797	68.4323
1299	30724	473057	96.673
1300	11278	173647	69.2187
1301	5425	83528.7	54.2349
1302	19318	297439	82.8196
1303	28114	432871	93.8541
1304	4381	67454.3	50.5053
1305	5843	89964.7	55.5936
1306	13084	201454	72.7321
1307	24914	383601	90.1489
1308	11680	179837	70.0315
1309	13804	212540	74.0425
1310	4757	73243.5	51.9107
1311	26587	409360	92.1232
1312	3617	55690.9	47.38
1313	3797	58462.4	48.1533
1314	8071	124269	61.9139
1315	8631	132892	63.314
1316	12889	198452	72.3689
1317	8596	132353	63.2283
1318	10092	155387	66.7019
1319	12156	187166	70.9702
1320	18967	292035	82.3149
1321	9082	139836	64.3981
1322	54533	839645	117.048
1323	15356	236436	76.7194
1324	16338	251556	78.3211
1325	10146	156218	66.8207
1326	14381	221424	75.0601
1327	25897	398736	91.3192
1328	14027	215974	74.439
1329	14406	221809	75.1035
1330	21340	328572	85.6138
1331	25314	389760	90.6288
1332	5247	80788.1	53.6352
1333	4836	74459.9	52.1965
1334	2240	34489.3	40.3858
1335	31111	479016	97.0772
1336	26433	406989	91.945
1337	9375	144347	65.0833
1338	2741	42203.2	43.1965
1339	6288	96816.3	56.9705
1340	11117	171168	68.8877
1341	11856	182547	70.3815
1342	6797	104653	58.468
1343	9921	152754	66.323
1344	4753	73181.9	51.8961
1345	13950	214788	74.3026
1346	14941	230047	76.022
1347	9597	147765	65.593
1348	7964	122622	61.6391
1349	9286	142977	64.8767
1350	6551	100866	57.754
1351	13842	213125	74.1103
1352	3990	61434	48.9557
1353	5302	81634.9	53.8219
1354	10420	160437	67.4168
1355	24852	382646	90.074
1356	15442	237760	76.8624
1357	13871	213572	74.1621
1358	17861	275006	80.6828
1359	17769	273589	80.5441
1360	6373	98125.1	57.2261
1361	10146	156218	66.8207
1362	28281	435443	94.0396
1363	20459	315007	84.4191
1364	13457	207197	73.4168
1365	23351	359535	88.2228
1366	32700	503482	98.7026
1367	49118	756270	113.038
1368	7511	115647	60.4475
1369	6695	103083	58.1741
1370	8363	128765	62.6517
1371	8716	134200	63.5211
1372	28422	437614	94.1956
1373	18708	288047	81.9386
1374	18036	277700	80.9455
1375	19878	306062	83.6123
1376	18851	290249	82.1468
1377	29633	456259	95.5149
1378	55564	855519	117.781
1379	10912	168012	68.4616
1380	11869	182747	70.4072
1381	4998	76954.2	52.7729
1382	8346	128503	62.6093
1383	4499	69271.1	50.9547
1384	13493	207752	73.4822
1385	5085	78293.7	53.0774
1386	7124	109688	59.391
1387	11939	183825	70.5454
1388	24062	370483	89.1093
1389	15440	237730	76.859
1390	28615	440585	94.4084
1391	38152	587426	103.909
1392	21064	324322	85.2431
1393	22741	350143	87.4478
1394	10213	157250	66.9674
1395	15295	235497	76.6177
1396	3630	55891.1	47.4367
1397	15421	237437	76.8275
1398	14199	218622	74.7421
1399	10848	167027	68.3275
1400	22921	352915	87.6779
1401	27111	417428	92.7245
1402	22737	350082	87.4427
1403	16684	256884	78.8701
1404	14282	219900	74.8874
1405	19454	299533	83.0135
1406	15193	233927	76.447
1407	11556	177928	69.7828
1408	14161	218037	74.6753
1409	22869	352114	87.6116
1410	8441	129966	62.8459
1411	22458	345786	87.0836
1412	18621	286708	81.8113
1413	31899	491149	97.89
1414	2974	45790.7	44.3874
1415	39747	611985	105.337
1416	33624	517709	99.6236
1417	21563	332006	85.911
1418	19368	298209	82.891
1419	22001	338749	86.4888
1420	5566	85699.7	54.7008
1421	19576	301412	83.1867
1422	18114	278901	81.062
1423	6399	98525.4	57.3038
1424	46279	712558	110.817
1425	11411	175695	69.4897
1426	7175	110473	59.5324
1427	11547	177789	69.7647
1428	25187	387804	90.477
1429	11338	174571	69.3412
1430	34451	530442	100.434
1431	14235	219176	74.8052
1432	16760	258054	78.9897
1433	13167	202732	72.8856
1434	12020	185072	70.7045
1435	24453	376503	89.5894
1436	16182	249154	78.071
1437	13548	208599	73.5819
1438	24285	373916	89.3837
1439	12902	198652	72.3933
1440	7140	109935	59.4354
1441	4803	73951.8	52.0775
1442	18932	291496	82.2643
1443	18554	285676	81.7131
1444	1588	24450.4	36.0105
1445	21736	334669	86.1402
1446	7206	110951	59.618
1447	18645	287077	81.8465
1448	6950	107009	58.9035
1449	15719	242025	77.3192
1450	8380	129027	62.6942
1451	7383	113676	60.1022
1452	7121	109642	59.3826
1453	7283	112136	59.8296
1454	6310	97155.1	57.0369
1455	20557	316516	84.5537
1456	14875	229030	75.9099
1457	9066	139589	64.3603
1458	10128	155941	66.7811
1459	22542	347079	87.192
1460	5226	80464.7	53.5635
1461	2967	45682.9	44.3525
1462	7442	114584	60.2618
1463	31179	480063	97.1479
1464	43861	675328	108.853
1465	4822	74244.3	52.1461
1466	19807	304968	83.5126
1467	20110	309634	83.9363
1468	53295	820583	116.156
1469	4608	70949.4	51.363
1470	5248	80803.5	53.6386
1471	8378	128996	62.6892
1472	36313	559111	102.212
1473	4202	64698.2	49.8079
1474	13475	207475	73.4495
1475	3379	52026.5	46.3172
1476	22534	346956	87.1817
1477	6006	92474.4	56.1058
1478	24210	372761	89.2916
1479	17819	274359	80.6195
1480	19158	294976	82.5903
1481	29729	457737	95.6179
1482	10784	166041	68.1929
1483	9724	149720	65.8811
1484	12951	199407	72.4848
1485	14849	228630	75.8656
1486	31424	483835	97.4017
1487	20398	314068	84.3351
1488	15285	235343	76.601
1489	18082	278409	81.0142
1490	16755	257977	78.9819
1491	30339	467130	96.2675
1492	4496	69224.9	50.9434
1493	8661	133353	63.3872
1494	4945	76138.2	52.5857
1495	35960	553676	101.879
1496	38698	595833	104.402
1497	3244	49947.9	45.6919
1498	16611	255760	78.7549
1499	4952	76245.9	52.6105
1500	6991	107640	59.0191
1501	14493	223149	75.2544
1502	10470	161207	67.5245
1503	18587	286184	81.7615
1504	10154	156341	66.8382
1505	21316	328202	85.5817
1506	3656	56291.4	47.5497
1507	6591	101482	57.8713
1508	17537	270017	80.192
1509	12546	193171	71.7212
1510	4775	73520.7	51.9761
1511	5665	87224	55.0232
1512	17694	272435	80.4306
1513	9891	152292	66.2561
1514	22233	342322	86.7918
1515	9595	147734	65.5885
1516	30987	477107	96.948
1517	21291	327818	85.5483
1518	4715	72596.9	51.7575
1519	35562	547548	101.502
1520	29788	458646	95.6811
1521	7387	113738	60.113
1522	20102	309510	83.9252
1523	18963	291973	82.3092
1524	14630	225258	75.4908
1525	18572	285953	81.7395
1526	4510	69440.5	50.9962
1527	4721	72689.2	51.7794
1528	10757	165626	68.1359
1529	12664	194988	71.9454
1530	13134	202224	72.8246
1531	34494	531104	100.476
1532	6566	101097	57.798
1533	13465	207321	73.4313
1534	25079	386141	90.3475
1535	5043	77647.1	52.9308
1536	23722	365248	88.6876
1537	21019	323630	85.1824
1538	5836	89856.9	55.5713
1539	4896	75383.7	52.4115
1540	3227	49686.1	45.612
1541	11816	181931	70.3023
1542	13526	208260	73.542
1543	12478	192124	71.5914
1544	13331	205257	73.1869
1545	8059	124084	61.8832
1546	8293	127687	62.4765
1547	19102	294113	82.5098
1548	3228	49701.5	45.6167
1549	5380	82835.9	54.0846
1550	26829	413086	92.4018
1551	5680	87455	55.0717
1552	15817	243534	77.4796
1553	8262	127210	62.3985
1554	10227	157465	66.998
1555	8527	131290	63.0586
1556	3187	49070.2	45.4227
1557	29010	446667	94.8408
1558	21514	331251	85.8459
1559	13144	202378	72.8431
1560	9740	149967	65.9172
1561	18822	289802	82.1046
1562	13406	206412	73.3239
1563	14800	227876	75.7821
1564	37074	570828	102.921
1565	6214	95677	56.7461
1566	9563	147242	65.5155
1567	16342	251618	78.3275
1568	14278	219838	74.8804
1569	10573	162792	67.7452
1570	12734	196065	72.0777
1571	19739	303921	83.4169
1572	9526	146672	65.4309
1573	16062	247307	77.8776
1574	6121	94245	56.4616
1575	10418	160406	67.4125
1576	8547	131598	63.1079
1577	22855	351898	87.5937
1578	9419	145024	65.185
1579	7509	115616	60.4421
1580	15908	244935	77.6279
1581	7233	111367	59.6923
1582	5000	76985	52.78
1583	17208	264952	79.6873
1584	5192	79941.2	53.4471
1585	12398	190892	71.4381
1586	1945	29947.2	38.5288
1587	2645	40725.1	42.6862
1588	3892	59925.1	48.5516
1589	17402	267939	79.9857
1590	27925	429961	93.6433
1591	21347	328680	85.6232
1592	11913	183424	70.4941
1593	5138	79109.8	53.2611
1594	9937	153000	66.3587
1595	14134	217621	74.6278
1596	8371	128888	62.6717
1597	23333	359258	88.2002
1598	9323	143546	64.9627
1599	3999	61572.6	48.9925
1600	30255	465836	96.1785
1601	5468	84190.8	54.3778
1602	19806	304953	83.5112
1603	26417	406743	91.9264
1604	24980	384617	90.2284
1605	7215	111089	59.6428
1606	27157	418136	92.7769
1607	2383	36691.1	41.2275
1608	6383	98279.1	57.256
1609	10156	156372	66.8426
1610	34987	538695	100.952
1611	4485	69055.5	50.9018
1612	35854	552044	101.779
1613	17248	265567	79.749
1614	14357	221055	75.0183
1615	13070	201239	72.7061
1616	11333	174494	69.331
1617	12323	189737	71.2937
1618	8935	137572	64.0488
1619	23834	366972	88.827
1620	11395	175449	69.4572
1621	12961	199561	72.5034
1622	3091	47592.1	44.962
1623	16350	251741	78.3403
1624	10788	166103	68.2013
1625	20294	312467	84.1915
1626	22094	340181	86.6105
1627	6056	93244.2	56.261
1628	3189	49101	45.4322
1629	1995	30717	38.8562
1630	18556	285707	81.716
1631	1868	28761.6	38.0135
1632	6248	96200.5	56.8494
1633	9908	152553	66.294
1634	13470	207398	73.4404
1635	13261	204180	73.0586
1636	12646	194710	71.9113
1637	37432	576341	103.251
1638	6360	97924.9	57.1871
1639	15402	237145	76.7959
1640	5247	80788.1	53.6352
1641	4454	68578.2	50.7843
1642	19615	302012	83.2419
1643	17050	262519	79.4427
1644	16966	261226	79.312
1645	7158	110212	59.4853
1646	24938	383970	90.1778
1647	5368	82651.1	54.0443
1648	28266	435212	94.023
1649	15627	240609	77.1681
1650	6199	95446	56.7004
1651	24207	372715	89.2879
1652	5634	86746.7	54.9226
1653	16664	256576	78.8386
1654	14986	230739	76.0982
1655	10254	157881	67.0569
1656	16786	258454	79.0305
1657	22985	353900	87.7595
1658	16509	254189	78.5934
1659	7870	121174	61.3956
1660	9479	145948	65.3231
1661	21164	325862	85.3778
1662	1212	18661.2	32.9089
1663	13406	206412	73.3239
1664	23599	363354	88.5341
1665	5560	85607.3	54.6811
1666	7453	114754	60.2915
1667	31224	480756	97.1946
1668	13721	211262	73.8938
1669	11649	179360	69.9695
1670	6262	96416	56.8919
1671	28500	438814	94.2817
1672	8353	128611	62.6268
1673	24182	372330	89.2572
1674	5916	91088.7	55.8241
1675	12741	196173	72.0909
1676	12391	190784	71.4246
1677	15371	236667	76.7444
1678	25011	385094	90.2657
1679	15315	235805	76.6511
1680	27751	427282	93.4484
1681	19013	292743	82.3814
1682	4816	74152	52.1244
1683	2768	42618.9	43.3379
1684	4691	72227.3	51.6695
1685	2897	44605.1	44.0009
1686	10971	168920	68.5848
1687	8148	125455	62.1102
1688	11283	173724	69.2289
1689	19245	296315	82.7152
1690	29368	452179	95.2293
1691	26744	411777	92.3042
1692	15171	233588	76.4101
1693	14667	225828	75.5544
1694	35510	546747	101.452
1695	2536	39046.8	42.0916
1696	3944	60725.8	48.7669
1697	11365	174987	69.3962
1698	12291	189245	71.232
1699	6457	99418.4	57.4764
1700	24217	372869	89.3002
1701	25556	393486	90.9167
1702	15382	236837	76.7627
1703	43508	669893	108.56
1704	25670	395241	91.0516
1705	17267	265860	79.7783
1706	9140	140729	64.5349
1707	14432	222210	75.1487
1708	9661	148750	65.7385
1709	2678	41233.2	42.863
1710	9309	143331	64.9302
1711	10971	168920	68.5848
1712	17779	273743	80.5592
1713	3492	53766.3	46.8278
1714	25125	386850	90.4027
1715	34539	531797	100.519
1716	10471	161222	67.5267
1717	15390	236960	76.776
1718	4137	63697.4	49.5497
1719	6222	95800.1	56.7705
1720	10642	163855	67.8923
1721	13480	207552	73.4586
1722	30956	476630	96.9157
1723	17629	271434	80.332
1724	16795	258593	79.0447
1725	24729	380752	89.9252
1726	19369	298224	82.8924
1727	13074	201300	72.7135
1728	17102	263319	79.5234
1729	37829	582453	103.615
1730	21844	336332	86.2826
1731	20913	321997	85.039
1732	2505	38569.5	41.9194
1733	7354	113230	60.0234
1734	15705	241810	77.2963
1735	14356	221039	75.0165
1736	11559	177974	69.7888
1737	26033	400830	91.4788
1738	7868	121144	61.3904
1739	16013	246552	77.7983
1740	23778	366110	88.7573
1741	24104	371129	89.1611
1742	30390	467915	96.3214
1743	21015	323568	85.177
1744	22995	354054	87.7722
1745	23055	354978	87.8485
1746	36208	557495	102.113
1747	14042	216205	74.4656
1748	11720	180453	70.1114
1749	3467	53381.4	46.7158
1750	21144	325554	85.3509
1751	28397	437229	94.168
1752	10472	161237	67.5288
1753	6316	97247.5	57.0549
1754	16903	260255	79.2137
1755	5429	83590.3	54.2483
1756	13462	207274	73.4259
1757	19758	304214	83.4437
1758	18250	280995	81.2644
1759	14177	218283	74.7034
1760	12452	191723	71.5416
1761	28573	439938	94.3621
1762	27736	427051	93.4316
1763	18256	281088	81.2733
1764	36856	567472	102.718
1765	3569	54951.9	47.1695
1766	18487	284644	81.6146
1767	20131	309957	83.9655
1768	15319	235867	76.6577
1769	15421	237437	76.8275
1770	13018	200438	72.6096
1771	18974	292143	82.3251
1772	5128	78955.8	53.2266
1773	14329	220624	74.9695
1774	6428	98971.9	57.3902
1775	10259	157958	67.0678
1776	12589	193833	71.8031
1777	23017	354393	87.8002
1778	16130	248354	77.9873
1779	23215	357441	88.0512
1780	12871	198175	72.3352
1781	15173	233619	76.4134
1782	39901	614356	105.473
1783	28724	442263	94.5281
1784	7270	111936	59.794
1785	44274	681687	109.193
1786	1187	18276.2	32.6811
1787	27113	417459	92.7267
1788	10363	159559	67.2937
1789	43668	672356	108.693
1790	31456	484328	97.4347
1791	30393	467961	96.3246
1792	12319	189676	71.286
1793	39334	605626	104.971
1794	10263	158019	67.0765
1795	6903	106285	58.7704
1796	14974	230555	76.0779
1797	14862	228830	75.8877
1798	22504	346494	87.143
1799	24199	372592	89.2781
1800	28830	443896	94.6442
1801	8455	130182	62.8807
1802	3136	48285	45.1791
1803	41466	638452	106.834
1804	30094	463357	96.0076
1805	48707	749942	112.722
1806	25376	390714	90.7027
1807	20872	321366	84.9834
1808	4931	75922.6	52.5361
1809	37989	584917	103.76
1810	21026	323737	85.1918
1811	22368	344400	86.9671
1812	21892	337071	86.3458
1813	6757	104038	58.3531
1814	13281	204488	73.0953
1815	8718	134231	63.526
1816	6224	95830.9	56.7766
1817	19868	305908	83.5983
1818	17253	265644	79.7567
1819	6791	104561	58.4508
1820	13862	213433	74.146
1821	11181	172154	69.0196
1822	5788	89117.8	55.4186
1823	21543	331698	85.8845
1824	19027	292959	82.4017
1825	14679	226013	75.575
1826	26647	410284	92.1924
1827	28955	445820	94.7808
1828	22034	339257	86.532
1829	4860	74829.4	52.2827
1830	24151	371853	89.219
1831	28586	440139	94.3764
1832	4717	72627.6	51.7648
1833	7852	120897	61.3488
1834	11566	178082	69.8029
1835	2475	38107.6	41.7514
1836	31819	489917	97.8081
1837	21497	330989	85.8233
1838	30938	476352	96.8969
1839	37208	572892	103.044
1840	7499	115462	60.4153
1841	25748	396442	91.1438
1842	13299	204765	73.1283
1843	13604	209461	73.6831
1844	7438	114523	60.251
1845	22027	339150	86.5229
1846	22478	346094	87.1094
1847	5414	83359.4	54.1982
1848	27749	427251	93.4462
1849	2105	32410.7	39.5576
1850	8747	134678	63.5964
1851	21009	323476	85.1689
1852	30407	468177	96.3393
1853	18753	288740	82.0042
1854	12309	189522	71.2667
1855	14552	224057	75.3564
1856	15442	237760	76.8624
1857	9402	144763	65.1457
1858	19084	293836	82.4839
1859	13007	200269	72.5891
1860	4544	69964	51.1241
1861	8628	132845	63.3066
1862	8793	135386	63.7076
1863	10239	157650	67.0242
1864	18566	285861	81.7307
1865	3001	46206.4	44.5213
1866	9034	139096	64.2844
1867	4759	73274.3	51.918
1868	17973	276730	80.8511
1869	33589	517170	99.589
1870	10508	161792	67.6061
1871	11660	179529	69.9915
1872	32628	502373	98.6301
1873	18601	286400	81.782
1874	5583	85961.5	54.7564
1875	17071	262842	79.4753
1876	21441	330127	85.7487
1877	7377	113584	60.0859
1878	23263	358180	88.1119
1879	12452	191723	71.5416
1880	8107	124823	62.0058
1881	17491	269309	80.1218
1882	38772	596972	104.468
1883	25248	388743	90.5499
1884	3870	59586.4	48.4599
1885	21655	333422	86.033
1886	6808	104823	58.4995
1887	22102	340304	86.621
1888	15361	236513	76.7277
1889	26819	412932	92.3904
1890	27397	421832	93.0494
1891	28074	432255	93.8096
1892	7180	110550	59.5462
1893	17000	261749	79.365
1894	10301	158604	67.1592
1895	21656	333437	86.0344
1896	25722	396042	91.1131
1897	14703	226382	75.6161
1898	7940	122252	61.5771
1899	19589	301612	83.2051
1900	26762	412055	92.3249
1901	6785	104469	58.4336
1902	19167	295114	82.6033
1903	11971	184317	70.6083
1904	6999	107764	59.0416
1905	16248	250170	78.177
1906	5802	89333.4	55.4632
1907	25831	397720	91.2416
1908	5911	91011.7	55.8084
1909	6832	105192	58.5682
1910	15689	241564	77.27
1911	9805	150968	66.0635
1912	37050	570459	102.898
1913	21599	332560	85.9588
1914	20884	321551	84.9996
1915	20342	313206	84.2579
1916	7305	112475	59.8898
1917	10473	161253	67.531
1918	19764	304306	83.4521
1919	4210	64821.4	49.8394
1920	4281	65914.6	50.1181
1921	5733	88271	55.2425
1922	19213	295823	82.6693
1923	11446	176234	69.5607
1924	30338	467114	96.2664
1925	1369	21078.5	34.2726
1926	6821	105023	58.5367
1927	20078	309141	83.8918
1928	17290	266214	79.8137
1929	34747	535000	100.721
1930	8332	128288	62.5742
1931	12653	194818	71.9245
1932	18752	288725	82.0027
1933	4842	74552.3	52.2181
1934	38524	593154	104.245
1935	39641	610352	105.243
1936	8032	123669	61.814
1937	8349	128550	62.6168
1938	22791	350913	87.5119
1939	13417	206582	73.344
1940	41977	646320	107.271
1941	33063	509071	99.0664
1942	28940	445589	94.7644
1943	8920	137341	64.0129
1944	3943	60710.4	48.7627
1945	8578	132075	63.1841
1946	6949	106994	58.9006
1947	24648	379505	89.8269
1948	17991	277007	80.8781
1949	34258	527470	100.246
1950	43882	675651	108.87
1951	40572	624687	106.061
1952	10629	163655	67.8646
1953	35659	549042	101.594
1954	3426	52750.1	46.5309
1955	14063	216528	74.5027
1956	35805	551290	101.733
1957	35744	550350	101.675
1958	1588	24450.4	36.0105
1959	33742	519526	99.74
1960	2544	39170	42.1358
1961	10733	165256	68.0852
1962	13354	205612	73.229
1963	10307	158697	67.1723
1964	6929	106686	58.8441
1965	4132	63620.4	49.5297
1966	3775	58123.7	48.0601
1967	11476	176696	69.6214
1968	18000	277146	80.8916
1969	15573	239777	77.0791
1970	12687	195342	71.9889
1971	14201	218653	74.7456
1972	7933	122144	61.559
1973	18399	283289	81.4849
1974	8104	124777	61.9982
1975	12845	197774	72.2865
1976	8396	129273	62.734
1977	6101	93937.1	56.4001
1978	6770	104238	58.3905
1979	33256	512043	99.2588
1980	3077	47376.6	44.894
1981	3721	57292.2	47.8299
1982	2508	38615.7	41.9361
1983	69117	1.06419e+06	126.67
1984	3864	59494	48.4349
1985	28213	434396	93.9642
1986	5338	82189.2	53.9434
1987	10066	154986	66.6446
1988	22484	346186	87.1172
1989	11654	179437	69.9795
1990	7975	122791	61.6675
1991	8921	137357	64.0153
1992	12375	190538	71.3939
1993	14739	226936	75.6778
1994	1848	28453.7	37.8774
1995	2724	41941.4	43.107
1996	2679	41248.6	42.8683
1997	29433	453180	95.2995
1998	9393	144624	65.1249
1999	14966	230432	76.0643
[truncated: 474 more rows]

## Sheet: 8067-L
Label	Size (Voxel)	Volume (µm^3)	e.d. (µm)									Statistical: Size (Voxel)	Statistical: Volume (µm^3)	e.d. calculated by volume	Statistical: e.d. (µm)
1	27233	419307	92.8633								sum	48363572	7.44654e+08	not applicable	not applicable
2	11963	184194	70.5926								ave.	21581.2	332286	85.9352	82.533
3	16531	254528	78.6283								min	1617	24896.9	36.2284	36.2284
4	33221	511504	99.224								q1	12105	186381	70.8708	70.8708
5	15961	245752	77.714								median	19130	294545	82.5501	82.5501
6	21874	336794	86.3221								q3	28766	442910	94.5741	94.5741
7	68219	1.05037e+06	126.119								max	92630	1.42622e+06	139.657	139.657
8	17750	273297	80.5153								sd	not applicable	196739	not applicable	17.097
9	14670	225874	75.5595
10	48471	746308	112.54
11	52086	801968	115.271
12	22239	342414	86.7996
13	20866	321274	84.9752
14	9488	146087	65.3437
15	32786	504806	98.789
16	18134	279209	81.0918
17	34973	538479	100.938
18	15551	239439	77.0428
19	37569	578450	103.377
20	48426	745615	112.505
21	19361	298101	82.881
22	15962	245767	77.7156
23	37280	574000	103.111
24	10407	160237	67.3888
25	17037	262319	79.4225
26	33693	518771	99.6917
27	6775	104315	58.4049
28	17825	274452	80.6286
29	27405	421955	93.0584
30	20991	323198	85.1446
31	29924	460740	95.8265
32	18687	287724	81.9079
33	24124	371437	89.1858
34	13969	215081	74.3363
35	7915	121867	61.5124
36	21800	335655	86.2246
37	24848	382585	90.0692
38	31482	484728	97.4615
39	25507	392731	90.8585
40	23068	355178	87.865
41	28241	434827	93.9952
42	22896	352530	87.6461
43	15242	234681	76.5291
44	46479	715637	110.977
45	15488	238469	76.9386
46	16138	248477	78.0002
47	23450	361060	88.3473
48	8169	125778	62.1635
49	21230	326878	85.4665
50	27243	419460	92.8747
51	33722	519218	99.7203
52	31076	478477	97.0408
53	54977	846481	117.365
54	35563	547564	101.503
55	23096	355609	87.9005
56	24534	377750	89.6882
57	25512	392808	90.8644
58	12898	198591	72.3858
59	17835	274605	80.6437
60	24084	370821	89.1365
61	32227	496199	98.2243
62	27962	430531	93.6847
63	39686	611045	105.283
64	22435	345432	87.0538
65	7340	113014	59.9853
66	18533	285353	81.6823
67	18144	279363	81.1067
68	21026	323737	85.1918
69	32158	495137	98.1542
70	34846	536524	100.816
71	31094	478754	97.0595
72	23422	360629	88.3122
73	52126	802584	115.3
74	23724	365278	88.6901
75	22825	351437	87.5554
76	11134	171430	68.9228
77	7664	118003	60.8552
78	14293	220069	74.9066
79	20705	318795	84.7561
80	19812	305045	83.5196
81	27364	421324	93.012
82	14873	229000	75.9065
83	35153	541251	101.111
84	23826	366849	88.817
85	10663	164178	67.9369
86	13710	211093	73.874
87	20428	314530	84.3764
88	8811	135663	63.7511
89	34637	533306	100.614
90	20877	321443	84.9901
91	30857	475105	96.8123
92	25886	398567	91.3063
93	32830	505484	98.8332
94	24738	380891	89.9361
95	38254	588997	104.001
96	12537	193032	71.7041
97	35051	539680	101.013
98	24614	378982	89.7856
99	17865	275067	80.6888
100	15023	231309	76.1608
101	54765	843217	117.214
102	49861	767710	113.606
103	20136	310034	83.9725
104	60945	938370	121.467
105	25826	397643	91.2357
106	42279	650970	107.528
107	10378	159790	67.3261
108	27081	416966	92.6903
109	22805	351129	87.5298
110	17782	273789	80.5637
111	10511	161838	67.6125
112	58504	900786	119.823
113	7805	120174	61.2261
114	23331	359227	88.1976
115	14471	222810	75.2163
116	15475	238269	76.9171
117	15939	245413	77.6783
118	14100	217098	74.5679
119	30368	467576	96.2981
120	23379	359966	88.2581
121	27237	419368	92.8679
122	45725	704028	110.373
123	19884	306154	83.6207
124	13377	205966	73.271
125	33584	517093	99.5841
126	57485	885097	119.123
127	39643	610383	105.245
128	24865	382846	90.0897
129	23731	365386	88.6988
130	6968	107286	58.9543
131	12425	191308	71.4899
132	12299	189368	71.2474
133	11387	175326	69.4409
134	10389	159959	67.3499
135	37994	584994	103.765
136	10211	157219	66.9631
137	25236	388559	90.5356
138	61443	946038	121.797
139	7251	111644	59.7418
140	28096	432594	93.8341
141	30642	471795	96.5869
142	36225	557756	102.129
143	33271	512274	99.2738
144	15104	232556	76.2974
145	18699	287909	81.9254
146	8155	125563	62.128
147	28386	437059	94.1558
148	19603	301827	83.2249
149	48200	742135	112.33
150	28514	439030	94.2971
151	40856	629060	106.308
152	27567	424449	93.2414
153	8160	125640	62.1407
154	26683	410838	92.2339
155	32359	498232	98.3583
156	8551	131660	63.1177
157	18974	292143	82.3251
158	39878	614002	105.453
159	35450	545824	101.395
160	19398	298671	82.9338
161	16243	250093	78.169
162	30969	476830	96.9293
163	17110	263443	79.5358
164	9256	142515	64.8068
165	42724	657821	107.904
166	10316	158835	67.1918
167	57558	886221	119.174
168	18174	279825	81.1514
169	27475	423033	93.1376
170	35400	545054	101.348
171	13524	208229	73.5384
172	43730	673311	108.744
173	31337	482496	97.3117
174	23385	360059	88.2656
175	23318	359027	88.1813
176	13935	214557	74.2759
177	45749	704397	110.393
178	19060	293467	82.4493
179	15476	238284	76.9187
180	14131	217575	74.6226
181	51258	789219	114.657
182	16765	258131	78.9976
183	73126	1.12592e+06	129.073
184	68316	1.05186e+06	126.179
185	20155	310327	83.9989
186	26376	406111	91.8788
187	13767	211970	73.9762
188	40637	625688	106.117
189	32220	496091	98.2172
190	12445	191616	71.5282
191	27709	426635	93.4013
192	17635	271526	80.3411
193	17155	264136	79.6054
194	12985	199930	72.5482
195	26955	415026	92.5463
196	43774	673988	108.781
197	27457	422755	93.1173
198	22044	339411	86.5451
199	20316	312805	84.2219
200	27308	420461	92.9485
201	25259	388913	90.5631
202	51388	791221	114.754
203	28530	439276	94.3148
204	15892	244689	77.6018
205	21126	325277	85.3267
206	40190	618805	105.727
207	13588	209214	73.6542
208	19911	306570	83.6585
209	10187	156849	66.9105
210	5763	88732.9	55.3387
211	14472	222825	75.218
212	14837	228445	75.8452
213	34024	523868	100.017
214	64303	990073	123.658
215	39096	601961	104.759
216	43089	663441	108.21
217	19490	300088	83.0647
218	23580	363061	88.5103
219	27660	425881	93.3462
220	52090	802030	115.274
221	9326	143592	64.9697
222	34474	530796	100.456
223	17224	265198	79.712
224	23868	367496	88.8692
225	20381	313806	84.3117
226	31074	478446	97.0387
227	13550	208629	73.5855
228	29386	452456	95.2488
229	15874	244412	77.5725
230	13665	210400	73.7931
231	16172	249000	78.0549
232	11321	174309	69.3065
233	33990	523344	99.9838
234	18430	283767	81.5307
235	14407	221825	75.1053
236	9873	152015	66.2159
237	29671	456844	95.5557
238	21416	329742	85.7154
239	31966	492181	97.9585
240	12932	199114	72.4493
241	29105	448130	94.9442
242	43881	675636	108.869
243	36912	568334	102.77
244	25998	400291	91.4378
245	21328	328387	85.5978
246	13401	206335	73.3148
247	32287	497123	98.2853
248	19318	297439	82.8196
249	13432	206813	73.3713
250	31128	479278	97.0949
251	37638	579512	103.44
252	28453	438091	94.2299
253	32013	492904	98.0064
254	36112	556016	102.023
255	20334	313083	84.2468
256	53504	823801	116.308
257	8511	131044	63.0192
258	31911	491334	97.9022
259	29292	451009	95.1471
260	41526	639376	106.886
261	40059	616788	105.612
262	20378	313760	84.3075
263	51260	789250	114.658
264	28123	433010	93.8641
265	16281	250679	78.2299
266	17545	270140	80.2042
267	26515	408251	92.0399
268	18671	287477	81.8845
269	23197	357164	88.0285
270	8710	134108	63.5066
271	57602	886898	119.204
272	32081	493951	98.0758
273	20494	315546	84.4672
274	20767	319749	84.8406
275	11153	171723	68.962
276	8879	136710	63.9147
277	25545	393316	90.9036
278	30731	473165	96.6803
279	9123	140467	64.4949
280	20627	317594	84.6495
281	11505	177142	69.68
282	15082	232218	76.2604
283	21348	328695	85.6245
284	17466	268924	80.0836
285	23343	359412	88.2128
286	21615	332806	85.98
287	15459	238022	76.8905
288	16270	250509	78.2123
289	24837	382415	90.0559
290	13303	204826	73.1356
291	17501	269463	80.1371
292	18197	280179	81.1856
293	20655	318025	84.6878
294	31348	482665	97.3231
295	17742	273174	80.5032
296	17489	269278	80.1187
297	8350	128565	62.6193
298	12658	194895	71.934
299	11054	170198	68.7573
300	10545	162361	67.6854
301	28862	444388	94.6792
302	13984	215312	74.3629
303	21677	333761	86.0622
304	24711	380475	89.9034
305	27667	425989	93.3541
306	9578	147472	65.5497
307	24374	375286	89.4928
308	22369	344415	86.9684
309	18669	287447	81.8816
310	13413	206520	73.3367
311	19271	296716	82.7524
312	14717	226598	75.6401
313	10703	164794	68.0217
314	37342	574955	103.168
315	22037	339304	86.536
316	16947	260933	79.2824
317	16357	251849	78.3515
318	39870	613878	105.445
319	14469	222779	75.2128
320	15770	242811	77.4028
321	26471	407574	91.989
322	33480	515492	99.4812
323	14845	228568	75.8588
324	17839	274667	80.6497
325	42053	647490	107.336
326	42595	655835	107.795
327	14175	218252	74.6999
328	31113	479047	97.0793
329	19682	303044	83.3366
330	24914	383601	90.1489
331	6576	101251	57.8273
332	24679	379983	89.8645
333	20151	310265	83.9933
334	34941	537987	100.908
335	26863	413610	92.4409
336	39507	608289	105.124
337	20219	311312	84.0877
338	44820	690094	109.64
339	22463	345863	87.09
340	19507	300349	83.0888
341	21787	335454	86.2075
342	92630	1.42622e+06	139.657
343	13467	207351	73.4349
344	24250	373377	89.3408
345	26844	413317	92.4191
346	4903	75491.5	52.4364
347	40893	629630	106.34
348	32491	500264	98.4918
349	33476	515430	99.4772
350	25109	386603	90.3835
351	27414	422093	93.0686
352	16487	253850	78.5585
353	32102	494274	98.0972
354	30199	464974	96.1192
355	29411	452841	95.2758
356	11172	172015	69.0011
357	25771	396796	91.1709
358	31584	486299	97.5667
359	11368	175033	69.4023
360	11630	179067	69.9314
361	9999	153955	66.4964
362	15312	235759	76.6461
363	44733	688754	109.569
364	13049	200915	72.6672
365	40320	620807	105.841
366	32215	496014	98.2121
367	17379	267584	79.9504
368	14287	219977	74.8962
369	20712	318903	84.7656
370	13461	207259	73.424
371	15303	235620	76.631
372	26073	401446	91.5257
373	27389	421708	93.0403
374	23314	358966	88.1762
375	31760	489009	97.7476
376	34443	530319	100.426
377	21793	335547	86.2154
378	23454	361121	88.3524
379	48848	752113	112.831
380	30920	476075	96.8781
381	22786	350836	87.5055
382	21011	323506	85.1716
383	5121	78848	53.2023
384	24432	376180	89.5637
385	39127	602438	104.786
386	21239	327017	85.4786
387	18452	284105	81.5631
388	26592	409437	92.129
389	6116	94168.1	56.4462
390	48915	753144	112.882
391	14260	219561	74.8489
392	25001	384940	90.2537
393	12452	191723	71.5416
394	18526	285245	81.672
395	40097	617374	105.645
396	19097	294037	82.5026
397	6774	104299	58.402
398	24715	380537	89.9082
399	4452	68547.4	50.7767
400	12889	198452	72.3689
401	7860	121020	61.3696
402	9820	151199	66.0972
403	33885	521727	99.8807
404	20190	310865	84.0475
405	27819	428329	93.5247
406	24023	369882	89.0611
407	26001	400337	91.4413
408	4471	68840	50.8488
409	17561	270387	80.2285
410	21447	330219	85.7567
411	20592	317055	84.6016
412	11688	179960	70.0475
413	38744	596541	104.443
414	26695	411023	92.2478
415	30867	475259	96.8227
416	15939	245413	77.6783
417	20261	311959	84.1459
418	24918	383662	90.1537
419	25395	391007	90.7253
420	17571	270541	80.2438
421	18756	288786	82.0086
422	15137	233064	76.3529
423	16113	248092	77.9599
424	15417	237376	76.8209
425	5495	84606.5	54.4672
426	10791	166149	68.2076
427	27243	419460	92.8747
428	15230	234496	76.509
429	13289	204611	73.11
430	54218	834795	116.823
431	4701	72381.3	51.7062
432	15209	234173	76.4738
433	43556	670632	108.6
434	18592	286261	81.7688
435	6500	100080	57.6037
436	22646	348680	87.3259
437	17289	266199	79.8122
438	36616	563777	102.495
439	12744	196219	72.0965
440	21955	338041	86.4285
441	24993	384817	90.2441
442	17417	268170	80.0087
443	10906	167920	68.4491
444	40003	615926	105.563
445	33534	516323	99.5346
446	25117	386726	90.3931
447	19376	298332	82.9024
448	32917	506823	98.9204
449	52563	809313	115.622
450	25337	390114	90.6562
451	54543	839799	117.056
452	19092	293960	82.4954
453	25062	385880	90.327
454	24480	376919	89.6223
455	21620	332883	85.9867
456	16023	246706	77.8145
457	16108	248015	77.9518
458	40655	625965	106.133
459	28994	446421	94.8233
460	15883	244551	77.5872
461	16933	260717	79.2606
462	36068	555339	101.981
463	18183	279964	81.1648
464	26976	415349	92.5703
465	20710	318872	84.7629
466	21584	332329	85.9389
467	18560	285768	81.7219
468	21565	332036	85.9137
469	11016	169613	68.6784
470	18257	281103	81.2747
471	20974	322937	85.1216
472	6454	99372.2	57.4675
473	10608	163331	67.8199
474	20945	322490	85.0823
475	18201	280241	81.1916
476	14084	216851	74.5397
477	22418	345170	87.0318
478	8644	133092	63.3457
479	42208	649877	107.468
480	10596	163147	67.7943
481	14833	228384	75.8383
482	17113	263489	79.5404
483	21042	323984	85.2135
484	30654	471980	96.5995
485	26826	413040	92.3984
486	23217	357472	88.0538
487	17194	264736	79.6657
488	22711	349681	87.4094
489	6049	93136.5	56.2394
490	26623	409914	92.1647
491	11245	173139	69.1511
492	37070	570767	102.917
493	35485	546363	101.429
494	19474	299841	83.042
495	15138	233080	76.3546
496	7095	109242	59.3103
497	43785	674158	108.79
498	15616	240440	77.15
499	39727	611677	105.319
500	8335	128334	62.5817
501	15293	235466	76.6143
502	26646	410268	92.1913
503	21584	332329	85.9389
504	9777	150536	66.0006
505	19081	293790	82.4795
506	10601	163224	67.805
507	31289	481757	97.262
508	34977	538541	100.942
509	14331	220654	74.973
510	17551	270233	80.2133
511	10300	158589	67.157
512	9989	153801	66.4742
513	24230	373069	89.3162
514	24438	376272	89.5711
515	52420	807111	115.517
516	16227	249847	78.1433
517	14034	216081	74.4514
518	34681	533983	100.657
519	9050	139343	64.3224
520	20133	309988	83.9683
521	13166	202717	72.8837
522	23077	355317	87.8764
523	18862	290418	82.1628
524	31778	489286	97.766
525	14191	218499	74.728
526	13674	210539	73.8093
527	19016	292789	82.3858
528	30596	471087	96.5385
529	19752	304122	83.4352
530	18266	281242	81.2881
531	14760	227260	75.7137
532	4829	74352.1	52.1713
533	11023	169721	68.693
534	9733	149859	65.9014
535	27485	423187	93.1489
536	16891	260071	79.195
537	8838	136079	63.8161
538	15945	245505	77.688
539	38869	598466	104.556
540	39336	605656	104.973
541	16318	251248	78.2891
542	15373	236698	76.7477
543	23199	357195	88.031
544	23330	359212	88.1964
545	28445	437968	94.221
546	21899	337179	86.355
547	42362	652248	107.598
548	9827	151306	66.1129
549	13078	201362	72.721
550	22271	342907	86.8412
551	43329	667137	108.411
552	17102	263319	79.5234
553	17700	272527	80.4397
554	33715	519110	99.7134
555	54058	832331	116.708
556	27810	428191	93.5146
557	43009	662210	108.143
558	12105	186381	70.8708
559	14435	222256	75.1539
560	31368	482973	97.3438
561	31811	489794	97.7999
562	28816	443680	94.6289
563	27580	424649	93.2561
564	5839	89903.1	55.5809
565	14168	218145	74.6876
566	34817	536077	100.788
567	22368	344400	86.9671
568	25308	389667	90.6216
569	19759	304229	83.4451
570	26342	405588	91.8393
571	21139	325477	85.3442
572	20167	310511	84.0155
573	12392	190800	71.4265
574	17980	276838	80.8616
575	20171	310573	84.0211
576	45885	706491	110.502
577	37464	576833	103.28
578	14959	230324	76.0525
579	23140	356287	87.9563
580	42210	649907	107.469
581	36546	562699	102.43
582	50574	778688	114.144
583	18656	287246	81.8626
584	15792	243149	77.4387
585	31770	489163	97.7578
586	7198	110828	59.5959
587	15339	236175	76.6911
588	20422	314438	84.3682
589	44737	688816	109.572
590	26219	403694	91.6962
591	13705	211016	73.865
592	11791	181546	70.2526
593	32343	497985	98.3421
594	19065	293544	82.4565
595	24021	369851	89.0587
596	9634	148335	65.6772
597	23749	365663	88.7212
598	14831	228353	75.8349
599	33712	519064	99.7104
600	24653	379582	89.833
601	15138	233080	76.3546
602	49583	763429	113.394
603	25641	394794	91.0173
604	16405	252588	78.428
605	55488	854349	117.728
606	10393	160021	67.3586
607	12726	195942	72.0626
608	15209	234173	76.4738
609	33516	516046	99.5168
610	30445	468762	96.3795
611	28550	439584	94.3368
612	15507	238761	76.97
613	7318	112675	59.9253
614	20357	313437	84.2786
615	16336	251525	78.3179
616	35514	546809	101.456
617	52884	814255	115.857
618	39404	606703	105.033
619	16170	248969	78.0517
620	27972	430685	93.6958
621	35487	546393	101.431
622	35130	540897	101.089
623	31465	484467	97.444
624	17779	273743	80.5592
625	14949	230170	76.0355
626	24116	371314	89.1759
627	22913	352791	87.6677
628	17815	274298	80.6135
629	48150	741366	112.291
630	6495	100004	57.5889
631	19306	297254	82.8025
632	5609	86361.8	54.8413
633	7602	117048	60.6906
634	28005	431193	93.7327
635	14019	215851	74.4249
636	39638	610306	105.241
637	6476	99711	57.5327
638	14031	216035	74.4461
639	16553	254867	78.6632
640	7012	107964	59.0781
641	19235	296161	82.7008
642	25171	387558	90.4578
643	18005	277223	80.8991
644	42791	658853	107.96
645	13290	204626	73.1118
646	27810	428191	93.5146
647	14710	226490	75.6281
648	28986	446297	94.8146
649	10706	164840	68.0281
650	13852	213279	74.1282
651	26206	403494	91.681
652	8921	137357	64.0153
653	7771	119650	61.1371
654	19910	306554	83.6571
655	34640	533352	100.617
656	19341	297793	82.8525
657	46414	714636	110.925
658	22312	343538	86.8944
659	22273	342937	86.8438
660	23964	368974	88.9882
661	27988	430931	93.7137
662	13413	206520	73.3367
663	34930	537817	100.897
664	51232	788819	114.637
665	30916	476014	96.8739
666	22489	346263	87.1236
667	15060	231879	76.2233
668	5542	85330.2	54.6221
669	60590	932904	121.231
670	62024	954984	122.18
671	54604	840738	117.099
672	21758	335008	86.1692
673	29136	448607	94.9779
674	19228	296054	82.6908
675	11381	175233	69.4287
676	16024	246722	77.8161
677	28185	433964	93.9331
678	14294	220085	74.9084
679	21619	332868	85.9853
680	6454	99372.2	57.4675
681	22829	351498	87.5605
682	29081	447760	94.9181
683	9614	148027	65.6317
684	18284	281519	81.3148
685	24328	374578	89.4365
686	18604	286446	81.7864
687	20699	318703	84.7479
688	14291	220039	74.9031
689	12871	198175	72.3352
690	61535	947454	121.858
691	15611	240363	77.1417
692	15428	237545	76.8391
693	27593	424849	93.2708
694	14453	222533	75.1851
695	14636	225350	75.5011
696	27053	416535	92.6583
697	30382	467792	96.3129
698	22185	341582	86.7293
699	19500	300242	83.0789
700	17274	265968	79.7891
701	17367	267400	79.932
702	20555	316485	84.5509
703	26560	408944	92.092
704	11028	169798	68.7034
705	19849	305615	83.5716
706	41289	635727	106.682
707	19948	307139	83.7103
708	17043	262411	79.4318
709	15941	245444	77.6815
710	29507	454319	95.3793
711	8681	133661	63.436
712	21289	327787	85.5456
713	17101	263304	79.5218
714	35162	541389	101.12
715	14596	224735	75.4323
716	36870	567687	102.731
717	31612	486730	97.5955
718	24704	380367	89.8949
719	21715	334346	86.1124
720	27435	422417	93.0924
721	20627	317594	84.6495
722	30369	467591	96.2992
723	36546	562699	102.43
724	11151	171692	68.9579
725	35526	546994	101.468
726	35924	553122	101.845
727	71163	1.0957e+06	127.908
728	18292	281642	81.3267
729	52945	815194	115.901
730	32502	500433	98.5029
731	57955	892333	119.447
732	41914	645350	107.217
733	39609	609860	105.215
734	29247	450316	95.0983
735	21833	336163	86.2681
736	32355	498170	98.3542
737	30699	472673	96.6467
738	29340	451748	95.199
739	14041	216189	74.4638
740	10289	158420	67.1331
741	24140	371684	89.2055
742	25210	388158	90.5045
743	17302	266399	79.8322
744	54406	837689	116.958
745	9473	145856	65.3093
746	22255	342660	86.8204
747	21383	329234	85.6713
748	14837	228445	75.8452
749	34722	534615	100.696
750	47195	726661	111.544
751	12958	199514	72.4979
752	46458	715314	110.96
753	19328	297593	82.8339
754	30258	465882	96.1817
755	30832	474720	96.7861
756	20734	319241	84.7956
757	20809	320396	84.8978
758	15815	243504	77.4763
759	23037	354701	87.8256
760	14762	227291	75.7171
761	45429	699470	110.135
762	24615	378997	89.7868
763	58139	895166	119.574
764	9323	143546	64.9627
765	11282	173709	69.2268
766	13560	208783	73.6036
767	9065	139574	64.3579
768	36091	555693	102.003
769	10731	165225	68.081
770	6934	106763	58.8582
771	25566	393640	90.9285
772	5406	83236.2	54.1715
773	22880	352283	87.6256
774	11922	183563	70.5119
775	15148	233234	76.3714
776	12528	192894	71.6869
777	15279	235251	76.591
778	33193	511073	99.1961
779	27094	417166	92.7051
780	19759	304229	83.4451
781	18265	281226	81.2866
782	7435	114477	60.2429
783	13300	204780	73.1301
784	49526	762552	113.351
785	43501	669785	108.554
786	7582	116740	60.6374
787	50299	774454	113.937
788	52381	806510	115.488
789	55721	857936	117.892
790	26301	404956	91.7917
791	24808	381969	90.0208
792	69122	1.06427e+06	126.673
793	26087	401662	91.542
794	11419	175818	69.5059
795	19367	298194	82.8896
796	24224	372977	89.3088
797	22413	345093	87.0254
798	12319	189676	71.286
799	35724	550042	101.656
800	27055	416566	92.6606
801	15320	235882	76.6594
802	20736	319272	84.7984
803	30519	469901	96.4575
804	5252	80865	53.6522
805	21875	336809	86.3234
806	36157	556709	102.065
807	17048	262488	79.4396
808	33845	521111	99.8414
809	16686	256914	78.8733
810	45624	702473	110.292
811	12739	196142	72.0871
812	26786	412424	92.3525
813	16492	253927	78.5664
814	15339	236175	76.6911
815	24044	370205	89.0871
816	22511	346602	87.152
817	28064	432101	93.7985
818	20240	311635	84.1168
819	17485	269217	80.1126
820	34878	537017	100.847
821	44880	691017	109.689
822	23064	355116	87.8599
823	20548	316378	84.5413
824	21740	334731	86.1454
825	16245	250124	78.1722
826	5968	91889.3	55.9872
827	22460	345817	87.0861
828	34143	525700	100.134
829	11174	172046	69.0052
830	9928	152861	66.3386
831	29006	446605	94.8364
832	18673	287508	81.8874
833	31633	487053	97.6171
834	34853	536632	100.823
835	20788	320073	84.8692
836	33749	519633	99.7469
837	6473	99664.8	57.5238
838	43810	674543	108.81
839	34764	535261	100.737
840	15376	236744	76.7527
841	51976	800274	115.19
842	20151	310265	83.9933
843	12934	199145	72.4531
844	5087	78324.5	53.0843
845	6470	99618.6	57.5149
846	14520	223564	75.3011
847	5868	90349.6	55.6727
848	44923	691679	109.724
849	15715	241964	77.3127
850	30336	467083	96.2643
851	30906	475860	96.8635
852	7768	119604	61.1292
853	13498	207829	73.4913
854	12927	199037	72.44
855	28083	432394	93.8196
856	29838	459416	95.7346
857	20897	321751	85.0173
858	8991	138434	64.1823
859	32604	502004	98.6059
860	51136	787341	114.566
861	78108	1.20263e+06	131.94
862	17427	268324	80.024
863	13689	210770	73.8363
864	31336	482480	97.3106
865	40286	620284	105.811
866	35299	543499	101.251
867	9860	151814	66.1868
868	36757	565948	102.626
869	44344	682765	109.251
870	9100	140113	64.4406
871	16430	252973	78.4678
872	14194	218545	74.7333
873	15883	244551	77.5872
874	6646	102328	58.0318
875	14518	223534	75.2977
876	39271	604656	104.915
877	32936	507116	98.9394
878	8098	124685	61.9829
879	30258	465882	96.1817
880	23121	355994	87.9322
881	38659	595233	104.367
882	8278	127456	62.4388
883	23493	361722	88.4013
884	24277	373793	89.3739
885	8096	124654	61.9778
886	12912	198806	72.412
887	7588	116832	60.6534
888	9975	153585	66.4431
889	41891	644996	107.198
890	24279	373824	89.3764
891	50613	779288	114.174
892	13468	207367	73.4368
893	29460	453596	95.3286
894	16443	253173	78.4885
895	41852	644395	107.165
896	37632	579420	103.434
897	12617	194264	71.8562
898	27431	422355	93.0879
899	24180	372299	89.2547
900	22520	346740	87.1636
901	38244	588843	103.992
902	27391	421739	93.0426
903	28729	442340	94.5336
904	18333	282273	81.3874
905	27009	415858	92.608
906	13073	201285	72.7117
907	31825	490010	97.8142
908	7485	115247	60.3777
909	26551	408806	92.0816
910	15781	242980	77.4207
911	76366	1.17581e+06	130.952
912	9021	138896	64.2536
913	35889	552583	101.812
914	32686	503266	98.6885
915	26665	410561	92.2132
916	26478	407682	91.9971
917	18115	278917	81.0635
918	21113	325077	85.3092
919	23345	359443	88.2153
920	30984	477061	96.9449
921	26327	405357	91.8219
922	12032	185257	70.7281
923	56463	869361	118.413
924	15713	241933	77.3094
925	7086	109103	59.2852
926	30407	468177	96.3393
927	30727	473104	96.6761
928	32125	494629	98.1206
929	24611	378936	89.7819
930	19417	298964	82.9609
931	42589	655743	107.79
932	23865	367449	88.8655
933	12368	190430	71.3804
934	24213	372808	89.2953
935	19070	293621	82.4637
936	18373	282889	81.4465
937	25751	396488	91.1473
938	16513	254251	78.5997
939	34351	528902	100.337
940	9721	149674	65.8743
941	35847	551936	101.772
942	21803	335701	86.2286
943	21152	325677	85.3617
944	13874	213618	74.1674
945	31091	478708	97.0564
946	32140	494860	98.1359
947	18800	289464	82.0726
948	23329	359197	88.1951
949	34616	532983	100.594
950	25578	393824	90.9427
951	36588	563345	102.469
952	17921	275930	80.7731
953	21813	335855	86.2418
954	13680	210631	73.8201
955	3728	57400	47.8598
956	30232	465482	96.1542
957	39725	611646	105.317
958	15110	232649	76.3075
959	31857	490502	97.847
960	25960	399706	91.3932
961	64767	997217	123.955
962	40893	629630	106.34
963	14309	220316	74.9346
964	43385	667999	108.457
965	25729	396149	91.1213
966	40717	626920	106.187
967	10225	157434	66.9936
968	19227	296038	82.6894
969	13330	205242	73.1851
970	25525	393008	90.8799
971	18630	286846	81.8245
972	9412	144917	65.1688
973	40274	620099	105.8
974	43309	666829	108.394
975	16677	256776	78.8591
976	24625	379151	89.7989
977	13498	207829	73.4913
978	37648	579666	103.449
979	37188	572584	103.026
980	15244	234712	76.5324
981	33853	521235	99.8493
982	48255	742982	112.372
983	9881	152138	66.2338
984	39916	614587	105.486
985	18569	285907	81.7351
986	21953	338010	86.4259
987	9338	143777	64.9976
988	15023	231309	76.1608
989	15137	233064	76.3529
990	19596	301720	83.215
991	20381	313806	84.3117
992	19859	305769	83.5856
993	37285	574077	103.115
994	31831	490102	97.8204
995	24671	379859	89.8548
996	26224	403771	91.702
997	11864	182670	70.3973
998	25066	385941	90.3318
999	19901	306416	83.6445
1000	20540	316254	84.5303
1001	29411	452841	95.2758
1002	41749	642809	107.077
1003	26452	407281	91.967
1004	35880	552444	101.804
1005	14517	223518	75.2959
1006	13977	215204	74.3505
1007	38876	598574	104.562
1008	24653	379582	89.833
1009	10786	166072	68.1971
1010	30409	468207	96.3415
1011	37128	571660	102.971
1012	9038	139158	64.2939
1013	63823	982683	123.35
1014	14406	221809	75.1035
1015	18168	279733	81.1425
1016	29758	458184	95.649
1017	17630	271449	80.3335
1018	13179	202917	72.9077
1019	17432	268401	80.0316
1020	18106	278778	81.0501
1021	22504	346494	87.143
1022	39969	615403	105.533
1023	8540	131490	63.0907
1024	10788	166103	68.2013
1025	11120	171215	68.8939
1026	14704	226397	75.6179
1027	8889	136864	63.9387
1028	31250	481156	97.2215
1029	34130	525500	100.121
1030	41447	638159	106.818
1031	11810	181839	70.2904
1032	6181	95168.9	56.6455
1033	14656	225658	75.5355
1034	12697	195496	72.0078
1035	28280	435427	94.0385
1036	15170	233572	76.4084
1037	43928	676359	108.908
1038	21771	335208	86.1864
1039	34362	529072	100.347
1040	8156	125578	62.1305
1041	21986	338518	86.4692
1042	21155	325724	85.3657
1043	31827	490040	97.8163
1044	44671	687799	109.519
1045	26025	400707	91.4695
1046	49186	757317	113.091
1047	46822	720918	111.249
1048	9715	149582	65.8608
1049	12286	189168	71.2223
1050	60648	933797	121.269
1051	30737	473258	96.6866
1052	24051	370313	89.0957
1053	36673	564654	102.548
1054	12674	195142	71.9643
1055	8300	127795	62.494
1056	50530	778010	114.111
1057	13741	211570	73.9296
1058	21074	324476	85.2566
1059	10392	160006	67.3564
1060	9595	147734	65.5885
1061	21810	335809	86.2378
1062	25825	397628	91.2345
1063	2400	36952.8	41.3253
1064	13990	215404	74.3735
1065	15876	244443	77.5758
1066	39352	605903	104.987
1067	29376	452302	95.238
1068	38893	598836	104.577
1069	6879	105916	58.7022
1070	16517	254312	78.6061
1071	4707	72473.7	51.7282
1072	17543	270110	80.2011
1073	15995	246275	77.7691
1074	13602	209430	73.6795
1075	23396	360228	88.2795
1076	22116	340520	86.6393
1077	11662	179560	69.9955
1078	27413	422078	93.0675
1079	22294	343261	86.8711
1080	13457	207197	73.4168
1081	36269	558434	102.17
1082	22143	340936	86.6745
1083	36252	558172	102.154
1084	14758	227229	75.7103
1085	5924	91211.8	55.8493
1086	14689	226167	75.5921
1087	9631	148289	65.6704
1088	16305	251048	78.2683
1089	41163	633787	106.573
1090	26412	406666	91.9206
1091	37334	574832	103.161
1092	33349	513475	99.3513
1093	30699	472673	96.6467
1094	30568	470655	96.5091
1095	45231	696422	109.974
1096	18375	282920	81.4495
1097	14352	220978	75.0096
1098	12606	194095	71.8354
1099	56000	862232	118.089
1100	4709	72504.5	51.7355
1101	15152	233295	76.3782
1102	8350	128565	62.6193
1103	13166	202717	72.8837
1104	11361	174925	69.388
1105	6768	104207	58.3847
1106	29156	448915	94.9996
1107	25965	399783	91.3991
1108	10000	153970	66.4986
1109	29334	451656	95.1925
1110	5122	78863.4	53.2058
1111	17746	273235	80.5093
1112	26312	405126	91.8045
1113	40692	626535	106.165
1114	20149	310234	83.9905
1115	29575	455366	95.4525
1116	16650	256360	78.8165
1117	23867	367480	88.8679
1118	17919	275899	80.7701
1119	41674	641655	107.012
1120	30431	468546	96.3647
1121	20825	320643	84.9195
1122	35821	551536	101.748
1123	27919	429869	93.6366
1124	45796	705121	110.43
1125	16563	255021	78.679
1126	16051	247137	77.8598
1127	10881	167535	68.3967
1128	14019	215851	74.4249
1129	13536	208414	73.5602
1130	5427	83559.5	54.2416
1131	20491	315500	84.4631
1132	18365	282766	81.4347
1133	5672	87331.8	55.0458
1134	8658	133307	63.3799
1135	34102	525068	100.093
1136	11660	179529	69.9915
1137	44374	683226	109.275
1138	24173	372192	89.2461
1139	13700	210939	73.856
1140	11602	178636	69.8753
1141	10932	168320	68.5034
1142	15721	242056	77.3225
1143	30079	463126	95.9917
1144	21771	335208	86.1864
1145	23369	359812	88.2455
1146	19648	302520	83.2885
1147	26666	410576	92.2143
1148	27535	423956	93.2054
1149	11699	180130	70.0695
1150	7007	107887	59.064
1151	18530	285306	81.6779
1152	17821	274390	80.6225
1153	12630	194464	71.8809
1154	26947	414903	92.5371
1155	25907	398890	91.331
1156	12739	196142	72.0871
1157	11153	171723	68.962
1158	3781	58216.1	48.0856
1159	41695	641978	107.03
1160	32378	498524	98.3775
1161	16140	248508	78.0034
1162	28031	431593	93.7617
1163	10950	168597	68.541
1164	34216	526824	100.205
1165	11246	173155	69.1531
1166	11306	174078	69.2759
1167	40876	629368	106.325
1168	20618	317455	84.6372
1169	37780	581699	103.57
1170	42458	653726	107.679
1171	24272	373716	89.3678
1172	10652	164009	67.9135
1173	19110	294237	82.5213
1174	11595	178528	69.8612
1175	19032	293036	82.4089
1176	6892	106116	58.7391
1177	28694	441802	94.4952
1178	18388	283120	81.4687
1179	37865	583007	103.647
1180	2703	41618.1	42.996
1181	6795	104623	58.4623
1182	17960	276530	80.8316
1183	48422	745554	112.502
1184	22729	349958	87.4324
1185	20731	319195	84.7916
1186	23682	364632	88.6377
1187	25570	393701	90.9333
1188	8047	123900	61.8525
1189	16566	255067	78.6837
1190	14931	229893	76.005
1191	12766	196558	72.138
1192	17928	276037	80.7836
1193	8400	129335	62.744
1194	25437	391653	90.7753
1195	15421	237437	76.8275
1196	7183	110597	59.5545
1197	17689	272358	80.423
1198	24478	376888	89.6199
1199	9817	151152	66.0905
1200	23318	359027	88.1813
1201	27008	415842	92.6069
1202	7425	114323	60.2159
1203	9628	148242	65.6636
1204	7088	109134	59.2908
1205	19989	307771	83.7676
1206	10380	159821	67.3305
1207	15460	238038	76.8922
1208	9422	145071	65.1919
1209	17721	272850	80.4715
1210	9554	147103	65.4949
1211	17045	262442	79.4349
1212	18741	288555	81.9867
1213	16302	251002	78.2635
1214	24803	381892	90.0148
1215	9296	143131	64.9
1216	20025	308325	83.8179
1217	32534	500926	98.5353
1218	16962	261164	79.3058
1219	34842	536462	100.812
1220	15461	238053	76.8939
1221	25570	393701	90.9333
1222	5473	84267.8	54.3944
1223	6203	95507.6	56.7126
1224	5009	77123.6	52.8116
1225	21303	328002	85.5643
1226	15683	241471	77.2601
1227	11277	173632	69.2166
1228	6899	106224	58.759
1229	9189	141483	64.65
1230	11853	182501	70.3756
1231	24047	370252	89.0908
1232	20053	308756	83.8569
1233	27460	422802	93.1207
1234	36105	555909	102.016
1235	14757	227214	75.7086
1236	14909	229554	75.9676
1237	20267	312051	84.1542
1238	7184	110612	59.5572
1239	13828	212910	74.0853
1240	27795	427960	93.4978
1241	26535	408559	92.0631
1242	32136	494798	98.1318
1243	12748	196281	72.1041
1244	40023	616234	105.58
1245	37190	572614	103.028
1246	14430	222179	75.1452
1247	5383	82882.1	54.0946
1248	12604	194064	71.8316
1249	13436	206874	73.3786
1250	49416	760858	113.267
1251	11130	171369	68.9145
1252	4019	61880.5	49.074
1253	6724	103529	58.2579
1254	10671	164301	67.9539
1255	31116	479093	97.0824
1256	6126	94322	56.477
1257	37100	571229	102.945
1258	6429	98987.3	57.3932
1259	8506	130967	63.0068
1260	27306	420430	92.9462
1261	21046	324045	85.2189
1262	18156	279548	81.1246
1263	6090	93767.7	56.3661
1264	7970	122714	61.6546
1265	15071	232048	76.2418
1266	15550	239423	77.0411
1267	28715	442125	94.5182
1268	16416	252757	78.4455
1269	41271	635450	106.666
1270	15946	245521	77.6896
1271	23197	357164	88.0285
1272	21969	338257	86.4469
1273	24681	380013	89.867
1274	8005	123253	61.7447
1275	15367	236606	76.7377
1276	10753	165564	68.1275
1277	19890	306246	83.6291
1278	18044	277823	80.9574
1279	9198	141622	64.6711
1280	18025	277531	80.929
1281	39067	601515	104.733
1282	16615	255821	78.7613
1283	19334	297686	82.8425
1284	7384	113691	60.1049
1285	8364	128781	62.6542
1286	17881	275314	80.7129
1287	45182	695667	109.935
1288	61044	939894	121.533
1289	38397	591199	104.131
1290	4398	67716	50.5705
1291	26689	410931	92.2408
1292	54177	834163	116.793
1293	16503	254097	78.5839
1294	12957	199499	72.496
1295	31940	491780	97.9319
1296	21321	328279	85.5884
1297	3668	56476.2	47.6017
1298	17906	275699	80.7505
1299	32897	506515	98.9004
1300	37819	582299	103.605
1301	20148	310219	83.9891
1302	20935	322336	85.0688
1303	18599	286369	81.7791
1304	10105	155587	66.7305
1305	26294	404849	91.7835
1306	29893	460263	95.7934
1307	59126	910363	120.246
1308	4515	69517.5	51.0151
1309	25329	389991	90.6467
1310	6705	103237	58.203
1311	26034	400845	91.48
1312	15666	241209	77.2322
1313	8851	136279	63.8474
1314	14027	215974	74.439
1315	19122	294421	82.5386
1316	13112	201885	72.7839
1317	25334	390068	90.6526
1318	33008	508224	99.0115
1319	9528	146703	65.4354
1320	45469	700086	110.167
1321	10295	158512	67.1462
1322	68942	1.0615e+06	126.563
1323	16649	256345	78.8149
1324	22596	347911	87.2616
1325	22343	344015	86.9347
1326	8322	128134	62.5492
1327	30838	474813	96.7924
1328	10502	161699	67.5932
1329	8711	134123	63.509
1330	34466	530673	100.448
1331	11695	180068	70.0615
1332	20334	313083	84.2468
1333	12035	185303	70.7339
1334	19647	302505	83.2871
1335	33330	513182	99.3324
1336	12614	194218	71.8506
1337	10206	157142	66.9521
1338	6311	97170.5	57.0399
1339	57843	890609	119.37
1340	10976	168997	68.5952
1341	16078	247553	77.9034
1342	6130	94383.6	56.4893
1343	7211	111028	59.6318
1344	20507	315746	84.4851
1345	17591	270849	80.2742
1346	39860	613724	105.437
1347	9208	141776	64.6945
1348	6538	100666	57.7157
1349	28162	433610	93.9075
1350	21720	334423	86.119
1351	25356	390406	90.6789
1352	12355	190230	71.3554
1353	23274	358350	88.1258
1354	25278	389205	90.5858
1355	20063	308910	83.8709
1356	2975	45806.1	44.3924
1357	14834	228399	75.84
1358	33613	517539	99.6127
1359	22772	350620	87.4875
1360	26810	412794	92.38
1361	37095	571152	102.94
1362	34472	530765	100.454
1363	25557	393501	90.9178
1364	26382	406204	91.8858
1365	47331	728755	111.651
1366	41155	633664	106.566
1367	13026	200561	72.6244
1368	35898	552722	101.821
1369	10544	162346	67.6832
1370	26093	401754	91.549
1371	12652	194803	71.9226
1372	55072	847944	117.433
1373	5625	86608.1	54.8934
1374	13422	206659	73.3531
1375	19307	297270	82.8039
1376	46744	719717	111.187
1377	13903	214064	74.219
1378	23803	366495	88.7884
1379	20493	315531	84.4658
1380	36162	556786	102.07
1381	15416	237360	76.8192
1382	2352	36213.7	41.048
1383	4197	64621.2	49.7881
1384	24067	370560	89.1155
1385	7767	119588	61.1266
1386	30827	474643	96.7809
1387	30537	470178	96.4764
1388	19413	298902	82.9552
1389	13995	215481	74.3824
1390	44089	678838	109.041
1391	19190	295468	82.6363
1392	35564	547579	101.504
1393	23772	366017	88.7499
1394	30272	466098	96.1966
1395	31265	481387	97.2371
1396	9319	143485	64.9535
1397	17307	266476	79.8399
1398	29345	451825	95.2044
1399	17152	264089	79.6008
1400	27432	422371	93.089
1401	32219	496076	98.2162
1402	39952	615141	105.518
1403	20641	317809	84.6687
1404	4933	75953.4	52.5432
1405	10037	154540	66.5805
1406	43490	669616	108.545
1407	11466	176542	69.6012
1408	15127	232910	76.3361
1409	23813	366649	88.8009
1410	21237	326986	85.4759
1411	49152	756793	113.064
1412	23687	364709	88.644
1413	11959	184133	70.5847
1414	10512	161853	67.6147
1415	13281	204488	73.0953
1416	7580	116709	60.632
1417	15158	233388	76.3882
1418	22761	350451	87.4735
1419	39217	603824	104.867
1420	22688	349327	87.3798
1421	45144	695082	109.904
1422	22199	341798	86.7475
1423	29236	450147	95.0864
1424	13519	208152	73.5293
1425	3157	48608.3	45.2798
1426	10021	154293	66.5451
1427	16773	258254	79.0101
1428	29765	458292	95.6565
1429	21433	330004	85.738
1430	18917	291265	82.2426
1431	50175	772544	113.844
1432	64609	994785	123.854
1433	5202	80095.2	53.4814
1434	24922	383724	90.1585
1435	16100	247892	77.9389
1436	44493	685059	109.373
1437	15150	233265	76.3748
1438	24061	370467	89.1081
1439	12745	196235	72.0984
1440	17719	272819	80.4684
1441	22334	343877	86.923
1442	28487	438614	94.2674
1443	17170	264366	79.6286
1444	3670	56507	47.6103
1445	33338	513305	99.3403
1446	7812	120281	61.2444
1447	5306	81696.5	53.8354
1448	17903	275652	80.746
1449	11460	176450	69.589
1450	8262	127210	62.3985
1451	27086	417043	92.696
1452	15119	232787	76.3227
1453	33143	510303	99.1463
1454	23964	368974	88.9882
1455	83589	1.28702e+06	134.957
1456	54115	833209	116.749
1457	46338	713466	110.864
1458	25186	387789	90.4758
1459	21306	328048	85.5683
1460	26079	401538	91.5327
1461	10308	158712	67.1744
1462	22105	340351	86.6249
1463	17383	267646	79.9566
1464	49871	767864	113.613
1465	7487	115277	60.3831
1466	33392	514137	99.394
1467	32754	504313	98.7569
1468	25298	389513	90.6097
1469	6575	101235	57.8244
1470	18825	289849	82.109
1471	27755	427344	93.4529
1472	9274	142792	64.8487
1473	14858	228769	75.8809
1474	24426	376087	89.5564
1475	12791	196943	72.1851
1476	23349	359505	88.2203
1477	34128	525469	100.119
1478	33257	512058	99.2598
1479	28644	441032	94.4402
1480	34538	531782	100.518
1481	23547	362553	88.469
1482	29769	458353	95.6608
1483	28382	436998	94.1514
1484	7762	119512	61.1135
1485	16659	256499	78.8307
1486	15120	232803	76.3243
1487	12917	198883	72.4213
1488	24816	382092	90.0305
1489	52691	811283	115.715
1490	11081	170614	68.8133
1491	12564	193448	71.7555
1492	24774	381445	89.9797
1493	15869	244335	77.5644
1494	5960	91766.1	55.9622
1495	46587	717300	111.062
1496	31779	489301	97.7671
1497	4768	73412.9	51.9507
1498	34577	532382	100.556
1499	39890	614186	105.463
1500	35600	548133	101.538
1501	11625	178990	69.9214
1502	11166	171923	68.9888
1503	16267	250463	78.2075
1504	15591	240055	77.1088
1505	29078	447714	94.9148
1506	18106	278778	81.0501
1507	10231	157527	67.0067
1508	29593	455643	95.4719
1509	20799	320242	84.8842
1510	6553	100897	57.7598
1511	35090	540281	101.051
1512	5461	84083	54.3546
1513	22111	340443	86.6327
1514	17888	275422	80.7235
1515	25972	399891	91.4073
1516	9874	152030	66.2181
1517	26675	410715	92.2247
1518	18249	280980	81.2629
1519	26060	401246	91.5104
1520	26505	408097	92.0284
1521	6277	96647	56.9373
1522	25123	386819	90.4003
1523	19349	297917	82.8639
1524	29294	451040	95.1493
1525	28923	445327	94.7459
1526	16403	252557	78.4248
1527	11559	177974	69.7888
1528	25416	391330	90.7503
1529	7671	118110	60.8737
1530	24733	380814	89.93
1531	15778	242934	77.4158
1532	10877	167473	68.3884
1533	28476	438445	94.2552
1534	21972	338303	86.4508
1535	30830	474690	96.784
1536	43440	668846	108.503
1537	20995	323260	85.15
1538	11816	181931	70.3023
1539	16348	251710	78.3371
1540	24916	383632	90.1513
1541	20343	313221	84.2592
1542	22386	344677	86.9904
1543	22439	345493	87.059
1544	4261	65606.6	50.0399
1545	17270	265906	79.7829
1546	46136	710356	110.703
1547	9270	142730	64.8394
1548	28162	433610	93.9075
1549	23583	363107	88.514
1550	10179	156726	66.893
1551	29320	451440	95.1774
1552	28020	431424	93.7494
1553	16417	252773	78.4471
1554	35388	544869	101.336
1555	15273	235158	76.5809
1556	22995	354054	87.7722
1557	13682	210662	73.8237
1558	10450	160899	67.4815
1559	46229	711788	110.777
1560	22746	350220	87.4542
1561	36216	557618	102.12
1562	27110	417413	92.7233
1563	11007	169475	68.6597
1564	5576	85853.7	54.7335
1565	10091	155371	66.6997
1566	10708	164871	68.0323
1567	36392	560328	102.286
1568	17414	268123	80.0041
1569	8122	125054	62.0441
1570	37324	574678	103.151
1571	28766	442910	94.5741
1572	35349	544269	101.299
1573	20875	321412	84.9874
1574	36622	563869	102.501
1575	29511	454381	95.3836
1576	36916	568396	102.774
1577	16519	254343	78.6093
1578	30165	464451	96.0831
1579	3963	61018.3	48.845
1580	32818	505299	98.8211
1581	28561	439754	94.3489
1582	4212	64852.2	49.8473
1583	26984	415473	92.5795
1584	8884	136787	63.9267
1585	4418	68023.9	50.6471
1586	14617	225058	75.4684
1587	25010	385079	90.2645
1588	9642	148458	65.6954
1589	7144	109996	59.4465
1590	11400	175526	69.4674
1591	44153	679824	109.094
1592	16209	249570	78.1144
1593	5034	77508.5	52.8993
1594	11430	175988	69.5282
1595	28835	443972	94.6497
1596	13126	202101	72.8098
1597	40810	628352	106.268
1598	19508	300365	83.0903
1599	6148	94660.8	56.5445
1600	2907	44759.1	44.0515
1601	4924	75814.8	52.5112
1602	8239	126856	62.3406
1603	11985	184533	70.6358
1604	19180	295314	82.6219
1605	8072	124285	61.9165
1606	16826	259070	79.0933
1607	10667	164240	67.9454
1608	29712	457476	95.5997
1609	25414	391299	90.748
1610	35524	546963	101.466
1611	56395	868314	118.366
1612	34451	530442	100.434
1613	33854	521250	99.8503
1614	12365	190384	71.3746
1615	51844	798242	115.092
1616	12626	194403	71.8733
1617	16698	257099	78.8922
1618	42160	649138	107.427
1619	18439	283905	81.5439
1620	48441	745846	112.517
1621	14458	222610	75.1938
1622	9342	143839	65.0068
1623	37061	570628	102.909
1624	14945	230108	76.0287
1625	11158	171800	68.9723
1626	21774	335254	86.1903
1627	23589	363200	88.5215
1628	6181	95168.9	56.6455
1629	31256	481249	97.2278
1630	15212	234219	76.4788
1631	15830	243735	77.5008
1632	7951	122422	61.6055
1633	32522	500741	98.5231
1634	6755	104007	58.3473
1635	18099	278670	81.0396
1636	6013	92582.2	56.1276
1637	14258	219530	74.8454
1638	11570	178143	69.811
1639	27864	429022	93.5751
1640	14604	224858	75.446
1641	24830	382308	90.0474
1642	22487	346232	87.121
1643	11485	176835	69.6396
1644	32206	495876	98.203
1645	4827	74321.3	52.1641
1646	11010	169521	68.666
1647	25903	398828	91.3263
1648	30293	466421	96.2188
1649	33527	516215	99.5277
1650	22023	339088	86.5176
1651	22286	343138	86.8607
1652	30595	471071	96.5375
1653	50298	774438	113.936
1654	46034	708785	110.621
1655	22822	351390	87.5515
1656	25783	396981	91.1851
1657	13205	203317	72.9556
1658	23597	363323	88.5316
1659	30050	462680	95.9608
1660	37359	575217	103.184
1661	49133	756501	113.05
1662	38130	587088	103.889
1663	28772	443002	94.5807
1664	16595	255513	78.7296
1665	7354	113230	60.0234
1666	39958	615233	105.523
1667	15535	239192	77.0163
1668	2652	40832.8	42.7238
1669	11475	176681	69.6194
1670	29457	453549	95.3254
1671	8406	129427	62.7589
1672	4425	68131.7	50.6738
1673	5594	86130.8	54.7924
1674	17071	262842	79.4753
1675	22412	345078	87.0241
1676	23039	354731	87.8281
1677	11146	171615	68.9476
1678	14632	225289	75.4942
1679	12212	188028	71.079
1680	65580	1.00974e+06	124.471
1681	53504	823801	116.308
1682	15983	246090	77.7497
1683	16545	254743	78.6505
1684	5135	79063.6	53.2508
1685	34496	531135	100.477
1686	17430	268370	80.0286
1687	18342	282412	81.4007
1688	13697	210893	73.8506
1689	17245	265521	79.7444
1690	36536	562545	102.42
1691	13042	200808	72.6542
1692	27889	429407	93.6031
1693	51730	796487	115.008
1694	11591	178467	69.8532
1695	19002	292574	82.3655
1696	30782	473950	96.7338
1697	26226	403802	91.7043
1698	5367	82635.7	54.041
1699	18599	286369	81.7791
1700	20934	322321	85.0674
1701	31587	486345	97.5698
1702	73346	1.12931e+06	129.203
1703	27395	421801	93.0471
1704	29544	454889	95.4192
1705	28686	441678	94.4864
1706	18178	279887	81.1574
1707	7798	120066	61.2078
1708	10232	157542	67.0089
1709	10778	165949	68.1802
1710	24506	377319	89.6541
1711	31359	482835	97.3344
1712	20366	313575	84.291
1713	10918	168104	68.4742
1714	8662	133369	63.3897
1715	26769	412162	92.3329
1716	32910	506715	98.9134
1717	30728	473119	96.6772
1718	10492	161545	67.5718
1719	2912	44836.1	44.0768
1720	8092	124593	61.9676
1721	39211	603732	104.861
1722	29064	447498	94.8996
1723	49280	758764	113.163
1724	25269	389067	90.575
1725	22177	341459	86.7188
1726	31350	482696	97.3251
1727	19036	293097	82.4146
1728	11345	174679	69.3555
1729	32727	503898	98.7297
1730	19846	305569	83.5674
1731	2976	45821.5	44.3973
1732	8461	130274	62.8955
1733	11947	183948	70.5611
1734	10081	155217	66.6777
1735	10571	162762	67.7409
1736	11875	182839	70.4191
1737	42840	659607	108.001
1738	39700	611261	105.295
1739	28118	432933	93.8586
1740	17031	262226	79.4132
1741	32927	506977	98.9304
1742	37549	578142	103.358
1743	4800	73905.6	52.0666
1744	41211	634526	106.615
1745	12984	199915	72.5463
1746	20307	312667	84.2095
1747	6756	104022	58.3502
1748	18133	279194	81.0903
1749	40417	622301	105.925
1750	5415	83374.8	54.2016
1751	18128	279117	81.0829
1752	11319	174279	69.3024
1753	54785	843525	117.228
1754	23945	368681	88.9646
1755	27504	423479	93.1704
1756	3167	48762.3	45.3275
1757	10752	165549	68.1254
1758	26545	408713	92.0746
1759	43685	672618	108.707
1760	8073	124300	61.919
1761	11510	177219	69.6901
1762	37970	584624	103.743
1763	23773	366033	88.7511
1764	19573	301365	83.1824
1765	12187	187643	71.0305
1766	15057	231833	76.2182
1767	2901	44666.7	44.0212
1768	10789	166118	68.2034
1769	58571	901818	119.869
1770	32346	498031	98.3451
1771	18232	280718	81.2376
1772	4661	71765.4	51.5591
1773	32651	502727	98.6532
1774	4302	66237.9	50.1999
1775	15156	233357	76.3849
1776	8526	131275	63.0562
1777	18531	285322	81.6793
1778	14439	222317	75.1608
1779	11290	173832	69.2432
1780	34464	530642	100.446
1781	13955	214865	74.3115
1782	9341	143823	65.0045
1783	10501	161684	67.5911
1784	9905	152507	66.2873
1785	29907	460478	95.8084
1786	56461	869330	118.412
1787	28590	440200	94.3808
1788	13864	213464	74.1496
1789	14232	219130	74.7999
1790	36357	559789	102.253
1791	12152	187104	70.9624
1792	5670	87301	55.0394
1793	28038	431701	93.7695
1794	38721	596187	104.423
1795	6330	97463	57.0971
1796	6658	102513	58.0667
1797	9227	142068	64.739
1798	16549	254805	78.6568
1799	7022	108118	59.1062
1800	20754	319549	84.8229
1801	57268	881755	118.973
1802	26639	410161	92.1832
1803	21099	324861	85.2903
1804	28258	435088	94.0141
1805	25213	388205	90.5081
1806	21461	330435	85.7753
1807	42106	648306	107.381
1808	16070	247430	77.8905
1809	35644	548811	101.58
1810	8320	128103	62.5442
1811	9225	142037	64.7343
1812	13992	215435	74.3771
1813	11398	175495	69.4633
1814	12316	189629	71.2802
1815	23214	357426	88.05
1816	16760	258054	78.9897
1817	8095	124639	61.9752
1818	32144	494921	98.1399
1819	36879	567826	102.74
1820	9229	142099	64.7437
1821	5518	84960.6	54.5431
1822	18039	277746	80.95
1823	26327	405357	91.8219
1824	8053	123992	61.8679
1825	9150	140883	64.5584
1826	11640	179221	69.9515
1827	32951	507347	98.9545
1828	16552	254851	78.6616
1829	12953	199437	72.4885
1830	29547	454935	95.4224
1831	35081	540142	101.042
1832	16954	261041	79.2933
1833	28801	443449	94.6125
1834	35057	539773	101.019
1835	35196	541913	101.153
1836	13604	209461	73.6831
1837	32550	501172	98.5514
1838	11996	184702	70.6575
1839	2800	43111.6	43.5043
1840	19130	294545	82.5501
1841	49838	767356	113.588
1842	30857	475105	96.8123
1843	11167	171938	68.9908
1844	35518	546871	101.46
1845	28015	431347	93.7438
1846	14279	219854	74.8822
1847	39174	603162	104.828
1848	19158	294976	82.5903
1849	15585	239962	77.0989
1850	18873	290588	82.1787
1851	21298	327925	85.5576
1852	14298	220146	74.9154
1853	10938	168412	68.516
1854	23317	359012	88.18
1855	8826	135894	63.7872
1856	16595	255513	78.7296
1857	22871	352145	87.6141
1858	4666	71842.4	51.5776
1859	23571	362923	88.499
1860	12854	197913	72.3034
1861	7317	112660	59.9225
1862	14243	219299	74.8192
1863	24336	374701	89.4463
1864	10906	167920	68.4491
1865	20197	310973	84.0572
1866	7237	111428	59.7033
1867	13047	200885	72.6635
1868	2863	44081.6	43.8281
1869	21901	337210	86.3576
1870	3936	60602.6	48.7339
1871	9729	149797	65.8924
1872	16715	257361	78.9189
1873	13933	214526	74.2724
1874	14559	224165	75.3685
1875	14376	221347	75.0514
1876	21468	330543	85.7847
1877	21755	334962	86.1653
1878	6123	94275.8	56.4678
1879	9061	139512	64.3484
1880	33028	508532	99.0315
1881	2668	41079.2	42.8096
1882	22552	347233	87.2049
1883	11502	177096	69.6739
1884	18516	285091	81.6573
1885	21529	331482	85.8658
1886	7300	112398	59.8761
1887	29166	449069	95.0105
1888	24185	372376	89.2609
1889	17695	272450	80.4321
1890	6699	103145	58.1856
1891	16245	250124	78.1722
1892	5527	85099.2	54.5727
1893	21383	329234	85.6713
1894	16244	250109	78.1706
1895	35699	549658	101.632
1896	21520	331343	85.8539
1897	12989	199992	72.5556
1898	4975	76600.1	52.6919
1899	9202	141683	64.6805
1900	12114	186519	70.8884
1901	18217	280487	81.2153
1902	5284	81357.7	53.7609
1903	11693	180037	70.0575
1904	10643	163870	67.8944
1905	15346	236282	76.7027
1906	22472	346001	87.1017
1907	14903	229461	75.9575
1908	22286	343138	86.8607
1909	28103	432702	93.8419
1910	13300	204780	73.1301
1911	17131	263766	79.5683
1912	47160	726123	111.516
1913	3551	54674.7	47.0901
1914	5627	86638.9	54.8999
1915	11859	182593	70.3874
1916	15438	237699	76.8557
1917	16510	254204	78.595
1918	16691	256991	78.8812
1919	36029	554739	101.944
1920	17721	272850	80.4715
1921	8872	136602	63.8979
1922	12937	199191	72.4587
1923	12419	191215	71.4784
1924	12717	195804	72.0456
1925	10962	168782	68.566
1926	19846	305569	83.5674
1927	16552	254851	78.6616
1928	31593	486437	97.5759
1929	9945	153123	66.3765
1930	50650	779858	114.202
1931	33243	511842	99.2459
1932	34838	536401	100.808
1933	21883	336933	86.3339
1934	22320	343661	86.9048
1935	14847	228599	75.8622
1936	17627	271403	80.3289
1937	13763	211909	73.9691
1938	18138	279271	81.0978
1939	12263	188813	71.1778
1940	40860	629121	106.311
1941	12525	192847	71.6812
1942	13236	203795	73.0126
1943	18204	280287	81.196
1944	3361	51749.3	46.2348
1945	4328	66638.2	50.3008
1946	9121	140436	64.4901
1947	20742	319365	84.8065
1948	21234	326940	85.4718
1949	24717	380568	89.9106
1950	32433	499371	98.4332
1951	30428	468500	96.3615
1952	19954	307232	83.7187
1953	15712	241918	77.3077
1954	7000	107779	59.0444
1955	9725	149736	65.8834
1956	46230	711803	110.778
1957	31038	477892	97.0012
1958	14900	229415	75.9524
1959	41588	640330	106.939
1960	6327	97416.8	57.088
1961	19667	302813	83.3154
1962	18357	282643	81.4229
1963	13535	208398	73.5583
1964	6248	96200.5	56.8494
1965	10943	168489	68.5264
1966	3474	53489.2	46.7472
1967	25634	394687	91.0091
1968	17039	262349	79.4256
1969	4525	69671.4	51.0527
1970	15895	244735	77.6067
1971	18272	281334	81.297
1972	19409	298840	82.9495
1973	5404	83205.4	54.1649
1974	12233	188352	71.1197
1975	12715	195773	72.0418
1976	8164	125701	62.1508
1977	10675	164363	67.9624
1978	14817	228137	75.8111
1979	12644	194680	71.9075
1980	2799	43096.2	43.4991
1981	9378	144393	65.0902
1982	14045	216251	74.4709
1983	7633	117525	60.773
1984	3864	59494	48.4349
1985	8672	133523	63.4141
1986	8014	123392	61.7678
1987	10739	165348	68.0979
1988	21200	326416	85.4262
1989	9558	147165	65.5041
1990	10051	154755	66.6115
1991	21838	336240	86.2747
1992	13028	200592	72.6282
1993	3878	59709.6	48.4933
1994	8954	137865	64.0941
1995	3762	57923.5	48.0049
1996	5796	89241	55.4441
1997	5145	79217.6	53.2853
1998	18050	277916	80.9664
1999	15854	244104	77.5399
[truncated: 242 more rows]

## Sheet: 8067-R
Label	Size (Voxel)	Volume (µm^3)	e.d. (µm)									Statistical: Size (Voxel)	Statistical: Volume (µm^3)	e.d. calculated by volume	Statistical: e.d. (µm)
1	23498	361799	88.4076								sum	38385051	5.91015e+08	not applicable	not applicable
2	3882	59771.2	48.51								ave.	14994.2	230865	76.112	72.7909
3	44693	688138	109.537								min	689	10608.5	27.2617	27.2617
4	15429	237560	76.8408								q1	8051.25	123965	61.8634	61.8634
5	33158	510534	99.1612								median	12975.5	199784	72.5305	72.5305
6	18078	278347	81.0083								q3	19922.2	306743	83.6743	83.6743
7	13775	212094	73.9906								max	75122	1.15665e+06	130.237	130.237
8	10944	168505	68.5285								sd	not applicable	145340	not applicable	15.8699
9	23340	359366	88.209
10	12510	192616	71.6525
11	6828	105131	58.5568
12	18796	289402	82.0668
13	27923	429930	93.6411
14	22916	352838	87.6716
15	7793	119989	61.1947
16	16378	252172	78.385
17	21459	330404	85.7727
18	18661	287323	81.8699
19	35074	540034	101.036
20	26283	404679	91.7707
21	10445	160822	67.4707
22	32858	505915	98.8613
23	16856	259532	79.1402
24	28194	434103	93.9431
25	14536	223811	75.3288
26	43469	669292	108.527
27	18598	286353	81.7776
28	11237	173016	69.1347
29	6071	93475.2	56.3075
30	15514	238869	76.9816
31	9722	149690	65.8766
32	26049	401076	91.4976
33	58712	903989	119.965
34	9516	146518	65.408
35	24062	370483	89.1093
36	7089	109149	59.2936
37	9337	143762	64.9952
38	27961	430516	93.6836
39	15976	245982	77.7383
40	22648	348711	87.3285
41	14244	219315	74.8209
42	13820	212787	74.0711
43	3328	51241.2	46.0829
44	31498	484975	97.478
45	5009	77123.6	52.8116
46	14962	230370	76.0576
47	12553	193279	71.7345
48	19106	294175	82.5155
49	15375	236729	76.751
50	26734	411623	92.2927
51	15479	238330	76.9237
52	12937	199191	72.4587
53	13025	200546	72.6226
54	6903	106285	58.7704
55	28141	433287	93.8842
56	12300	189383	71.2493
57	43812	674573	108.812
58	12218	188121	71.0907
59	9871	151984	66.2114
60	32007	492812	98.0003
61	6695	103083	58.1741
62	12302	189414	71.2532
63	12045	185457	70.7535
64	6218	95738.5	56.7583
65	11888	183040	70.4448
66	16278	250632	78.2251
67	18543	285507	81.6969
68	14706	226428	75.6213
69	8203	126302	62.2496
70	11710	180299	70.0914
71	13038	200746	72.6467
72	15246	234743	76.5358
73	14120	217406	74.6032
74	34674	533876	100.65
75	10618	163485	67.8412
76	9322	143531	64.9604
77	6379	98217.5	57.244
78	15633	240701	77.178
79	10057	154848	66.6247
80	11974	184364	70.6142
81	6495	100004	57.5889
82	2589	39862.8	42.3828
83	7905	121713	61.4865
84	10048	154709	66.6048
85	23669	364432	88.6215
86	28635	440893	94.4303
87	17487	269247	80.1157
88	10537	162238	67.6682
89	11854	182516	70.3775
90	10543	162331	67.6811
91	9623	148165	65.6522
92	12622	194341	71.8657
93	16510	254204	78.595
94	15738	242318	77.3504
95	10507	161776	67.604
96	14651	225581	75.5269
97	9010	138727	64.2275
98	7726	118957	61.0189
99	34959	538264	100.925
100	26272	404510	91.7579
101	3927	60464	48.6967
102	19305	297239	82.801
103	44304	682149	109.218
104	11327	174402	69.3188
105	14468	222764	75.2111
106	12625	194387	71.8714
107	6298	96970.3	57.0007
108	15241	234666	76.5274
109	5419	83436.3	54.2149
110	2962	45605.9	44.3276
111	12202	187874	71.0596
112	18227	280641	81.2302
113	26070	401400	91.5221
114	14942	230062	76.0237
115	18893	290896	82.2078
116	13602	209430	73.6795
117	7048	108518	59.179
118	10341	159220	67.246
119	13546	208568	73.5783
120	12597	193956	71.8183
121	13389	206150	73.2929
122	15074	232094	76.2469
123	59250	912272	120.33
124	3285	50579.1	45.8836
125	16375	252126	78.3802
126	24677	379952	89.8621
127	11994	184672	70.6535
128	22100	340274	86.6184
129	16701	257145	78.8969
130	8983	138311	64.1632
131	15075	232110	76.2486
132	7097	109273	59.3159
133	7293	112290	59.8569
134	3253	50086.4	45.7341
135	5027	77400.7	52.8748
136	4824	74275.1	52.1533
137	2803	43157.8	43.5198
138	13379	205996	73.2746
139	2663	41002.2	42.7828
140	4882	75168.2	52.3615
141	5053	77801	52.9658
142	34835	536354	100.806
143	6878	105901	58.6993
144	33289	512551	99.2917
145	12656	194864	71.9302
146	6591	101482	57.8713
147	9239	142253	64.7671
148	18877	290649	82.1845
149	12129	186750	70.9176
150	12118	186581	70.8962
151	10593	163100	67.7879
152	11764	181130	70.199
153	5347	82327.8	53.9737
154	4817	74167.3	52.128
155	7715	118788	60.9899
156	17067	262781	79.4691
157	12038	185349	70.7398
158	10916	168074	68.47
159	11422	175865	69.512
160	19961	307340	83.7285
161	25073	386049	90.3402
162	4774	73505.3	51.9725
163	26120	402170	91.5806
164	17447	268631	80.0546
165	10788	166103	68.2013
166	29842	459477	95.7389
167	21164	325862	85.3778
168	10679	164425	67.9708
169	4705	72442.9	51.7209
170	23123	356025	87.9348
171	13608	209522	73.6903
172	1976	30424.5	38.7324
173	7295	112321	59.8624
174	11069	170429	68.7884
175	13148	202440	72.8505
176	7209	110997	59.6263
177	7525	115862	60.485
178	25746	396411	91.1414
179	21379	329172	85.666
180	24445	376380	89.5796
181	13627	209815	73.7246
182	15206	234127	76.4688
183	7343	113060	59.9934
184	21427	329912	85.73
185	16157	248769	78.0308
186	27502	423448	93.1681
187	13096	201639	72.7543
188	9016	138819	64.2417
189	24508	377350	89.6565
190	12028	185195	70.7202
191	9326	143592	64.9697
192	6612	101805	57.9327
193	38086	586410	103.849
194	4363	67177.1	50.436
195	20977	322983	85.1256
196	5943	91504.4	55.9089
197	16095	247815	77.9309
198	19861	305800	83.5884
199	23222	357549	88.0601
200	25270	389082	90.5762
201	23743	365571	88.7138
202	30295	466452	96.2209
203	17481	269155	80.1065
204	10027	154386	66.5584
205	9694	149259	65.8133
206	11598	178574	69.8672
207	7593	116909	60.6667
208	7354	113230	60.0234
209	10462	161083	67.5073
210	3924	60417.8	48.6843
211	28400	437275	94.1713
212	10869	167350	68.3716
213	14817	228137	75.8111
214	6658	102513	58.0667
215	11695	180068	70.0615
216	22570	347510	87.2281
217	11321	174309	69.3065
218	8716	134200	63.5211
219	21358	328849	85.6379
220	10419	160421	67.4147
221	26844	413317	92.4191
222	12338	189968	71.3226
223	13078	201362	72.721
224	37398	575817	103.22
225	5490	84529.5	54.4507
226	17311	266537	79.846
227	4322	66545.8	50.2775
228	6659	102529	58.0696
229	4897	75399.1	52.415
230	17434	268431	80.0347
231	11258	173339	69.1777
232	9102	140143	64.4453
233	9399	144716	65.1388
234	7744	119234	61.0662
235	23964	368974	88.9882
236	19277	296808	82.761
237	16570	255128	78.6901
238	9400	144732	65.1411
239	8125	125101	62.0517
240	8066	124192	61.9011
241	5531	85160.8	54.5859
242	5989	92212.6	56.0528
243	11350	174756	69.3656
244	19182	295345	82.6248
245	8002	123207	61.737
246	3898	60017.5	48.5765
247	3961	60987.5	48.8368
248	18045	277839	80.9589
249	24336	374701	89.4463
250	9316	143438	64.9465
251	5750	88532.8	55.297
252	7993	123068	61.7138
253	6369	98063.5	57.2141
254	10818	166565	68.2645
255	7506	115570	60.4341
256	6417	98802.5	57.3575
257	21671	333668	86.0542
258	19222	295961	82.6822
259	8952	137834	64.0893
260	13002	200192	72.5798
261	17631	271465	80.335
262	4340	66823	50.3472
263	27287	420138	92.9247
264	8025	123561	61.7961
265	30318	466806	96.2453
266	6015	92613	56.1338
267	11979	184441	70.6241
268	12086	186088	70.8337
269	22182	341536	86.7254
270	14776	227506	75.7411
271	12488	192278	71.6105
272	24117	371329	89.1772
273	5299	81588.7	53.8118
274	18019	277439	80.92
275	14892	229292	75.9388
276	18926	291404	82.2556
277	12749	196296	72.106
278	24850	382615	90.0716
279	23322	359089	88.1863
280	12284	189137	71.2184
281	5317	81865.8	53.8726
282	5867	90334.2	55.6696
283	4386	67531.2	50.5245
284	14389	221547	75.074
285	15990	246198	77.761
286	8574	132014	63.1743
287	7680	118249	60.8975
288	10461	161068	67.5051
289	8020	123484	61.7832
290	10383	159867	67.337
291	14129	217544	74.619
292	14896	229354	75.9456
293	1818	27991.7	37.6713
294	9474	145871	65.3116
295	15101	232510	76.2924
296	41368	636943	106.75
297	14651	225581	75.5269
298	19164	295068	82.599
299	19505	300318	83.086
300	8938	137618	64.0559
301	10203	157096	66.9456
302	18310	281919	81.3533
303	9678	149012	65.777
304	9348	143931	65.0208
305	8874	136633	63.9027
306	11339	174587	69.3432
307	8376	128965	62.6842
308	11829	182131	70.328
309	8989	138404	64.1775
310	22577	347618	87.2371
311	12634	194526	71.8885
312	8810	135648	63.7487
313	4399	67731.4	50.5744
314	7693	118449	60.9319
315	9158	141006	64.5772
316	20624	317548	84.6454
317	15556	239516	77.051
318	23249	357965	88.0942
319	9343	143854	65.0092
320	11042	170014	68.7324
321	9220	141960	64.7226
322	6653	102436	58.0522
323	16575	255205	78.698
324	8704	134015	63.492
325	20402	314130	84.3406
326	9232	142145	64.7507
327	13528	208291	73.5457
328	13281	204488	73.0953
329	13884	213772	74.1852
330	8245	126948	62.3557
331	31622	486884	97.6058
332	2643	40694.3	42.6755
333	3901	60063.7	48.589
334	19827	305276	83.5407
335	4134	63651.2	49.5377
336	9666	148827	65.7498
337	4244	65344.9	49.9733
338	13792	212355	74.021
339	8942	137680	64.0655
340	28212	434380	93.9631
341	25567	393655	90.9297
342	15138	233080	76.3546
343	3156	48592.9	45.275
344	10895	167750	68.4261
345	4419	68039.3	50.6509
346	12127	186719	70.9137
347	23208	357334	88.0424
348	21040	323953	85.2108
349	12540	193078	71.7098
350	19993	307832	83.7732
351	15963	245782	77.7172
352	27140	417875	92.7575
353	16567	255082	78.6853
354	7491	115339	60.3938
355	26666	410576	92.2143
356	11932	183717	70.5316
357	11856	182547	70.3815
358	63739	981389	123.296
359	17490	269294	80.1203
360	25354	390376	90.6765
361	26035	400861	91.4812
362	16708	257253	78.9079
363	13835	213017	74.0978
364	6941	106871	58.878
365	10326	158989	67.2135
366	18026	277546	80.9305
367	4181	64374.9	49.7247
368	2802	43142.4	43.5146
369	11012	169552	68.6701
370	17157	264166	79.6085
371	5608	86346.4	54.838
372	7431	114415	60.2321
373	29900	460370	95.8009
374	12472	192031	71.5799
375	2250	34643.2	40.4458
376	3728	57400	47.8598
377	8918	137310	64.0081
378	23072	355240	87.8701
379	15852	244073	77.5367
380	30085	463219	95.9981
381	17961	276546	80.8331
382	33148	510380	99.1513
383	21452	330296	85.7634
384	9851	151676	66.1667
385	9091	139974	64.4194
386	12690	195388	71.9946
387	12330	189845	71.3072
388	6420	98848.7	57.3664
389	7645	117710	60.8049
390	9999	153955	66.4964
391	9247	142376	64.7857
392	8306	127887	62.5091
393	3919	60340.8	48.6636
394	16206	249524	78.1096
395	3521	54212.8	46.9571
396	19561	301181	83.1654
397	15421	237437	76.8275
398	4641	71457.5	51.4853
399	25730	396165	91.1225
400	24973	384509	90.22
401	35766	550689	101.696
402	13629	209846	73.7282
403	7090	109165	59.2963
404	8261	127195	62.396
405	8740	134570	63.5794
406	11526	177466	69.7224
407	26752	411901	92.3134
408	5140	79140.6	53.2681
409	6826	105100	58.551
410	8094	124623	61.9727
411	17521	269771	80.1676
412	6532	100573	57.6981
413	15407	237222	76.8042
414	29366	452148	95.2271
415	5348	82343.2	53.9771
416	8984	138327	64.1656
417	4682	72088.8	51.6364
418	8240	126871	62.3431
419	6450	99310.7	57.4556
420	5494	84591.1	54.4639
421	12197	187797	71.0499
422	6594	101528	57.88
423	13911	214188	74.2333
424	26805	412717	92.3743
425	21761	335054	86.1732
426	14725	226721	75.6538
427	30461	469008	96.3963
428	13075	201316	72.7154
429	19418	298979	82.9623
430	12309	189522	71.2667
431	6732	103653	58.281
432	26315	405172	91.8079
433	7082	109042	59.274
434	13729	211385	73.9081
435	11279	173663	69.2207
436	5444	83821.3	54.2982
437	14059	216466	74.4956
438	6834	105223	58.5739
439	3112	47915.5	45.0636
440	12162	187258	70.9819
441	11539	177666	69.7486
442	8623	132768	63.2944
443	10938	168412	68.516
444	9482	145994	65.33
445	12148	187043	70.9546
446	4321	66530.4	50.2737
447	22437	345462	87.0564
448	13291	204642	73.1136
449	9094	140020	64.4264
450	10617	163470	67.8391
451	10169	156572	66.8711
452	12964	199607	72.509
453	7395	113861	60.1347
454	16083	247630	77.9115
455	9860	151814	66.1868
456	10579	162885	67.758
457	18664	287370	81.8743
458	27572	424526	93.2471
459	34786	535600	100.758
460	18772	289032	82.0319
461	11519	177358	69.7082
462	34846	536524	100.816
463	19098	294052	82.504
464	8631	132892	63.314
465	17304	266430	79.8352
466	6889	106070	58.7306
467	15906	244905	77.6246
468	12785	196851	72.1738
469	7640	117633	60.7916
470	4474	68886.2	50.8602
471	3899	60032.9	48.5807
472	2595	39955.2	42.4155
473	17265	265829	79.7752
474	9736	149905	65.9082
475	5154	79356.1	53.3164
476	4069	62650.4	49.2767
477	18411	283474	81.5026
478	13317	205042	73.1613
479	24969	384448	90.2152
480	10970	168905	68.5827
481	13477	207505	73.4531
482	11594	178513	69.8592
483	25175	387619	90.4626
484	15220	234342	76.4922
485	18175	279840	81.1529
486	14638	225381	75.5045
487	11038	169952	68.7241
488	12923	198975	72.4325
489	18060	278070	80.9814
490	33262	512135	99.2648
491	8184	126009	62.2015
492	18335	282304	81.3903
493	10160	156434	66.8514
494	15008	231078	76.1354
495	11235	172985	69.1306
496	18152	279486	81.1186
497	10179	156726	66.893
498	4710	72519.9	51.7392
499	11310	174140	69.2841
500	16519	254343	78.6093
501	10345	159282	67.2547
502	38404	591306	104.137
503	2250	34643.2	40.4458
504	28778	443095	94.5873
505	14279	219854	74.8822
506	9875	152045	66.2204
507	4401	67762.2	50.582
508	9997	153924	66.4919
509	6617	101882	57.9473
510	7971	122729	61.6571
511	14533	223765	75.3236
512	13182	202963	72.9132
513	32689	503313	98.6915
514	5473	84267.8	54.3944
515	27475	423033	93.1376
516	5405	83220.8	54.1682
517	14668	225843	75.5561
518	13334	205304	73.1924
519	6959	107148	58.9289
520	11499	177050	69.6679
521	6216	95707.8	56.7522
522	13820	212787	74.0711
523	3001	46206.4	44.5213
524	9424	145101	65.1965
525	26370	406019	91.8719
526	41275	635511	106.67
527	14454	222548	75.1868
528	29504	454273	95.3761
529	33500	515800	99.501
530	15215	234265	76.4839
531	7645	117710	60.8049
532	11798	181654	70.2665
533	13492	207736	73.4804
534	18963	291973	82.3092
535	9459	145640	65.2771
536	10022	154309	66.5473
537	9584	147565	65.5634
538	3625	55814.1	47.4149
539	8900	137033	63.965
540	29413	452872	95.2779
541	5849	90057.1	55.6126
542	2823	43465.7	43.6231
543	8287	127595	62.4614
544	19007	292651	82.3728
545	19217	295884	82.675
546	10843	166950	68.317
547	8935	137572	64.0488
548	5788	89117.8	55.4186
549	4258	65560.4	50.0281
550	13240	203856	73.02
551	5877	90488.2	55.7012
552	11578	178266	69.827
553	12501	192478	71.6354
554	7386	113722	60.1103
555	16330	251433	78.3083
556	6983	107517	58.9965
557	5683	87501.2	55.0814
558	2932	45144	44.1774
559	19231	296100	82.6951
560	16829	259116	79.098
561	6928	106670	58.8412
562	10782	166010	68.1887
563	2797	43065.4	43.4887
564	13973	215142	74.3434
565	19970	307478	83.7411
566	25000	384925	90.2525
567	12212	188028	71.079
568	8572	131983	63.1694
569	15110	232649	76.3075
570	20208	311143	84.0724
571	7697	118511	60.9424
572	3949	60802.8	48.7875
573	12387	190723	71.4169
574	19938	306985	83.6963
575	13784	212232	74.0067
576	17561	270387	80.2285
577	13767	211970	73.9762
578	7691	118418	60.9266
579	6488	99895.7	57.5682
580	45391	698885	110.104
581	31910	491318	97.9012
582	6825	105085	58.5482
583	21626	332976	85.9946
584	12447	191646	71.5321
585	19733	303829	83.4085
586	9708	149474	65.8449
587	12610	194156	71.843
588	10140	156126	66.8075
589	27565	424418	93.2392
590	30556	470471	96.4964
591	5484	84437.1	54.4308
592	5164	79510.1	53.3508
593	27084	417012	92.6937
594	27181	418506	92.8042
595	7304	112460	59.887
596	26737	411670	92.2961
597	19699	303306	83.3605
598	20596	317117	84.6071
599	14188	218453	74.7228
600	23706	365001	88.6677
601	2321	35736.4	40.8668
602	16806	258762	79.0619
603	4568	70333.5	51.2139
604	17024	262119	79.4023
605	4325	66592	50.2892
606	8062	124131	61.8909
607	22541	347064	87.1907
608	26719	411392	92.2754
609	10131	155987	66.7877
610	12353	190199	71.3515
611	17169	264351	79.6271
612	9687	149151	65.7974
613	27289	420169	92.927
614	17119	263581	79.5497
615	13217	203502	72.9777
616	24816	382092	90.0305
617	15946	245521	77.6896
618	28055	431963	93.7884
619	24719	380598	89.9131
620	6404	98602.4	57.3187
621	18953	291819	82.2947
622	6194	95369	56.6852
623	11222	172785	69.1039
624	4823	74259.7	52.1497
625	12974	199761	72.5277
626	19864	305846	83.5926
627	8834	136017	63.8065
628	10034	154493	66.5739
629	7571	116571	60.608
630	33019	508394	99.0225
631	17770	273605	80.5456
632	13693	210831	73.8435
633	4576	70456.7	51.2438
634	12762	196497	72.1305
635	40944	630415	106.384
636	24043	370190	89.0858
637	16956	261072	79.2964
638	12326	189783	71.2995
639	14232	219130	74.7999
640	8657	133292	63.3775
641	16367	252003	78.3674
642	10430	160591	67.4384
643	4517	69548.2	51.0226
644	19451	299487	83.0092
645	34776	535446	100.749
646	24504	377288	89.6516
647	10556	162531	67.7089
648	13675	210554	73.8111
649	8067	124208	61.9037
650	25257	388882	90.5607
651	4264	65652.8	50.0516
652	17176	264459	79.6379
653	24700	380306	89.89
654	15550	239423	77.0411
655	4127	63543.4	49.5097
656	7136	109873	59.4243
657	33111	509810	99.1144
658	9303	143238	64.9163
659	12114	186519	70.8884
660	19942	307047	83.7019
661	11891	183086	70.4507
662	13294	204688	73.1191
663	17502	269478	80.1386
664	12517	192724	71.6659
665	3809	58647.2	48.204
666	7992	123053	61.7112
667	14764	227321	75.7206
668	6455	99387.6	57.4704
669	23513	362030	88.4264
670	31048	478046	97.0116
671	14186	218422	74.7192
672	9106	140205	64.4548
673	10060	154894	66.6313
674	11681	179852	70.0335
675	23645	364062	88.5915
676	19870	305938	83.6011
677	21403	329542	85.698
678	9949	153185	66.3854
679	14517	223518	75.2959
680	7425	114323	60.2159
681	14205	218714	74.7526
682	9296	143131	64.9
683	7886	121421	61.4372
684	20184	310773	84.0391
685	13669	210462	73.8003
686	29468	453719	95.3373
687	14635	225335	75.4994
688	23928	368419	88.9436
689	11401	175541	69.4694
690	19675	302936	83.3267
691	16562	255005	78.6774
692	13375	205935	73.2673
693	14153	217914	74.6613
694	12108	186427	70.8767
695	6500	100080	57.6037
696	21507	331143	85.8366
697	16606	255683	78.747
698	34693	534168	100.668
699	12364	190369	71.3727
700	26112	402046	91.5713
701	28554	439646	94.3412
702	14637	225366	75.5028
703	13213	203441	72.9703
704	21330	328418	85.6005
705	30233	465498	96.1552
706	3164	48716.1	45.3132
707	19375	298317	82.901
708	37171	572322	103.01
709	24916	383632	90.1513
710	9896	152369	66.2673
711	24190	372453	89.267
712	41141	633448	106.554
713	27096	417197	92.7074
714	13174	202840	72.8985
715	14608	224919	75.4529
716	7776	119727	61.1502
717	22166	341290	86.7045
718	11222	172785	69.1039
719	7368	113445	60.0614
720	21052	324138	85.227
721	19247	296346	82.718
722	18059	278054	80.9799
723	19514	300457	83.0988
724	32374	498462	98.3735
725	30803	474274	96.7558
726	18955	291850	82.2976
727	51012	785432	114.473
728	14465	222718	75.2059
729	17653	271803	80.3684
730	24841	382477	90.0607
731	13541	208491	73.5692
732	24685	380075	89.8718
733	6367	98032.7	57.2081
734	11183	172185	69.0238
735	12123	186658	70.9059
736	9301	143207	64.9116
737	9267	142684	64.8324
738	11672	179714	70.0155
739	16448	253250	78.4965
740	19146	294791	82.5731
741	20177	310665	84.0294
742	3235	49809.3	45.6496
743	39738	611846	105.329
744	12448	191662	71.534
745	43089	663441	108.21
746	41424	637805	106.798
747	28520	439122	94.3038
748	42694	657360	107.878
749	8028	123607	61.8038
750	19481	299949	83.0519
751	26743	411762	92.303
752	33329	513167	99.3314
753	24836	382400	90.0547
754	24166	372084	89.2375
755	14543	223919	75.3408
756	20545	316331	84.5372
757	16175	249046	78.0598
758	30917	476029	96.875
759	21072	324446	85.2539
760	11875	182839	70.4191
761	8670	133492	63.4092
762	28086	432440	93.823
763	7164	110304	59.5019
764	41781	643302	107.104
765	17168	264336	79.6255
766	23707	365017	88.6689
767	25245	388697	90.5464
768	22881	352299	87.6269
769	11090	170753	68.8319
770	27751	427282	93.4484
771	12282	189106	71.2146
772	10621	163532	67.8476
773	18282	281488	81.3118
774	11044	170044	68.7366
775	8525	131259	63.0537
776	41216	634603	106.619
777	18416	283551	81.51
778	27436	422432	93.0935
779	28204	434257	93.9542
780	5011	77154.4	52.8186
781	29035	447052	94.868
782	36247	558095	102.15
783	38896	598882	104.58
784	24643	379428	89.8208
785	11354	174818	69.3738
786	15860	244196	77.5497
787	23994	369436	89.0253
788	15648	240932	77.2026
789	16613	255790	78.7581
790	39321	605425	104.959
791	33841	521050	99.8375
792	18410	283459	81.5012
793	7627	117433	60.7571
794	19658	302674	83.3027
795	31065	478308	97.0293
796	18301	281780	81.34
797	7402	113969	60.1537
798	25031	385402	90.2898
799	29423	453026	95.2887
800	9595	147734	65.5885
801	6282	96724	56.9524
802	21476	330666	85.7953
803	17309	266507	79.8429
804	17466	268924	80.0836
805	9949	153185	66.3854
806	15177	233680	76.4201
807	41275	635511	106.67
808	11590	178451	69.8512
809	10557	162546	67.711
810	17334	266892	79.8814
811	21266	327433	85.5148
812	21954	338026	86.4272
813	24637	379336	89.8135
814	19433	299210	82.9836
815	5421	83467.1	54.2216
816	22199	341798	86.7475
817	29732	457784	95.6211
818	19396	298640	82.9309
819	16913	260409	79.2293
820	22525	346817	87.1701
821	24512	377411	89.6614
822	15423	237468	76.8308
823	25622	394502	90.9949
824	25366	390560	90.6908
825	3929	60494.8	48.705
826	24430	376149	89.5613
827	23969	369051	88.9944
828	8569	131937	63.162
829	10151	156295	66.8316
830	3859	59417	48.414
831	9169	141175	64.6031
832	34509	531335	100.49
833	21739	334715	86.1441
834	26287	404741	91.7754
835	17261	265768	79.7691
836	25918	399059	91.3439
837	36058	555185	101.972
838	29199	449577	95.0463
839	75122	1.15665e+06	130.237
840	25611	394333	90.9818
841	15779	242949	77.4175
842	18250	280995	81.2644
843	21417	329758	85.7167
844	16012	246537	77.7967
845	12205	187920	71.0654
846	10954	168659	68.5494
847	5532	85176.2	54.5892
848	10005	154047	66.5097
849	12348	190122	71.3419
850	26048	401061	91.4964
851	7877	121282	61.4138
852	7477	115123	60.3562
853	17216	265075	79.6997
854	12491	192324	71.6162
855	43011	662240	108.145
856	19030	293005	82.406
857	14716	226582	75.6384
858	20762	319673	84.8338
859	26283	404679	91.7707
860	24257	373485	89.3494
861	6735	103699	58.2897
862	17029	262196	79.4101
863	8163	125686	62.1483
864	27529	423864	93.1986
865	15012	231140	76.1422
866	25765	396704	91.1638
867	16727	257546	78.9378
868	32209	495922	98.206
869	17088	263104	79.5017
870	17142	263935	79.5853
871	30406	468161	96.3383
872	19424	299071	82.9708
873	21962	338149	86.4377
874	9546	146980	65.4766
875	6281	96708.6	56.9493
876	37665	579928	103.465
877	41862	644549	107.173
878	22114	340489	86.6366
879	16261	250371	78.1979
880	12304	189445	71.2571
881	11157	171784	68.9702
882	11423	175880	69.514
883	34936	537910	100.903
884	20516	315885	84.4974
885	21401	329511	85.6953
886	20356	313421	84.2772
887	14197	218591	74.7386
888	18813	289664	82.0916
889	23983	369266	89.0117
890	11573	178189	69.817
891	21442	330142	85.75
892	10220	157357	66.9827
893	25467	392115	90.811
894	14819	228168	75.8145
895	14913	229615	75.9744
896	29981	461617	95.8873
897	13986	215342	74.3664
898	3391	52211.2	46.3719
899	17613	271187	80.3077
900	6248	96200.5	56.8494
901	17316	266614	79.8537
902	21454	330327	85.766
903	40790	628044	106.25
904	9995	153893	66.4875
905	11452	176326	69.5728
906	23934	368512	88.951
907	31427	483882	97.4048
908	13513	208060	73.5185
909	45362	698439	110.08
910	20830	320720	84.9263
911	19226	296023	82.6879
912	25430	391546	90.767
913	14325	220562	74.9625
914	13657	210277	73.7787
915	40931	630215	106.373
916	26546	408729	92.0758
917	34170	526115	100.16
918	8265	127256	62.4061
919	14832	228368	75.8366
920	15607	240301	77.1351
921	10287	158389	67.1288
922	12701	195557	72.0154
923	19849	305615	83.5716
924	13070	201239	72.7061
925	12477	192108	71.5895
926	6106	94014.1	56.4155
927	22268	342860	86.8373
928	14078	216759	74.5291
929	16206	249524	78.1096
930	13503	207906	73.5003
931	7104	109380	59.3353
932	17305	266445	79.8368
933	21747	334839	86.1547
934	6707	103268	58.2088
935	21247	327140	85.4893
936	22391	344754	86.9969
937	26018	400599	91.4612
938	16047	247076	77.8533
939	27272	419907	92.9077
940	40211	619129	105.745
941	7516	115724	60.4609
942	9588	147626	65.5725
943	14326	220577	74.9642
944	22850	351821	87.5873
945	7983	122914	61.6881
946	6629	102067	57.9823
947	27041	416350	92.6446
948	20014	308156	83.8025
949	32415	499094	98.415
950	8142	125362	62.0949
951	20733	319226	84.7943
952	2781	42819.1	43.4056
953	9960	153354	66.4098
954	11125	171292	68.9042
955	15020	231263	76.1557
956	25488	392439	90.8359
957	10203	157096	66.9456
958	7767	119588	61.1266
959	29737	457861	95.6265
960	20588	316993	84.5961
961	19601	301797	83.2221
962	16695	257053	78.8875
963	7244	111536	59.7226
964	11866	182701	70.4013
965	7104	109380	59.3353
966	30251	465775	96.1743
967	12516	192709	71.664
968	4678	72027.2	51.6217
969	11037	169937	68.7221
970	8355	128642	62.6318
971	9515	146502	65.4057
972	7528	115909	60.4931
973	6130	94383.6	56.4893
974	10963	168797	68.5681
975	7541	116109	60.5279
976	10231	157527	67.0067
977	19128	294514	82.5472
978	10745	165441	68.1106
979	6625	102005	57.9706
980	14436	222271	75.1556
981	24980	384617	90.2284
982	17097	263243	79.5156
983	36749	565824	102.619
984	22564	347418	87.2204
985	21675	333730	86.0595
986	3867	59540.2	48.4474
987	22497	346386	87.1339
988	30232	465482	96.1542
989	27233	419307	92.8633
990	17808	274190	80.6029
991	13502	207890	73.4985
992	19617	302043	83.2447
993	15259	234943	76.5575
994	16332	251464	78.3115
995	24908	383508	90.1416
996	23208	357334	88.0424
997	3690	56814.9	47.6967
998	18031	277623	80.938
999	5101	78540.1	53.133
1000	26353	405757	91.8521
1001	12705	195619	72.0229
1002	31208	480510	97.178
1003	11677	179791	70.0255
1004	23217	357472	88.0538
1005	20817	320519	84.9086
1006	6532	100573	57.6981
1007	11811	181854	70.2923
1008	23482	361552	88.3875
1009	24149	371822	89.2166
1010	10403	160175	67.3802
1011	13863	213449	74.1478
1012	19838	305446	83.5562
1013	10488	161484	67.5632
1014	10133	156018	66.7921
1015	16466	253527	78.5251
1016	27277	419984	92.9133
1017	19431	299179	82.9808
1018	13457	207197	73.4168
1019	7054	108610	59.1958
1020	20740	319334	84.8038
1021	8076	124346	61.9267
1022	3860	59432.4	48.4182
1023	2176	33503.9	39.9974
1024	7722	118896	61.0083
1025	6925	106624	58.8327
1026	10588	163023	67.7772
1027	21409	329634	85.706
1028	6048	93121.1	56.2363
1029	11891	183086	70.4507
1030	9030	139035	64.2749
1031	29431	453149	95.2974
1032	15970	245890	77.7286
1033	27351	421123	92.9973
1034	14719	226628	75.6436
1035	4444	68424.3	50.7462
1036	71334	1.09833e+06	128.01
1037	12834	197605	72.2659
1038	9512	146456	65.3988
1039	21369	329018	85.6526
1040	37118	571506	102.961
1041	25273	389128	90.5798
1042	26466	407497	91.9832
1043	22364	344339	86.9619
1044	17448	268647	80.0561
1045	26609	409699	92.1486
1046	13544	208537	73.5746
1047	7786	119881	61.1764
1048	8364	128781	62.6542
1049	23847	367172	88.8431
1050	10374	159728	67.3175
1051	24009	369667	89.0438
1052	17060	262673	79.4582
1053	15312	235759	76.6461
1054	11922	183563	70.5119
1055	22413	345093	87.0254
1056	19223	295977	82.6836
1057	11799	181669	70.2685
1058	12657	194880	71.9321
1059	29246	450301	95.0973
1060	2836	43665.9	43.6899
1061	12977	199807	72.5333
1062	4254	65498.8	50.0125
1063	25011	385094	90.2657
1064	13030	200623	72.6319
1065	13469	207382	73.4386
1066	13586	209184	73.6506
1067	10828	166719	68.2855
1068	20698	318687	84.7465
1069	5227	80480.1	53.5669
1070	24328	374578	89.4365
1071	23045	354824	87.8358
1072	9471	145825	65.3047
1073	5218	80341.5	53.5362
1074	30276	466160	96.2008
1075	14283	219915	74.8892
1076	14874	229015	75.9082
1077	15914	245028	77.6376
1078	10009	154109	66.5185
1079	25657	395041	91.0363
1080	19582	301504	83.1952
1081	26454	407312	91.9693
1082	14860	228799	75.8843
1083	24027	369944	89.0661
1084	14079	216774	74.5309
1085	12647	194726	71.9132
1086	22219	342106	86.7735
1087	22957	353469	87.7238
1088	25729	396149	91.1213
1089	23083	355409	87.884
1090	20737	319288	84.7997
1091	8931	137511	64.0392
1092	22901	352607	87.6524
1093	24273	373731	89.369
1094	20795	320181	84.8787
1095	14465	222718	75.2059
1096	18170	279763	81.1454
1097	16196	249370	78.0935
1098	19614	301997	83.2405
1099	10672	164317	67.956
1100	50271	774023	113.916
1101	20324	312929	84.233
1102	16248	250170	78.177
1103	13673	210523	73.8075
1104	14262	219592	74.8524
1105	18013	277346	80.9111
1106	14157	217975	74.6683
1107	20122	309818	83.953
1108	6351	97786.3	57.1601
1109	13426	206720	73.3603
1110	14299	220162	74.9171
1111	9601	147827	65.6021
1112	9673	148935	65.7657
1113	20701	318733	84.7506
1114	28891	444835	94.7109
1115	12452	191723	71.5416
1116	20680	318410	84.722
1117	26840	413255	92.4145
1118	21303	328002	85.5643
1119	4375	67361.9	50.4822
1120	8451	130120	62.8707
1121	19426	299102	82.9737
1122	17501	269463	80.1371
1123	9229	142099	64.7437
1124	7383	113676	60.1022
1125	25570	393701	90.9333
1126	18079	278362	81.0098
1127	19434	299225	82.9851
1128	12411	191092	71.463
1129	27815	428268	93.5202
1130	14389	221547	75.074
1131	37632	579420	103.434
1132	24391	375548	89.5136
1133	17924	275976	80.7776
1134	31306	482018	97.2796
1135	57775	889562	119.323
1136	24386	375471	89.5075
1137	29019	446806	94.8506
1138	14671	225889	75.5612
1139	10609	163347	67.822
1140	24188	372423	89.2646
1141	9269	142715	64.8371
1142	19528	300673	83.1186
1143	18762	288879	82.0173
1144	24466	376703	89.6053
1145	7195	110781	59.5876
1146	22953	353407	87.7187
1147	8523	131229	63.0488
1148	9170	141190	64.6054
1149	10097	155464	66.7129
1150	14566	224273	75.3805
1151	12122	186642	70.904
1152	25137	387034	90.417
1153	18528	285276	81.6749
1154	34204	526639	100.193
1155	6691	103021	58.1625
1156	19282	296885	82.7681
1157	23343	359412	88.2128
1158	22036	339288	86.5347
1159	15940	245428	77.6799
1160	28028	431547	93.7583
1161	33317	512982	99.3195
1162	10794	166195	68.214
1163	18364	282751	81.4332
1164	5135	79063.6	53.2508
1165	31291	481788	97.264
1166	14674	225936	75.5664
1167	25991	400183	91.4296
1168	30513	469809	96.4512
1169	16607	255698	78.7486
1170	34136	525592	100.127
1171	12927	199037	72.44
1172	16772	258238	79.0086
1173	16026	246752	77.8193
1174	11686	179929	70.0435
1175	19638	302366	83.2744
1176	15204	234096	76.4654
1177	11385	175295	69.4369
1178	14192	218514	74.7298
1179	27117	417520	92.7313
1180	13314	204996	73.1558
1181	43424	668599	108.49
1182	1563	24065.5	35.8205
1183	10941	168459	68.5222
1184	4871	74998.8	52.3221
1185	14610	224950	75.4564
1186	10935	168366	68.5097
1187	18239	280826	81.248
1188	15032	231448	76.176
1189	34905	537432	100.873
1190	25816	397489	91.2239
1191	24650	379536	89.8293
1192	4290	66053.1	50.1532
1193	7185	110627	59.56
1194	7213	111059	59.6373
1195	12434	191446	71.5071
1196	9376	144362	65.0856
1197	16841	259301	79.1168
1198	9090	139959	64.417
1199	8516	131121	63.0315
1200	13421	206643	73.3512
1201	24329	374594	89.4377
1202	13293	204672	73.1173
1203	11713	180345	70.0974
1204	1832	28207.3	37.7677
1205	15059	231863	76.2216
1206	8588	132229	63.2086
1207	2520	38800.4	42.0029
1208	20357	313437	84.2786
1209	14513	223457	75.289
1210	35400	545054	101.348
1211	16718	257407	78.9237
1212	9206	141745	64.6899
1213	22523	346787	87.1675
1214	15723	242087	77.3258
1215	14781	227583	75.7496
1216	15258	234927	76.5558
1217	9126	140513	64.5019
1218	16348	251710	78.3371
1219	8404	129396	62.754
1220	41966	646151	107.262
1221	3823	58862.7	48.263
1222	13276	204411	73.0861
1223	10621	163532	67.8476
1224	8460	130259	62.893
1225	13757	211817	73.9583
1226	9631	148289	65.6704
1227	9982	153693	66.4587
1228	14235	219176	74.8052
1229	10651	163993	67.9114
1230	16421	252834	78.4535
1231	7249	111613	59.7363
1232	3575	55044.3	47.1959
1233	21217	326678	85.449
1234	20491	315500	84.4631
1235	13055	201008	72.6783
1236	8611	132584	63.265
1237	3539	54490	47.037
1238	25539	393224	90.8965
1239	17646	271695	80.3578
1240	32368	498370	98.3674
1241	13782	212201	74.0031
1242	9962	153385	66.4143
1243	43622	671648	108.654
1244	11379	175202	69.4247
1245	21525	331420	85.8605
1246	11287	173786	69.2371
1247	9494	146179	65.3575
1248	9894	152338	66.2628
1249	17978	276807	80.8586
1250	27018	415996	92.6183
1251	15723	242087	77.3258
1252	19433	299210	82.9836
1253	9314	143408	64.9418
1254	7960	122560	61.6288
1255	16053	247168	77.863
1256	12672	195111	71.9605
1257	5457	84021.4	54.3414
1258	30878	475429	96.8342
1259	41844	644272	107.158
1260	13028	200592	72.6282
1261	5429	83590.3	54.2483
1262	36545	562683	102.429
1263	7737	119127	61.0478
1264	8289	127626	62.4664
1265	15989	246183	77.7594
1266	9311	143361	64.9349
1267	13090	201547	72.7432
1268	6833	105208	58.571
1269	8424	129704	62.8037
1270	3873	59632.6	48.4725
1271	20057	308818	83.8625
1272	42066	647690	107.347
1273	37130	571691	102.972
1274	16177	249077	78.063
1275	15056	231817	76.2165
1276	34618	533013	100.596
1277	13646	210107	73.7589
1278	11994	184672	70.6535
1279	17460	268832	80.0744
1280	31383	483204	97.3593
1281	18092	278563	81.0292
1282	4660	71750	51.5554
1283	11155	171754	68.9661
1284	9951	153216	66.3898
1285	10715	164979	68.0471
1286	9368	144239	65.0671
1287	11754	180976	70.1791
1288	6281	96708.6	56.9493
1289	3438	52934.9	46.5852
1290	15062	231910	76.2266
1291	13832	212971	74.0925
1292	6266	96477.6	56.904
1293	4797	73859.4	52.0558
1294	11593	178497	69.8572
1295	28040	431732	93.7717
1296	9699	149336	65.8246
1297	20561	316578	84.5591
1298	6322	97339.8	57.073
1299	17608	271110	80.3001
1300	15004	231017	76.1287
1301	5338	82189.2	53.9434
1302	20551	316424	84.5454
1303	23332	359243	88.1989
1304	19156	294945	82.5875
1305	11074	170506	68.7988
1306	3421	52673.1	46.5083
1307	11230	172908	69.1203
1308	3978	61249.3	48.9066
1309	11365	174987	69.3962
1310	7470	115016	60.3373
1311	19871	305954	83.6025
1312	24139	371668	89.2043
1313	18250	280995	81.2644
1314	33470	515338	99.4713
1315	6388	98356	57.2709
1316	25394	390991	90.7241
1317	14271	219731	74.8682
1318	2511	38661.9	41.9528
1319	22979	353808	87.7518
1320	14858	228769	75.8809
1321	30908	475890	96.8656
1322	35670	549211	101.605
1323	27015	415950	92.6149
1324	12081	186011	70.8239
1325	15711	241902	77.3061
1326	49667	764723	113.458
1327	10469	161191	67.5224
1328	36135	556371	102.044
1329	19978	307601	83.7523
1330	4731	72843.2	51.816
1331	22109	340412	86.6301
1332	27323	420692	92.9655
1333	14490	223103	75.2492
1334	16344	251649	78.3307
1335	19615	302012	83.2419
1336	42235	650292	107.49
1337	19432	299195	82.9822
1338	25243	388666	90.544
1339	48972	754022	112.926
1340	24400	375687	89.5246
1341	13718	211216	73.8884
1342	12800	197082	72.202
1343	16647	256314	78.8118
1344	12949	199376	72.4811
1345	6552	100881	57.7569
1346	3699	56953.5	47.7354
1347	7655	117864	60.8314
1348	12845	197774	72.2865
1349	24944	384063	90.185
1350	11046	170075	68.7407
1351	10113	155710	66.7481
1352	698	10747.1	27.3798
1353	14245	219330	74.8227
1354	6380	98232.9	57.247
1355	6544	100758	57.7334
1356	18507	284952	81.644
1357	30462	469023	96.3974
1358	28291	435597	94.0507
1359	7262	111813	59.772
1360	13412	206505	73.3348
1361	39100	602023	104.762
1362	11528	177497	69.7264
1363	14975	230570	76.0796
1364	30511	469778	96.4491
1365	19166	295099	82.6018
1366	5655	87070	54.9908
1367	10175	156664	66.8843
1368	11350	174756	69.3656
1369	6372	98109.7	57.2231
1370	12203	187890	71.0616
1371	7403	113984	60.1564
1372	9213	141853	64.7062
1373	8311	127964	62.5216
1374	15190	233880	76.4419
1375	13286	204565	73.1045
1376	9835	151429	66.1308
1377	12910	198775	72.4082
1378	6555	100927	57.7657
1379	24897	383339	90.1284
1380	15170	233572	76.4084
1381	17396	267846	79.9765
1382	14699	226321	75.6093
1383	7832	120589	61.2966
1384	4067	62619.6	49.2686
1385	18101	278701	81.0426
1386	20190	310865	84.0475
1387	25755	396550	91.152
1388	7011	107948	59.0753
1389	15003	231001	76.127
1390	14581	224504	75.4064
1391	10489	161499	67.5653
1392	9065	139574	64.3579
1393	16794	258577	79.0431
1394	2297	35366.9	40.7255
1395	12523	192817	71.6774
1396	25779	396919	91.1803
1397	9383	144470	65.1018
1398	38708	595987	104.411
1399	2347	36136.8	41.0189
1400	3947	60772	48.7792
1401	6842	105346	58.5967
1402	11700	180145	70.0715
1403	16518	254328	78.6077
1404	6929	106686	58.8441
1405	4429	68193.3	50.6891
1406	12886	198406	72.3633
1407	17996	277084	80.8856
1408	11627	179021	69.9254
1409	22730	349974	87.4337
1410	27688	426312	93.3777
1411	21354	328788	85.6326
1412	10285	158358	67.1244
1413	23925	368373	88.9399
1414	21141	325508	85.3469
1415	20444	314776	84.3984
1416	20710	318872	84.7629
1417	23370	359828	88.2468
1418	16354	251803	78.3467
1419	12720	195850	72.0513
1420	6662	102575	58.0783
1421	32269	496846	98.267
1422	6216	95707.8	56.7522
1423	24087	370868	89.1402
1424	9347	143916	65.0184
1425	25548	393363	90.9072
1426	26930	414641	92.5177
1427	35214	542190	101.17
1428	4725	72750.8	51.794
1429	22555	347279	87.2088
1430	10346	159297	67.2569
1431	12909	198760	72.4064
1432	16617	255852	78.7644
1433	7623	117371	60.7465
1434	21376	329126	85.662
1435	14866	228892	75.8945
1436	18350	282535	81.4125
1437	17834	274590	80.6421
1438	13158	202594	72.8689
1439	6581	101328	57.842
1440	13791	212340	74.0192
1441	5911	91011.7	55.8084
1442	11771	181238	70.2129
1443	16610	255744	78.7534
1444	21699	334100	86.0913
1445	8859	136402	63.8666
1446	15618	240470	77.1533
1447	56635	872009	118.533
1448	25347	390268	90.6681
1449	15822	243611	77.4877
1450	19061	293482	82.4507
1451	11237	173016	69.1347
1452	3515	54120.5	46.9304
1453	11605	178682	69.8813
1454	47018	723936	111.404
1455	35189	541805	101.146
1456	43930	676390	108.91
1457	25263	388974	90.5679
1458	21546	331744	85.8884
1459	3064	47176.4	44.8307
1460	22899	352576	87.6499
1461	12869	198144	72.3315
1462	11586	178390	69.8431
1463	4838	74490.7	52.2037
1464	10572	162777	67.7431
1465	40933	630245	106.374
1466	28085	432425	93.8218
1467	23946	368697	88.9659
1468	25952	399583	91.3838
1469	5246	80772.7	53.6317
1470	14182	218360	74.7122
1471	41151	633602	106.563
1472	17283	266106	79.8029
1473	14435	222256	75.1539
1474	22926	352992	87.6843
1475	24391	375548	89.5136
1476	7296	112337	59.8652
1477	7860	121020	61.3696
1478	7530	115939	60.4984
1479	12690	195388	71.9946
1480	10889	167658	68.4135
1481	17597	270941	80.2833
1482	6996	107717	59.0331
1483	14993	230847	76.1101
1484	5249	80818.9	53.642
1485	18862	290418	82.1628
1486	11433	176034	69.5343
1487	4373	67331.1	50.4745
1488	5191	79925.8	53.4437
1489	29559	455120	95.4353
1490	2495	38415.5	41.8635
1491	22249	342568	86.8126
1492	17871	275160	80.6979
1493	20521	315962	84.5043
1494	11472	176634	69.6133
1495	20794	320165	84.8774
1496	14907	229523	75.9642
1497	3891	59909.7	48.5474
1498	25802	397273	91.2074
1499	26887	413979	92.4684
1500	25048	385664	90.3102
1501	24917	383647	90.1525
1502	14736	226890	75.6727
1503	9992	153847	66.4809
1504	25852	398043	91.2663
1505	25994	400230	91.4331
1506	5378	82805.1	54.0779
1507	3847	59232.3	48.3637
1508	5224	80433.9	53.5567
1509	6533	100589	57.701
1510	3959	60956.7	48.8286
1511	8240	126871	62.3431
1512	16362	251926	78.3594
1513	26336	405495	91.8324
1514	20592	317055	84.6016
1515	9235	142191	64.7577
1516	22560	347356	87.2152
1517	7428	114369	60.224
1518	10608	163331	67.8199
1519	8598	132383	63.2332
1520	12463	191893	71.5627
1521	22202	341844	86.7514
1522	17085	263058	79.497
1523	6683	102898	58.1393
1524	9995	153893	66.4875
1525	7565	116478	60.592
1526	14992	230832	76.1084
1527	13190	203086	72.928
1528	6486	99864.9	57.5623
1529	22852	351852	87.5899
1530	16799	258654	79.0509
1531	23258	358103	88.1056
1532	9110	140267	64.4642
1533	17962	276561	80.8346
1534	9874	152030	66.2181
1535	8492	130751	62.9722
1536	4802	73936.4	52.0739
1537	19662	302736	83.3083
1538	18871	290557	82.1758
1539	10328	159020	67.2178
1540	9355	144039	65.037
1541	13250	204010	73.0384
1542	23626	363770	88.5678
1543	2352	36213.7	41.048
1544	10339	159190	67.2417
1545	19502	300272	83.0817
1546	14628	225227	75.4873
1547	8378	128996	62.6892
1548	4317	66468.8	50.2582
1549	5443	83805.9	54.2948
1550	12473	192047	71.5818
1551	27037	416289	92.64
1552	7940	122252	61.5771
1553	7562	116432	60.584
1554	6903	106285	58.7704
1555	17909	275745	80.755
1556	22815	351283	87.5426
1557	7101	109334	59.327
1558	15899	244797	77.6132
1559	6818	104977	58.5282
1560	15276	235205	76.5859
1561	37840	582622	103.625
1562	10910	167981	68.4575
1563	36558	562884	102.441
1564	8230	126717	62.3178
1565	19363	298132	82.8839
1566	10276	158220	67.1048
1567	8917	137295	64.0057
1568	18758	288817	82.0115
1569	25495	392547	90.8443
1570	4754	73197.3	51.8998
1571	17888	275422	80.7235
1572	15996	246290	77.7708
1573	9252	142453	64.7974
1574	17078	262950	79.4862
1575	11176	172077	69.0094
1576	5144	79202.2	53.2819
1577	26092	401739	91.5479
1578	8688	133769	63.453
1579	31405	483543	97.382
1580	10945	168520	68.5306
1581	9899	152415	66.274
1582	4656	71688.4	51.5407
1583	5552	85484.1	54.6549
1584	16571	255144	78.6917
1585	8538	131460	63.0857
1586	8072	124285	61.9165
1587	10470	161207	67.5245
1588	25010	385079	90.2645
1589	19725	303706	83.3972
1590	12313	189583	71.2744
1591	2542	39139.2	42.1248
1592	17118	263566	79.5482
1593	8027	123592	61.8012
1594	34763	535246	100.736
1595	22795	350975	87.517
1596	20338	313144	84.2523
1597	31067	478339	97.0314
1598	3309	50948.7	45.9951
1599	9521	146595	65.4194
1600	16131	248369	77.9889
1601	9181	141360	64.6312
1602	38682	595587	104.388
1603	6019	92674.5	56.1462
1604	35180	541666	101.137
1605	24519	377519	89.6699
1606	25775	396858	91.1756
1607	18700	287924	81.9269
1608	3736	57523.2	47.894
1609	7278	112059	59.8159
1610	28304	435797	94.0651
1611	7487	115277	60.3831
1612	22087	340074	86.6014
1613	9970	153508	66.432
1614	3006	46283.4	44.546
1615	9989	153801	66.4742
1616	4037	62157.7	49.1472
1617	24147	371791	89.2141
1618	10351	159374	67.2677
1619	18203	280272	81.1945
1620	13661	210338	73.7859
1621	1904	29315.9	38.2562
1622	12183	187582	71.0227
1623	3981	61295.5	48.9189
1624	15199	234019	76.457
1625	8955	137880	64.0965
1626	7310	112552	59.9034
1627	10007	154078	66.5141
1628	3087	47530.5	44.9426
1629	3315	51041.1	46.0229
1630	1750	26944.8	37.1956
1631	25483	392362	90.83
1632	14417	221979	75.1226
1633	4127	63543.4	49.5097
1634	5567	85715.1	54.7041
1635	7955	122483	61.6159
1636	12003	184810	70.6712
1637	19789	304691	83.4873
1638	6772	104268	58.3962
1639	27866	429053	93.5773
1640	8874	136633	63.9027
1641	6211	95630.8	56.737
1642	5799	89287.2	55.4537
1643	16025	246737	77.8177
1644	38172	587734	103.927
1645	5751	88548.1	55.3002
1646	1103	16982.9	31.8912
1647	26934	414703	92.5222
1648	22612	348157	87.2822
1649	37302	574339	103.131
1650	13339	205381	73.2015
1651	22947	353315	87.7111
1652	12738	196127	72.0852
1653	3939	60648.8	48.7462
1654	28538	439400	94.3236
1655	5471	84237	54.3878
1656	9110	140267	64.4642
1657	8720	134262	63.5308
1658	10782	166010	68.1887
1659	6178	95122.7	56.6363
1660	29747	458015	95.6372
1661	10507	161776	67.604
1662	13710	211093	73.874
1663	7476	115108	60.3535
1664	2766	42588.1	43.3275
1665	26716	411346	92.2719
1666	29960	461294	95.8649
1667	5667	87254.8	55.0297
1668	35263	542944	101.217
1669	9464	145717	65.2886
1670	36666	564546	102.542
1671	21723	334469	86.123
1672	6329	97447.6	57.0941
1673	22862	352006	87.6026
1674	1780	27406.7	37.407
1675	46348	713620	110.872
1676	9780	150583	66.0073
1677	4413	67947	50.628
1678	2787	42911.4	43.4368
1679	4753	73181.9	51.8961
1680	12589	193833	71.8031
1681	13721	211262	73.8938
1682	20172	310588	84.0225
1683	19365	298163	82.8867
1684	39770	612339	105.357
1685	16891	260071	79.195
1686	16465	253512	78.5235
1687	3786	58293	48.1068
1688	7315	112629	59.9171
1689	29362	452087	95.2228
1690	13693	210831	73.8435
1691	11348	174725	69.3616
1692	22497	346386	87.1339
1693	22951	353377	87.7162
1694	26501	408036	92.0237
1695	9149	140867	64.5561
1696	19488	300057	83.0618
1697	13474	207459	73.4477
1698	27073	416843	92.6811
1699	16820	258978	79.0839
1700	8590	132260	63.2136
1701	18614	286600	81.8011
1702	23412	360475	88.2996
1703	16780	258362	79.0211
1704	23237	357780	88.079
1705	4880	75137.4	52.3543
1706	17599	270972	80.2864
1707	10124	155879	66.7723
1708	5305	81681.1	53.8321
1709	8059	124084	61.8832
1710	14638	225381	75.5045
1711	23892	367865	88.899
1712	21042	323984	85.2135
1713	7387	113738	60.113
1714	5215	80295.4	53.5259
1715	13142	202347	72.8394
1716	36835	567148	102.699
1717	11085	170676	68.8215
1718	24840	382461	90.0595
1719	12303	189429	71.2551
1720	20287	312359	84.1818
1721	17399	267892	79.9811
1722	17484	269201	80.1111
1723	11937	183794	70.5414
1724	2169	33396.1	39.9545
1725	12474	192062	71.5837
1726	29507	454319	95.3793
1727	11389	175356	69.445
1728	11145	171600	68.9455
1729	5269	81126.8	53.71
1730	6987	107579	59.0078
1731	6602	101651	57.9034
1732	28599	440339	94.3908
1733	9892	152307	66.2583
1734	3402	52380.6	46.422
1735	37162	572183	103.002
1736	4914	75660.9	52.4756
1737	15844	243950	77.5236
1738	36532	562483	102.417
1739	15185	233803	76.4336
1740	16353	251787	78.3451
1741	25261	388944	90.5655
1742	36016	554538	101.932
1743	18648	287123	81.8509
1744	33032	508594	99.0355
1745	23918	368265	88.9312
1746	19202	295653	82.6535
1747	10353	159405	67.272
1748	13741	211570	73.9296
1749	3868	59555.6	48.4516
1750	20122	309818	83.953
1751	10738	165333	68.0958
1752	11656	179467	69.9835
1753	19138	294668	82.5616
1754	22337	343923	86.9269
1755	16898	260179	79.2059
1756	12707	195650	72.0267
1757	8421	129658	62.7963
1758	9452	145532	65.261
1759	37899	583531	103.678
1760	6278	96662.4	56.9403
1761	4767	73397.5	51.947
1762	6927	106655	58.8384
1763	13514	208075	73.5203
1764	29218	449870	95.0669
1765	28756	442756	94.5632
1766	33015	508332	99.0185
1767	18810	289618	82.0872
1768	8527	131290	63.0586
1769	3578	55090.5	47.2091
1770	18395	283228	81.479
1771	38285	589474	104.029
1772	4180	64359.5	49.7208
1773	15183	233773	76.4302
1774	14360	221101	75.0235
1775	37298	574277	103.127
1776	23754	365740	88.7275
1777	22044	339411	86.5451
1778	23871	367542	88.8729
1779	10187	156849	66.9105
1780	19645	302474	83.2843
1781	13423	206674	73.3549
1782	11357	174864	69.3799
1783	14666	225812	75.5527
1784	12433	191431	71.5052
1785	10854	167119	68.3401
1786	8961	137973	64.1108
1787	18999	292528	82.3612
1788	4913	75645.5	52.4721
1789	20944	322475	85.081
1790	26243	404063	91.7241
1791	12549	193217	71.7269
1792	18773	289048	82.0333
1793	14159	218006	74.6718
1794	11121	171230	68.896
1795	9025	138958	64.2631
1796	17264	265814	79.7737
1797	24370	375225	89.4879
1798	13894	213926	74.203
1799	15534	239177	77.0147
1800	10764	165733	68.1507
1801	8855	136340	63.857
1802	7612	117202	60.7172
1803	4350	66976.9	50.3859
1804	8669	133477	63.4068
1805	22304	343415	86.8841
1806	8433	129843	62.8261
1807	28180	433887	93.9275
1808	8959	137942	64.106
1809	10296	158528	67.1483
1810	11457	176403	69.5829
1811	12428	191354	71.4956
1812	23622	363708	88.5628
1813	45014	693081	109.798
1814	11991	184625	70.6476
1815	7549	116232	60.5493
1816	4561	70225.7	51.1877
1817	7071	108872	59.2433
1818	24435	376226	89.5674
1819	12963	199591	72.5072
1820	8534	131398	63.0759
1821	11371	175079	69.4084
1822	6900	106239	58.7619
1823	5613	86423.4	54.8543
1824	20389	313929	84.3227
1825	4150	63897.6	49.6015
1826	9529	146718	65.4377
1827	10588	163023	67.7772
1828	6956	107102	58.9204
1829	9794	150798	66.0388
1830	8140	125332	62.0899
1831	11364	174972	69.3942
1832	32521	500726	98.5221
1833	30251	465775	96.1743
1834	14868	228923	75.8979
1835	10722	165087	68.062
1836	21386	329280	85.6753
1837	8469	130397	62.9153
1838	32053	493520	98.0472
1839	12323	189737	71.2937
1840	2754	42403.3	43.2647
1841	34522	531535	100.503
1842	21002	323368	85.1594
1843	8291	127657	62.4714
1844	32416	499109	98.416
1845	12904	198683	72.397
1846	7505	115554	60.4314
1847	17975	276761	80.8541
1848	13634	209923	73.7372
1849	2029	31240.5	39.0757
1850	10601	163224	67.805
1851	5197	80018.2	53.4642
1852	20397	314053	84.3337
1853	52831	813439	115.818
1854	17586	270772	80.2666
1855	21418	329773	85.718
1856	11330	174448	69.3249
1857	6442	99187.5	57.4318
1858	8231	126733	62.3204
1859	31944	491842	97.936
1860	9128	140544	64.5066
1861	21498	331005	85.8246
1862	7903	121682	61.4813
1863	15793	243165	77.4404
1864	9829	151337	66.1174
1865	12827	197497	72.2527
1866	14976	230585	76.0813
1867	4235	65206.3	49.9379
1868	4269	65729.8	50.0712
1869	5706	87855.3	55.1556
1870	5530	85145.4	54.5826
1871	11620	178913	69.9114
1872	6023	92736.1	56.1587
1873	15788	243088	77.4322
1874	11559	177974	69.7888
1875	27394	421785	93.046
1876	16924	260579	79.2465
1877	18837	290033	82.1265
1878	3085	47499.7	44.9329
1879	27459	422786	93.1195
1880	8416	129581	62.7838
1881	4260	65591.2	50.036
1882	2331	35890.4	40.9254
1883	22669	349035	87.3554
1884	3469	53412.2	46.7248
1885	18379	282981	81.4554
1886	5483	84421.8	54.4275
1887	19498	300211	83.0761
1888	10348	159328	67.2612
1889	11936	183779	70.5395
1890	28388	437090	94.158
1891	17678	272188	80.4063
1892	17023	262103	79.4007
1893	6845	105392	58.6053
1894	13190	203086	72.928
1895	11173	172031	69.0032
1896	14443	222379	75.1678
1897	11513	177266	69.6961
1898	15077	232141	76.2519
1899	36503	562037	102.389
1900	15951	245598	77.6978
1901	15151	233280	76.3765
1902	39689	611092	105.286
1903	24488	377042	89.6321
1904	9958	153323	66.4054
1905	17974	276746	80.8526
1906	2196	33811.8	40.1196
1907	3384	52103.4	46.34
1908	3973	61172.3	48.8861
1909	14930	229877	76.0033
1910	7931	122114	61.5538
1911	10838	166873	68.3065
1912	9788	150706	66.0253
1913	13428	206751	73.364
1914	21956	338057	86.4298
1915	7442	114584	60.2618
1916	10560	162592	67.7174
1917	8788	135309	63.6956
1918	14064	216543	74.5044
1919	11037	169937	68.7221
1920	13140	202317	72.8357
1921	14747	227060	75.6915
1922	7254	111690	59.7501
1923	2284	35166.7	40.6485
1924	26464	407466	91.9809
1925	1384	21309.4	34.3973
1926	10519	161961	67.6297
1927	22046	339442	86.5477
1928	2851	43896.8	43.7668
1929	9921	152754	66.323
1930	2138	32918.8	39.7632
1931	13033	200669	72.6375
1932	4711	72535.3	51.7428
1933	27600	424957	93.2786
1934	10697	164702	68.009
1935	7411	114107	60.178
1936	4573	70410.5	51.2326
1937	9612	147996	65.6272
1938	8765	134955	63.6399
1939	3226	49670.7	45.6073
1940	4331	66684.4	50.3124
1941	1218	18753.5	32.9631
1942	21621	332899	85.988
1943	12467	191954	71.5704
1944	5351	82389.3	53.9872
1945	3748	57708	47.9453
1946	16495	253974	78.5712
1947	14042	216205	74.4656
1948	8126	125116	62.0542
1949	4969	76507.7	52.6707
1950	11170	171984	68.997
1951	14169	218160	74.6894
1952	2429	37399.3	41.4911
1953	3495	53812.5	46.8412
1954	2356	36275.3	41.0712
1955	2363	36383.1	41.1119
1956	7138	109904	59.4299
1957	8078	124377	61.9318
1958	7866	121113	61.3852
1959	16713	257330	78.9158
1960	7069	108841	59.2377
1961	8096	124654	61.9778
1962	13345	205473	73.2125
1963	14443	222379	75.1678
1964	2044	31471.5	39.1717
1965	20939	322398	85.0742
1966	19986	307724	83.7634
1967	36720	565378	102.592
1968	15654	241025	77.2125
1969	11306	174078	69.2759
1970	13515	208090	73.5221
1971	18995	292466	82.3554
1972	20292	312436	84.1888
1973	29234	450116	95.0842
1974	17417	268170	80.0087
1975	11566	178082	69.8029
1976	9618	148088	65.6408
1977	12856	197944	72.3071
1978	17421	268231	80.0148
1979	3009	46329.6	44.5608
1980	6645	102313	58.0289
1981	20896	321736	85.0159
1982	5212	80249.2	53.5156
1983	9198	141622	64.6711
1984	14779	227552	75.7462
1985	11490	176912	69.6497
1986	4591	70687.6	51.2997
1987	8899	137018	63.9626
1988	3710	57122.9	47.7827
1989	3851	59293.8	48.3805
1990	3926	60448.6	48.6926
1991	996	15335.4	30.8247
1992	2295	35336.1	40.7137
1993	27309	420477	92.9497
1994	20849	321012	84.9521
1995	20752	319519	84.8202
1996	2733	42080	43.1545
1997	46769	720102	111.207
1998	4102	63158.5	49.4096
1999	8535	131413	63.0784
[truncated: 561 more rows]

## Sheet: 8066-R
Label	Size (Voxel)	Volume (µm^3)	e.d. (µm)									Statistical: Size (Voxel)	Statistical: Volume (µm^3)	e.d. calculated by volume	Statistical: e.d. (µm)
1	2385	36721.8	41.239								sum	34008673	5.23632e+08	not applicable	not applicable
2	23792	366325	88.7748								ave.	12198.2	187816	71.0523	67.8924
3	12575	193617	71.7764								min	925	14242.2	30.0741	30.0741
4	25551	393409	90.9107								q1	6226.5	95869.4	56.7842	56.7842
5	10929	168274	68.4972								median	10309	158728	67.1766	67.1766
6	19982	307663	83.7578								q3	16128	248323	77.9841	77.9841
7	20163	310450	84.01								max	76037	1.17074e+06	130.764	130.764
8	12744	196219	72.0965								sd	not applicable	123648	not applicable	14.8321
9	26218	403679	91.695
10	7258	111751	59.761
11	14858	228769	75.8809
12	12581	193710	71.7878
13	11108	171030	68.8691
14	7477	115123	60.3562
15	5867	90334.2	55.6696
16	25081	386172	90.3499
17	12499	192447	71.6315
18	14196	218576	74.7368
19	12791	196943	72.1851
20	33751	519664	99.7489
21	17687	272327	80.42
22	7777	119742	61.1528
23	10593	163100	67.7879
24	15912	244997	77.6344
25	6678	102821	58.1248
26	5811	89472	55.4919
27	15080	232187	76.257
28	13915	214249	74.2404
29	7980	122868	61.6803
30	19315	297393	82.8153
31	12156	187166	70.9702
32	12995	200084	72.5668
33	16085	247661	77.9147
34	13977	215204	74.3505
35	19159	294991	82.5918
36	7134	109842	59.4188
37	6685	102929	58.1451
38	13413	206520	73.3367
39	21392	329373	85.6833
40	20063	308910	83.8709
41	11431	176003	69.5303
42	12393	190815	71.4285
43	18381	283012	81.4583
44	27229	419245	92.8588
45	5032	77477.7	52.8923
46	12772	196650	72.1493
47	13213	203441	72.9703
48	15623	240547	77.1615
49	10923	168181	68.4846
50	15559	239562	77.056
51	11447	176249	69.5627
52	8933	137541	64.044
53	11593	178497	69.8572
54	29663	456721	95.5471
55	19994	307848	83.7746
56	14377	221363	75.0531
57	30049	462664	95.9598
58	11508	177189	69.686
59	14409	221855	75.1087
60	56810	874704	118.655
61	21492	330912	85.8166
62	6689	102991	58.1567
63	5663	87193.2	55.0167
64	4699	72350.5	51.6989
65	4645	71519.1	51.5001
66	15925	245197	77.6555
67	17736	273081	80.4942
68	14435	222256	75.1539
69	23525	362214	88.4414
70	7326	112798	59.9471
71	27693	426389	93.3833
72	30635	471687	96.5795
73	4958	76338.3	52.6318
74	4399	67731.4	50.5744
75	25124	386834	90.4015
76	20490	315485	84.4617
77	11894	183132	70.4566
78	11236	173001	69.1326
79	4460	68670.6	50.8071
80	17190	264674	79.6595
81	6870	105777	58.6766
82	4760	73289.7	51.9216
83	18810	289618	82.0872
84	19198	295592	82.6478
85	12513	192663	71.6583
86	8840	136109	63.8209
87	14254	219469	74.8384
88	6859	105608	58.6452
89	5412	83328.6	54.1916
90	18584	286138	81.7571
91	7211	111028	59.6318
92	2500	38492.5	41.8915
93	6088	93736.9	56.36
94	17616	271234	80.3122
95	8164	125701	62.1508
96	5926	91242.6	55.8556
97	18209	280364	81.2035
98	7222	111197	59.6621
99	17727	272943	80.4805
100	13939	214619	74.283
101	29579	455428	95.4568
102	9131	140590	64.5137
103	9928	152861	66.3386
104	9272	142761	64.8441
105	12346	190091	71.3381
106	2609	40170.8	42.4917
107	13025	200546	72.6226
108	1533	23603.6	35.5899
109	4550	70056.4	51.1465
110	4468	68793.8	50.8374
111	3025	46575.9	44.6397
112	13663	210369	73.7895
113	15821	243596	77.4861
114	8223	126610	62.3002
115	3867	59540.2	48.4474
116	11585	178374	69.8411
117	19727	303737	83.4
118	9199	141637	64.6735
119	14726	226736	75.6555
120	15728	242164	77.334
121	19119	294375	82.5343
122	5768	88809.9	55.3547
123	6857	105577	58.6395
124	8075	124331	61.9241
125	18755	288771	82.0071
126	20928	322228	85.0593
127	8286	127580	62.4589
128	12306	189475	71.2609
129	9984	153724	66.4631
130	11359	174895	69.384
131	11440	176142	69.5485
132	8966	138050	64.1227
133	2646	40740.5	42.6916
134	6661	102559	58.0754
135	12808	197205	72.217
136	8772	135062	63.6569
137	4787	73705.4	52.0196
138	16286	250756	78.2379
139	8765	134955	63.6399
140	4712	72550.7	51.7465
141	17317	266630	79.8552
142	11693	180037	70.0575
143	34861	536755	100.831
144	28390	437121	94.1603
145	15139	233095	76.3563
146	4945	76138.2	52.5857
147	7042	108426	59.1622
148	12766	196558	72.138
149	11510	177219	69.6901
150	47318	728555	111.64
151	17376	267538	79.9458
152	14540	223872	75.3357
153	2781	42819.1	43.4056
154	12102	186334	70.865
155	16801	258685	79.0541
156	12992	200038	72.5612
157	39640	610337	105.242
158	4420	68054.7	50.6547
159	22521	346756	87.1649
160	7555	116324	60.5653
161	5271	81157.6	53.7168
162	3108	47853.9	45.0443
163	3875	59663.4	48.4808
164	6724	103529	58.2579
165	7091	109180	59.2991
166	7323	112752	59.9389
167	6528	100512	57.6863
168	6700	103160	58.1885
169	6035	92920.9	56.1959
170	16604	255652	78.7439
171	7362	113353	60.0451
172	10733	165256	68.0852
173	10728	165179	68.0747
174	5570	85761.3	54.7139
175	12160	187228	70.978
176	15567	239685	77.0692
177	4843	74567.7	52.2217
178	7065	108780	59.2266
179	23854	367280	88.8518
180	7451	114723	60.2861
181	5309	81742.7	53.8456
182	11560	177989	69.7908
183	10762	165703	68.1465
184	20568	316685	84.5687
185	6283	96739.4	56.9554
186	7102	109349	59.3298
187	16632	256083	78.7881
188	6720	103468	58.2464
189	3638	56014.3	47.4715
190	25578	393824	90.9427
191	8614	132630	63.2724
192	1779	27391.3	37.4
193	19913	306600	83.6613
194	21639	333176	86.0118
195	9496	146210	65.3621
196	4001	61603.4	49.0007
197	12165	187305	70.9877
198	8047	123900	61.8525
199	28012	431301	93.7405
200	17526	269848	80.1752
201	11143	171569	68.9414
202	4954	76276.7	52.6176
203	7375	113553	60.0804
204	20348	313298	84.2661
205	6758	104053	58.356
206	12697	195496	72.0078
207	16862	259624	79.1496
208	18269	281288	81.2926
209	11378	175187	69.4226
210	22012	338919	86.5032
211	6214	95677	56.7461
212	16497	254004	78.5744
213	12755	196389	72.1173
214	28504	438876	94.2861
215	17788	273882	80.5728
216	11216	172693	69.0916
217	2025	31178.9	39.05
218	4852	74706.2	52.254
219	7534	116001	60.5091
220	3374	51949.5	46.2943
221	11544	177743	69.7586
222	10242	157696	67.0308
223	17427	268324	80.024
224	23464	361275	88.3649
225	20913	321997	85.039
226	11838	182270	70.3459
227	7283	112136	59.8296
228	8378	128996	62.6892
229	18489	284675	81.6176
230	20322	312898	84.2302
231	42476	654003	107.695
232	6225	95846.3	56.7796
233	11464	176511	69.5971
234	18402	283336	81.4893
235	11612	178790	69.8953
236	13627	209815	73.7246
237	4565	70287.3	51.2027
238	10780	165980	68.1845
239	12438	191508	71.5148
240	6429	98987.3	57.3932
241	13801	212494	74.0371
242	10483	161407	67.5524
243	6873	105824	58.6851
244	4150	63897.6	49.6015
245	5217	80326.1	53.5327
246	8226	126656	62.3077
247	2773	42695.9	43.364
248	18281	281473	81.3103
249	2104	32395.3	39.5513
250	4988	76800.2	52.7377
251	27268	419845	92.9031
252	9839	151491	66.1398
253	8170	125793	62.166
254	10934	168351	68.5076
255	14991	230816	76.1067
256	12002	184795	70.6692
257	15716	241979	77.3143
258	29469	453734	95.3383
259	16525	254435	78.6188
260	17976	276776	80.8556
261	29047	447237	94.8811
262	6422	98879.5	57.3723
263	17702	272558	80.4427
264	4064	62573.4	49.2565
265	11511	177235	69.6921
266	9019	138866	64.2488
267	7530	115939	60.4984
268	4592	70703	51.3034
269	13683	210677	73.8255
270	10335	159128	67.233
271	10709	164886	68.0344
272	7538	116063	60.5199
273	16558	254944	78.6711
274	8251	127041	62.3708
275	3597	55383	47.2925
276	8158	125609	62.1356
277	13181	202948	72.9114
278	12618	194279	71.8581
279	12075	185919	70.8122
280	11516	177312	69.7022
281	7095	109242	59.3103
282	6911	106409	58.7931
283	17129	263735	79.5652
284	9675	148966	65.7702
285	15246	234743	76.5358
286	25122	386803	90.3991
287	14055	216405	74.4885
288	26441	407112	91.9542
289	15716	241979	77.3143
290	14085	216867	74.5415
291	10933	168335	68.5055
292	13082	201424	72.7284
293	16054	247183	77.8646
294	12893	198514	72.3764
295	6139	94522.2	56.5169
296	16259	250340	78.1947
297	5900	90842.3	55.7737
298	10497	161622	67.5825
299	11886	183009	70.4408
300	20338	313144	84.2523
301	16156	248754	78.0292
302	3567	54921.1	47.1607
303	6148	94660.8	56.5445
304	10516	161915	67.6232
305	11274	173586	69.2105
306	21040	323953	85.2108
307	10661	164147	67.9326
308	23301	358765	88.1598
309	26078	401523	91.5315
310	20052	308741	83.8555
311	7058	108672	59.207
312	4908	75568.5	52.4542
313	9559	147180	65.5063
314	6425	98925.7	57.3813
315	11513	177266	69.6961
316	3822	58847.3	48.2587
317	8545	131567	63.103
318	5904	90903.9	55.7863
319	15373	236698	76.7477
320	20276	312190	84.1666
321	12522	192801	71.6754
322	3012	46375.8	44.5756
323	18368	282812	81.4391
324	17409	268046	79.9964
325	20285	312328	84.1791
326	15039	231555	76.1878
327	12133	186812	70.9254
328	15992	246229	77.7643
329	14664	225782	75.5492
330	18593	286276	81.7703
331	7026	108179	59.1174
332	7240	111474	59.7116
333	18457	284182	81.5705
334	4088	62942.9	49.3533
335	8354	128627	62.6293
336	11557	177943	69.7848
337	6868	105747	58.6709
338	14765	227337	75.7223
339	12955	199468	72.4923
340	11302	174017	69.2677
341	18362	282720	81.4303
342	7834	120620	61.3019
343	6830	105162	58.5625
344	20989	323168	85.1418
345	12650	194772	71.9188
346	7888	121452	61.4424
347	5716	88009.3	55.1878
348	9828	151322	66.1151
349	20497	315592	84.4713
350	21754	334946	86.1639
351	21337	328526	85.6098
352	4504	69348.1	50.9736
353	14448	222456	75.1764
354	19577	301427	83.1881
355	7304	112460	59.887
356	10414	160344	67.4039
357	3602	55460	47.3144
358	19261	296562	82.7381
359	8653	133230	63.3677
360	14405	221794	75.1018
361	7855	120943	61.3566
362	2798	43080.8	43.4939
363	8655	133261	63.3726
364	12506	192555	71.6449
365	6955	107086	58.9176
366	6687	102960	58.1509
367	7961	122576	61.6314
368	11576	178236	69.823
369	15694	241641	77.2782
370	12418	191200	71.4765
371	12605	194079	71.8335
372	8004	123238	61.7421
373	6289	96831.7	56.9735
374	11252	173247	69.1654
375	7568	116524	60.6
376	6109	94060.3	56.4247
377	25041	385556	90.3018
378	4102	63158.5	49.4096
379	6458	99433.8	57.4793
380	23727	365325	88.6938
381	5252	80865	53.6522
382	9915	152661	66.3096
383	13505	207936	73.504
384	22452	345693	87.0758
385	16134	248415	77.9938
386	6128	94352.8	56.4831
387	7633	117525	60.773
388	13990	215404	74.3735
389	11227	172862	69.1142
390	3698	56938.1	47.7311
391	5097	78478.5	53.1191
392	16138	248477	78.0002
393	19149	294837	82.5774
394	6633	102128	57.9939
395	16724	257499	78.9331
396	12863	198052	72.3203
397	6200	95461.4	56.7035
398	7985	122945	61.6932
399	17734	273050	80.4911
400	17345	267061	79.8982
401	16077	247538	77.9018
402	15435	237653	76.8507
403	14514	223472	75.2907
404	9979	153647	66.452
405	3948	60787.4	48.7833
406	15386	236898	76.7693
407	5729	88209.4	55.2296
408	4890	75291.3	52.39
409	19868	305908	83.5983
410	15919	245105	77.6458
411	6738	103745	58.2983
412	5051	77770.2	52.9588
413	3901	60063.7	48.589
414	5216	80310.8	53.5293
415	7673	118141	60.879
416	4613	71026.4	51.3815
417	13888	213834	74.1923
418	12956	199484	72.4941
419	22827	351467	87.5579
420	8394	129242	62.7291
421	12114	186519	70.8884
422	8223	126610	62.3002
423	22665	348973	87.3503
424	5380	82835.9	54.0846
425	13553	208676	73.5909
426	11214	172662	69.0875
427	9185	141421	64.6406
428	11652	179406	69.9755
429	4031	62065.3	49.1228
430	10296	158528	67.1483
431	9852	151691	66.1689
432	7151	110104	59.4659
433	4500	69286.5	50.9585
434	7737	119127	61.0478
435	13901	214034	74.2155
436	8677	133600	63.4262
437	4868	74952.6	52.3114
438	7820	120405	61.2653
439	7646	117725	60.8075
440	15501	238669	76.9601
441	7384	113691	60.1049
442	4310	66361.1	50.231
443	26233	403910	91.7125
444	9506	146364	65.385
445	10113	155710	66.7481
446	14500	223256	75.2665
447	19537	300811	83.1314
448	14647	225520	75.52
449	19745	304014	83.4254
450	16182	249154	78.071
451	7816	120343	61.2549
452	6299	96985.7	57.0037
453	16956	261072	79.2964
454	11307	174094	69.2779
455	9760	150275	65.9623
456	20602	317209	84.6153
457	11895	183147	70.4586
458	10037	154540	66.5805
459	9836	151445	66.1331
460	17093	263181	79.5094
461	8221	126579	62.2951
462	16759	258038	78.9881
463	8597	132368	63.2307
464	13412	206505	73.3348
465	11336	174540	69.3371
466	5463	84113.8	54.3613
467	4799	73890.2	52.063
468	11911	183394	70.4902
469	8229	126702	62.3153
470	15759	242641	77.3847
471	19060	293467	82.4493
472	13429	206766	73.3658
473	9018	138850	64.2465
474	19929	306847	83.6837
475	9531	146749	65.4423
476	5266	81080.6	53.6998
477	22206	341906	86.7566
478	7100	109319	59.3242
479	18280	281457	81.3089
480	11585	178374	69.8411
481	11747	180869	70.1652
482	4059	62496.4	49.2363
483	13276	204411	73.0861
484	17648	271726	80.3608
485	4112	63312.5	49.4497
486	16377	252157	78.3834
487	6098	93890.9	56.3908
488	5345	82297	53.967
489	23135	356210	87.95
490	12147	187027	70.9527
491	10738	165333	68.0958
492	7279	112075	59.8186
493	10209	157188	66.9587
494	11951	184010	70.569
495	13872	213587	74.1638
496	2123	32687.8	39.67
497	15315	235805	76.6511
498	18726	288324	81.9648
499	11773	181269	70.2169
500	6697	103114	58.1798
501	6517	100342	57.6539
502	10919	168120	68.4763
503	8385	129104	62.7066
504	11199	172431	69.0567
505	8456	130197	62.8831
506	7736	119111	61.0452
507	6337	97570.8	57.1181
508	7600	117017	60.6853
509	13664	210385	73.7913
510	2517	38754.2	41.9862
511	15228	234466	76.5056
512	9960	153354	66.4098
513	31498	484975	97.478
514	23221	357534	88.0588
515	16810	258824	79.0682
516	12371	190476	71.3862
517	23301	358765	88.1598
518	13896	213957	74.2066
519	9320	143500	64.9558
520	2922	44990	44.1272
521	19523	300596	83.1115
522	14520	223564	75.3011
523	12617	194264	71.8562
524	8563	131845	63.1473
525	13418	206597	73.3458
526	6445	99233.7	57.4408
527	9901	152446	66.2784
528	4246	65375.7	49.9811
529	13916	214265	74.2422
530	22077	339920	86.5883
531	6419	98833.3	57.3634
532	6151	94706.9	56.5537
533	21390	329342	85.6807
534	9206	141745	64.6899
535	9857	151768	66.1801
536	6922	106578	58.8242
537	16330	251433	78.3083
538	12281	189091	71.2126
539	4366	67223.3	50.4476
540	3514	54105.1	46.926
541	5407	83251.6	54.1749
542	10974	168967	68.5911
543	10155	156357	66.8404
544	9664	148797	65.7453
545	12532	192955	71.6945
546	28089	432486	93.8263
547	10742	165395	68.1042
548	14544	223934	75.3426
549	5340	82220	53.9502
550	14883	229154	75.9235
551	21594	332483	85.9522
552	5948	91581.4	55.9246
553	8687	133754	63.4506
554	18478	284506	81.6014
555	9390	144578	65.118
556	8434	129858	62.8285
557	29034	447036	94.8669
558	14329	220624	74.9695
559	18168	279733	81.1425
560	14302	220208	74.9224
561	14365	221178	75.0322
562	4251	65452.6	50.0007
563	8568	131921	63.1595
564	9699	149336	65.8246
565	12335	189922	71.3169
566	10159	156418	66.8492
567	15516	238900	76.9849
568	5074	78124.4	53.0391
569	14836	228430	75.8435
570	24098	371037	89.1537
571	11115	171138	68.8836
572	4700	72365.9	51.7025
573	33371	513813	99.3731
574	14128	217529	74.6173
575	14755	227183	75.7052
576	8804	135555	63.7342
577	24939	383986	90.179
578	16973	261333	79.3229
579	10209	157188	66.9587
580	22383	344631	86.9865
581	4827	74321.3	52.1641
582	12498	192432	71.6296
583	12719	195834	72.0494
584	3625	55814.1	47.4149
585	12377	190569	71.3977
586	13066	201177	72.6987
587	10309	158728	67.1766
588	15236	234589	76.519
589	20934	322321	85.0674
590	12294	189291	71.2378
591	13581	209107	73.6416
592	34587	532536	100.566
593	13717	211201	73.8866
594	8829	135940	63.7945
595	19220	295930	82.6793
596	10213	157250	66.9674
597	6849	105454	58.6167
598	2193	33765.6	40.1013
599	10260	157973	67.07
600	7208	110982	59.6235
601	17139	263889	79.5807
602	4329	66653.6	50.3047
603	13355	205627	73.2308
604	6705	103237	58.203
605	4509	69425.1	50.9925
606	5262	81019	53.6862
607	9044	139250	64.3081
608	25986	400106	91.4237
609	15993	246244	77.7659
610	11677	179791	70.0255
611	28545	439507	94.3313
612	6736	103714	58.2926
613	27461	422817	93.1218
614	24859	382754	90.0825
615	8190	126101	62.2167
616	8640	133030	63.336
617	12207	187951	71.0693
618	15173	233619	76.4134
619	34145	525731	100.136
620	5202	80095.2	53.4814
621	28279	435412	94.0374
622	9166	141129	64.596
623	12515	192693	71.6621
624	3746	57677.2	47.9367
625	14701	226351	75.6127
626	6621	101944	57.9589
627	10420	160437	67.4168
628	8889	136864	63.9387
629	8516	131121	63.0315
630	4360	67130.9	50.4245
631	8696	133892	63.4725
632	5032	77477.7	52.8923
633	38376	590875	104.112
634	15934	245336	77.6701
635	4784	73659.2	52.0087
636	25215	388235	90.5105
637	12573	193586	71.7726
638	5515	84914.5	54.5332
639	23088	355486	87.8904
640	8155	125563	62.128
641	11915	183455	70.4981
642	9812	151075	66.0792
643	11299	173971	69.2616
644	9348	143931	65.0208
645	6168	94968.7	56.6058
646	18929	291450	82.2599
647	14094	217005	74.5574
648	9947	153154	66.3809
649	20720	319026	84.7766
650	9235	142191	64.7577
651	23850	367218	88.8468
652	2698	41541.1	42.9695
653	5147	79248.4	53.2922
654	6313	97201.3	57.0459
655	20467	315130	84.4301
656	13680	210631	73.8201
657	3451	53135	46.6438
658	9055	139420	64.3342
659	19553	301058	83.1541
660	17764	273512	80.5365
661	20181	310727	84.035
662	2441	37584.1	41.5593
663	22582	347695	87.2435
664	15850	244042	77.5334
665	19511	300411	83.0945
666	41733	642563	107.063
667	24020	369836	89.0574
668	12167	187335	70.9916
669	18913	291203	82.2368
670	14080	216790	74.5327
671	8035	123715	61.8217
672	17313	266568	79.8491
673	4184	64421	49.7366
674	16116	248138	77.9647
675	11912	183409	70.4921
676	26060	401246	91.5104
677	18383	283043	81.4613
678	16937	260779	79.2668
679	21364	328942	85.6459
680	5081	78232.2	53.0635
681	19548	300981	83.147
682	29875	459985	95.7742
683	15323	235928	76.6644
684	9596	147750	65.5907
685	10594	163116	67.79
686	14556	224119	75.3633
687	9179	141329	64.6265
688	24903	383431	90.1356
689	19052	293344	82.4377
690	32429	499309	98.4291
691	22195	341736	86.7423
692	14043	216220	74.4673
693	12885	198390	72.3615
694	13337	205350	73.1979
695	24068	370575	89.1167
696	15783	243011	77.424
697	6642	102267	58.0201
698	3241	49901.7	45.6778
699	28745	442587	94.5511
700	25172	387573	90.459
701	5907	90950.1	55.7958
702	3109	47869.3	45.0491
703	10035	154509	66.5761
704	11503	177112	69.6759
705	8153	125532	62.1229
706	11623	178959	69.9174
707	16419	252803	78.4503
708	12430	191385	71.4995
709	16121	248215	77.9728
710	7533	115986	60.5065
711	15690	241579	77.2716
712	19981	307647	83.7564
713	4143	63789.8	49.5736
714	19917	306662	83.6669
715	16045	247045	77.8501
716	12208	187967	71.0713
717	8293	127687	62.4765
718	6520	100388	57.6627
719	13797	212432	74.0299
720	6669	102683	58.0987
721	16572	255159	78.6932
722	16655	256437	78.8244
723	10788	166103	68.2013
724	14972	230524	76.0745
725	7100	109319	59.3242
726	6373	98125.1	57.2261
727	6778	104361	58.4135
728	6605	101697	57.9122
729	4019	61880.5	49.074
730	10161	156449	66.8536
731	11815	181916	70.3003
732	20513	315839	84.4933
733	26736	411654	92.295
734	18297	281719	81.3341
735	17086	263073	79.4986
736	17095	263212	79.5125
737	28028	431547	93.7583
738	3171	48823.9	45.3466
739	7783	119835	61.1685
740	11290	173832	69.2432
741	8348	128534	62.6143
742	11543	177728	69.7566
743	17197	264782	79.6704
744	14861	228815	75.886
745	22729	349958	87.4324
746	11559	177974	69.7888
747	7401	113953	60.151
748	4655	71673	51.537
749	16466	253527	78.5251
750	25550	393393	90.9095
751	14951	230201	76.0389
752	14998	230924	76.1185
753	5157	79402.3	53.3267
754	14270	219715	74.8664
755	6039	92982.5	56.2084
756	5645	86916.1	54.9584
757	23272	358319	88.1232
758	11975	184379	70.6162
759	17985	276915	80.8691
760	6910	106393	58.7902
761	6418	98817.9	57.3604
762	13819	212771	74.0693
763	9362	144147	65.0532
764	4054	62419.4	49.2161
765	4886	75229.7	52.3758
766	27600	424957	93.2786
767	18285	281534	81.3163
768	4014	61803.6	49.0537
769	18484	284598	81.6102
770	7606	117110	60.7013
771	33917	522220	99.9122
772	20982	323060	85.1324
773	19693	303213	83.3521
774	28525	439199	94.3093
775	22062	339689	86.5687
776	29926	460771	95.8287
777	15878	244474	77.579
778	8785	135263	63.6883
779	5199	80049	53.4711
780	8291	127657	62.4714
781	5830	89764.5	55.5523
782	22488	346248	87.1223
783	12841	197713	72.279
784	11748	180884	70.1671
785	17834	274590	80.6421
786	12382	190646	71.4073
787	3221	49593.7	45.5837
788	26472	407589	91.9902
789	4515	69517.5	51.0151
790	14068	216605	74.5115
791	31119	479139	97.0855
792	6871	105793	58.6794
793	4478	68947.8	50.8753
794	13021	200484	72.6152
795	2966	45667.5	44.3475
796	29286	450917	95.1406
797	2831	43588.9	43.6642
798	14851	228661	75.869
799	11756	181007	70.1831
800	12099	186288	70.8591
801	14354	221009	75.013
802	22373	344477	86.9736
803	20268	312066	84.1556
804	17266	265845	79.7768
805	15639	240794	77.1878
806	17887	275406	80.722
807	35472	546162	101.416
808	5707	87870.7	55.1588
809	8979	138250	64.1537
810	18952	291804	82.2932
811	16091	247753	77.9244
812	8208	126379	62.2623
813	4847	74629.3	52.236
814	16045	247045	77.8501
815	20570	316716	84.5715
816	10028	154401	66.5606
817	15670	241271	77.2388
818	6599	101605	57.8947
819	25275	389159	90.5822
820	13473	207444	73.4459
821	12703	195588	72.0191
822	25055	385772	90.3186
823	18643	287046	81.8435
824	20763	319688	84.8352
825	15041	231586	76.1912
826	5438	83728.9	54.2782
827	9612	147996	65.6272
828	11816	181931	70.3023
829	10423	160483	67.4233
830	28388	437090	94.158
831	9540	146887	65.4629
832	10116	155756	66.7547
833	13578	209060	73.6362
834	7193	110751	59.5821
835	32770	504560	98.7729
836	20874	321397	84.9861
837	7984	122930	61.6906
838	7419	114230	60.1997
839	16985	261518	79.3416
840	13956	214881	74.3132
841	9244	142330	64.7787
842	8743	134616	63.5867
843	7119	109611	59.3771
844	23424	360659	88.3147
845	14397	221671	75.0879
846	16288	250786	78.2411
847	3652	56229.8	47.5324
848	15216	234281	76.4855
849	18408	283428	81.4982
850	8386	129119	62.7091
851	17090	263135	79.5048
852	21069	324399	85.2499
853	1823	28068.7	37.7058
854	2815	43342.6	43.5818
855	24043	370190	89.0858
856	4674	71965.6	51.607
857	25000	384925	90.2525
858	3255	50117.2	45.7435
859	6929	106686	58.8441
860	11855	182531	70.3795
861	12582	193725	71.7897
862	3493	53781.7	46.8323
863	11769	181207	70.2089
864	36459	561359	102.348
865	13431	206797	73.3695
866	26217	403663	91.6938
867	15182	233757	76.4285
868	37465	576849	103.281
869	6227	95877.1	56.7857
870	13525	208244	73.5402
871	11381	175233	69.4287
872	5218	80341.5	53.5362
873	5927	91258	55.8587
874	8021	123499	61.7858
875	6717	103422	58.2377
876	33509	515938	99.5099
877	4886	75229.7	52.3758
878	12855	197928	72.3053
879	3645	56122.1	47.502
880	17954	276438	80.8226
881	35279	543191	101.232
882	27864	429022	93.5751
883	41378	637097	106.758
884	6479	99757.2	57.5416
885	10020	154278	66.5429
886	5671	87316.4	55.0426
887	19335	297701	82.8439
888	36883	567888	102.744
889	23595	363292	88.5291
890	17786	273851	80.5697
891	12647	194726	71.9132
892	26978	415380	92.5726
893	6672	102729	58.1074
894	18023	277500	80.926
895	11709	180283	70.0894
896	7438	114523	60.251
897	20860	321181	84.9671
898	18713	288124	81.9459
899	6186	95245.8	56.6608
900	10049	154724	66.607
901	12707	195650	72.0267
902	20949	322552	85.0877
903	3374	51949.5	46.2943
904	2346	36121.4	41.013
905	20964	322783	85.108
906	5152	79325.3	53.3095
907	2894	44558.9	43.9858
908	11158	171800	68.9723
909	14872	228984	75.9048
910	4290	66053.1	50.1532
911	49688	765046	113.474
912	8039	123776	61.832
913	22192	341690	86.7384
914	15605	240270	77.1319
915	8596	132353	63.2283
916	21045	324030	85.2175
917	19918	306677	83.6683
918	8454	130166	62.8782
919	8576	132045	63.1792
920	17355	267215	79.9136
921	18302	281796	81.3415
922	5414	83359.4	54.1982
923	24723	380660	89.9179
924	24806	381938	90.0184
925	7375	113553	60.0804
926	9230	142114	64.746
927	13769	212001	73.9798
928	32389	498693	98.3887
929	12752	196343	72.1116
930	9903	152476	66.2829
931	7208	110982	59.6235
932	14553	224073	75.3581
933	6504	100142	57.6155
934	6863	105670	58.6566
935	11629	179052	69.9294
936	12010	184918	70.6849
937	13835	213017	74.0978
938	8621	132738	63.2895
939	5446	83852.1	54.3048
940	8084	124469	61.9471
941	4913	75645.5	52.4721
942	5086	78309.1	53.0809
943	10309	158728	67.1766
944	5448	83882.9	54.3115
945	11220	172754	69.0998
946	13621	209723	73.7138
947	15144	233172	76.3647
948	12241	188475	71.1352
949	7846	120805	61.3331
950	17571	270541	80.2438
951	6424	98910.3	57.3783
952	7031	108256	59.1314
953	10214	157265	66.9696
954	15987	246152	77.7562
955	13457	207197	73.4168
956	6693	103052	58.1683
957	7263	111828	59.7748
958	6071	93475.2	56.3075
959	21329	328403	85.5991
960	28710	442048	94.5127
961	12203	187890	71.0616
962	2629	40478.7	42.6
963	10531	162146	67.6554
964	6642	102267	58.0201
965	13909	214157	74.2297
966	10246	157758	67.0395
967	5877	90488.2	55.7012
968	16687	256930	78.8749
969	4401	67762.2	50.582
970	5218	80341.5	53.5362
971	7336	112952	59.9744
972	13809	212617	74.0514
973	9097	140067	64.4335
974	18236	280780	81.2436
975	9915	152661	66.3096
976	5040	77600.9	52.9203
977	3007	46298.8	44.551
978	5894	90749.9	55.7548
979	15981	246059	77.7464
980	10063	154940	66.638
981	15343	236236	76.6977
982	13605	209476	73.6849
983	20304	312621	84.2054
984	8615	132645	63.2748
985	17956	276469	80.8256
986	8412	129520	62.7739
987	10866	167304	68.3653
988	3300	50810.1	45.9533
989	6739	103760	58.3012
990	14457	222594	75.192
991	11677	179791	70.0255
992	14356	221039	75.0165
993	5845	89995.5	55.5999
994	12063	185734	70.7888
995	7010	107933	59.0725
996	6104	93983.3	56.4093
997	11069	170429	68.7884
998	20175	310634	84.0266
999	12769	196604	72.1437
1000	5163	79494.7	53.3474
1001	3682	56691.8	47.6622
1002	3513	54089.7	46.9215
1003	17019	262042	79.3945
1004	6998	107748	59.0387
1005	15990	246198	77.761
1006	21360	328880	85.6406
1007	12963	199591	72.5072
1008	8145	125409	62.1026
1009	12111	186473	70.8825
1010	21730	334577	86.1322
1011	2710	41725.9	43.0331
1012	12756	196404	72.1192
1013	4893	75337.5	52.4008
1014	6819	104992	58.531
1015	10462	161083	67.5073
1016	43333	667198	108.414
1017	5283	81342.4	53.7575
1018	6459	99449.2	57.4823
1019	5453	83959.8	54.3281
1020	14327	220593	74.966
1021	17837	274636	80.6467
1022	31264	481372	97.2361
1023	9428	145163	65.2057
1024	14048	216297	74.4762
1025	29554	455043	95.4299
1026	8796	135432	63.7149
1027	9657	148689	65.7294
1028	24678	379967	89.8633
1029	16249	250186	78.1786
1030	7157	110196	59.4825
1031	4493	69178.7	50.9321
1032	6369	98063.5	57.2141
1033	22828	351483	87.5592
1034	22754	350343	87.4645
1035	9522	146610	65.4217
1036	8451	130120	62.8707
1037	33734	519402	99.7321
1038	18742	288571	81.9882
1039	12358	190276	71.3612
1040	10799	166272	68.2245
1041	2751	42357.1	43.249
1042	6672	102729	58.1074
1043	6620	101928	57.956
1044	14855	228722	75.8758
1045	10453	160945	67.4879
1046	9805	150968	66.0635
1047	16024	246722	77.8161
1048	9242	142299	64.7741
1049	7609	117156	60.7093
1050	9660	148735	65.7362
1051	12109	186442	70.8786
1052	12851	197867	72.2978
1053	6379	98217.5	57.244
1054	8510	131028	63.0167
1055	9968	153477	66.4276
1056	16087	247692	77.9179
1057	16742	257777	78.9614
1058	13423	206674	73.3549
1059	7952	122437	61.6081
1060	3475	53504.6	46.7517
1061	13558	208753	73.6
1062	13530	208321	73.5493
1063	24502	377257	89.6492
1064	23303	358796	88.1623
1065	2623	40386.3	42.5675
1066	20115	309711	83.9433
1067	7764	119542	61.1187
1068	10030	154432	66.565
1069	7789	119927	61.1843
1070	4582	70549.1	51.2662
1071	3883	59786.6	48.5141
1072	4398	67716	50.5705
1073	9545	146964	65.4743
1074	23144	356348	87.9614
1075	11294	173894	69.2514
1076	20366	313575	84.291
1077	3714	57184.5	47.7998
1078	16401	252526	78.4216
1079	5024	77354.5	52.8643
1080	4972	76553.9	52.6813
1081	8525	131259	63.0537
1082	11900	183224	70.4685
1083	15397	237068	76.7876
1084	16602	255621	78.7407
1085	22026	339134	86.5216
1086	18311	281934	81.3548
1087	8029	123623	61.8063
1088	26092	401739	91.5479
1089	17674	272127	80.4003
1090	13416	206566	73.3421
1091	6121	94245	56.4616
1092	18766	288940	82.0231
1093	28295	435658	94.0551
1094	8162	125670	62.1457
1095	12130	186766	70.9196
1096	27232	419291	92.8622
1097	10135	156049	66.7965
1098	27538	424003	93.2087
1099	13267	204272	73.0696
1100	15161	233434	76.3933
1101	9671	148904	65.7612
1102	7885	121405	61.4346
1103	5607	86331	54.8348
1104	11556	177928	69.7828
1105	6448	99279.9	57.4497
1106	6888	106055	58.7278
1107	3700	56968.9	47.7397
1108	4669	71888.6	51.5886
1109	10957	168705	68.5556
1110	4516	69532.9	51.0188
1111	7966	122653	61.6443
1112	4377	67392.7	50.4899
1113	10126	155910	66.7767
1114	17800	274067	80.5909
1115	14502	223287	75.27
1116	4857	74783.2	52.2719
1117	7800	120097	61.2131
1118	1370	21093.9	34.2809
1119	9572	147380	65.536
1120	8402	129366	62.749
1121	2534	39016	42.0805
1122	6835	105238	58.5768
1123	7496	115416	60.4072
1124	8714	134169	63.5163
1125	6259	96369.8	56.8828
1126	10807	166395	68.2413
1127	3823	58862.7	48.263
1128	6142	94568.4	56.5261
1129	5186	79848.8	53.4265
1130	3835	59047.5	48.3134
1131	6808	104823	58.4995
1132	8063	124146	61.8935
1133	8998	138542	64.1989
1134	4358	67100.1	50.4168
1135	13912	214203	74.2351
1136	16978	261410	79.3307
1137	7000	107779	59.0444
1138	9469	145794	65.3001
1139	16256	250294	78.1899
1140	4447	68470.5	50.7577
1141	17126	263689	79.5606
1142	11253	173262	69.1675
1143	18662	287339	81.8713
1144	14684	226090	75.5836
1145	13077	201347	72.7191
1146	21545	331728	85.8871
1147	22060	339658	86.5661
1148	7086	109103	59.2852
1149	16185	249200	78.0759
1150	16664	256576	78.8386
1151	15255	234881	76.5508
1152	4109	63266.3	49.4377
1153	11592	178482	69.8552
1154	17590	270833	80.2727
1155	4429	68193.3	50.6891
1156	19416	298948	82.9594
1157	5701	87778.3	55.1395
1158	4562	70241.1	51.1915
1159	3393	52242	46.381
1160	3381	52057.3	46.3263
1161	14877	229061	75.9133
1162	4816	74152	52.1244
1163	7253	111674	59.7473
1164	2705	41648.9	43.0066
1165	8840	136109	63.8209
1166	6711	103329	58.2204
1167	5638	86808.3	54.9356
1168	10940	168443	68.5201
1169	7245	111551	59.7253
1170	10933	168335	68.5055
1171	3346	51518.4	46.1659
1172	9748	150090	65.9353
1173	15839	243873	77.5155
1174	14698	226305	75.6076
1175	6877	105885	58.6965
1176	4711	72535.3	51.7428
1177	9240	142268	64.7694
1178	3341	51441.4	46.1429
1179	4657	71703.8	51.5444
1180	14225	219022	74.7877
1181	7059	108687	59.2098
1182	1958	30147.3	38.6145
1183	3400	52349.8	46.4129
1184	12378	190584	71.3996
1185	8481	130582	62.945
1186	3371	51903.3	46.2806
1187	8971	138126	64.1347
1188	4478	68947.8	50.8753
1189	3901	60063.7	48.589
1190	1891	29115.7	38.1689
1191	3529	54336	46.9926
1192	7202	110889	59.6069
1193	4610	70980.2	51.3704
1194	4254	65498.8	50.0125
1195	13718	211216	73.8884
1196	11235	172985	69.1306
1197	4733	72874	51.8233
1198	4554	70117.9	51.1615
1199	9910	152584	66.2985
1200	5563	85653.5	54.691
1201	17300	266368	79.8291
1202	18588	286199	81.763
1203	10352	159390	67.2699
1204	7794	120004	61.1974
1205	3790	58354.6	48.1237
1206	22682	349235	87.3721
1207	1912	29439.1	38.3097
1208	7485	115247	60.3777
1209	15445	237807	76.8673
1210	5770	88840.7	55.3611
1211	22302	343384	86.8815
1212	9506	146364	65.385
1213	6030	92843.9	56.1804
1214	20167	310511	84.0155
1215	3810	58662.6	48.2082
1216	5661	87162.4	55.0102
1217	7985	122945	61.6932
1218	4695	72288.9	51.6842
1219	6052	93182.6	56.2487
1220	9102	140143	64.4453
1221	3775	58123.7	48.0601
1222	6719	103452	58.2435
1223	2482	38215.4	41.7907
1224	20060	308864	83.8667
1225	21026	323737	85.1918
1226	10112	155694	66.7459
1227	14767	227367	75.7257
1228	9477	145917	65.3185
1229	11989	184595	70.6437
1230	15178	233696	76.4218
1231	14863	228846	75.8894
1232	2655	40879	42.7399
1233	4340	66823	50.3472
1234	6868	105747	58.6709
1235	5753	88578.9	55.3066
1236	4104	63189.3	49.4176
1237	8257	127133	62.3859
1238	2445	37645.7	41.582
1239	5207	80172.2	53.4985
1240	6184	95215	56.6547
1241	13314	204996	73.1558
1242	12647	194726	71.9132
1243	17526	269848	80.1752
1244	20042	308587	83.8416
1245	4336	66761.4	50.3318
1246	7329	112845	59.9553
1247	2332	35905.8	40.9313
1248	4440	68362.7	50.731
1249	13129	202147	72.8154
1250	9704	149412	65.8359
1251	7019	108072	59.0977
1252	23423	360644	88.3134
1253	8872	136602	63.8979
1254	16596	255529	78.7312
1255	15775	242888	77.4109
1256	6345	97694	57.1421
1257	10879	167504	68.3926
1258	14341	220808	74.9904
1259	17129	263735	79.5652
1260	13106	201793	72.7728
1261	8327	128211	62.5617
1262	6210	95615.4	56.734
1263	6093	93813.9	56.3754
1264	7015	108010	59.0865
1265	2325	35798	40.8903
1266	3724	57338.4	47.8427
1267	5439	83744.3	54.2815
1268	12880	198313	72.3521
1269	5865	90303.4	55.6632
1270	11141	171538	68.9372
1271	6016	92628.4	56.1369
1272	13236	203795	73.0126
1273	8612	132599	63.2675
1274	6902	106270	58.7675
1275	14249	219392	74.8297
1276	2283	35151.4	40.6426
1277	4430	68208.7	50.6929
1278	8383	129073	62.7017
1279	7968	122683	61.6494
1280	8485	130644	62.9549
1281	12997	200115	72.5705
1282	10661	164147	67.9326
1283	7545	116170	60.5386
1284	4585	70595.2	51.2774
1285	5507	84791.3	54.5068
1286	5770	88840.7	55.3611
1287	7544	116155	60.5359
1288	18298	281734	81.3355
1289	34228	527009	100.217
1290	7184	110612	59.5572
1291	4396	67685.2	50.5629
1292	6916	106486	58.8072
1293	15752	242534	77.3733
1294	8219	126548	62.2901
1295	15758	242626	77.3831
1296	21566	332052	85.915
1297	5416	83390.2	54.2049
1298	5746	88471.2	55.2842
1299	9547	146995	65.4789
1300	5630	86685.1	54.9096
1301	16256	250294	78.1899
1302	15271	235128	76.5776
1303	4107	63235.5	49.4296
1304	9803	150937	66.059
1305	9112	140297	64.4689
1306	3600	55429.2	47.3057
1307	6302	97031.9	57.0127
1308	18584	286138	81.7571
1309	10314	158805	67.1875
1310	9142	140759	64.5396
1311	5502	84714.3	54.4903
1312	4063	62558	49.2525
1313	5814	89518.2	55.5014
1314	3309	50948.7	45.9951
1315	7016	108025	59.0893
1316	10359	159498	67.285
1317	10102	155540	66.7239
1318	4516	69532.9	51.0188
1319	3219	49562.9	45.5742
1320	20233	311528	84.1071
1321	5648	86962.3	54.9681
1322	6831	105177	58.5653
1323	5033	77493.1	52.8958
1324	5858	90195.6	55.6411
1325	9342	143839	65.0068
1326	3344	51487.6	46.1567
1327	4207	64775.2	49.8276
1328	29790	458677	95.6833
1329	10346	159297	67.2569
1330	19987	307740	83.7648
1331	25578	393824	90.9427
1332	21248	327155	85.4906
1333	20472	315207	84.437
1334	21386	329280	85.6753
1335	6242	96108.1	56.8312
1336	8328	128226	62.5642
1337	17727	272943	80.4805
1338	5329	82050.6	53.9131
1339	1930	29716.2	38.4295
1340	23845	367141	88.8406
1341	12269	188906	71.1894
1342	9593	147703	65.5839
1343	8009	123315	61.755
1344	5529	85130	54.5793
1345	6970	107317	58.9599
1346	10172	156618	66.8777
1347	36865	567610	102.727
1348	22761	350451	87.4735
1349	19803	304907	83.507
1350	10002	154001	66.503
1351	4141	63759	49.5657
1352	1959	30162.7	38.621
1353	5020	77292.9	52.8503
1354	9264	142638	64.8254
1355	11681	179852	70.0335
1356	5003	77031.2	52.7905
1357	3394	52257.4	46.3856
1358	6911	106409	58.7931
1359	4018	61865.1	49.07
1360	13729	211385	73.9081
1361	2573	39616.5	42.2953
1362	16866	259686	79.1559
1363	9693	149243	65.811
1364	8293	127687	62.4765
1365	5297	81557.9	53.805
1366	25064	385910	90.3294
1367	6144	94599.2	56.5322
1368	9871	151984	66.2114
1369	12010	184918	70.6849
1370	26764	412085	92.3272
1371	26338	405526	91.8347
1372	19232	296115	82.6965
1373	2466	37969	41.7007
1374	8537	131444	63.0833
1375	4673	71950.2	51.6033
1376	14352	220978	75.0096
1377	4262	65622	50.0438
1378	11021	169690	68.6888
1379	11059	170275	68.7677
1380	15945	245505	77.688
1381	9332	143685	64.9836
1382	7610	117171	60.7119
1383	7124	109688	59.391
1384	6386	98325.2	57.2649
1385	19249	296377	82.7209
1386	24711	380475	89.9034
1387	3099	47715.3	45.0007
1388	17686	272311	80.4185
1389	3214	49486	45.5506
1390	16025	246737	77.8177
1391	6351	97786.3	57.1601
1392	3986	61372.4	48.9394
1393	3688	56784.1	47.688
1394	8581	132122	63.1915
1395	14562	224211	75.3736
1396	4824	74275.1	52.1533
1397	4974	76584.7	52.6883
1398	3787	58308.4	48.111
1399	14327	220593	74.966
1400	6087	93721.5	56.3569
1401	5561	85622.7	54.6844
1402	17947	276330	80.8121
1403	7679	118234	60.8949
1404	3683	56707.2	47.6665
1405	5332	82096.8	53.9232
1406	15756	242595	77.3798
1407	10964	168813	68.5702
1408	2900	44651.3	44.0161
1409	8998	138542	64.1989
1410	1212	18661.2	32.9089
1411	2268	34920.4	40.5534
1412	4811	74075	52.1064
1413	6456	99403	57.4734
1414	4694	72273.5	51.6805
1415	9817	151152	66.0905
1416	4999	76969.6	52.7765
1417	18245	280918	81.2569
1418	8215	126486	62.28
1419	9745	150044	65.9285
1420	2994	46098.6	44.4867
1421	9634	148335	65.6772
1422	4572	70395.1	51.2288
1423	7201	110874	59.6042
1424	11928	183655	70.5237
1425	5124	78894.2	53.2127
1426	7729	119003	61.0268
1427	6792	104576	58.4537
1428	2605	40109.2	42.4699
1429	3759	57877.3	47.9921
1430	16083	247630	77.9115
1431	7324	112768	59.9416
1432	8222	126594	62.2976
1433	8512	131059	63.0216
1434	13387	206120	73.2892
1435	12845	197774	72.2865
1436	12470	192001	71.5761
1437	3168	48777.7	45.3323
1438	8171	125809	62.1686
1439	3977	61233.9	48.9025
1440	8998	138542	64.1989
1441	7516	115724	60.4609
1442	8141	125347	62.0924
1443	5200	80064.4	53.4745
1444	1367	21047.7	34.2559
1445	5918	91119.4	55.8304
1446	10899	167812	68.4344
1447	4394	67654.4	50.5552
1448	11748	180884	70.1671
1449	21543	331698	85.8845
1450	11018	169644	68.6826
1451	13008	200284	72.591
1452	20726	319118	84.7847
1453	15252	234835	76.5458
1454	3912	60233.1	48.6346
1455	10344	159267	67.2525
1456	4416	67993.2	50.6394
1457	10875	167442	68.3842
1458	2165	33334.5	39.9299
1459	4451	68532	50.7729
1460	17772	273635	80.5486
1461	12372	190492	71.3881
1462	8267	127287	62.4111
1463	8575	132029	63.1767
1464	8373	128919	62.6767
1465	9642	148458	65.6954
1466	6024	92751.5	56.1618
1467	14071	216651	74.5168
1468	4892	75322.1	52.3972
1469	5683	87501.2	55.0814
1470	8904	137095	63.9746
1471	3738	57554	47.9026
1472	14117	217359	74.5979
1473	10030	154432	66.565
1474	13902	214049	74.2173
1475	13314	204996	73.1558
1476	7451	114723	60.2861
1477	13671	210492	73.8039
1478	18819	289756	82.1003
1479	4856	74767.8	52.2683
1480	4079	62804.4	49.317
1481	7337	112968	59.9771
1482	5726	88163.2	55.22
1483	8877	136679	63.9099
1484	7568	116524	60.6
1485	3069	47253.4	44.8551
1486	7975	122791	61.6675
1487	3259	50178.8	45.7622
1488	10981	169074	68.6056
1489	26463	407451	91.9797
1490	12369	190445	71.3823
1491	15436	237668	76.8524
1492	14419	222009	75.1261
1493	8091	124577	61.965
1494	5789	89133.2	55.4218
1495	14134	217621	74.6278
1496	2917	44913	44.102
1497	11130	171369	68.9145
1498	4760	73289.7	51.9216
1499	2499	38477.1	41.8859
1500	9525	146656	65.4286
1501	17462	268862	80.0775
1502	3881	59755.8	48.5058
1503	7670	118095	60.8711
1504	3086	47515.1	44.9377
1505	8748	134693	63.5988
1506	13554	208691	73.5927
1507	20854	321089	84.9589
1508	3191	49131.8	45.4417
1509	7809	120235	61.2366
1510	6317	97262.8	57.0579
1511	17061	262688	79.4598
1512	10765	165749	68.1528
1513	46966	723136	111.363
1514	3849	59263.1	48.3721
1515	6000	92382	56.0871
1516	10553	162485	67.7025
1517	20255	311866	84.1376
1518	6239	96061.9	56.8221
1519	19634	302305	83.2688
1520	5481	84391	54.4209
1521	16860	259593	79.1465
1522	6185	95230.4	56.6577
1523	6482	99803.4	57.5505
1524	17751	273312	80.5168
1525	7634	117541	60.7757
1526	5472	84252.4	54.3911
1527	5638	86808.3	54.9356
1528	1822	28053.3	37.6989
1529	8689	133785	63.4555
1530	14429	222163	75.1435
1531	3865	59509.4	48.4391
1532	9342	143839	65.0068
1533	6600	101620	57.8976
1534	9634	148335	65.6772
1535	14351	220962	75.0078
1536	10657	164086	67.9241
1537	5276	81234.6	53.7338
1538	7713	118757	60.9846
1539	7881	121344	61.4242
1540	13527	208275	73.5438
1541	5978	92043.3	56.0185
1542	16546	254759	78.6521
1543	6803	104746	58.4852
1544	1938	29839.4	38.4825
1545	5173	79648.7	53.3818
1546	10486	161453	67.5589
1547	10551	162454	67.6982
1548	6434	99064.3	57.4081
1549	8742	134601	63.5842
1550	6387	98340.6	57.2679
1551	12583	193740	71.7916
1552	11036	169921	68.72
1553	16182	249154	78.071
1554	20739	319318	84.8025
1555	3244	49947.9	45.6919
1556	7214	111074	59.64
1557	4823	74259.7	52.1497
1558	4013	61788.2	49.0496
1559	3361	51749.3	46.2348
1560	14469	222779	75.2128
1561	13765	211940	73.9727
1562	3371	51903.3	46.2806
1563	11168	171954	68.9929
1564	15126	232895	76.3344
1565	16833	259178	79.1042
1566	10640	163824	67.888
1567	17425	268293	80.0209
1568	8790	135340	63.7004
1569	11710	180299	70.0914
1570	7282	112121	59.8268
1571	2469	38015.2	41.7176
1572	8420	129643	62.7938
1573	4795	73828.6	52.0486
1574	20809	320396	84.8978
1575	8978	138234	64.1513
1576	8753	134770	63.6109
1577	8810	135648	63.7487
1578	3725	57353.8	47.847
1579	9214	141868	64.7086
1580	30023	462264	95.9321
1581	21915	337425	86.376
1582	16696	257068	78.889
1583	8423	129689	62.8012
1584	11437	176095	69.5424
1585	4889	75275.9	52.3865
1586	30284	466283	96.2093
1587	10079	155186	66.6733
1588	20024	308310	83.8165
1589	7466	114954	60.3266
1590	4311	66376.5	50.2349
1591	7083	109057	59.2768
1592	10039	154570	66.5849
1593	6917	106501	58.8101
1594	14541	223888	75.3374
1595	6702	103191	58.1943
1596	4115	63358.7	49.4617
1597	11726	180545	70.1233
1598	9906	152523	66.2896
1599	10856	167150	68.3443
1600	14819	228168	75.8145
1601	23029	354578	87.8154
1602	7029	108226	59.1258
1603	9579	147488	65.552
1604	20000	307940	83.783
1605	7255	111705	59.7528
1606	16217	249693	78.1273
1607	22897	352545	87.6473
1608	19489	300072	83.0633
1609	1585	24404.2	35.9878
1610	13138	202286	72.832
1611	14583	224534	75.4099
1612	6730	103622	58.2753
1613	9175	141267	64.6172
1614	15808	243396	77.4649
1615	30463	469039	96.3985
1616	11627	179021	69.9254
1617	6491	99941.9	57.5771
1618	12989	199992	72.5556
1619	5075	78139.8	53.0426
1620	3359	51718.5	46.2256
[truncated: 1,168 more rows]

## Sheet: 8066-L
Label	Size (Voxel)	Volume (µm^3)	e.d. (µm)									Statistical: Size (Voxel)	Statistical: Volume (µm^3)	e.d. calculated by volume	Statistical: e.d. (µm)
[truncated: 2,792 more rows]

[truncated: 9 more sheets: 8034-L, 8036-L, 8035-L, 8034-R, PD14, PD21 (with 8067-L), PD21, PD56, hist ed]
