# Supplementary material for: Glomeruli of the Mouse Olfactory Bulb: Numbers, Sizes, Shapes
Source: Eur J Neurosci. 2025 Dec 8;62(11):e70327. doi: 10.1111/ejn.70327 (PMC12686850; doi:10.1111/ejn.70327)
Supplement: Supplementary file 1 — Data S1: Supporting information. [file EJN-62-0-s002.zip › TableS2.xlsx]

## Sheet: SR1-1692
Label	Ratio X/Z	Ratio Y/Z									Statistical: ratio X/Z	Statistical: ratio Y/Z
1	2.7739	1.56873								ave.	2.18971	1.2876
2	1.62882	1.29602								min	1.13105	1.00006
3	3.0963	1.17251								q1	1.83335	1.16241
4	4.18811	1.43107								median	2.11085	1.26626
5	2.21827	1.433								q3	2.46059	1.38585
6	1.48039	1.12054								max	4.85542	2.61355
7	2.74413	1.57911								sd	0.501974	0.169511
8	2.27295	1.05283
9	1.95325	1.36503
10	1.97365	1.22844
11	2.07442	1.32586
12	2.62945	1.28543
13	2.60172	1.29468
14	1.57843	1.07487
15	2.66346	1.45153
16	2.31373	1.21235
17	3.35884	1.28474
18	2.41412	1.20859
19	1.71085	1.19286
20	1.78972	1.19465
21	1.78285	1.19011
22	1.92089	1.40937
23	1.79984	1.43654
24	3.13254	1.44829
25	2.41798	1.43357
26	1.89681	1.07331
27	1.82986	1.21398
28	1.81627	1.17422
29	2.08527	1.32781
30	2.4307	1.52985
31	2.27306	1.12741
32	3.38269	1.28536
33	2.28373	1.13062
34	3.22066	1.06072
35	2.17819	1.10074
36	2.82056	1.23766
37	2.335	1.26313
38	2.92681	1.20423
39	2.61412	1.26742
40	1.64748	1.32313
41	2.74999	1.97955
42	3.03251	1.64304
43	2.75597	1.36899
44	2.26976	1.41905
45	2.62763	1.15071
46	3.11266	1.27117
47	2.19455	1.15522
48	3.33668	1.41159
49	2.56192	1.4529
50	3.31948	1.16794
51	2.18843	1.20981
52	2.09413	1.56648
53	2.11819	1.28025
54	2.10234	1.0105
55	1.36084	1.1493
56	1.83804	1.62985
57	2.05971	1.35055
58	2.00873	1.41386
59	3.24518	1.18066
60	2.85807	1.19475
61	2.02492	1.20956
62	1.78623	1.09994
63	4.15256	1.17197
64	2.71529	1.0441
65	1.74553	1.13388
66	2.63407	1.52022
67	2.11623	1.31951
68	3.0708	1.09144
69	1.64032	1.17134
70	2.57663	1.17808
71	2.89646	1.26452
72	2.09609	1.39799
73	3.53637	1.06199
74	2.4857	1.28081
75	2.39786	1.3544
76	2.17124	1.07542
77	1.7912	1.15899
78	1.974	1.16804
79	2.39569	1.24093
80	2.07014	1.13842
81	2.22576	1.07303
82	2.3475	1.27193
83	3.20051	1.32481
84	1.90945	1.53711
85	3.96982	1.13923
86	2.77455	1.17971
87	2.037	1.1551
88	1.3244	1.31112
89	1.75181	1.01432
90	1.94044	1.20827
91	2.37928	1.52924
92	2.75953	1.29365
93	2.39786	1.33372
94	2.653	1.09466
95	2.10587	1.19148
96	2.79387	1.31478
97	1.63826	1.38976
98	2.5922	1.18424
99	2.27025	1.11633
100	2.19406	1.22835
101	2.9106	1.73994
102	2.49788	1.08373
103	1.76822	1.2438
104	2.53694	1.09332
105	2.69182	1.31168
106	2.27673	1.19975
107	2.02185	1.42133
108	1.67567	1.20505
109	2.65788	1.18192
110	3.41654	1.43446
111	2.29754	1.0079
112	1.52958	1.37645
113	2.27051	1.0553
114	2.00079	1.45996
115	2.28774	1.31752
116	3.2733	1.26582
117	3.19538	1.13494
118	1.7449	1.08736
119	2.6983	1.38388
120	1.81082	1.09403
121	1.59334	1.31621
122	2.49365	1.30947
123	2.38316	1.43545
124	2.70288	1.06611
125	1.78375	1.07409
126	1.91126	1.25951
127	1.99804	1.22317
128	2.54531	1.404
129	2.02359	1.03874
130	1.8777	1.20706
131	2.15183	1.30268
132	2.35008	1.26987
133	2.55325	1.23978
134	2.20031	1.22225
135	2.69953	1.22926
136	1.67202	1.31236
137	1.92807	1.1448
138	1.53783	1.13895
139	2.30254	1.5513
140	2.93724	1.2854
141	2.37641	1.25626
142	2.28366	1.1567
143	3.15164	1.23334
144	2.42101	1.19037
145	2.86269	1.15964
146	2.46627	1.38586
147	1.56079	1.21548
148	2.00034	1.10549
149	2.04866	1.09075
150	2.46987	1.0603
151	1.99299	1.19695
152	2.2143	1.09725
153	2.98145	1.25876
154	1.41438	1.05652
155	3.29907	1.44988
156	2.05952	1.52178
157	1.60008	1.0507
158	1.56149	1.29685
159	2.31666	1.85934
160	1.62509	1.28239
161	1.50001	1.1607
162	3.25795	1.73057
163	1.72565	1.20841
164	2.08265	1.10792
165	2.2867	1.20011
166	2.90534	1.38465
167	3.02924	1.55652
168	3.71861	1.28473
169	3.35722	1.42644
170	2.7702	1.16132
171	2.59444	1.70662
172	1.8449	1.31646
173	1.56761	1.3175
174	2.29206	1.04978
175	2.34287	1.26006
176	2.52116	1.56888
177	2.88404	1.48388
178	2.52657	1.36501
179	3.09308	1.46886
180	3.6394	1.19875
181	2.52251	1.22735
182	3.15861	1.47067
183	1.59644	1.08036
184	1.85223	1.20009
185	1.88289	1.22292
186	2.08524	1.194
187	3.01586	1.17868
188	1.97072	1.16447
189	2.06133	1.38149
190	1.98749	1.14602
191	2.03448	1.27503
192	2.16591	1.27151
193	2.44424	1.28024
194	1.8637	1.35756
195	1.8545	1.28175
196	1.87868	1.20017
197	2.22318	1.47948
198	1.75337	1.22628
199	1.71155	1.15799
200	2.27707	1.17581
201	2.86419	1.7387
202	1.64206	1.08105
203	1.86001	1.21723
204	2.01546	1.55577
205	2.04997	1.03487
206	1.91056	1.16573
207	1.98101	1.2084
208	2.73402	1.58697
209	2.28163	1.09176
210	2.15619	1.18196
211	3.95621	1.16528
212	2.28631	1.24603
213	1.5203	1.11312
214	1.99312	1.25289
215	3.10385	1.05639
216	1.6425	1.02449
217	2.67024	1.10953
218	2.74129	1.25557
219	2.34715	1.16426
220	2.80984	1.38504
221	2.01067	1.22571
222	2.36773	1.28053
223	2.08519	1.37859
224	3.2082	1.28291
225	2.02605	1.23411
226	2.54951	1.28205
227	1.82974	1.17315
228	2.22072	1.09525
229	2.00142	1.07686
230	2.06511	1.27505
231	2.76006	1.14576
232	2.31488	1.10295
233	2.76342	1.41314
234	2.33664	1.20398
235	2.36498	1.14454
236	2.16861	1.2136
237	1.98734	1.07094
238	1.59416	1.35455
239	2.07968	1.18889
240	2.71198	1.20522
241	1.82066	1.0786
242	2.409	1.1132
243	2.63924	1.3688
244	2.6004	1.18143
245	2.22911	1.05071
246	2.41778	1.15505
247	2.67273	1.48587
248	2.37506	1.20283
249	2.01194	1.18993
250	2.44003	1.59876
251	2.68604	1.25602
252	2.24364	1.01923
253	2.82325	1.16802
254	2.87539	1.39475
255	1.94295	1.12142
256	1.69871	1.22627
257	2.65107	1.31177
258	2.16317	1.07648
259	2.34155	1.12057
260	2.13351	1.2378
261	2.0149	1.24918
262	2.32802	1.40448
263	3.03961	1.33064
264	2.66288	1.3997
265	1.98077	1.21341
266	2.70192	1.36594
267	2.51216	1.32126
268	2.55274	1.42229
269	3.7431	1.43432
270	3.08895	1.47005
271	2.63469	1.56103
272	2.05197	1.15895
273	1.89395	1.38613
274	2.02297	1.18257
275	2.14958	1.24922
276	1.53683	1.271
277	2.82863	1.17591
278	2.3358	1.23746
279	2.86598	1.20739
280	2.46041	1.05719
281	3.49806	1.11368
282	2.67642	1.34924
283	1.89056	1.08986
284	3.32051	1.59816
285	2.61324	1.40239
286	2.17005	1.32702
287	2.1018	1.34499
288	4.31129	1.36219
289	2.29969	1.19812
290	2.61733	1.164
291	1.62183	1.06757
292	1.88436	1.24591
293	1.96853	1.31357
294	2.32863	1.46778
295	2.9232	1.29568
296	2.46881	1.33811
297	1.57276	1.16803
298	2.38281	1.33528
299	2.2847	1.4134
300	2.53724	1.33387
301	1.85106	1.2725
302	2.31948	1.80538
303	2.9128	1.5869
304	1.84394	1.4852
305	2.88922	1.45938
306	1.73036	1.0166
307	1.88226	1.11966
308	2.0385	1.31747
309	3.1867	1.60026
310	2.34491	1.37972
311	1.86145	1.45208
312	2.68075	1.17481
313	2.18797	1.27879
314	2.57111	1.31591
315	2.22489	1.33105
316	2.48238	1.19757
317	3.27406	1.34888
318	1.54456	1.08285
319	1.54206	1.42999
320	2.47959	1.15507
321	1.86676	1.17189
322	1.9033	1.16902
323	2.49819	1.31518
324	3.5565	1.16374
325	2.43933	1.08146
326	2.73253	1.07526
327	2.30459	1.52215
328	2.48665	1.16144
329	2.20223	1.27536
330	2.10515	1.30586
331	2.71209	1.47051
332	2.18298	1.14449
333	2.09717	1.19355
334	2.21235	1.33895
335	2.06595	1.0805
336	1.88869	1.12555
337	2.15582	1.07597
338	2.66138	1.3701
339	1.90532	1.06169
340	2.06372	1.28762
341	2.18241	1.12513
342	2.36179	1.54281
343	2.41808	1.48767
344	1.83877	1.05769
345	1.59703	1.27641
346	2.34178	1.3927
347	2.67469	1.49816
348	2.20404	1.10215
349	1.9683	1.46548
350	2.46047	1.09971
351	2.36054	1.13711
352	1.94176	1.14393
353	2.45999	1.27327
354	1.55388	1.15271
355	1.66738	1.33765
356	2.51025	1.42697
357	2.4671	1.59329
358	2.12292	1.18602
359	2.64895	1.29062
360	1.90697	1.17631
361	2.27017	1.15054
362	1.94467	1.44612
363	1.78795	1.35481
364	1.9009	1.18796
365	2.21571	1.35951
366	1.5428	1.13009
367	1.63486	1.04509
368	2.29992	1.63222
369	1.66071	1.04908
370	2.02908	1.31793
371	1.53943	1.11415
372	2.63546	1.35442
373	1.81892	1.33536
374	1.96475	1.0907
375	2.18229	1.12653
376	2.42498	1.29249
377	1.95076	1.21635
378	2.53553	1.46284
379	2.6804	1.26184
380	1.74297	1.16377
381	2.64731	1.14394
382	1.76997	1.17222
383	2.34449	1.33215
384	3.41424	1.33933
385	2.37259	1.33637
386	2.3191	1.16258
387	2.41627	1.41621
388	2.14106	1.23181
389	2.06223	1.14549
390	2.19865	1.11265
391	1.55165	1.09126
392	1.9526	1.13692
393	3.15689	1.03998
394	2.26847	1.40304
395	3.15146	1.30222
396	2.33969	1.57327
397	1.68768	1.13216
398	2.56382	1.15212
399	2.53753	1.37514
400	2.02134	1.2472
401	2.82586	1.65503
402	2.26219	1.0905
403	2.70266	1.26015
404	2.15065	1.09064
405	2.445	1.22798
406	1.95058	1.24497
407	1.81335	1.32163
408	2.65948	1.3628
409	1.66308	1.4753
410	2.77183	1.22549
411	2.34603	1.46658
412	2.49114	1.34613
413	1.93464	1.19314
414	2.87397	1.7749
415	1.96731	1.12912
416	3.11607	1.56932
417	2.1911	1.21134
418	1.93681	1.39762
419	3.12977	1.33978
420	1.82069	1.36265
421	1.91698	1.23548
422	1.97886	1.19558
423	1.85351	1.15508
424	2.35254	1.32045
425	2.10504	1.42625
426	2.13971	1.44737
427	2.6642	1.08826
428	2.28067	1.2189
429	1.71346	1.13769
430	2.11383	1.09825
431	2.23755	1.41638
432	1.85788	1.06293
433	1.80827	1.32638
434	2.91721	1.4654
435	1.99852	1.06198
436	1.76509	1.07419
437	1.86861	1.08711
438	2.65022	1.08179
439	2.16122	1.05451
440	1.80111	1.19655
441	2.62262	1.4022
442	1.77947	1.31615
443	2.81176	1.2487
444	2.63344	1.15856
445	2.17843	1.22602
446	2.69379	1.50628
447	1.97955	1.2947
448	2.54775	1.32343
449	1.20102	1.07197
450	1.79058	1.39998
451	2.69589	1.13629
452	2.36983	1.14022
453	2.70522	1.4012
454	2.09995	1.1103
455	2.55412	1.12963
456	2.28644	1.63312
457	2.73462	1.1409
458	1.66566	1.22386
459	1.51863	1.29468
460	3.70478	1.24294
461	2.32786	1.30129
462	2.60698	1.12001
463	2.64732	1.26278
464	2.18561	1.3391
465	2.53576	1.25943
466	2.54301	1.52965
467	2.95415	1.08587
468	2.89892	1.4351
469	2.89816	1.577
470	2.6539	1.50268
471	1.94395	1.30913
472	1.60109	1.07902
473	2.18678	1.19186
474	1.89271	1.0392
475	1.63846	1.57136
476	2.01119	1.19185
477	2.08789	1.23757
478	1.89718	1.08493
479	2.5349	1.6764
480	1.72564	1.1782
481	2.03866	1.24394
482	3.41553	1.27044
483	2.42021	1.19346
484	2.18099	1.34333
485	1.79179	1.211
486	1.69271	1.21187
487	1.9471	1.34069
488	2.35103	1.18208
489	2.11549	1.28198
490	2.58324	1.53349
491	2.42267	1.31744
492	1.81286	1.16793
493	2.24764	1.22758
494	1.89805	1.53901
495	1.95971	1.27358
496	2.70539	1.68662
497	2.14486	1.43158
498	1.77771	1.49131
499	2.07451	1.59406
500	1.62047	1.30681
501	2.57218	1.03788
502	1.91127	1.21642
503	2.83297	1.32161
504	2.64954	1.35803
505	2.46517	1.23842
506	1.79345	1.397
507	2.5247	1.40639
508	2.53817	1.11035
509	2.44999	1.18351
510	3.0138	1.91921
511	2.02065	1.06681
512	2.19452	1.38991
513	1.87095	1.13204
514	2.55946	1.3735
515	1.73127	1.14716
516	1.76616	1.29144
517	3.72309	1.38421
518	2.07893	1.32187
519	2.13075	1.1997
520	1.89053	1.19863
521	2.17277	1.47547
522	2.26824	1.25827
523	2.32181	1.2269
524	2.40151	1.08393
525	1.63096	1.17644
526	2.27175	1.30947
527	3.52948	1.15419
528	1.81375	1.23142
529	1.71838	1.26237
530	2.28537	1.22212
531	1.26692	1.22681
532	1.9948	1.27389
533	2.32827	1.30877
534	2.09964	1.25372
535	1.76563	1.27482
536	2.51951	1.40618
537	1.71893	1.29464
538	2.31135	1.45581
539	1.78426	1.16965
540	2.19545	1.37797
541	2.0097	1.2311
542	2.7709	1.22034
543	2.69787	1.44344
544	2.4346	1.60321
545	1.9758	1.34465
546	2.53245	1.48291
547	2.77771	1.14873
548	2.71775	1.18651
549	1.75181	1.3958
550	2.60215	1.39587
551	1.89525	1.09343
552	2.0727	1.05342
553	2.25864	1.18735
554	2.46063	1.28554
555	1.76931	1.20892
556	2.15464	1.15981
557	1.58118	1.17549
558	3.07122	1.50764
559	1.81797	1.33982
560	1.85936	1.08092
561	2.69539	1.2437
562	3.30092	1.40744
563	2.18791	1.24407
564	1.52896	1.15612
565	2.01482	1.45568
566	2.205	1.0444
567	2.12202	1.16869
568	1.59885	1.3306
569	2.08309	1.26711
570	1.22873	1.06931
571	1.93304	1.21494
572	1.43459	1.06112
573	2.87231	1.46778
574	1.4689	1.07244
575	1.86628	1.0303
576	2.61964	1.25896
577	1.94671	1.31912
578	2.29303	1.24394
579	3.71696	1.1116
580	1.80909	1.20058
581	2.96917	1.15421
582	3.32034	1.63714
583	1.66877	1.05639
584	2.35487	1.50685
585	2.60886	1.4366
586	2.24372	1.27316
587	2.15478	1.29
588	2.07754	1.51102
589	2.14079	1.13857
590	2.19405	1.29201
591	1.92783	1.27422
592	2.00965	1.32613
593	2.48554	1.36035
594	2.31936	1.2731
595	1.99773	1.26171
596	2.2036	1.31849
597	2.95522	1.35568
598	2.09062	1.39036
599	2.61215	1.27955
600	2.3161	1.55408
601	2.73097	1.31565
602	2.92619	1.63489
603	2.42549	1.03912
604	2.56115	1.38468
605	2.69049	1.62982
606	2.04355	1.23498
607	1.77868	1.4426
608	2.21051	1.04702
609	1.68423	1.22262
610	1.98708	1.34416
611	3.02223	1.42103
612	2.48625	1.26105
613	2.28576	1.1877
614	2.14764	1.48611
615	2.45816	1.28028
616	2.53785	1.17323
617	2.64579	1.03604
618	2.12584	1.10762
619	2.45484	1.30126
620	2.36217	1.35863
621	1.90715	1.33551
622	1.88206	1.38352
623	2.15492	1.03195
624	2.33117	1.34122
625	2.10083	1.22617
626	1.64544	1.16402
627	2.07395	1.18664
628	2.20845	1.2027
629	2.55395	1.15847
630	2.48493	1.28439
631	2.17825	1.32891
632	3.01624	1.50259
633	2.84484	1.38998
634	1.65172	1.12198
635	2.43825	1.12426
636	1.8168	1.43434
637	2.22081	1.56474
638	1.46751	1.2807
639	2.34446	1.2237
640	1.85495	1.29323
641	1.80166	1.29275
642	1.69463	1.15677
643	2.44287	1.61781
644	3.77031	1.18283
645	1.90969	1.08203
646	3.00895	1.33926
647	1.76438	1.31743
648	2.33419	1.36823
649	2.45307	1.33002
650	2.67024	1.35151
651	1.66024	1.13825
652	3.03462	1.35957
653	2.56081	1.63719
654	1.73686	1.25444
655	2.25399	1.05322
656	2.06845	1.38597
657	2.44067	1.55684
658	1.40282	1.28613
659	2.08361	1.1232
660	2.2044	1.39368
661	2.42468	1.20232
662	2.49759	1.31346
663	2.22363	1.35579
664	2.24596	1.09924
665	1.93385	1.15502
666	3.3491	1.33012
667	2.26252	1.30445
668	1.67456	1.22749
669	2.37985	1.36164
670	2.06699	1.27941
671	1.68906	1.2751
672	2.07237	1.33027
673	1.8977	1.0574
674	2.00988	1.38559
675	1.64013	1.29952
676	2.69824	1.46466
677	1.97453	1.40454
678	2.0247	1.33827
679	2.30047	1.05034
680	2.12602	1.18207
681	1.58965	1.04575
682	2.16057	1.75974
683	1.83746	1.12071
684	1.86095	1.53435
685	2.02	1.11414
686	1.89104	1.40959
687	2.74736	1.4568
688	2.20259	1.46996
689	1.9791	1.16679
690	3.34078	1.48548
691	2.36157	1.21641
692	1.79926	1.25045
693	2.24133	1.16113
694	2.16205	1.25812
695	1.8445	1.08699
696	2.12397	1.29278
697	1.92033	1.32496
698	1.47067	1.26176
699	1.74559	1.16568
700	2.91492	1.29748
701	2.24047	1.34333
702	1.93834	1.20556
703	2.72005	1.63038
704	2.89143	1.19302
705	2.37991	1.38854
706	1.88233	1.202
707	2.19339	1.57812
708	3.61171	1.76279
709	1.8412	1.19363
710	1.63398	1.16517
711	1.79424	1.24801
712	2.00879	1.48534
713	2.84155	1.26012
714	1.47821	1.23077
715	2.06548	1.40886
716	1.93706	1.04137
717	2.66366	1.37928
718	2.38133	1.40479
719	2.58238	1.22004
720	1.61241	1.14151
721	1.59774	1.46825
722	2.09927	1.42754
723	1.95072	1.11616
724	2.29085	1.32636
725	2.40784	1.35184
726	2.76806	1.25314
727	1.54558	1.37628
728	3.14641	1.37399
729	3.349	1.32226
730	3.11892	1.40893
731	2.42928	1.92423
732	1.67277	1.29854
733	3.05187	1.40598
734	2.10417	1.24665
735	2.76072	1.75737
736	2.36174	1.44759
737	3.10577	1.41657
738	1.538	1.10542
739	1.85726	1.33483
740	1.67227	1.30372
741	2.00647	1.20941
742	2.51629	1.33077
743	2.10765	1.25988
744	1.64799	1.07507
745	2.70381	1.47932
746	1.76311	1.3517
747	3.0518	1.08682
748	2.57626	1.32871
749	2.4465	1.47843
750	1.82311	1.14651
751	2.15582	1.56532
752	2.25057	1.28164
753	4.66124	1.36679
754	1.51449	1.29553
755	2.15473	1.13623
756	2.55372	1.26645
757	2.01485	1.21676
758	1.57005	1.37241
759	2.3883	1.66289
760	3.92995	1.67755
761	1.48353	1.14707
762	2.55498	1.17497
763	2.96814	1.52989
764	2.0433	1.24761
765	1.62694	1.10915
766	1.84438	1.30713
767	2.16046	1.16534
768	2.0071	1.22038
769	2.70164	1.17545
770	2.2551	1.84811
771	1.90418	1.13848
772	3.38005	1.38123
773	2.18239	1.45133
774	1.77332	1.28061
775	1.85299	1.13901
776	2.15336	1.05398
777	2.37605	1.24057
778	1.88943	1.24813
779	2.45806	1.51493
780	2.80858	1.34435
781	2.18876	1.09621
782	2.28074	1.3741
783	3.75917	1.79085
784	1.8983	1.40608
785	1.61267	1.04439
786	2.31291	1.23688
787	1.96026	1.34787
788	2.26089	1.33212
789	2.50684	1.17686
790	1.68249	1.39204
791	2.01292	1.12904
792	2.67289	1.08969
793	2.32883	1.36802
794	2.07245	1.40456
795	2.21267	1.992
796	1.97511	1.17214
797	1.90572	1.22012
798	2.06545	1.36022
799	2.6584	1.06809
800	2.53679	1.17229
801	2.67821	1.27009
802	2.57153	1.51309
803	3.01389	1.12058
804	1.93936	1.05586
805	2.29428	1.62102
806	3.15343	1.24673
807	2.88018	1.83626
808	1.96884	1.55848
809	2.57658	1.18439
810	2.28829	1.12078
811	1.65945	1.27202
812	2.96383	1.37281
813	2.30117	1.06891
814	3.1729	1.36724
815	2.36139	1.18856
816	2.40538	1.33806
817	2.90544	1.25693
818	2.04567	1.29863
819	1.70973	1.15875
820	2.5986	1.46869
821	1.96351	1.18581
822	1.69306	1.24961
823	1.98681	1.05243
824	2.47792	1.28312
825	1.79754	1.51522
826	2.13368	1.17022
827	2.65952	1.2998
828	1.94142	1.14626
829	1.64216	1.02694
830	3.27202	1.29351
831	2.12685	1.57343
832	2.06945	1.71841
833	2.13355	1.26728
834	3.13639	1.55128
835	1.43279	1.05071
836	2.39433	1.31135
837	2.44778	1.30239
838	1.9454	1.29953
839	2.22444	1.16979
840	1.79906	1.35588
841	2.03774	1.48689
842	1.94091	1.42708
843	2.03181	1.74454
844	2.62267	1.12025
845	2.53573	1.18423
846	2.79241	1.43268
847	2.05796	1.4078
848	2.00727	1.40606
849	2.06245	1.2074
850	1.75976	1.06639
851	2.1789	1.20526
852	2.02064	1.32935
853	3.24512	1.10393
854	2.20683	1.3383
855	2.35511	1.54716
856	2.45693	1.64
857	2.40826	1.94949
858	2.28438	1.32295
859	2.70577	1.7295
860	2.16153	1.33041
861	2.40868	1.0211
862	2.31956	1.40399
863	2.37649	1.37222
864	2.64607	1.29664
865	2.03367	1.38
866	2.01888	1.53571
867	1.91728	1.31571
868	2.39439	1.17848
869	1.90303	1.20852
870	1.67316	1.1855
871	2.2115	1.32893
872	1.96542	1.24865
873	2.05375	1.06731
874	2.17488	1.31434
875	2.86225	1.15473
876	2.38545	1.30753
877	3.58175	1.09571
878	2.0929	1.33985
879	1.90248	1.41013
880	2.28635	1.23197
881	1.9182	1.19868
882	1.80517	1.23305
883	2.48522	1.31097
884	2.16073	1.22994
885	2.73473	1.10029
886	2.31988	1.25697
887	1.84582	1.54196
888	1.9305	1.66393
889	2.11373	1.40118
890	2.07455	1.26907
891	2.4856	1.21141
892	1.93726	1.28944
893	3.58596	1.63343
894	1.84734	1.05891
895	3.08037	1.07202
896	2.71356	1.72579
897	2.02838	1.20552
898	2.00555	1.21393
899	3.16857	1.28117
900	2.40986	1.38604
901	2.65921	1.32324
902	1.68572	1.29384
903	1.49619	1.09971
904	1.91519	1.18178
905	2.51867	1.46654
906	1.63879	1.31505
907	1.75794	1.07539
908	1.92262	1.13018
909	1.98309	1.42538
910	2.21881	1.29445
911	1.54815	1.27508
912	2.40358	1.27169
913	3.10337	1.39935
914	2.83705	1.36264
915	2.77207	1.41615
916	3.09411	1.06101
917	3.56273	1.27174
918	2.81156	1.07777
919	1.9285	1.52636
920	2.21996	1.18074
921	2.78014	1.37137
922	1.85758	1.63016
923	2.65359	1.33732
924	1.91626	1.15813
925	2.18001	1.09913
926	2.36551	1.19129
927	1.83378	1.04022
928	1.65334	1.16359
929	3.12395	1.23374
930	2.22826	1.20461
931	2.93489	1.1843
932	2.34923	1.15623
933	2.19071	1.17004
934	1.48098	1.19631
935	2.25483	1.37691
936	2.37926	1.08856
937	3.23163	1.55258
938	1.74426	1.25682
939	2.22642	1.38526
940	2.19801	1.51926
941	2.56021	1.17262
942	2.29343	1.40221
943	2.47493	1.25791
944	2.17674	1.08866
945	2.20738	1.07875
946	2.17276	1.53658
947	1.73459	1.27229
948	2.3298	1.43571
949	1.8911	1.28012
950	2.30442	1.15726
951	2.04119	1.3552
952	2.55178	1.32496
953	3.03025	1.54538
954	2.8888	1.27965
955	1.85809	1.14794
956	2.70734	1.27107
957	1.75339	1.27908
958	2.49272	1.4322
959	2.05515	1.09665
960	2.6361	1.48343
961	3.21158	1.58244
962	2.41928	1.30248
963	2.31759	1.17647
964	1.87672	1.31444
965	2.75016	1.68983
966	1.60736	1.14145
967	2.13418	1.24502
968	1.96525	1.29036
969	1.98101	1.08206
970	1.83124	1.41926
971	2.79319	1.28819
972	2.31204	1.15855
973	2.67265	1.29165
974	1.91251	1.13503
975	2.89586	1.19817
976	2.10738	1.26452
977	3.23113	1.20565
978	2.19823	1.40379
979	2.77761	1.25475
980	1.58885	1.40075
981	3.05203	1.4282
982	2.24954	1.36744
983	3.23275	1.43069
984	2.07441	1.21503
985	2.56131	1.37314
986	2.87804	1.17398
987	2.78419	1.28923
988	3.49915	1.4899
989	2.37056	1.38418
990	1.7442	1.23572
991	1.9119	1.22482
992	2.21275	1.38527
993	2.21733	1.27682
994	2.10649	1.28485
995	2.59826	1.43603
996	3.79696	1.74456
997	1.82158	1.22975
998	1.82001	1.31571
999	1.50088	1.16154
1000	2.3427	1.35107
1001	1.43647	1.14647
1002	1.8	1.02287
1003	2.3496	1.20262
1004	3.55039	1.09821
1005	2.0319	1.09198
1006	2.46074	1.41104
1007	1.71353	1.11654
1008	1.97652	1.12167
1009	1.5704	1.19957
1010	1.59702	1.22757
1011	1.46406	1.1485
1012	1.137	1.07592
1013	2.09886	1.13125
1014	1.43791	1.12201
1015	1.48073	1.26621
1016	3.62765	1.31493
1017	1.84653	1.31081
1018	2.32102	1.25023
1019	2.17858	1.34394
1020	2.07347	1.17945
1021	1.90545	1.15778
1022	1.84363	1.25453
1023	2.11701	1.20203
1024	1.94687	1.34275
1025	2.51004	1.54166
1026	2.1735	1.06795
1027	1.83329	1.16701
1028	3.197	1.44174
1029	1.6255	1.18307
1030	1.84063	1.20675
1031	2.46143	1.2941
1032	2.90826	1.27656
1033	3.11567	1.27058
1034	2.5337	1.28778
1035	2.11201	1.19941
1036	3.30586	1.32252
1037	3.58083	1.35133
1038	1.99706	1.12842
1039	3.03314	1.4661
1040	2.35877	1.36462
1041	2.54493	1.37796
1042	2.47807	1.39568
1043	2.60815	1.39703
1044	2.48741	1.29419
1045	2.55205	1.47005
1046	1.97003	1.37603
1047	2.92428	1.42679
1048	2.44505	1.3893
1049	2.34316	1.48526
1050	2.80898	1.49653
1051	2.63145	1.29651
1052	2.37424	1.14493
1053	2.09425	1.04057
1054	1.82126	1.17995
1055	2.10284	1.05749
1056	2.2293	1.21977
1057	2.36857	1.22002
1058	3.49911	1.08976
1059	1.66848	1.12861
1060	1.8963	1.15196
1061	1.89996	1.07329
1062	2.04462	1.12964
1063	2.66161	1.45279
1064	2.02443	1.1572
1065	2.05559	1.08782
1066	2.09713	1.26631
1067	2.15794	1.20798
1068	1.93476	1.07545
1069	2.08085	1.22508
1070	1.78056	1.42746
1071	2.22501	1.16741
1072	1.83579	1.36627
1073	1.53731	1.07062
1074	2.07752	1.10848
1075	1.77755	1.33981
1076	2.20101	1.35544
1077	2.00645	1.28155
1078	2.52523	1.29911
1079	1.62235	1.20199
1080	1.78074	1.19286
1081	1.66849	1.33963
1082	2.20286	1.41359
1083	1.53211	1.18486
1084	1.9033	1.50392
1085	1.54133	1.21705
1086	1.8627	1.34362
1087	1.63785	1.38932
1088	2.80378	1.82533
1089	1.81238	1.29584
1090	2.27584	1.31016
1091	2.64693	1.10101
1092	3.40972	1.86559
1093	2.2047	1.32155
1094	3.55143	1.50473
1095	2.51819	1.11163
1096	2.27927	1.26389
1097	2.23034	1.63327
1098	2.2852	1.35335
1099	1.96773	1.2821
1100	2.74053	1.62443
1101	2.95458	1.24379
1102	2.74362	1.1262
1103	2.39528	1.40648
1104	1.94697	1.16726
1105	1.80858	1.20717
1106	2.78594	1.20858
1107	2.10619	1.43505
1108	2.22797	1.04043
1109	1.646	1.13086
1110	1.70313	1.29988
1111	2.20046	1.20425
1112	2.3565	1.40402
1113	2.0256	1.20823
1114	2.46893	1.19702
1115	2.15647	1.10663
1116	1.9478	1.3643
1117	2.61167	1.04579
1118	1.81583	1.28438
1119	2.43076	1.15093
1120	2.9068	1.39755
1121	1.91045	1.21143
1122	1.9894	1.08657
1123	2.18152	1.27576
1124	2.30482	1.36568
1125	2.06908	1.09986
1126	1.99347	1.15212
1127	1.71176	1.19591
1128	1.49061	1.3285
1129	2.59195	1.33912
1130	2.07121	1.32803
1131	1.95971	1.16045
1132	1.95201	1.18727
1133	2.07894	1.07943
1134	1.54376	1.08025
1135	1.77493	1.13551
1136	2.36149	1.28124
1137	1.73757	1.23358
1138	2.5487	1.41691
1139	2.43182	1.46172
1140	3.15072	1.32186
1141	1.79413	1.14982
1142	1.83394	1.57376
1143	2.46494	1.18486
1144	1.8148	1.16564
1145	2.26419	1.1883
1146	2.419	1.26265
1147	2.18342	1.2565
1148	2.44466	1.07995
1149	1.94547	1.1792
1150	1.69927	1.23454
1151	2.63286	1.29941
1152	3.54989	1.10309
1153	2.5064	1.31213
1154	2.31929	1.17822
1155	1.45141	1.16495
1156	2.75133	1.297
1157	1.99689	1.20764
1158	1.73923	1.15034
1159	2.25931	1.0468
1160	2.35191	1.0865
1161	3.06306	1.24474
1162	1.67327	1.14705
1163	2.02119	1.29576
1164	1.83353	1.24852
1165	2.03764	1.12774
1166	2.0174	1.11553
1167	1.77699	1.10203
1168	1.98971	1.15218
1169	2.21443	1.09857
1170	1.87568	1.21203
1171	2.27789	1.31755
1172	1.7128	1.19367
1173	1.85226	1.3535
1174	1.61271	1.48581
1175	2.21233	1.22559
1176	1.66497	1.05396
1177	1.72203	1.27739
1178	1.58326	1.09459
1179	1.85379	1.15721
1180	1.63507	1.11831
1181	2.11548	1.35995
1182	1.99159	1.31338
1183	1.69261	1.29411
1184	2.06098	1.33232
1185	1.752	1.25876
1186	2.06596	1.36545
1187	2.64101	1.44995
1188	1.73502	1.2364
1189	1.88214	1.10118
1190	2.58628	1.35125
1191	1.71731	1.08824
1192	2.26836	1.24978
1193	3.04655	1.37057
1194	2.4543	1.14511
1195	2.05728	1.38181
1196	1.88585	1.20003
1197	1.90905	1.35499
1198	2.1761	1.12718
1199	1.87065	1.04332
1200	2.44628	1.48495
1201	1.8146	1.17487
1202	2.44811	1.40262
1203	2.51088	1.24671
1204	2.14278	1.14138
1205	2.36228	1.4674
1206	2.02257	1.16008
1207	1.71702	1.2095
1208	2.41145	1.06732
1209	1.92379	1.11221
1210	2.08003	1.22296
1211	2.30674	1.43814
1212	1.97745	1.27517
1213	2.38322	1.09456
1214	2.34625	1.14929
1215	1.708	1.2389
1216	2.94824	1.28153
1217	2.04438	1.19415
1218	2.11644	1.17167
1219	1.99267	1.38486
1220	1.71751	1.07115
1221	2.21967	1.34268
1222	1.62757	1.0897
1223	1.71756	1.20284
1224	1.96948	1.21965
1225	1.56806	1.54133
1226	1.81559	1.08003
1227	2.72046	1.06093
1228	2.60224	1.458
1229	1.86126	1.16984
1230	1.83313	1.42857
1231	2.11432	1.46552
1232	2.75474	1.42502
1233	1.81722	1.20037
1234	2.25688	1.39335
1235	2.31393	1.42283
1236	1.78247	1.27459
1237	2.45499	1.13522
1238	2.34417	1.3307
1239	2.53395	1.33062
1240	2.57567	1.3182
1241	2.11425	1.36585
1242	1.99806	1.1129
1243	2.07142	1.08481
1244	1.80105	1.29692
1245	3.13187	1.09161
1246	2.16936	1.30963
1247	1.64847	1.30716
1248	1.69836	1.11143
1249	2.23618	1.29927
1250	2.18654	1.22714
1251	2.10481	1.15228
1252	2.01675	1.09429
1253	1.7072	1.37243
1254	1.82942	1.41423
1255	1.76392	1.63945
1256	2.05556	1.29609
1257	2.99496	1.40079
1258	2.05205	1.22862
1259	1.92246	1.34193
1260	2.65387	1.56341
1261	2.04575	1.57037
1262	2.09978	1.49675
1263	2.29706	1.3092
1264	3.29701	1.4641
1265	2.01114	1.09983
1266	2.22075	1.1704
1267	3.1256	1.17712
1268	2.62625	1.25404
1269	3.36672	1.18656
1270	1.9756	1.34376
1271	1.908	1.18976
1272	2.58174	1.22077
1273	2.02825	1.07532
1274	1.90381	1.2953
1275	2.26848	1.18114
1276	2.22508	1.18532
1277	3.35661	1.46911
1278	2.20503	1.0915
1279	2.00503	1.49514
1280	1.54709	1.07006
1281	2.72924	1.31511
1282	2.7121	1.08917
1283	1.9745	1.24398
1284	2.17205	1.28615
1285	2.49244	1.21529
1286	1.92318	1.03406
1287	2.4421	1.41789
1288	2.11709	1.20476
1289	1.7669	1.10593
1290	2.32481	1.14477
1291	1.82815	1.39647
1292	2.18896	1.05798
1293	1.88889	1.08405
1294	2.57665	1.24029
1295	1.881	1.36636
1296	2.34716	1.0697
1297	2.52872	1.37413
1298	2.06054	1.27822
1299	1.90581	1.16702
1300	2.12179	1.16076
1301	1.9661	1.19028
1302	1.82711	1.05673
1303	2.00791	1.1726
1304	1.91637	1.03667
1305	3.0552	1.33095
1306	2.57094	1.43255
1307	1.95839	1.04248
1308	2.34699	1.05386
1309	2.36958	1.4462
1310	2.53292	1.28087
1311	1.99848	1.28513
1312	2.18197	1.22888
1313	3.42534	1.21539
1314	1.92672	1.39363
1315	2.50902	1.22256
1316	2.69274	1.45011
1317	2.61101	1.31906
1318	2.80917	1.49755
1319	2.92621	1.82698
1320	1.85177	1.10773
1321	1.5474	1.30443
1322	1.8087	1.16366
1323	2.11489	1.44064
1324	2.79583	1.32067
1325	2.12692	1.34946
1326	2.46633	1.69484
1327	1.81081	1.43533
1328	2.58221	1.33767
1329	1.69588	1.16589
1330	1.56157	1.15201
1331	2.08363	1.12429
1332	1.89293	1.35951
1333	2.157	1.08636
1334	2.17435	1.08693
1335	2.34962	1.45552
1336	1.82933	1.08181
1337	1.75581	1.35396
1338	2.60974	1.27203
1339	1.80884	1.04802
1340	1.57179	1.14268
1341	1.83275	1.47915
1342	1.64267	1.0745
1343	2.401	1.51676
1344	2.01871	1.29356
1345	3.92172	1.25358
1346	3.15749	1.22254
1347	2.29787	1.14591
1348	2.57231	1.14867
1349	1.74792	1.14018
1350	2.33812	1.21285
1351	2.47099	1.20571
1352	2.33992	1.14331
1353	1.64132	1.32243
1354	2.11081	1.1856
1355	2.39275	1.10294
1356	2.19982	1.29814
1357	1.91051	1.26489
1358	2.09595	1.21022
1359	2.3918	1.61193
1360	1.99696	1.245
1361	3.06418	1.5537
1362	1.6011	1.10931
1363	3.11313	1.25181
1364	1.82438	1.18556
1365	1.81665	1.5121
1366	1.59833	1.15338
1367	1.83721	1.11297
1368	2.21111	1.11513
1369	2.14251	1.40614
1370	2.3426	1.58511
1371	1.62464	1.10026
1372	1.47794	1.13483
1373	2.37593	1.49203
1374	1.9543	1.0411
1375	1.82498	1.20423
1376	1.59881	1.15644
1377	2.14945	1.37418
1378	1.55271	1.06598
1379	2.40444	1.19687
1380	1.59236	1.22566
1381	1.45242	1.12408
1382	1.58161	1.11146
1383	1.41117	1.20847
1384	2.88686	1.50168
1385	3.33521	1.44925
1386	1.45068	1.06464
1387	2.39769	1.38631
1388	1.60724	1.03639
1389	1.88044	1.13049
1390	2.06337	1.23444
1391	2.06146	1.30466
1392	2.28222	1.44576
1393	1.71366	1.14318
1394	1.80308	1.13467
1395	2.56905	1.16845
1396	2.68977	1.1982
1397	1.905	1.2462
1398	1.93013	1.72533
1399	2.34758	1.36781
1400	3.42359	1.1524
1401	1.96529	1.12643
1402	2.05857	1.12651
1403	2.25702	1.3266
1404	1.97133	1.41834
1405	1.42984	1.32978
1406	3.09741	1.18119
1407	2.42794	1.3788
1408	2.64693	1.46292
1409	1.95918	1.38603
1410	3.31717	1.58107
1411	1.98736	1.07416
1412	2.1445	1.25164
1413	2.74483	1.21965
1414	2.15395	1.39065
1415	1.95137	1.09946
1416	1.96823	1.47069
1417	2.0823	1.24682
1418	1.90067	1.41439
1419	2.31339	1.05813
1420	1.9756	1.29248
1421	1.73682	1.21256
1422	3.29641	1.548
1423	2.85358	1.27818
1424	2.40201	1.52616
1425	1.66762	1.17292
1426	2.20731	1.37335
1427	1.7353	1.20357
1428	1.76263	1.17916
1429	2.25217	1.32854
1430	1.7969	1.16447
1431	1.65754	1.09346
1432	3.33431	1.22221
1433	2.08953	1.20022
1434	1.52308	1.10229
1435	1.9673	1.26093
1436	2.54747	1.23481
1437	2.21894	1.16021
1438	2.73744	1.12423
1439	2.22228	1.36151
1440	2.09687	1.23784
1441	2.07743	1.53803
1442	1.79893	1.36952
1443	2.46551	1.53335
1444	3.26808	1.40616
1445	2.22242	1.41429
1446	3.20016	1.59659
1447	1.43054	1.04046
1448	2.74206	1.1933
1449	2.27067	1.41253
1450	2.51511	1.49854
1451	1.99879	1.2873
1452	1.96539	1.44354
1453	1.63277	1.1015
1454	1.67154	1.46159
1455	2.07792	1.81631
1456	2.0664	1.20894
1457	2.17267	1.68736
1458	1.57968	1.15901
1459	1.89369	1.25138
1460	1.74909	1.18449
1461	1.71403	1.50951
1462	1.89803	1.07909
1463	2.24624	1.14988
1464	2.76158	1.13046
1465	1.90701	1.41348
1466	2.19976	1.39018
1467	2.57496	1.45704
1468	1.49566	1.15599
1469	2.8383	1.62275
1470	1.82942	1.35642
1471	2.86273	1.24161
1472	2.00447	1.45839
1473	2.97035	1.48136
1474	2.97514	1.38278
1475	1.95194	1.18307
1476	2.1409	1.07456
1477	2.28219	1.28757
1478	1.85721	1.67605
1479	2.73615	1.28224
1480	1.93244	1.21925
1481	1.99111	1.13982
1482	1.64606	1.15045
1483	1.95532	1.40065
1484	1.86352	1.37177
1485	1.53491	1.0491
1486	2.55724	1.28806
1487	1.26653	1.23515
1488	1.91037	1.37016
1489	1.63069	1.03305
1490	1.917	1.4219
1491	1.66473	1.03487
1492	1.82711	1.05843
1493	1.58087	1.27744
1494	1.32554	1.12209
1495	1.46632	1.06847
1496	1.68438	1.09239
1497	1.84814	1.12052
1498	1.4731	1.09437
1499	1.58233	1.16242
1500	2.35495	1.49862
1501	1.99428	1.29022
1502	1.52887	1.1621
1503	1.75687	1.12692
1504	1.41434	1.11421
1505	1.37501	1.21147
1506	1.93298	1.44884
1507	2.24531	1.1305
1508	2.4107	1.42017
1509	1.49192	1.18282
1510	3.16417	1.56312
1511	2.48506	1.32269
1512	2.53594	1.45807
1513	1.70867	1.32082
1514	2.5574	1.7041
1515	2.1156	1.16378
1516	2.87303	1.07297
1517	1.56495	1.18933
1518	1.89986	1.21108
1519	2.6609	1.32846
1520	2.16792	1.15127
1521	1.7055	1.23893
1522	2.79402	1.1691
1523	2.24905	1.07703
1524	1.8481	1.42145
1525	2.26219	1.0771
1526	2.34934	1.44735
1527	3.91936	1.73878
1528	2.62708	1.76246
1529	2.52646	1.22113
1530	2.58639	1.3223
1531	2.38756	1.60736
1532	2.32133	1.20831
1533	2.2365	1.36881
1534	2.75554	1.44164
1535	1.68035	1.4056
1536	1.91125	1.40725
1537	1.61386	1.5368
1538	2.46627	1.26444
1539	3.1221	1.32407
1540	2.21683	1.07756
1541	1.53614	1.16073
1542	1.94874	1.29537
1543	1.48227	1.17461
1544	2.25845	1.5089
1545	2.24386	1.09249
1546	2.05951	1.05069
1547	2.00347	1.17636
1548	2.48397	1.22892
1549	2.18151	1.23102
1550	1.98563	1.1108
1551	2.21943	1.14594
1552	2.37064	1.24609
1553	1.89075	1.29126
1554	2.22066	1.12771
1555	1.86416	1.37323
1556	1.91585	1.49608
1557	2.69322	1.42382
1558	1.83666	1.15951
1559	1.83003	1.39361
1560	2.34514	1.22636
1561	1.78422	1.17228
1562	2.45621	1.41166
1563	3.27378	1.81436
1564	3.12369	1.26241
1565	2.08166	1.03461
1566	2.03309	1.14654
1567	2.28164	1.53498
1568	2.61024	1.08588
1569	1.71506	1.28332
1570	1.69634	1.12774
1571	2.11	1.01162
1572	1.91081	1.28484
1573	3.80702	1.66391
1574	3.28442	1.17724
1575	2.97067	1.30278
1576	2.24021	1.65668
1577	1.47852	1.12288
1578	2.36577	1.34047
1579	2.33001	1.31469
1580	1.98138	1.28965
1581	1.89741	1.04793
1582	3.30588	1.74047
1583	2.33075	1.27726
1584	2.79833	1.10659
1585	2.63238	1.28256
1586	1.9503	1.44227
1587	1.92135	1.40762
1588	2.28394	1.26111
1589	2.91715	1.17978
1590	2.1132	1.54275
1591	1.98123	1.33815
1592	1.5842	1.30687
1593	1.68663	1.41299
1594	4.65935	1.22821
1595	2.01924	1.20436
1596	2.63178	1.10215
1597	1.8058	1.06964
1598	2.69337	1.46174
1599	2.06127	1.21024
1600	2.22802	1.469
1601	2.36834	1.10765
1602	1.93335	1.41881
1603	1.92771	1.24433
1604	2.05948	1.13141
1605	1.94879	1.24291
1606	1.98492	1.32413
1607	3.09631	1.54216
1608	2.00423	1.16614
1609	1.695	1.13069
1610	2.0972	1.05318
1611	1.69719	1.28519
1612	2.77236	1.35779
1613	1.47406	1.16891
1614	2.09729	1.26683
1615	1.95059	1.35601
1616	1.68668	1.518
1617	1.96919	1.66113
1618	2.62376	1.21556
1619	4.25022	1.3858
1620	2.16205	1.20664
1621	1.62046	1.08348
1622	1.41367	1.06806
1623	3.00281	1.27089
1624	1.86143	1.29784
1625	1.89239	1.2729
1626	1.77929	1.3831
1627	1.44361	1.20589
1628	2.51563	1.15486
1629	2.25539	1.4521
1630	1.63842	1.17955
1631	2.99608	1.43928
1632	2.20607	1.38697
1633	2.53064	1.84877
1634	2.06857	1.36085
1635	1.82171	1.30217
1636	2.10106	1.15815
1637	2.27225	1.24799
1638	2.14096	1.1598
1639	1.55815	1.36165
1640	2.47461	1.48966
1641	1.66874	1.10431
1642	3.09634	1.39184
1643	2.56732	1.41692
1644	2.07667	1.00884
1645	2.15788	1.25243
1646	2.4804	1.33956
1647	2.48659	1.32063
1648	2.83844	1.28149
1649	1.97024	1.1232
1650	2.05182	1.08167
1651	1.8297	1.54302
1652	2.01934	1.11307
1653	1.79416	1.49439
1654	2.38752	1.29837
1655	1.81897	1.0931
1656	2.29607	1.28632
1657	1.91857	1.15547
1658	2.15316	1.19977
1659	2.15699	1.24754
1660	2.10447	1.1294
1661	2.04588	1.16652
1662	3.23266	1.26014
1663	2.38218	1.38534
1664	1.38825	1.09333
1665	3.10504	1.22374
1666	1.62261	1.14863
1667	1.72605	1.38892
1668	1.65552	1.16914
1669	1.8276	1.40857
1670	1.78898	1.39615
1671	1.80168	1.19872
1672	1.77586	1.27642
1673	2.29949	1.37939
1674	1.85743	1.17941
1675	1.33458	1.03731
1676	2.23987	1.3116
1677	2.15792	1.15832
1678	1.84837	1.49704
1679	1.2795	1.11308
1680	2.12384	1.25936
1681	2.25953	1.2508
1682	1.778	1.30336
1683	1.76271	1.41077
1684	1.91036	1.25918
1685	1.52194	1.06109
1686	2.27253	1.19641
1687	1.83429	1.64101
1688	1.63197	1.13857
1689	2.26162	1.34333
1690	2.30694	1.31531
1691	1.95106	1.10658
1692	2.16046	1.12082
1693	2.40469	1.34358
1694	1.49966	1.13246
1695	2.10091	1.11185
1696	1.7298	1.2013
1697	2.00635	1.38792
1698	2.37321	1.40663
1699	2.78275	1.42557
1700	1.66824	1.2784
1701	2.35577	1.15552
1702	2.15649	1.23806
1703	2.27095	1.34285
1704	2.67838	1.20894
1705	2.1157	1.51951
1706	2.09835	1.17406
1707	2.19379	1.11466
1708	1.74394	1.31228
1709	1.93069	1.1097
1710	2.37548	1.16913
1711	2.37504	1.39288
1712	2.22208	1.31065
1713	2.89068	1.21983
1714	2.32196	1.66894
1715	1.56321	1.43926
1716	2.21504	1.10887
1717	1.89835	1.20889
1718	2.83497	1.19406
1719	2.19454	1.22196
1720	2.6246	1.33101
1721	2.09487	1.27458
1722	2.38555	1.1467
1723	2.00913	1.22113
1724	1.81375	1.43145
1725	1.74004	1.14248
1726	1.53278	1.49467
1727	2.81368	1.27674
1728	2.33297	1.25586
1729	2.06861	1.21643
1730	1.92688	1.22814
1731	2.78394	1.55794
1732	2.49736	1.42149
1733	1.785	1.06361
1734	2.1049	1.14018
1735	2.46493	1.37251
1736	2.34672	1.15126
1737	1.86112	1.26645
1738	2.3124	1.12569
1739	2.17832	1.55983
1740	1.46484	1.29388
1741	2.43127	1.25732
1742	1.7133	1.04106
1743	3.35257	1.43351
1744	2.46396	1.27082
1745	1.81483	1.16821
1746	2.28157	1.07756
1747	2.54485	1.10608
1748	2.04504	1.34388
1749	2.16306	1.259
1750	1.84426	1.12442
1751	2.2093	1.2714
1752	2.60678	1.45402
1753	2.7295	1.1636
1754	1.86916	1.07138
1755	1.98693	1.16896
1756	2.21523	1.36955
1757	1.8404	1.1439
1758	2.02043	1.08521
1759	2.08529	1.38219
1760	2.12394	1.19359
1761	1.95383	1.4601
1762	1.4118	1.02878
1763	2.08315	1.14655
1764	1.64434	1.18518
1765	2.32567	1.39
1766	2.7011	1.33389
1767	2.8961	1.28459
1768	2.0808	1.42538
1769	1.99619	1.35477
1770	3.0201	1.31841
1771	1.60394	1.30597
1772	2.2565	1.08108
1773	2.73427	1.12858
1774	1.76653	1.47833
1775	1.92553	1.10307
1776	2.84305	1.43884
1777	3.92706	1.23266
1778	1.62057	1.15568
1779	2.78868	1.62062
1780	2.13981	1.37361
1781	1.66568	1.31793
1782	2.31276	1.36255
1783	1.71051	1.18641
1784	2.53668	1.21344
1785	2.8845	1.25198
1786	1.78937	1.15601
1787	2.52756	1.23193
1788	1.81976	1.16885
1789	1.8058	1.14454
1790	1.83117	1.13857
1791	2.06489	1.52507
1792	1.61601	1.2214
1793	2.99656	1.31746
1794	2.40525	1.41277
1795	2.09142	1.47973
1796	2.4992	1.68442
1797	1.73673	1.13811
1798	1.98286	1.47297
1799	2.16689	1.24761
1800	1.87523	1.38291
1801	2.06971	1.37189
1802	2.79338	1.4393
1803	2.43381	1.05609
1804	1.91232	1.35094
1805	2.18429	1.52395
1806	2.43875	1.49337
1807	2.33236	1.28134
1808	3.11129	1.45069
1809	1.97517	1.41011
1810	2.27743	1.29814
1811	1.88388	1.66591
1812	1.78372	1.52318
1813	1.76656	1.47397
1814	2.63862	1.0826
1815	1.91697	1.26231
1816	2.25961	1.56606
1817	2.41498	1.33226
1818	3.42612	1.27809
1819	2.07394	1.32376
1820	2.45829	1.43973
1821	2.32091	1.23852
1822	2.49105	1.28199
1823	1.95353	1.16683
1824	2.43927	1.37846
1825	2.16379	1.06563
1826	2.98382	1.07327
1827	2.3294	1.1206
1828	3.11943	1.49376
1829	2.12625	1.39882
1830	2.32151	1.35707
1831	1.72587	1.33041
1832	1.73602	1.35278
1833	2.66601	1.64537
1834	2.71523	1.38875
1835	1.92903	1.1226
1836	1.87011	1.16662
1837	2.4372	1.49388
1838	2.3169	1.07842
1839	2.36077	1.18879
1840	2.65483	1.19477
1841	2.86672	1.1666
1842	2.44558	1.45577
1843	2.08459	1.31045
1844	2.1161	1.03653
1845	3.78204	1.46882
1846	1.9357	1.25261
1847	1.74308	1.15849
1848	1.83586	1.4927
1849	1.52472	1.14665
1850	2.00383	1.32212
1851	1.92317	1.12865
1852	1.84461	1.05114
1853	2.83061	1.27653
1854	1.5171	1.24231
1855	1.94845	1.31074
1856	1.37422	1.26156
1857	1.61755	1.44246
1858	2.43167	1.11197
1859	2.25087	1.54045
1860	2.34186	1.19898
1861	2.30412	1.14175
1862	1.96826	1.02389
1863	2.45116	1.61016
1864	2.16263	1.20576
1865	2.39251	1.48981
1866	1.58319	1.07718
1867	2.29258	1.44257
1868	2.62634	1.34462
1869	2.33251	1.56079
1870	1.65674	1.20686
1871	2.03219	1.35292
1872	2.03648	1.29501
1873	2.80596	1.37091
1874	1.77804	1.44061
1875	4.85542	1.64579
1876	2.43536	1.23897
1877	1.48216	1.1349
1878	2.31556	1.36761
1879	1.7108	1.15406
1880	1.93356	1.34069
1881	1.29482	1.19352
1882	2.16054	1.3922
1883	2.13193	1.46185
1884	1.92576	1.19502
1885	1.95245	1.04119
1886	2.09097	1.18567
1887	3.57403	2.37991
1888	1.94555	1.20518
1889	2.46	1.34435
1890	2.27977	1.54082
1891	1.64244	1.10577
1892	1.74295	1.35931
1893	1.46694	1.14828
1894	2.32275	1.26863
1895	3.01021	1.63031
1896	2.31143	1.15519
1897	2.47688	1.24333
1898	2.03773	1.31947
1899	2.27543	1.34148
1900	2.28456	1.34165
1901	2.55928	1.83185
1902	3.2217	1.19581
1903	2.03345	1.4498
1904	1.75688	1.49401
1905	1.95884	1.2701
1906	2.04675	1.17012
1907	2.11343	1.43687
1908	2.11183	1.19861
1909	1.67005	1.31024
1910	1.81764	1.1545
1911	1.75975	1.50082
1912	1.77211	1.24899
1913	1.88551	1.65309
1914	1.87307	1.29729
1915	1.71955	1.40755
1916	2.55593	1.50408
1917	1.91278	1.40613
1918	1.86563	1.19134
1919	2.07241	1.19013
1920	2.51149	1.26061
1921	3.16352	1.29694
1922	1.71001	1.5125
1923	2.69883	1.22792
1924	1.71781	1.04477
1925	2.25148	1.77272
1926	1.85599	1.26636
1927	1.93586	1.15056
1928	2.43795	1.53605
1929	2.80265	1.19298
1930	1.86819	1.1999
1931	2.05967	1.16629
1932	1.74858	1.16142
1933	2.1913	1.525
1934	2.20814	1.29129
1935	1.67385	1.17347
1936	1.82047	1.0377
1937	1.51647	1.39654
1938	1.69132	1.19116
1939	3.17082	1.60643
1940	1.46242	1.02598
1941	1.71731	1.27561
1942	2.79116	1.36078
1943	1.68515	1.38893
1944	1.95614	1.18588
1945	2.44857	1.38331
1946	2.48641	1.35922
1947	1.63715	1.38421
1948	2.42221	1.32102
1949	1.8833	1.20345
1950	3.02979	1.48506
1951	2.39041	1.20331
1952	2.48233	1.19513
1953	1.68828	1.21562
1954	2.48998	1.1923
1955	2.13514	1.36232
1956	2.12402	1.27584
1957	2.05527	1.3596
1958	2.40305	1.09337
1959	1.99312	1.29971
1960	2.47629	1.44403
1961	1.61959	1.43578
1962	2.01347	1.39592
1963	3.15275	1.14442
1964	2.67783	1.10244
1965	2.37611	1.12341
1966	2.34193	1.69987
1967	1.84953	1.19768
1968	1.58166	1.39311
1969	2.19576	1.30846
1970	1.97612	1.09597
1971	3.0829	1.56169
1972	2.13391	1.64701
1973	3.17189	1.29015
1974	1.77962	1.28135
1975	1.61694	1.28222
1976	2.12081	1.60058
1977	2.24336	1.26237
1978	1.83138	1.34792
1979	2.02164	1.42029
1980	2.08358	1.1625
1981	2.873	1.37763
1982	2.27504	1.1136
1983	2.02385	1.15654
1984	1.97321	1.40433
1985	2.48864	1.22836
1986	2.33989	1.17789
1987	2.28978	1.22014
1988	2.11089	1.25893
1989	2.30317	1.77345
1990	2.04403	1.33698
1991	3.76503	1.23838
1992	1.81649	1.17202
1993	2.42508	1.20245
1994	1.82715	1.24732
1995	2.07235	1.15682
1996	1.79776	1.14438
1997	3.17159	1.46001
1998	2.27548	1.27429
1999	2.10402	1.22427
[truncated: 687 more rows]

## Sheet: AC1547
Label	Ratio X/Z	Ratio Y/Z									Statistical: ratio X/Z	Statistical: ratio Y/Z
1	3.52939	1.25145								ave.	2.2245	1.29669
2	1.7544	1.17009								min	1.11236	1.00721
3	1.75921	1.25123								q1	1.8595	1.15713
4	1.89198	1.18098								median	2.13379	1.25709
5	2.31818	1.5351								q3	2.49534	1.39323
6	1.88496	1.34682								max	4.73349	2.57722
7	1.76168	1.52448								sd	0.529092	0.191261
8	2.1828	1.3815
9	1.807	1.08635
10	2.15327	1.24142
11	1.9129	1.08312
12	2.11684	1.18287
13	2.78966	1.38128
14	1.41774	1.10385
15	2.42229	1.09677
16	1.61462	1.21888
17	1.86906	1.04091
18	1.58496	1.08275
19	2.11553	1.16335
20	2.23855	1.38423
21	2.44443	1.45918
22	1.89152	1.37603
23	1.87606	1.33933
24	2.83669	1.055
25	1.67584	1.39236
26	1.35644	1.09364
27	1.91191	1.24488
28	1.94362	1.17946
29	1.88186	1.0534
30	2.26127	1.42679
31	2.72511	1.67658
32	1.80978	1.12851
33	2.5938	1.21451
34	1.80847	1.32238
35	1.90393	1.20177
36	1.89852	1.17844
37	2.09285	1.24314
38	2.42887	1.18858
39	1.80183	1.19121
40	2.3612	1.11499
41	1.87068	1.22825
42	1.58705	1.12841
43	2.27485	1.06086
44	1.79515	1.13962
45	2.18752	1.15919
46	2.8234	1.26586
47	1.96234	1.08109
48	2.14146	1.19
49	2.11732	1.14959
50	2.51562	1.04665
51	2.31376	1.14519
52	1.65674	1.22045
53	2.19414	1.1704
54	1.84191	1.31325
55	2.3659	1.40811
56	2.53991	1.18715
57	2.44525	1.18398
58	3.35601	1.36017
59	2.58944	1.33097
60	1.85177	1.01122
61	1.89916	1.13006
62	2.85185	1.05763
63	2.19696	1.1768
64	1.64737	1.17208
65	1.98087	1.17415
66	2.40453	1.15751
67	1.838	1.1115
68	2.20665	1.3006
69	3.43105	1.28364
70	2.49976	1.17947
71	2.03234	1.05679
72	1.9014	1.52855
73	1.78386	1.07504
74	3.53167	1.12974
75	3.2677	1.07354
76	2.21462	1.05636
77	2.15917	1.18629
78	2.38447	1.11954
79	2.13496	1.09804
80	1.85879	1.01124
81	1.70341	1.04481
82	1.70808	1.09621
83	2.82516	1.3615
84	1.46661	1.33701
85	2.48059	1.17503
86	2.1373	1.44207
87	2.27632	1.2442
88	1.7192	1.09711
89	2.56332	1.06859
90	2.20861	1.25171
91	2.27413	1.21133
92	3.08623	1.05853
93	2.56944	1.26527
94	2.48042	1.20172
95	2.25087	1.65801
96	2.25778	1.23552
97	2.04748	1.12776
98	2.17901	1.51051
99	2.05012	1.38047
100	2.3425	1.21332
101	2.55655	1.28559
102	1.89546	1.09304
103	2.43425	1.15964
104	2.06147	1.21333
105	1.92493	1.24889
106	1.86931	1.17579
107	2.78804	1.60959
108	2.37747	1.30906
109	2.30393	1.0896
110	2.5937	1.27913
111	2.06891	1.53247
112	2.11816	1.32893
113	1.91014	1.16595
114	2.21603	1.32298
115	1.84428	1.20229
116	1.567	1.26805
117	2.4826	1.38636
118	2.06869	1.45605
119	2.48	1.14581
120	2.02188	1.07953
121	2.19139	1.36193
122	2.76891	1.32675
123	2.48657	1.49937
124	1.57436	1.22123
125	2.06586	1.35946
126	2.19387	1.05551
127	1.95857	1.73929
128	1.73128	1.17746
129	2.64673	1.20057
130	2.3737	1.38088
131	1.96122	1.15702
132	3.54883	1.55896
133	2.43772	1.03837
134	1.93947	1.05754
135	2.0811	1.40055
136	3.00339	1.31588
137	2.44816	1.20009
138	1.81535	1.34885
139	1.72037	1.40331
140	3.23256	1.43169
141	2.10167	1.21583
142	1.6468	1.07887
143	2.2616	1.06377
144	2.75969	1.13618
145	3.02965	1.16882
146	3.77566	1.26138
147	2.14696	1.17356
148	2.42549	1.01002
149	1.46784	1.3843
150	3.28069	1.59309
151	2.08278	1.1035
152	2.29611	1.26571
153	3.50303	1.66457
154	2.27217	1.29671
155	1.70739	1.05367
156	2.43647	1.47774
157	2.79853	1.21551
158	2.55247	1.12013
159	2.50878	1.35249
160	1.98308	1.34682
161	2.02162	1.24417
162	2.05739	1.38177
163	3.08699	1.2216
164	3.93768	1.25794
165	2.09092	1.24857
166	1.91514	1.20578
167	1.7193	1.19958
168	2.72933	1.33313
169	3.56285	1.26192
170	2.20168	1.21304
171	1.90901	1.37115
172	2.60444	1.24758
173	2.01714	1.45194
174	2.87952	1.16673
175	1.59479	1.10193
176	2.44632	1.17932
177	3.4191	1.07501
178	2.38393	1.21336
179	2.69244	1.4749
180	1.67431	1.49053
181	2.07243	1.25669
182	2.54764	1.47208
183	1.84125	1.36977
184	2.32954	1.36518
185	2.51451	1.24243
186	3.00359	1.24124
187	2.6249	1.47419
188	2.79661	1.35153
189	1.97482	1.15079
190	2.5851	1.16623
191	1.84304	1.24953
192	1.69544	1.1303
193	1.63809	1.01955
194	2.08251	1.05562
195	2.90316	1.82411
196	2.04459	1.17423
197	2.21224	1.30191
198	1.89024	1.14907
199	1.6905	1.15344
200	2.03141	1.04309
201	2.90264	1.36417
202	1.84884	1.18673
203	2.06955	1.14011
204	2.72969	1.39146
205	1.58298	1.25934
206	2.27264	1.07587
207	1.55696	1.04707
208	2.80662	1.39594
209	1.8506	1.31543
210	2.73338	1.30957
211	2.33222	1.31737
212	2.43262	1.24648
213	2.02229	1.30497
214	1.70955	1.15522
215	2.0548	1.63818
216	2.61176	1.15107
217	2.99668	1.18135
218	1.53763	1.20292
219	2.54614	1.4625
220	2.71448	1.41715
221	1.6801	1.27596
222	1.84906	1.28258
223	2.17693	1.3894
224	2.31606	1.05999
225	2.1507	1.11198
226	1.46037	1.32711
227	2.5993	1.19717
228	3.52975	1.39332
229	2.91778	1.71763
230	2.03529	1.21896
231	2.09644	1.23245
232	1.98599	1.1591
233	1.63789	1.21242
234	1.89169	1.28148
235	2.99368	1.19687
236	2.37955	1.47615
237	3.87724	1.49882
238	2.06665	1.32572
239	3.8521	1.16305
240	2.79571	1.16094
241	1.47942	1.21087
242	1.38622	1.17451
243	1.72786	1.30381
244	2.48035	1.23379
245	3.58211	1.27598
246	2.40355	1.33025
247	2.08189	1.20825
248	2.02297	1.25649
249	1.54994	1.49463
250	1.72374	1.2062
251	1.87897	1.30348
252	2.5397	1.36006
253	1.44758	1.22397
254	2.61663	1.37467
255	1.26224	1.13157
256	3.17227	1.20705
257	2.473	1.26122
258	2.15528	1.28941
259	2.06031	1.08708
260	4.08684	1.41614
261	1.93673	1.22885
262	2.42378	1.38926
263	2.39044	1.3766
264	2.34275	1.06938
265	1.66605	1.10802
266	2.38737	1.05529
267	1.92663	1.26153
268	2.30109	1.4526
269	1.57091	1.11216
270	1.72354	1.10048
271	1.96454	1.13126
272	1.85082	1.1265
273	1.78496	1.2994
274	1.27619	1.08138
275	1.61015	1.32248
276	3.44219	1.46107
277	2.38949	1.39512
278	2.67349	1.33538
279	2.00223	1.30729
280	2.292	1.10216
281	3.29465	1.44078
282	2.89284	1.10089
283	2.11274	1.18127
284	2.27597	1.57407
285	2.5228	1.17712
286	2.73821	1.4749
287	2.18285	1.19174
288	2.02663	1.36359
289	1.9642	1.21956
290	3.22435	1.5988
291	2.60894	1.40504
292	3.16783	1.09978
293	2.56811	1.58812
294	1.98139	1.05903
295	2.81227	1.5391
296	3.05248	1.17343
297	2.17961	1.22107
298	2.07498	1.04449
299	1.50892	1.21465
300	2.45572	1.31207
301	2.59313	1.29574
302	2.11012	1.20817
303	1.8706	1.2134
304	2.3769	1.66651
305	2.75889	1.60119
306	2.01375	1.24824
307	2.23059	1.32587
308	1.81397	1.38857
309	1.69973	1.15563
310	1.63782	1.31513
311	2.71882	1.33649
312	2.56027	1.52502
313	2.06135	1.2317
314	2.22184	1.23338
315	1.79709	1.13677
316	3.22174	1.31164
317	2.90214	1.23162
318	1.52469	1.08877
319	2.4055	1.41032
320	2.41894	1.14621
321	2.72825	1.64094
322	2.37757	1.26725
323	1.95601	1.44121
324	3.772	1.76769
325	1.93408	1.30538
326	2.14743	1.50031
327	1.92684	1.1841
328	3.12826	1.28089
329	2.36422	1.29672
330	2.34416	1.22825
331	1.86628	1.30616
332	2.1816	1.20084
333	2.11822	1.18474
334	2.28733	1.16504
335	2.64845	1.09385
336	1.40588	1.25273
337	2.16839	1.39389
338	1.68671	1.19567
339	1.94231	1.08338
340	1.42314	1.13759
341	3.0669	1.08657
342	3.04712	1.34876
343	1.77179	1.22344
344	1.84135	1.25284
345	2.14805	1.30316
346	3.42226	1.4242
347	2.1938	1.4125
348	2.08275	1.11832
349	1.99026	1.06259
350	2.94183	1.63477
351	2.46003	1.41797
352	2.78548	1.41175
353	2.00156	1.0887
354	3.34565	1.22366
355	2.07039	1.21478
356	3.86017	1.61395
357	1.77575	1.12929
358	2.57781	1.12822
359	3.50759	1.11742
360	2.0327	1.46414
361	2.03424	1.06753
362	1.39954	1.16849
363	2.6713	1.1893
364	2.18188	1.30214
365	3.18516	1.17626
366	1.97059	1.23656
367	3.92508	1.49212
368	1.98927	1.12891
369	2.83001	1.23944
370	2.78911	1.18826
371	2.02522	1.27683
372	1.72533	1.43834
373	1.39864	1.20362
374	4.18886	1.71651
375	3.75894	1.21363
376	1.7008	1.03263
377	1.67358	1.05599
378	3.53644	1.62225
379	2.30595	1.27304
380	2.14257	1.11222
381	1.96175	1.13837
382	2.16443	1.17358
383	2.4158	1.22807
384	1.34158	1.04915
385	1.20518	1.15203
386	1.88916	1.48342
387	2.63715	1.19545
388	1.31444	1.27107
389	1.93411	1.06171
390	2.0238	1.30992
391	2.92472	1.24672
392	1.88498	1.098
393	1.38147	1.36264
394	2.64717	1.72509
395	3.77124	1.265
396	2.07064	1.42846
397	2.10462	1.16132
398	2.20103	1.55418
399	2.52088	1.47052
400	3.64999	1.22571
401	1.43052	1.13915
402	2.47069	1.39231
403	4.02914	1.33813
404	1.66499	1.23145
405	1.86808	1.1177
406	2.32351	1.15207
407	2.98152	1.44147
408	1.97706	1.24614
409	1.54439	1.36442
410	2.16366	1.20709
411	2.68744	1.42867
412	1.98163	1.26849
413	2.01463	1.21935
414	1.77782	1.26415
415	1.4737	1.21456
416	2.05464	1.08569
417	1.68243	1.15939
418	2.93595	1.23468
419	1.59605	1.22086
420	2.03928	1.40314
421	1.56995	1.24474
422	2.16311	1.12947
423	4.06185	1.32618
424	2.10965	1.25384
425	2.35647	1.58288
426	1.70703	1.10709
427	2.01622	1.45766
428	3.16906	1.85213
429	1.74679	1.22378
430	2.21651	1.37741
431	2.03558	1.13705
432	2.14776	1.25729
433	2.06052	1.14141
434	2.04755	1.1332
435	1.95831	1.04289
436	2.22954	1.22453
437	1.77971	1.26611
438	1.69634	1.22262
439	2.09893	1.28667
440	2.10345	1.14592
441	2.05864	1.13408
442	3.15091	1.48669
443	2.5619	1.09249
444	3.4241	1.11854
445	1.56566	1.25574
446	2.14797	1.14333
447	2.59941	1.42495
448	2.63335	1.31491
449	2.44903	1.45795
450	1.46326	1.14358
451	1.52169	1.21334
452	1.88688	1.2504
453	2.63784	1.43925
454	2.33469	1.5282
455	1.59042	1.5555
456	2.11486	1.49374
457	2.66155	1.30147
458	2.95	1.43487
459	2.33567	1.24151
460	2.82689	1.31819
461	2.76356	1.26154
462	1.70001	1.11124
463	2.26581	1.38845
464	2.07474	1.05012
465	3.15246	1.4928
466	2.11472	1.33247
467	1.89011	1.38579
468	2.10443	1.33814
469	1.84396	1.12829
470	1.57845	1.04153
471	1.69657	1.39304
472	2.16383	1.4067
473	1.68481	1.38809
474	1.78892	1.08616
475	2.36626	1.10991
476	2.44044	1.20074
477	1.9316	1.46197
478	1.84402	1.17012
479	2.47534	1.17567
480	1.62117	1.09566
481	1.68394	1.25128
482	1.9837	1.06434
483	3.42131	1.43499
484	1.79719	1.42602
485	2.17939	1.16448
486	2.32754	1.30008
487	2.09377	1.44814
488	2.1588	1.18996
489	1.74799	1.26748
490	1.35628	1.13939
491	2.22949	1.24892
492	1.89328	1.28405
493	2.56074	1.15132
494	1.58548	1.16621
495	2.30836	1.1421
496	2.26103	1.4125
497	1.77603	1.18204
498	3.836	1.3879
499	3.30063	1.51939
500	2.41505	1.15577
501	2.33851	1.62593
502	1.92071	1.12909
503	2.14587	1.10331
504	2.27374	1.33143
505	1.81294	1.08871
506	2.75565	1.17925
507	2.23577	1.32486
508	2.4791	1.1673
509	1.75432	1.22482
510	1.91534	1.3195
511	2.08892	1.25266
512	2.14513	1.30778
513	2.39388	1.13907
514	2.44226	1.12819
515	1.85221	1.10546
516	2.17176	1.13695
517	1.87314	1.05857
518	2.41892	1.34864
519	1.83784	1.2902
520	2.21806	1.12128
521	2.30761	1.25355
522	1.67764	1.47918
523	2.04692	1.26232
524	3.50922	1.5478
525	2.33955	1.90612
526	2.16968	1.18586
527	2.91438	1.89414
528	2.31335	1.28482
529	1.76123	1.30489
530	1.87903	1.25534
531	2.24554	1.06159
532	1.7955	1.1211
533	2.51353	1.52205
534	2.32326	1.04564
535	3.4386	1.28023
536	2.21759	1.29783
537	3.02968	1.08835
538	2.50167	1.22059
539	1.96356	1.10466
540	1.91357	1.24625
541	2.23322	1.33236
542	2.15931	1.10788
543	2.44856	1.1923
544	1.65673	1.13863
545	2.06111	1.18399
546	2.51915	1.34951
547	2.14891	1.16564
548	2.84143	1.0834
549	2.00198	1.20863
550	2.56922	1.43872
551	2.33256	1.16467
552	3.07759	1.28412
553	1.86418	1.32632
554	2.71837	1.48907
555	2.34182	1.40141
556	3.05018	1.3249
557	2.15023	1.53131
558	2.13395	1.51987
559	3.14047	1.23647
560	2.49701	1.20593
561	3.01438	1.36617
562	2.00388	1.13276
563	2.06372	1.07831
564	2.54223	1.42016
565	1.54881	1.10844
566	3.18284	1.08672
567	1.99699	1.15247
568	2.27512	1.44949
569	2.82231	1.4769
570	2.34109	1.04022
571	2.293	1.30999
572	2.14664	1.30799
573	2.18401	1.64193
574	1.66166	1.16044
575	2.58019	1.25965
576	2.26689	1.4329
577	2.21687	1.17249
578	2.46222	1.04537
579	2.83994	1.2516
580	2.31219	1.74932
581	1.93313	1.2732
582	1.96211	1.11529
583	1.79826	1.52344
584	1.52167	1.33545
585	1.98386	1.30517
586	2.26705	1.20708
587	3.32598	1.24857
588	2.16087	1.37241
589	1.98526	1.04036
590	2.58057	1.16584
591	1.92459	1.0824
592	2.29982	1.14918
593	2.20332	1.48114
594	1.91164	1.41688
595	1.43414	1.07109
596	2.55687	1.2899
597	4.67997	1.15277
598	2.30623	1.25906
599	1.94224	1.24823
600	1.77556	1.13139
601	2.03165	1.32116
602	1.6177	1.18488
603	2.08508	1.18071
604	2.44121	1.23562
605	2.2389	1.21812
606	2.88413	1.30106
607	2.92199	1.08415
608	2.72492	1.12962
609	2.38164	1.34242
610	1.84175	1.03425
611	1.76997	1.18083
612	3.36526	1.23074
613	2.28162	1.16036
614	1.79605	1.2009
615	1.50379	1.04523
616	2.39005	1.39327
617	1.97495	1.27974
618	2.16135	1.85343
619	2.26313	1.44453
620	1.49515	1.20534
621	2.24816	1.12683
622	2.87845	1.39441
623	2.60843	1.45079
624	1.8232	1.45375
625	3.09984	1.44643
626	1.99509	1.53543
627	2.58597	1.16069
628	1.90415	1.42747
629	2.26981	1.24434
630	2.92363	1.31119
631	2.46468	1.24045
632	3.74888	1.18483
633	1.68017	1.2774
634	2.23283	1.35013
635	1.88712	1.39058
636	2.30953	1.08189
637	3.77623	1.09298
638	2.24981	1.34441
639	2.77517	1.14825
640	2.44877	1.19533
641	1.69193	1.21381
642	2.36269	1.12917
643	2.37788	1.13192
644	2.64743	1.24087
645	2.41166	1.37019
646	2.49033	1.27297
647	2.86585	1.31305
648	1.89699	1.37962
649	3.08327	1.49782
650	2.03893	1.24314
651	2.00024	1.08406
652	2.13349	1.30466
653	2.05317	1.22326
654	2.39243	1.34454
655	2.82915	1.31726
656	1.81284	1.2668
657	2.48001	1.35273
658	1.89013	1.11802
659	3.10543	1.20595
660	2.54143	1.40893
661	3.29619	1.34686
662	1.83549	1.35812
663	1.72451	1.29048
664	2.36097	1.29139
665	2.28202	1.21164
666	3.00839	1.38853
667	2.12841	1.11846
668	2.33654	1.06475
669	2.21638	1.32573
670	1.90475	1.16826
671	2.31967	1.35805
672	1.72314	1.41145
673	2.20275	1.29493
674	1.87877	1.23442
675	1.87102	1.14748
676	2.12404	1.13631
677	1.79743	1.09742
678	2.51538	1.14608
679	2.5092	1.23808
680	1.79364	1.4784
681	2.803	1.1759
682	1.47511	1.20382
683	2.01039	1.4903
684	2.27889	1.58008
685	2.61486	1.34865
686	1.5401	1.09707
687	2.14708	1.36739
688	2.63324	1.13785
689	1.72712	1.07546
690	2.01624	1.35359
691	1.82947	1.15079
692	1.43781	1.27141
693	1.8614	1.21248
694	2.95853	1.33853
695	2.10335	1.20586
696	2.01777	1.04934
697	1.57855	1.07204
698	1.99108	1.3189
699	1.91	1.12206
700	1.83032	1.12693
701	2.19679	1.18975
702	2.34487	1.42116
703	1.4626	1.06929
704	2.43036	1.16981
705	1.55235	1.17172
706	2.11838	1.21359
707	2.15799	1.21622
708	3.20129	1.44516
709	2.08014	1.58206
710	1.37313	1.12688
711	2.29344	1.19437
712	1.72108	1.11821
713	3.44645	1.38352
714	1.95331	1.31364
715	2.29288	1.10221
716	3.77716	1.31182
717	1.57826	1.14365
718	2.64617	1.13152
719	3.62702	1.65391
720	2.16516	1.18531
721	2.56808	1.38284
722	2.0244	1.30486
723	2.50198	1.00888
724	2.12931	1.36877
725	2.41713	1.45628
726	2.3882	1.06401
727	2.2281	1.17021
728	2.39415	1.40577
729	2.8929	1.14585
730	2.20924	1.22665
731	2.58143	1.10018
732	2.45121	1.13187
733	3.38631	1.04038
734	2.09128	1.07967
735	1.79137	1.18159
736	1.48238	1.22084
737	3.45902	1.3431
738	2.65906	1.48149
739	2.03644	1.21839
740	2.58161	1.34124
741	2.59639	1.06838
742	2.07161	1.14336
743	1.69195	1.24342
744	2.08063	1.03509
745	1.62252	1.25392
746	2.03727	1.05234
747	2.73579	1.35083
748	2.27152	1.1748
749	2.25726	1.41624
750	1.61643	1.06097
751	2.57839	1.26707
752	2.54774	1.26599
753	2.36508	1.31655
754	2.71685	1.54961
755	2.4149	1.27429
756	2.02903	1.15987
757	2.9347	1.38171
758	2.12688	1.04689
759	1.65223	1.069
760	2.69985	1.44567
761	1.64941	1.12476
762	1.84769	1.26089
763	3.94551	1.23937
764	2.71362	1.25768
765	2.24473	1.49569
766	2.4114	1.12
767	1.58898	1.39769
768	2.49391	1.4252
769	1.94478	1.14133
770	2.74736	1.15955
771	1.5182	1.23778
772	2.20896	1.09688
773	2.17847	1.25856
774	1.83311	1.29113
775	1.99154	1.36049
776	2.82757	1.35521
777	3.60904	1.33244
778	1.95118	1.19646
779	2.0251	1.08606
780	2.46703	1.37044
781	2.15631	1.23546
782	2.77681	1.34443
783	2.72785	1.32474
784	1.68507	1.16862
785	2.68147	1.19497
786	2.36024	1.11743
787	2.37446	1.41875
788	2.09832	1.62527
789	2.00345	1.13933
790	2.97099	1.16703
791	2.58311	1.2514
792	1.56468	1.37355
793	2.33043	1.21078
794	1.97844	1.11537
795	1.91077	1.13649
796	2.17957	1.27152
797	1.80252	1.15304
798	2.30318	1.18263
799	2.14599	1.36192
800	3.21567	1.30541
801	2.59414	1.41684
802	2.33856	1.2103
803	2.04739	1.12816
804	3.46691	1.5083
805	2.36943	1.20923
806	3.24734	1.40521
807	2.49576	1.12063
808	2.72755	1.42579
809	1.71607	1.41993
810	2.37653	1.25338
811	1.9539	1.22818
812	1.75182	1.61416
813	2.07926	1.42768
814	2.32637	2.05341
815	1.3264	1.04318
816	1.86209	1.09142
817	2.39808	1.3646
818	2.2178	1.31505
819	3.53212	1.51866
820	1.82457	1.1569
821	1.93393	1.16387
822	2.92604	1.2759
823	1.74189	1.21662
824	1.95459	1.12085
825	2.06409	1.12835
826	2.66993	1.3576
827	2.11885	1.22138
828	2.08246	1.09097
829	1.89109	1.15687
830	1.69383	1.20284
831	1.78932	1.25837
832	2.08487	1.11225
833	1.75426	1.12306
834	3.4514	1.4075
835	2.74629	1.28454
836	2.2028	1.1547
837	2.49957	1.09562
838	1.94345	1.23935
839	1.76197	1.1032
840	2.72084	1.43795
841	2.2027	1.73007
842	1.84544	1.17411
843	2.16335	1.38203
844	2.42485	1.02761
845	1.95726	1.13412
846	2.01927	1.4202
847	1.56154	1.19767
848	2.15532	1.23556
849	1.60242	1.21883
850	2.51025	1.8963
851	1.76937	1.40392
852	1.9043	1.24069
853	2.80694	1.2129
854	2.12618	1.3811
855	1.85568	1.18889
856	2.07723	1.25357
857	2.09739	1.03127
858	2.2884	1.47431
859	1.833	1.21987
860	1.88205	1.28829
861	2.66603	1.3681
862	2.74049	1.36707
863	2.32764	1.1065
864	1.87101	1.27872
865	2.18487	1.23174
866	2.08767	1.69368
867	1.83627	1.1704
868	3.313	1.16419
869	2.01291	1.58012
870	2.58962	1.51588
871	2.0006	1.18017
872	1.73722	1.15201
873	2.67469	1.44869
874	2.58305	1.22526
875	1.91939	1.10482
876	3.45725	1.52737
877	2.29743	1.43802
878	1.74505	1.20483
879	2.14919	1.31998
880	2.16058	1.30292
881	2.48912	1.09545
882	2.39628	1.25774
883	2.84696	1.37208
884	3.14169	1.77609
885	2.31178	1.01502
886	3.08964	1.36969
887	2.0598	1.12623
888	2.69491	1.44435
889	2.92584	1.47137
890	2.14068	1.24643
891	2.04631	1.24762
892	2.49704	1.34487
893	2.34907	1.41769
894	2.56946	1.34388
895	1.82135	1.22233
896	2.87459	1.0243
897	2.0985	1.22782
898	1.95125	1.48962
899	1.95306	1.06363
900	1.53313	1.2264
901	1.65502	1.29701
902	2.39619	1.13042
903	1.98855	1.10895
904	1.39834	1.21318
905	3.17394	1.1152
906	2.22527	1.21222
907	2.97439	1.26807
908	1.92191	1.2413
909	2.9917	1.25585
910	2.63636	1.51253
911	1.79635	1.18034
912	2.25573	1.22969
913	1.88965	1.57156
914	1.95649	1.17637
915	3.24239	1.18964
916	2.17352	1.21646
917	2.13019	1.07235
918	1.53167	1.3113
919	2.24569	1.07104
920	1.73413	1.37924
921	1.71566	1.26429
922	2.03369	1.15294
923	2.24081	1.31939
924	1.84552	1.53314
925	2.65375	1.11945
926	2.13379	1.40854
927	2.22693	1.47852
928	1.71183	1.18592
929	1.34489	1.20134
930	1.99339	1.39303
931	2.5107	1.34649
932	1.75752	1.07777
933	1.8199	1.36738
934	2.186	1.11593
935	1.65723	1.48425
936	2.13312	1.4372
937	1.46404	1.27062
938	2.37152	1.08464
939	1.4533	1.11273
940	1.7306	1.18485
941	2.13081	1.47272
942	1.60218	1.31375
943	2.67937	1.35732
944	2.62926	1.33021
945	2.12178	1.40035
946	2.34466	1.56911
947	1.93073	1.14911
948	1.34307	1.07179
949	2.18133	1.11423
950	1.68278	1.14006
951	2.17522	1.18385
952	3.45206	1.50396
953	2.17279	1.35321
954	2.52089	1.20313
955	2.76158	1.33802
956	1.81238	1.3605
957	1.81404	1.15529
958	1.8061	1.26663
959	1.83548	1.10742
960	2.4914	2.0285
961	1.81516	1.50345
962	2.00258	1.42926
963	1.86847	1.75684
964	1.84234	1.23309
965	2.27574	1.23485
966	1.73584	1.34419
967	1.75978	1.3202
968	2.47551	1.16971
969	1.72836	1.0547
970	1.58182	1.27786
971	1.81718	1.26486
972	1.90054	1.64022
973	1.83338	1.19339
974	3.02084	1.3268
975	1.65138	1.10321
976	1.7596	1.40356
977	2.91995	1.31103
978	2.44746	1.52514
979	2.3921	1.05396
980	2.18366	1.08708
981	2.13156	1.18963
982	1.75073	1.33186
983	1.70722	1.01419
984	2.08665	1.78641
985	1.84312	1.02154
986	1.79178	1.37679
987	2.18501	1.07844
988	2.06173	1.21043
989	2.74594	1.07479
990	1.97884	1.26685
991	3.11047	1.12421
992	1.72442	1.11358
993	2.00076	1.2891
994	1.71518	1.11883
995	2.6209	1.3696
996	1.67395	1.23444
997	1.58291	1.17468
998	1.74024	1.19922
999	1.55919	1.15693
1000	2.30885	1.42583
1001	2.11957	1.29282
1002	2.25547	1.19998
1003	2.86919	1.20375
1004	2.01923	1.20576
1005	2.54864	1.55341
1006	1.52917	1.25324
1007	1.96863	1.25001
1008	2.69438	1.32264
1009	1.88776	1.15749
1010	1.85109	1.09683
1011	2.41101	1.23893
1012	3.40651	1.37883
1013	2.12933	1.18167
1014	3.24251	1.62389
1015	1.76643	1.11686
1016	1.80134	1.24578
1017	2.255	1.27557
1018	2.08175	1.04316
1019	3.00308	1.60477
1020	1.77714	1.1419
1021	1.77294	1.10774
1022	2.3443	1.04602
1023	2.33862	1.36266
1024	1.76107	1.21007
1025	2.59017	1.32645
1026	1.74104	1.25205
1027	3.24398	1.195
1028	2.5889	1.37005
1029	1.33904	1.03992
1030	1.96964	1.41965
1031	2.38771	1.05628
1032	2.14738	1.3083
1033	2.29146	1.3229
1034	2.59768	1.07911
1035	2.96221	1.14979
1036	1.92918	1.0838
1037	2.38168	1.33766
1038	2.67977	1.3345
1039	2.32119	1.09695
1040	1.59039	1.20582
1041	3.33728	1.30394
1042	2.30343	1.26465
1043	2.18115	1.18212
1044	1.53235	1.24802
1045	2.19723	1.28538
1046	1.73266	1.30929
1047	1.98533	1.11514
1048	1.67151	1.42992
1049	2.04045	1.12321
1050	1.76816	1.10847
1051	3.06917	1.13258
1052	2.28999	1.16545
1053	1.866	1.12718
1054	1.85353	1.17896
1055	3.07375	1.19955
1056	2.27048	1.18736
1057	2.89194	1.11206
1058	1.87795	1.10518
1059	2.03013	1.10418
1060	1.84899	1.22352
1061	2.36842	1.2235
1062	1.95571	1.2483
1063	2.08528	1.39433
1064	2.32363	1.25508
1065	2.79493	1.27977
1066	2.40748	1.11022
1067	2.6071	1.51242
1068	2.28578	1.19347
1069	2.08407	1.14279
1070	2.67091	1.0915
1071	2.15558	1.50813
1072	1.84217	1.08939
1073	2.14009	1.10841
1074	3.84627	1.2306
1075	2.45062	1.24903
1076	2.06979	1.67955
1077	1.98476	1.18048
1078	2.77806	1.30389
1079	2.05279	1.10859
1080	1.92487	1.07202
1081	2.76086	1.29027
1082	2.70542	1.37669
1083	1.57586	1.31507
1084	2.18893	1.33283
1085	1.95068	1.28971
1086	2.35261	1.39612
1087	2.71521	1.40434
1088	2.04436	1.43328
1089	2.29528	1.5191
1090	2.64366	1.21989
1091	2.07575	1.17802
1092	1.86325	1.31814
1093	3.61421	1.39058
1094	1.9405	1.45818
1095	2.12445	1.32338
1096	2.21719	1.27054
1097	1.52209	1.41674
1098	3.04425	1.08843
1099	2.50442	1.222
1100	2.13578	1.27689
1101	2.29622	1.14153
1102	2.92144	1.74569
1103	2.60155	1.33458
1104	1.90281	1.51303
1105	2.75948	1.22214
1106	2.10103	1.25529
1107	2.74796	1.23448
1108	1.98355	1.44508
1109	1.78066	1.51008
1110	2.01138	1.22421
1111	2.12204	1.19269
1112	2.1938	1.1997
1113	2.06056	1.29645
1114	2.69637	1.26627
1115	1.37897	1.146
1116	2.28159	1.25138
1117	1.6976	1.50337
1118	3.32546	1.45938
1119	1.95571	1.07025
1120	1.9022	1.41808
1121	1.90627	1.2217
1122	2.07912	1.13966
1123	2.31622	1.04474
1124	1.85563	1.50662
1125	3.09555	1.19428
1126	2.27563	1.90921
1127	1.94609	1.12464
1128	1.69711	1.11871
1129	1.84515	1.41085
1130	1.97438	1.17438
1131	2.54729	1.18469
1132	2.76322	1.50998
1133	2.13004	1.23263
1134	2.21632	1.2
1135	2.34871	1.24391
1136	1.66283	1.29509
1137	1.51751	1.26083
1138	1.72994	1.3138
1139	1.64608	1.17906
1140	1.56669	1.12049
1141	1.67476	1.24076
1142	1.38773	1.02349
1143	1.69488	1.50847
1144	2.08086	1.18616
1145	1.60706	1.06086
1146	2.69829	1.15985
1147	2.22982	1.19829
1148	2.04117	1.48482
1149	2.4446	1.21619
1150	1.79049	1.65373
1151	1.32947	1.16846
1152	1.65662	1.28895
1153	2.27665	1.26807
1154	2.06667	1.08828
1155	2.09613	1.01611
1156	2.4231	1.08055
1157	3.47444	1.5268
1158	1.43186	1.15612
1159	1.94844	1.28623
1160	1.64706	1.19108
1161	1.58782	1.40164
1162	2.12381	1.7876
1163	2.54442	1.61058
1164	2.73277	1.22174
1165	2.18128	1.46739
1166	1.9206	1.20238
1167	2.37004	1.4508
1168	2.31873	1.39255
1169	2.35816	1.3066
1170	2.37536	1.72813
1171	2.62142	1.27946
1172	1.77271	1.17689
1173	1.87783	1.13122
1174	2.10517	1.70477
1175	2.63336	1.1674
1176	1.37034	1.22488
1177	2.8097	1.46827
1178	1.70634	1.55064
1179	2.01429	1.22062
1180	2.22434	1.39836
1181	1.86093	1.1529
1182	2.70984	1.54635
1183	1.95063	1.37267
1184	1.75375	1.41859
1185	1.92573	1.15432
1186	2.52672	1.15839
1187	2.27597	1.10377
1188	2.70567	1.42318
1189	2.86374	1.24664
1190	1.87592	1.46317
1191	1.76222	1.21234
1192	1.52173	1.16779
1193	4.01137	1.40217
1194	1.35338	1.02729
1195	2.27752	1.73975
1196	2.9159	1.28466
1197	1.81889	1.16394
1198	1.61291	1.39482
1199	1.25633	1.04834
1200	1.8604	1.24866
1201	1.98062	1.26242
1202	2.14745	1.21705
1203	2.60966	1.33169
1204	3.96026	1.28026
1205	2.26076	1.13213
1206	1.58736	1.14683
1207	1.92932	1.14758
1208	3.22876	1.42583
1209	1.70923	1.28471
1210	2.72863	1.41497
1211	2.08118	1.06306
1212	2.08834	1.1758
1213	2.03517	1.15674
1214	2.05641	1.30256
1215	2.54436	1.15524
1216	2.77067	1.23818
1217	1.85618	1.07051
1218	1.43874	1.2436
1219	1.98863	1.15242
1220	2.25198	1.49467
1221	2.46492	1.26458
1222	2.82119	1.4391
1223	2.34727	1.21458
1224	2.20548	1.23985
1225	2.94687	1.11858
1226	1.89094	1.09435
1227	2.32717	1.42337
1228	1.92492	1.20824
1229	2.20937	1.07664
1230	2.34207	1.16333
1231	2.3686	1.18518
1232	1.92295	1.03859
1233	3.34966	1.12463
1234	3.76965	1.33703
1235	2.30923	1.33727
1236	1.71693	1.24606
1237	1.84258	1.37148
1238	1.44991	1.21523
1239	2.96581	1.34035
1240	2.59464	1.25702
1241	2.12951	1.47068
1242	2.24617	1.57801
1243	2.51499	1.18839
1244	1.801	1.19514
1245	2.50695	1.1794
1246	3.16018	1.71209
1247	2.03038	1.42742
1248	2.72139	1.37627
1249	1.84755	1.06034
1250	2.32312	1.65957
1251	1.54923	1.28375
1252	3.00853	1.23317
1253	2.36408	1.11211
1254	2.56969	1.06872
1255	1.90042	1.20235
1256	1.4234	1.20419
1257	1.18605	1.06325
1258	2.7467	1.26525
1259	1.80812	1.34307
1260	2.54514	1.58713
1261	2.1123	1.52856
1262	1.99537	1.36504
1263	3.79746	1.55453
1264	2.06713	1.33024
1265	2.37941	1.51507
1266	2.38659	1.32579
1267	3.51198	1.99869
1268	1.6338	1.31786
1269	2.55499	1.20984
1270	2.40181	1.47038
1271	2.85124	1.48066
1272	2.9898	1.47715
1273	1.21103	1.06389
1274	2.21727	1.69469
1275	3.2581	1.40132
1276	1.77678	1.1455
1277	2.9036	1.31611
1278	4.05951	1.81455
1279	2.67307	1.07981
1280	2.05263	1.4641
1281	2.97466	1.17141
1282	2.74606	1.36811
1283	1.40301	1.26818
1284	1.90508	1.45305
1285	1.39772	1.21974
1286	1.68939	1.45153
1287	1.70796	1.53983
1288	2.12372	1.18541
1289	1.97842	1.28158
1290	2.78045	1.64947
1291	2.53207	1.39375
1292	1.90138	1.51831
1293	2.01827	1.17843
1294	1.3188	1.11993
1295	2.16772	1.22592
1296	2.66095	1.14478
1297	2.02035	1.38264
1298	2.44729	1.3961
1299	2.21383	1.25901
1300	2.38904	1.18418
1301	2.3607	1.25022
1302	2.27629	1.54692
1303	1.71612	1.17398
1304	2.01005	1.63377
1305	1.97267	1.58155
1306	1.698	1.46758
1307	2.45761	1.1136
1308	2.35446	1.24977
1309	1.80108	1.05364
1310	3.29393	1.84185
1311	2.47802	1.04412
1312	2.45023	1.17768
1313	2.00075	1.09474
1314	1.74151	1.52641
1315	1.73608	1.04876
1316	1.7763	1.18242
1317	2.38	1.25805
1318	2.53098	1.41071
1319	2.48531	1.05696
1320	2.38604	1.40978
1321	2.59967	1.22373
1322	2.89246	1.06738
1323	2.82251	1.08731
1324	1.71644	1.2398
1325	1.7197	1.2266
1326	1.94211	1.36626
1327	2.08038	1.51827
1328	2.90149	1.18679
1329	2.63462	1.35749
1330	1.49561	1.35151
1331	2.86596	1.10406
1332	3.15731	1.06023
1333	1.91746	1.28233
1334	2.21871	1.22323
1335	2.45343	1.14184
1336	1.92088	1.29937
1337	2.1374	1.12559
1338	1.92133	1.11808
1339	2.95389	1.1952
1340	1.83447	1.02235
1341	3.12395	1.25871
1342	1.79947	1.36272
1343	3.02628	1.25987
1344	2.16182	1.44594
1345	1.98303	1.19191
1346	1.82718	1.25337
1347	2.27754	1.56724
1348	1.89291	1.72122
1349	2.38075	1.3096
1350	2.30964	1.23096
1351	2.6236	1.0977
1352	1.64577	1.06824
1353	1.8244	1.00808
1354	2.46637	1.53091
1355	2.5058	1.07318
1356	2.42779	1.34129
1357	2.17305	1.46625
1358	2.19204	1.08436
1359	1.72585	1.15331
1360	1.85524	1.41008
1361	2.00049	1.37408
1362	2.44692	1.43952
1363	1.95717	1.06433
1364	2.84979	1.44806
1365	2.42194	1.14597
1366	1.98783	1.18349
1367	2.22669	1.53554
1368	2.5778	1.10495
1369	2.22398	1.14355
1370	1.8054	1.14488
1371	2.01723	1.22698
1372	2.19403	1.19245
1373	2.37757	1.30514
1374	1.63648	1.51596
1375	3.57021	2.24068
1376	1.57811	1.46112
1377	2.07123	1.4389
1378	2.24787	1.39863
1379	1.98071	1.35728
1380	2.57375	1.12595
1381	3.01755	1.28139
1382	2.23423	1.2997
1383	1.89163	1.31757
1384	1.31286	1.13351
1385	2.71758	1.15006
1386	1.95023	1.12156
1387	1.79069	1.10856
1388	2.69711	1.75615
1389	2.10305	1.07503
1390	2.31903	1.59907
1391	1.95492	1.33659
1392	2.31656	1.13822
1393	1.83079	1.09935
1394	2.18068	1.6195
1395	1.95876	1.42422
1396	2.40141	1.2281
1397	2.06728	1.46905
1398	2.20742	1.49142
1399	2.77121	1.45164
1400	2.733	1.21688
1401	1.68325	1.25926
1402	1.88675	1.44011
1403	2.94911	1.42148
1404	2.82577	1.13785
1405	2.20722	1.49495
1406	2.05189	1.14451
1407	1.83114	1.08917
1408	2.38448	1.23643
1409	1.74762	1.09365
1410	2.23901	1.20522
1411	2.25248	1.50444
1412	2.2559	1.3587
1413	1.92964	1.06431
1414	2.40069	1.11728
1415	2.12706	1.3144
1416	2.57711	1.07401
1417	2.19455	1.10939
1418	3.10684	1.19448
1419	2.87901	1.44234
1420	2.42628	1.43892
1421	3.33923	1.19647
1422	2.12394	1.16065
1423	2.16481	1.30343
1424	3.33602	1.4204
1425	3.40049	1.41263
1426	2.57801	1.35488
1427	2.73438	1.62955
1428	2.09755	1.64527
1429	3.08885	1.90588
1430	3.76482	1.04852
1431	2.29389	1.836
1432	1.96595	1.6283
1433	2.15583	1.2989
1434	1.77319	1.51119
1435	1.56534	1.10724
1436	2.732	1.89209
1437	1.94925	1.33542
1438	3.50479	1.62684
1439	2.00309	1.61761
1440	1.88688	1.38109
1441	1.35207	1.16789
1442	2.21803	1.22996
1443	2.82826	1.63514
1444	3.33887	1.51551
1445	1.79792	1.0487
1446	2.51083	1.1305
1447	2.16493	1.12998
1448	3.00442	1.10586
1449	1.78218	1.04163
1450	2.98541	2.19174
1451	3.07087	1.75308
1452	1.36592	1.09005
1453	2.48722	1.3226
1454	2.97203	1.48235
1455	1.37449	1.09141
1456	2.25547	1.23511
1457	1.48719	1.36139
1458	2.29315	1.53043
1459	2.62668	1.13681
1460	3.41518	1.39476
1461	2.22056	1.36018
1462	2.18415	1.19269
1463	1.61304	1.13619
1464	3.15393	1.37996
1465	1.93328	1.47293
1466	2.13857	1.13686
1467	2.09176	1.10694
1468	2.40332	1.33572
1469	1.6712	1.05973
1470	1.97034	1.36644
1471	1.95863	1.0508
1472	2.17564	1.03552
1473	1.98447	1.33149
1474	1.60758	1.14051
1475	2.21843	1.24832
1476	3.12691	1.2962
1477	2.65275	1.28145
1478	2.8973	1.0612
1479	1.59459	1.13768
1480	1.67405	1.16081
1481	2.31792	1.11761
1482	2.27821	1.13387
1483	1.41907	1.07599
1484	2.16265	1.0636
1485	2.48397	1.41268
1486	4.73349	1.11896
1487	3.40106	1.5007
1488	1.89683	1.2852
1489	4.6773	1.48579
1490	1.58544	1.24351
1491	3.17439	1.25216
1492	3.64944	1.14273
1493	1.89093	1.59726
1494	1.65478	1.49155
1495	2.61473	1.58688
1496	2.08975	1.50536
1497	3.79709	1.58968
1498	2.45122	1.53486
1499	1.85997	1.40603
1500	1.79668	1.23003
1501	1.55361	1.21101
1502	1.79209	1.14793
1503	2.12274	1.21393
1504	1.63942	1.17729
1505	3.0059	1.30843
1506	3.59874	1.32001
1507	1.68901	1.32555
1508	2.42762	1.49895
1509	2.55481	1.50384
1510	2.16753	1.11625
1511	1.9327	1.36495
1512	1.72933	1.21961
1513	2.15317	1.9338
1514	2.84809	1.18896
1515	2.06731	1.14078
1516	2.35961	1.44123
1517	2.9146	1.40803
1518	2.48221	1.24952
1519	1.88156	1.13145
1520	1.68054	1.23155
1521	1.97631	1.18626
1522	3.02114	1.18235
1523	3.45743	1.29004
1524	2.31639	1.05146
1525	2.37324	1.25737
1526	1.91907	1.22899
1527	2.26822	1.04698
1528	2.36092	1.34774
1529	3.62473	1.33486
1530	1.78687	1.04294
1531	2.61344	1.06139
1532	2.22241	1.354
1533	2.00939	1.1158
1534	2.68511	1.0719
1535	2.22037	1.47775
1536	1.79173	1.44061
1537	2.3596	1.19051
1538	2.54742	1.1157
1539	2.1167	1.25885
1540	2.83353	1.46404
1541	2.35185	1.14046
1542	2.38848	1.53988
1543	1.47229	1.06164
1544	2.11772	1.33974
1545	2.42552	1.61408
1546	2.0182	1.55023
1547	1.94455	1.24427
1548	1.46872	1.196
1549	2.43434	1.27242
1550	2.45335	1.30459
1551	2.54279	1.05595
1552	1.9648	1.19263
1553	1.68697	1.0349
1554	1.80324	1.25212
1555	1.9468	1.21035
1556	2.33491	1.36772
1557	2.86703	1.15729
1558	2.08304	1.30653
1559	1.55446	1.10731
1560	2.50289	1.32759
1561	1.45173	1.05195
1562	1.254	1.09054
1563	1.99748	1.26047
1564	3.12456	1.21706
1565	1.8001	1.20332
1566	2.03506	1.51715
1567	1.93515	1.04425
1568	1.91426	1.07423
1569	2.40369	1.19794
1570	2.36373	1.64011
1571	1.59915	1.22469
1572	2.24434	1.14172
1573	2.0674	1.56435
1574	3.27164	1.19407
1575	2.22005	1.45633
1576	2.28902	1.27371
1577	2.08747	1.23004
1578	2.22514	1.28523
1579	1.9096	1.63442
1580	1.8111	1.22765
1581	3.74724	1.46531
1582	2.466	1.06855
1583	2.29067	1.52809
1584	1.73073	1.1041
1585	2.02762	1.15716
1586	1.90054	1.26541
1587	3.09711	1.20116
1588	2.53342	1.41023
1589	2.20553	1.38415
1590	2.11805	1.19222
1591	1.84656	1.1949
1592	3.42646	1.44935
1593	1.52915	1.13611
1594	2.25543	1.47183
1595	1.97691	1.44091
1596	2.2565	1.73928
1597	2.57262	1.32714
1598	2.24347	1.49892
1599	1.75182	1.11663
1600	1.75164	1.1571
1601	3.13591	1.19083
1602	2.58155	1.33733
1603	1.95611	1.086
1604	2.34639	1.13848
1605	1.54889	1.06675
1606	2.34927	1.25494
1607	2.11314	1.45846
1608	2.64632	1.24128
1609	1.98374	1.07819
1610	2.00005	1.16508
1611	1.66267	1.10258
1612	2.61443	1.22186
1613	2.44274	1.4119
1614	1.96282	1.06274
1615	1.94909	1.30183
1616	1.93411	1.44009
1617	2.46442	1.17911
1618	2.12667	1.08973
1619	2.35518	1.3369
1620	2.86558	1.13053
1621	1.90948	1.37218
1622	2.25631	1.33089
1623	1.93502	1.57461
1624	1.90143	1.28629
1625	1.9934	1.15443
1626	3.48335	1.42515
1627	1.93679	1.46639
1628	2.71613	1.61074
1629	2.1451	1.17274
1630	1.62716	1.22846
1631	3.40429	1.69877
1632	3.56237	1.02615
1633	2.05167	1.13006
1634	2.21739	1.29927
1635	2.05057	1.28656
1636	2.2298	1.07109
1637	2.51394	1.21732
1638	1.91193	1.16056
1639	3.66256	1.39804
1640	1.75656	1.10034
1641	2.5413	1.11715
1642	2.73744	1.16605
1643	1.84433	1.403
1644	2.01308	1.18668
1645	1.82607	1.51055
1646	1.90527	1.51459
1647	2.71367	1.16887
1648	2.66265	1.22424
1649	1.77206	1.38241
1650	2.69333	1.11942
1651	2.82626	1.31279
1652	1.66741	1.14973
1653	1.82182	1.17201
1654	2.2605	1.35069
1655	2.7721	1.26276
1656	1.91852	1.51785
1657	2.62184	1.20825
1658	2.12231	1.24836
1659	1.73024	1.23996
1660	3.1071	1.37705
1661	2.22998	1.43604
1662	2.7791	1.07587
1663	2.36839	1.15492
1664	2.4976	1.17125
1665	2.06322	1.21344
1666	2.27819	1.19357
1667	1.51844	1.3172
1668	2.37145	1.2819
1669	1.78131	1.19401
1670	1.88184	1.21278
1671	2.20935	1.22781
1672	2.23065	1.35108
1673	1.84312	1.29244
1674	2.1826	1.29817
1675	2.61383	1.43051
1676	2.09119	1.321
1677	1.94212	1.35167
1678	3.06478	1.33993
1679	2.82722	1.67624
1680	1.84767	1.15804
1681	2.45177	1.1683
1682	2.00346	1.22375
1683	2.32247	1.13529
1684	2.74176	1.31513
1685	2.09833	1.44366
1686	3.21481	1.12675
1687	1.97345	1.11987
1688	2.67591	1.47504
1689	2.35513	1.12641
1690	2.27929	1.34258
1691	2.7781	1.19047
1692	2.3284	1.53941
1693	1.58855	1.1333
1694	1.72882	1.33486
1695	2.79103	1.04447
1696	3.0642	1.42548
1697	1.7174	1.03549
1698	1.75133	1.36599
1699	1.83472	1.05606
1700	1.92521	1.13749
1701	3.19934	1.65583
1702	2.01734	1.20228
1703	2.02893	1.05262
1704	2.0575	1.25615
1705	1.67975	1.1124
1706	2.35465	1.21416
1707	2.20633	1.2332
1708	1.95618	1.35339
1709	1.9994	1.28809
1710	2.42059	1.33737
1711	1.96799	1.20572
1712	2.68531	1.40839
1713	1.93083	1.45488
1714	1.85345	1.24508
1715	1.70826	1.428
1716	2.11115	1.07532
1717	2.29823	1.53138
1718	2.02436	1.09671
1719	2.12867	1.12596
1720	2.30262	1.39215
1721	2.50601	1.17599
1722	2.12419	1.34109
1723	1.63449	1.32081
1724	1.70845	1.32808
1725	1.88688	1.62841
1726	1.90256	1.06679
1727	1.98178	1.3147
1728	1.9107	1.31123
1729	2.52535	1.27185
1730	2.16598	1.11331
1731	2.0073	1.16043
1732	1.87748	1.14381
1733	2.23962	1.49063
1734	1.98662	1.22102
1735	2.32952	1.56553
1736	1.76786	1.09909
1737	2.46828	1.1892
1738	3.08852	1.52806
1739	2.37992	1.28942
1740	2.24852	1.59829
1741	2.5796	1.65039
1742	2.04917	1.10234
1743	1.95907	1.58562
1744	1.49976	1.40484
1745	2.45874	1.13608
1746	2.09261	1.5152
1747	2.25755	1.35576
1748	2.57138	1.27044
1749	1.59892	1.16224
1750	2.30254	1.62897
1751	2.72885	1.17681
1752	2.34645	1.67167
1753	2.43329	1.36802
1754	3.43208	1.21313
1755	2.02792	1.66539
1756	2.3088	1.49775
1757	1.88662	1.42682
1758	2.07708	1.282
1759	1.44297	1.1664
1760	1.97805	1.29937
1761	2.66815	1.29311
1762	1.54378	1.27853
1763	1.78363	1.19761
1764	2.4278	1.45847
1765	2.29659	1.63242
1766	2.15139	1.38625
1767	2.29622	1.21849
1768	1.96696	1.1249
1769	2.79186	1.35204
1770	2.44427	1.31661
1771	2.45691	1.20058
1772	2.70597	1.51692
1773	2.67538	1.37095
1774	2.039	1.53653
1775	2.03257	1.5485
1776	1.70345	1.17691
1777	1.89834	1.223
1778	1.81843	1.24855
1779	2.07277	1.30377
1780	1.49332	1.27175
1781	2.03726	1.30325
1782	2.78448	1.43474
1783	1.99437	1.35903
1784	2.12457	1.16864
1785	2.11675	1.74147
1786	2.35707	1.58911
1787	1.6426	1.24758
1788	2.28907	1.85246
1789	1.66901	1.05027
1790	1.89027	1.41124
1791	1.58168	1.48368
1792	2.99458	1.24011
1793	2.57911	1.40913
1794	2.33473	1.29573
1795	2.12138	1.16547
1796	1.77355	1.31097
1797	2.863	1.29389
1798	2.31614	1.4977
1799	2.4487	1.43949
1800	1.91664	1.29684
1801	2.79289	1.55362
1802	2.58916	1.21794
1803	2.30515	1.27131
1804	4.31513	1.30231
1805	2.25828	1.24078
1806	2.65135	1.06707
1807	1.4873	1.46518
1808	2.52867	1.2701
1809	1.41531	1.20781
1810	1.42391	1.21639
1811	1.9739	1.29254
1812	1.95749	1.66657
1813	2.25379	1.47945
1814	1.96038	1.16512
1815	2.69656	1.37243
1816	1.65603	1.4874
1817	2.34351	1.15558
1818	2.33788	1.47368
1819	1.74502	1.11853
1820	1.59783	1.07004
1821	2.32959	1.38294
1822	3.2289	1.12863
1823	1.94338	1.22349
1824	2.67338	1.05159
1825	1.93101	1.18417
1826	1.90504	1.22239
1827	1.70969	1.23297
1828	2.07183	1.12647
1829	2.5206	1.15498
1830	1.60848	1.12661
1831	3.45894	1.89599
1832	1.95208	1.20788
1833	2.00486	1.23633
1834	1.85592	1.18615
1835	1.8507	1.1424
1836	2.14878	1.24872
1837	2.25382	1.10914
1838	2.02504	1.1244
1839	2.16274	1.16134
1840	2.69199	1.18277
1841	2.82543	1.37889
1842	2.01355	1.47622
1843	1.79217	1.35504
1844	2.69033	1.70714
1845	1.72965	1.46024
1846	3.14893	1.32741
1847	1.67105	1.0669
1848	1.69926	1.21126
1849	2.51069	1.33402
1850	2.3959	1.22299
1851	2.03984	1.18177
1852	2.5246	1.21179
1853	2.22935	1.56508
1854	1.50103	1.27996
1855	2.33646	1.69575
1856	1.92429	1.09944
1857	1.96749	1.07483
1858	1.62337	1.23945
1859	2.166	1.26335
1860	2.6158	1.2135
1861	1.45393	1.1622
1862	3.40341	1.755
1863	1.72406	1.24752
1864	1.91888	1.63395
1865	3.78344	1.58028
1866	3.20528	1.83264
1867	3.90814	1.69556
1868	2.5294	1.69845
1869	1.92506	1.24863
1870	2.00891	1.1595
1871	2.35883	1.41383
1872	3.14907	1.30134
1873	1.88904	1.25045
1874	3.11657	1.72729
1875	2.02149	1.31203
1876	2.06097	1.30219
1877	3.0689	1.36928
1878	1.6892	1.10679
1879	2.28723	1.57996
1880	2.53096	1.18337
1881	2.64824	1.46732
1882	2.42719	1.22577
1883	1.88783	1.41508
1884	1.84766	1.15786
1885	2.27684	1.38068
1886	2.11301	1.38828
1887	2.93071	1.24309
1888	1.89997	1.18124
1889	2.14085	1.0634
1890	2.0261	1.14373
1891	1.83398	1.12978
1892	1.87414	1.08376
1893	2.17312	1.12652
1894	2.38655	1.31106
1895	2.40047	1.45868
1896	1.94677	1.03595
1897	2.05577	1.43591
1898	1.84495	1.20418
1899	2.13014	1.25829
1900	3.12077	1.41029
1901	2.22319	1.2516
1902	2.78957	1.05439
1903	2.24848	1.19106
1904	2.92315	1.22226
1905	2.0208	1.18725
1906	2.67038	1.2323
1907	2.37155	1.09208
1908	1.66011	1.09209
1909	2.20713	1.19516
1910	2.04767	1.14536
1911	1.31445	1.16326
1912	2.17407	1.11013
1913	1.8788	1.21486
1914	2.39461	1.48305
1915	2.39461	1.51749
1916	1.84189	1.15195
1917	1.99235	1.33059
1918	2.6863	1.2172
1919	2.74685	1.14648
1920	2.15808	1.14811
1921	3.59111	1.2197
1922	2.12321	1.28079
1923	2.17471	1.88428
1924	2.00071	1.39504
1925	1.99961	1.45346
1926	1.95396	1.20582
1927	2.37785	1.05638
1928	2.49737	1.14764
1929	2.48259	1.22736
1930	1.98513	1.12329
1931	2.32796	1.76375
1932	2.23912	1.09006
1933	1.60928	1.11597
1934	1.94624	1.2466
1935	1.58203	1.18845
1936	1.84657	1.14078
1937	1.64945	1.16878
1938	1.81586	1.26049
1939	2.11576	1.23727
1940	1.93287	1.10834
1941	1.86298	1.21773
1942	2.55418	1.16225
1943	2.74254	1.19536
1944	1.83372	1.49651
1945	3.26343	1.42277
1946	2.34663	1.51995
1947	2.71175	1.12045
1948	1.87382	1.5721
1949	1.78347	1.07219
1950	2.26741	1.55677
1951	3.34715	1.47752
1952	2.183	1.21949
1953	1.54112	1.25192
1954	2.03272	1.15369
1955	2.24826	1.29662
1956	1.81448	1.18645
1957	2.80707	1.52239
1958	1.97111	1.35584
1959	1.57736	1.42551
1960	2.44543	1.05677
1961	2.17204	1.23391
1962	1.85646	1.19837
1963	1.86003	1.13385
1964	4.23824	1.24088
1965	1.62884	1.3423
1966	2.70804	1.43027
1967	2.65715	1.0628
1968	1.98992	1.13714
1969	2.07103	1.31177
1970	2.32815	1.64518
1971	2.40088	1.47088
1972	2.93042	1.54315
1973	1.6129	1.08248
1974	1.78403	1.22319
1975	1.95261	1.35517
1976	2.28437	1.19878
1977	2.30231	1.25995
1978	2.70269	1.13179
1979	2.23781	1.28283
1980	1.75172	1.21254
1981	2.62353	1.45012
1982	2.47784	1.30304
1983	1.82506	1.37932
1984	2.32193	1.22214
1985	2.21695	1.25102
1986	2.31184	1.14759
1987	2.14541	1.28845
1988	2.0492	1.13051
1989	1.89337	1.09756
1990	1.85407	1.21032
1991	1.90452	1.09416
1992	1.4535	1.17326
1993	2.18153	1.53504
1994	3.52149	1.86752
1995	2.30528	1.25039
1996	1.67178	1.32862
1997	2.47061	1.55531
1998	2.79715	1.51496
1999	2.28967	1.55232
[truncated: 776 more rows]

## Sheet: A2661-R
Label	Ratio X/Z	Ratio Y/Z									Statistical: ratio X/Z	Statistical: ratio Y/Z
1	2.05397	1.79491								ave.	2.41398	1.32242
2	1.87015	1.39478								min	1.14285	1.0074
3	2.25602	1.88679								q1	1.97492	1.16408
4	1.43571	1.08918								median	2.31362	1.27977
5	2.02683	1.59839								q3	2.742	1.42153
6	3.3293	1.44439								max	4.99751	2.97626
7	2.36197	1.28596								sd	0.607557	0.217014
8	2.26929	1.20263
9	1.90378	1.19811
10	2.49806	1.62163
11	2.85485	1.10472
12	2.02039	1.68566
13	3.08712	1.90932
14	1.85325	1.40542
15	2.33148	1.34242
16	1.85477	1.33105
17	2.24698	1.34725
18	2.3781	1.39583
19	1.72387	1.54421
20	2.1272	1.41524
21	2.5521	1.45341
22	1.63159	1.34741
23	2.01391	1.5053
24	1.72779	1.30953
25	2.58213	1.43973
26	3.16173	1.61321
27	1.63897	1.23783
28	2.24631	1.52756
29	1.75215	1.1601
30	1.77238	1.15279
31	2.47239	1.49738
32	2.34687	1.48025
33	2.1918	1.63976
34	2.68259	1.18441
35	2.13906	1.11859
36	2.10831	1.23963
37	2.0479	1.62777
38	2.67754	1.30715
39	2.23772	2.08919
40	2.89608	1.18257
41	3.17005	1.29175
42	1.86002	1.69195
43	1.90775	1.293
44	1.53684	1.1008
45	3.09482	1.22038
46	1.73879	1.19606
47	2.49422	1.51771
48	2.18552	1.4153
49	2.55793	1.50356
50	2.20385	1.58435
51	2.25693	1.19441
52	2.04997	1.32158
53	2.9445	2.05432
54	1.72031	1.408
55	2.13618	1.56278
56	2.35635	1.09543
57	2.31094	1.31516
58	2.44874	1.35508
59	3.08405	1.29018
60	1.32848	1.05858
61	1.36806	1.28161
62	2.67461	1.154
63	2.5489	1.36602
64	2.37722	1.13069
65	3.57001	1.27492
66	2.24869	1.27304
67	2.55935	1.65087
68	2.97292	1.25868
69	2.24021	1.83413
70	2.74649	2.02082
71	1.63405	1.1324
72	2.48192	1.41789
73	3.29555	1.98816
74	2.00224	1.33432
75	2.56831	1.53768
76	1.52118	1.20915
77	3.59819	1.72825
78	2.43628	1.4782
79	2.54962	1.60378
80	2.00818	1.2085
81	1.84453	1.13142
82	1.83016	1.17663
83	1.95935	1.29496
84	2.05283	1.23269
85	2.2348	1.33234
86	2.03111	1.13971
87	2.09941	1.63602
88	2.29773	1.31571
89	2.27416	1.25262
90	2.62684	1.55247
91	2.08593	1.52656
92	1.92391	1.11228
93	2.77815	1.05209
94	2.37129	1.05524
95	2.2299	1.48193
96	2.9571	1.22822
97	2.03917	1.6718
98	1.6259	1.41296
99	2.15945	1.59416
100	2.23446	1.28765
101	2.44798	1.44994
102	1.82127	1.5719
103	2.36752	1.17355
104	2.18625	1.55565
105	2.04173	1.44175
106	2.52617	1.09356
107	2.3747	1.7108
108	1.66895	1.39731
109	2.16377	1.6136
110	1.29565	1.08275
111	2.03143	1.14181
112	1.75153	1.1931
113	2.37479	1.64638
114	2.45178	1.08396
115	3.23543	1.63417
116	2.5277	1.65317
117	1.88575	1.55549
118	2.11005	1.11657
119	2.25521	1.67267
120	2.10559	1.29295
121	1.79598	1.19086
122	1.96808	1.45676
123	2.25563	1.64253
124	2.1313	1.14432
125	2.17482	1.69788
126	2.25258	1.09489
127	3.00347	1.21172
128	2.41551	1.07368
129	1.84454	1.25299
130	2.65064	1.34097
131	1.42064	1.23917
132	2.81449	1.37234
133	2.3748	1.68696
134	2.46305	1.62854
135	1.78198	1.08936
136	1.52261	1.22955
137	4.60955	1.54732
138	2.54338	1.05547
139	2.15386	1.25635
140	2.53754	1.36098
141	1.92975	1.0503
142	2.12894	1.30568
143	2.56231	2.09319
144	2.22995	1.2997
145	1.4208	1.09956
146	1.68695	1.03066
147	3.36111	1.36371
148	2.4468	1.08253
149	3.03299	1.43698
150	3.55955	1.48203
151	1.98119	1.07407
152	2.26278	1.26252
153	1.86049	1.10421
154	1.82485	1.05266
155	2.77844	1.68171
156	2.24034	1.30849
157	2.17293	1.58313
158	1.77682	1.22161
159	2.51351	1.35136
160	1.85446	1.24712
161	2.5288	1.42842
162	2.70506	1.05972
163	1.9604	1.32469
164	2.08174	1.38179
165	2.19294	1.1259
166	2.69221	1.35993
167	2.26534	1.38945
168	2.40984	1.50036
169	4.22451	1.35248
170	2.39216	1.1017
171	1.70447	1.53842
172	1.86009	1.20673
173	1.93048	1.15993
174	2.05812	1.46744
175	2.29287	1.97177
176	2.27202	1.56045
177	3.15652	1.66772
178	2.56671	1.3393
179	2.57173	1.93951
180	2.24232	1.10055
181	1.77745	1.13417
182	1.80123	1.63057
183	2.05973	1.14725
184	1.99275	1.44971
185	1.97257	1.63445
186	1.98492	1.36281
187	2.41703	1.26513
188	2.71529	1.10962
189	2.64532	1.58881
190	2.06241	1.67107
191	2.29501	1.37264
192	1.95856	1.1964
193	2.9138	1.22819
194	2.74611	1.2444
195	2.23921	1.2043
196	1.6451	1.59267
197	1.8285	1.27061
198	2.34375	1.21234
199	3.30488	1.30116
200	1.2927	1.25912
201	2.67253	1.06716
202	1.57016	1.05846
203	2.44804	1.93939
204	2.34982	1.26607
205	2.25349	1.0688
206	1.77986	1.40413
207	2.64215	1.30543
208	1.64644	1.15721
209	1.95575	1.26047
210	2.16874	1.60161
211	2.39693	1.20709
212	2.90302	1.68479
213	1.52128	1.35488
214	3.10069	1.36386
215	2.39083	1.49896
216	1.94669	1.32968
217	2.89126	1.04551
218	4.01084	1.28594
219	1.73448	1.38063
220	2.5015	1.40447
221	2.06852	1.5772
222	2.31395	1.79885
223	1.80436	1.25061
224	3.64633	1.41684
225	1.59866	1.29522
226	3.215	1.13565
227	2.30046	1.1666
228	2.76928	1.38341
229	3.29019	1.14419
230	2.23599	1.92144
231	3.4412	1.5937
232	2.64411	1.16798
233	2.23056	1.40718
234	1.37061	1.08398
235	1.8001	1.18261
236	1.73293	1.50146
237	2.37818	1.73217
238	2.51506	1.56381
239	3.65009	1.10128
240	2.8962	1.23433
241	2.37388	1.39262
242	2.30789	1.26885
243	2.47273	1.03691
244	1.82714	1.25737
245	1.62006	1.23875
246	1.59005	1.47625
247	2.50623	1.19075
248	2.53479	2.11914
249	2.33045	1.0403
250	1.909	1.25709
251	2.32231	1.42385
252	2.72278	1.50509
253	1.59119	1.39417
254	1.75958	1.45757
255	2.54585	1.43112
256	1.56645	1.16214
257	2.21383	1.55599
258	2.10385	1.45231
259	2.93856	1.32099
260	3.11472	1.05669
261	2.47931	1.40777
262	2.17467	1.15283
263	3.13063	2.00722
264	2.20665	1.10647
265	2.48236	1.3828
266	2.13201	1.56132
267	1.45916	1.11926
268	2.80776	1.12109
269	2.1339	1.52777
270	2.84167	1.16956
271	1.91069	1.6026
272	2.56639	1.09072
273	1.89118	1.55786
274	1.6146	1.19291
275	2.67994	1.75128
276	2.12247	1.2525
277	2.46527	1.06125
278	1.9117	1.06841
279	3.93711	1.28868
280	1.97121	1.3349
281	2.99027	1.0203
282	1.87973	1.13314
283	2.31408	1.65053
284	2.29778	1.35705
285	1.37397	1.16709
286	2.06045	1.36367
287	2.45115	1.19481
288	1.62456	1.08589
289	3.68643	1.43166
290	1.83005	1.09756
291	4.58503	1.92423
292	2.82152	1.70201
293	1.78033	1.19921
294	2.28843	1.07994
295	2.74288	1.19547
296	2.15242	1.11266
297	2.8819	1.46295
298	2.06169	1.29277
299	1.95955	1.31492
300	1.9336	1.34668
301	3.15091	1.79129
302	3.07094	1.3175
303	3.32445	1.69188
304	3.54814	1.76772
305	2.8455	1.19932
306	4.42301	1.07877
307	1.50906	1.01037
308	2.14164	1.52338
309	1.93023	1.03912
310	2.27378	1.24215
311	1.61276	1.16122
312	2.42123	1.81975
313	2.71915	1.57937
314	2.04498	1.20838
315	1.7761	1.22091
316	2.55229	1.5409
317	3.74886	1.26828
318	3.30718	1.64053
319	2.49537	1.37442
320	3.40065	1.48865
321	2.83791	1.39741
322	2.78438	1.15339
323	2.71094	1.26848
324	2.59439	1.69334
325	2.31861	1.27692
326	2.53721	1.29013
327	1.72421	1.2546
328	2.63654	1.67548
329	1.63419	1.32636
330	1.54745	1.26698
331	1.73169	1.02715
332	2.50691	1.52573
333	2.08986	1.3091
334	3.28954	1.1409
335	2.58452	1.26892
336	2.0092	1.17137
337	3.49241	1.71191
338	2.01823	1.40167
339	2.55317	1.6645
340	2.3931	1.33959
341	2.92363	1.22274
342	2.18502	1.60091
343	2.27289	1.29134
344	2.36758	1.36449
345	1.96786	1.17142
346	3.15446	1.47253
347	1.40258	1.05744
348	2.2276	1.24785
349	2.46279	2.24175
350	2.21738	1.07075
351	3.01897	1.11028
352	1.87252	1.57204
353	1.55107	1.28672
354	1.75717	1.50173
355	1.35527	1.04026
356	2.26257	1.3121
357	2.56772	1.17283
358	2.21343	1.29197
359	2.10716	1.26234
360	2.44511	1.45318
361	2.23614	1.1831
362	1.51643	1.11698
363	1.8837	1.36325
364	2.7171	1.81164
365	1.40364	1.26176
366	2.70865	1.64489
367	4.21787	1.78852
368	3.83941	1.93184
369	2.28527	1.1367
370	4.36391	1.27917
371	2.33155	1.53562
372	2.99556	1.56789
373	2.86549	1.09612
374	1.788	1.3085
375	2.18027	1.62843
376	2.10049	1.2052
377	2.11167	1.19585
378	1.84087	1.08223
379	1.78956	1.278
380	2.3787	1.20146
381	2.32998	1.03584
382	4.01667	1.3056
383	1.93542	1.65513
384	2.03576	1.43854
385	1.89382	1.46367
386	2.16022	1.76947
387	2.80948	1.31409
388	3.16005	1.14866
389	3.18165	1.49838
390	3.37841	1.17538
391	2.29472	1.27194
392	3.8656	1.15355
393	2.12104	1.24427
394	2.5385	1.39821
395	2.49393	1.42071
396	1.26611	1.03196
397	1.83552	1.30833
398	1.938	1.3409
399	2.67973	1.37628
400	2.91946	1.27581
401	2.30499	1.545
402	2.66135	1.58922
403	1.7017	1.18026
404	1.96965	1.62374
405	2.29245	1.26968
406	2.48686	1.86371
407	1.86331	1.36816
408	2.6265	1.32372
409	1.87431	1.44303
410	2.72474	1.21978
411	3.25458	1.23107
412	2.44561	1.21136
413	2.33244	1.53047
414	2.93173	1.11884
415	4.19788	1.50947
416	1.8891	1.21739
417	2.76968	1.22857
418	3.71347	1.38719
419	2.06551	1.84435
420	4.11879	1.21542
421	2.025	1.21102
422	2.30659	1.64989
423	4.19276	1.382
424	2.6562	1.97604
425	2.24008	1.23419
426	2.6064	1.97671
427	2.79567	1.70664
428	2.56301	1.63689
429	2.32381	1.91356
430	1.88426	1.68908
431	2.57596	1.32671
432	4.31901	2.97626
433	2.59761	1.59927
434	3.10656	1.32485
435	2.86958	1.54313
436	2.46318	1.61717
437	2.60627	1.73859
438	3.02116	1.34238
439	2.54444	1.66156
440	2.5827	1.0695
441	3.33125	1.1237
442	1.88607	1.39698
443	2.13487	1.11551
444	2.11076	1.38906
445	2.7963	1.22861
446	1.58309	1.09701
447	2.91303	1.23651
448	2.06904	1.5617
449	3.2091	1.19355
450	4.59871	1.12886
451	3.66695	1.73625
452	3.81587	1.82747
453	2.58196	1.29962
454	3.79032	1.21179
455	3.4025	1.0385
456	2.25016	1.53399
457	2.3381	1.41604
458	2.48928	2.09435
459	2.26099	1.19359
460	2.78452	1.25191
461	2.30874	1.53149
462	1.96851	1.19949
463	1.67095	1.5039
464	1.63638	1.33546
465	2.05991	1.08863
466	2.77323	1.18891
467	3.35824	1.14227
468	1.94206	1.28432
469	2.43135	1.23733
470	3.01622	1.58566
471	4.05211	1.13352
472	2.08404	1.21659
473	2.16452	1.51839
474	1.76431	1.26352
475	3.16855	1.22963
476	3.03922	1.74613
477	1.80016	1.44189
478	2.25479	1.07588
479	2.28276	1.96781
480	2.31407	1.71791
481	2.02095	1.08932
482	1.84221	1.25782
483	2.98401	1.8236
484	2.76025	1.14323
485	2.01578	1.73883
486	2.47586	1.42305
487	2.9718	1.63633
488	3.25173	1.07033
489	2.67781	1.31084
490	2.47471	1.49299
491	1.47919	1.0159
492	1.8308	1.26249
493	2.09864	1.19049
494	1.69273	1.08467
495	2.62161	1.19142
496	1.87944	1.13217
497	2.58827	1.66136
498	3.27876	1.1695
499	2.28444	1.65407
500	2.43624	1.68527
501	4.16888	1.23264
502	3.09188	1.68996
503	2.26052	1.09529
504	3.00178	1.74909
505	3.04927	1.07949
506	1.97768	1.32823
507	1.9541	1.14811
508	2.2914	1.46131
509	2.44436	1.43108
510	1.93714	1.86271
511	2.0149	1.49632
512	3.30624	1.34563
513	2.13074	1.4016
514	1.91831	1.41
515	3.4498	1.25299
516	3.86903	1.39067
517	2.99876	1.30101
518	1.75329	1.0122
519	3.00547	1.31908
520	2.53773	1.65826
521	1.91396	1.08628
522	1.64479	1.38828
523	1.82817	1.5099
524	2.08474	1.10029
525	2.51107	1.30954
526	3.15249	1.27538
527	3.36349	1.30004
528	3.66748	1.55791
529	2.58891	2.17936
530	2.05828	1.11268
531	2.96672	1.54199
532	2.47159	1.46486
533	2.51164	1.32879
534	2.8827	1.22985
535	2.80953	1.12604
536	3.02733	1.79188
537	2.61756	1.13458
538	1.75635	1.18207
539	1.95484	1.36457
540	1.62979	1.15821
541	1.76676	1.14962
542	3.35088	1.09768
543	2.4851	1.59096
544	2.51903	1.36073
545	3.2144	1.28462
546	2.11189	1.16006
547	2.06618	1.29117
548	2.9826	2.09366
549	1.80111	1.0122
550	1.64222	1.15544
551	1.92366	1.30747
552	2.42796	1.29061
553	2.21986	1.22809
554	2.77366	1.47881
555	1.37375	1.1085
556	4.11047	1.1809
557	4.15087	1.27982
558	2.02835	1.73277
559	2.01275	1.22833
560	1.71265	1.18253
561	3.10089	1.41875
562	2.47327	1.46617
563	2.262	1.74231
564	1.83295	1.44123
565	2.05765	1.25245
566	2.48059	1.15387
567	2.58272	1.30634
568	2.60545	1.21243
569	3.60717	1.45693
570	2.33689	1.27376
571	2.15859	1.28629
572	1.45475	1.21569
573	2.74606	1.22914
574	2.36548	1.47536
575	2.04828	1.09375
576	2.83459	1.39621
577	2.46616	1.602
578	3.79212	1.39913
579	2.12157	1.10948
580	1.76977	1.03372
581	2.97777	1.34821
582	2.82017	1.37245
583	2.89132	1.09756
584	2.78839	1.43099
585	2.76931	1.5572
586	2.29798	1.27812
587	3.10007	1.98892
588	1.88162	1.16681
589	3.30215	1.02475
590	3.84003	1.87189
591	3.58825	1.61967
592	2.23798	1.20342
593	2.48669	1.19288
594	2.9654	1.41064
595	3.59203	1.94051
596	2.31368	1.39182
597	2.41259	1.50272
598	3.70502	1.17264
599	3.09956	1.19781
600	2.97967	1.23971
601	3.5421	1.38118
602	3.41161	1.21113
603	2.44733	1.18365
604	2.96229	1.13225
605	3.59093	1.38502
606	1.90749	1.15666
607	2.23084	1.2776
608	2.63058	1.48512
609	3.40039	1.24772
610	1.94865	1.74858
611	2.14188	1.08119
612	1.64654	1.169
613	2.93185	1.29132
614	2.93935	1.33077
615	1.5056	1.31919
616	2.37335	1.22536
617	2.95501	1.06587
618	2.23199	1.28455
619	2.22401	1.05096
620	1.95325	1.35359
621	1.84242	1.56608
622	2.86019	1.40576
623	2.43583	1.47106
624	2.44555	1.71076
625	3.15303	1.07574
626	3.9948	1.32175
627	1.63501	1.21008
628	2.43246	1.48528
629	2.06054	1.21365
630	2.00004	1.15248
631	3.05048	1.36478
632	1.86757	1.01456
633	2.19076	1.33784
634	2.06156	1.27058
635	2.72052	1.26749
636	1.83934	1.28904
637	2.50638	1.20728
638	3.41929	1.50203
639	3.10112	2.36616
640	2.67302	1.78078
641	1.84795	1.77926
642	2.1561	1.45681
643	4.55492	1.23571
644	2.89426	1.40511
645	2.0882	1.03096
646	1.81962	1.11049
647	2.43377	1.34515
648	2.18331	1.39422
649	2.90431	1.48503
650	2.48177	1.20326
651	1.66885	1.1378
652	2.40145	1.33599
653	2.80882	1.45337
654	1.8153	1.21273
655	1.91388	1.28923
656	2.13061	1.53915
657	2.20775	1.38235
658	2.244	1.28011
659	1.89487	1.184
660	2.22319	1.46821
661	2.53144	1.26329
662	1.7304	1.2528
663	2.37643	1.10573
664	3.054	1.27847
665	2.35667	1.18211
666	3.05915	1.18969
667	2.8718	1.14904
668	2.80642	1.22966
669	2.0519	1.14339
670	2.16964	1.42696
671	2.5659	1.09128
672	2.00648	1.68098
673	3.09024	1.24228
674	2.29307	1.18652
675	2.00811	1.27871
676	2.02347	1.21259
677	1.91851	1.37212
678	2.2478	1.17712
679	2.04775	1.25845
680	2.20054	1.59363
681	2.26275	1.63564
682	2.22409	1.16463
683	3.19331	1.25653
684	1.98058	1.4073
685	3.07526	1.79762
686	2.21574	1.16032
687	3.71218	1.7685
688	2.84259	1.35198
689	1.66327	1.18639
690	1.81622	1.12872
691	3.33642	1.33566
692	2.22106	1.26969
693	2.00445	1.08336
694	2.84696	1.15716
695	1.92723	1.22538
696	2.77778	1.18065
697	2.18466	1.20916
698	1.66618	1.4733
699	1.74902	1.18089
700	2.25514	1.10568
701	3.95964	1.25574
702	2.36192	2.32101
703	1.57071	1.36287
704	1.84268	1.19613
705	1.8366	1.22932
706	2.402	1.43727
707	2.00403	1.08772
708	2.35458	1.57934
709	2.90922	1.20015
710	2.46457	1.04033
711	2.26452	1.29045
712	2.55661	1.14843
713	2.94957	1.45905
714	2.26086	1.09986
715	1.52049	1.23791
716	2.88147	1.34193
717	2.1901	1.08161
718	2.13374	1.3806
719	2.86417	1.39483
720	2.7149	1.13991
721	2.70886	1.40324
722	2.82377	1.43357
723	2.49399	1.14686
724	2.3527	1.0945
725	1.71824	1.021
726	2.43085	1.15355
727	2.15486	1.15941
728	2.98943	1.09208
729	2.03412	1.30067
730	2.13256	1.16826
731	4.1586	1.31002
732	2.6383	1.21406
733	2.27366	1.09946
734	3.06814	1.27048
735	2.59131	1.15547
736	2.32557	1.12079
737	2.21171	1.39609
738	3.13644	1.38879
739	2.51564	1.50733
740	2.42393	1.21594
741	1.86928	1.16787
742	2.33954	1.37306
743	1.87324	1.2371
744	3.1674	1.39007
745	1.92374	1.15036
746	1.77901	1.05258
747	1.94275	1.23266
748	1.68604	1.19727
749	1.71313	1.42773
750	1.91861	1.27876
751	2.47598	1.46279
752	1.93727	1.33216
753	2.77054	1.63411
754	1.72798	1.12126
755	2.57056	1.44907
756	2.35471	1.20615
757	2.31869	1.28451
758	3.27042	1.40458
759	2.78031	1.18457
760	1.99697	1.06952
761	2.7113	1.10955
762	2.6314	1.54486
763	1.91935	1.03275
764	2.28095	1.22317
765	2.22978	1.16123
766	4.01237	1.22
767	1.72964	1.20761
768	3.22242	1.18206
769	2.55201	1.24112
770	2.66298	1.27192
771	2.88364	1.22714
772	2.34142	1.31483
773	2.26263	1.45786
774	3.25168	1.3396
775	2.61106	1.30597
776	2.80228	1.0988
777	2.91796	1.13343
778	2.72284	1.28447
779	3.79964	1.70461
780	2.35854	1.04999
781	2.19869	1.17545
782	1.76827	1.4112
783	2.28271	1.15758
784	3.0052	1.51715
785	2.23014	1.41749
786	2.69488	1.3387
787	1.95195	1.21717
788	2.60312	1.34237
789	2.12087	1.387
790	2.08435	1.10395
791	1.93987	1.12349
792	2.28144	1.59956
793	1.64407	1.15195
794	1.74409	1.11387
795	1.89042	1.00753
796	2.3799	1.26838
797	2.01432	1.09834
798	2.24501	1.13479
799	2.63084	1.21165
800	2.50118	1.35728
801	2.71213	1.07055
802	1.80386	1.26473
803	2.95603	1.4216
804	1.61575	1.33805
805	1.91796	1.25072
806	2.74921	1.25735
807	2.49224	1.10346
808	2.64779	1.52131
809	2.05598	1.12108
810	1.89369	1.09417
811	1.74993	1.16692
812	2.46897	1.14914
813	1.94118	1.3297
814	2.30832	1.33341
815	1.51304	1.12281
816	1.96401	1.51292
817	2.18508	1.3043
818	1.98281	1.11018
819	2.88303	1.1141
820	2.23466	1.12416
821	2.22604	1.12313
822	3.76214	1.06941
823	2.18309	1.24796
824	2.10311	1.01734
825	2.73216	1.50008
826	2.7182	1.20486
827	2.73017	1.29173
828	2.59531	1.20552
829	3.53112	1.31297
830	3.28742	1.37955
831	3.36555	1.09198
832	3.42989	1.54498
833	2.26378	1.39983
834	2.07578	1.28927
835	1.92069	1.28132
836	2.06905	1.70481
837	1.75241	1.29816
838	2.45277	1.39162
839	2.02521	1.20515
840	2.04068	1.13822
841	3.09039	1.34362
842	4.16594	1.32765
843	2.83511	1.1692
844	3.12872	1.35263
845	3.08261	1.31745
846	3.15085	1.22001
847	2.8908	1.27243
848	2.06068	1.15327
849	2.19519	1.36621
850	2.21939	1.78252
851	3.11887	1.30853
852	1.77583	1.35969
853	1.22301	1.09304
854	3.31705	1.21868
855	2.82378	1.32008
856	2.48637	1.51357
857	2.42295	1.25102
858	2.20419	1.12613
859	2.05564	1.17432
860	3.02864	1.11441
861	2.03523	1.33254
862	2.54993	1.24982
863	2.7403	1.01937
864	2.23395	1.19363
865	2.03585	1.31894
866	3.20205	1.5234
867	2.10777	1.26256
868	2.80162	1.41354
869	3.58572	1.58367
870	2.16871	1.26971
871	3.04745	1.57753
872	1.8173	1.09561
873	2.55021	1.40357
874	1.83012	1.50972
875	2.4556	1.17345
876	2.99308	1.24408
877	3.58347	1.56724
878	4.2021	1.70743
879	1.96106	1.69721
880	4.10298	1.29899
881	3.39098	1.15289
882	2.11091	1.22949
883	2.49981	1.12517
884	2.34196	1.10354
885	2.2304	1.61677
886	1.98505	1.38282
887	3.63349	1.18907
888	4.1266	1.96673
889	1.97267	1.42077
890	2.38855	1.58783
891	1.93922	1.09379
892	2.29342	1.56714
893	2.15299	1.17055
894	2.83282	1.18665
895	2.02065	1.07717
896	2.10418	1.26948
897	2.20978	1.73504
898	1.9388	1.33179
899	2.60463	1.49971
900	2.79166	1.1664
901	2.42361	1.63323
902	3.53883	1.01279
903	2.28127	1.43207
904	1.878	1.22758
905	2.72229	1.20284
906	2.30188	1.64441
907	1.94805	1.10117
908	1.67103	1.11488
909	3.21071	1.33376
910	1.9406	1.18153
911	3.84669	1.17127
912	2.70318	1.29693
913	2.46953	1.28742
914	2.31039	1.30283
915	2.74043	1.17149
916	2.31605	1.49001
917	2.00825	1.18508
918	2.18705	1.21611
919	2.17423	1.31286
920	2.37493	1.17031
921	2.13074	1.29309
922	2.48778	1.19347
923	2.08932	1.20861
924	3.0514	1.40097
925	3.3245	1.36579
926	3.78562	1.36977
927	2.45583	1.09317
928	2.00731	1.29501
929	4.03669	1.24861
930	2.38777	1.05581
931	2.35119	1.37306
932	2.28871	1.33534
933	2.62953	1.20587
934	2.54629	1.14847
935	2.50759	1.71148
936	2.16274	1.29986
937	2.162	1.25296
938	2.25248	1.09914
939	2.74313	1.21454
940	2.79345	1.23541
941	3.02447	1.14206
942	2.5	1.03596
943	1.63605	1.242
944	2.18523	1.13273
945	2.28746	1.28362
946	2.31884	1.24232
947	4.16761	1.67828
948	1.48676	1.18026
949	1.89652	1.53153
950	1.87036	1.60153
951	2.07025	1.54205
952	1.77193	1.21877
953	2.79742	1.18841
954	2.71994	1.47836
955	2.78726	1.41001
956	2.31474	1.69793
957	1.99004	1.2546
958	2.20431	1.40047
959	3.08994	1.42602
960	2.04348	1.1417
961	3.10342	1.1282
962	2.83685	1.50482
963	2.32144	1.41444
964	1.72098	1.26038
965	2.35731	1.31528
966	1.8936	1.12104
967	1.92532	1.09849
968	2.47806	1.22364
969	4.14886	1.37601
970	1.98015	1.20208
971	2.53194	1.35392
972	2.16381	1.1949
973	1.93732	1.15815
974	3.03826	1.75291
975	3.10218	1.34641
976	2.22609	1.41388
977	2.20398	1.42238
978	2.22014	1.26696
979	1.62632	1.06895
980	2.44006	1.29838
981	2.99442	1.0969
982	1.8399	1.40377
983	2.90997	1.25208
984	2.19658	1.29823
985	1.58191	1.22222
986	2.91278	1.57914
987	1.88393	1.51158
988	2.321	1.32408
989	2.98935	1.11934
990	2.58373	1.31351
991	2.37153	1.6037
992	1.51057	1.37903
993	3.65621	1.74542
994	3.93628	2.06256
995	2.67489	1.26634
996	2.24714	1.21614
997	1.61474	1.0804
998	3.07254	1.30804
999	2.12422	1.36522
1000	2.27282	1.13433
1001	2.29583	1.25684
1002	1.94846	1.1871
1003	2.40122	1.15302
1004	2.18714	1.19874
1005	1.69435	1.31501
1006	2.15817	1.18264
1007	2.29084	1.49896
1008	1.62698	1.12601
1009	1.63708	1.15219
1010	2.27542	1.15848
1011	2.91959	1.58871
1012	2.46536	1.20443
1013	2.69307	1.5861
1014	1.78927	1.24157
1015	2.03437	1.83225
1016	4.22938	1.47911
1017	2.22624	1.12613
1018	1.91721	1.20237
1019	3.05131	1.11881
1020	1.82668	1.19303
1021	3.08657	1.08049
1022	2.13343	1.26759
1023	3.00801	1.21499
1024	2.37427	1.29575
1025	4.30966	1.38692
1026	2.20364	1.10804
1027	2.05695	1.03782
1028	1.80091	1.24176
1029	3.23607	1.30602
1030	1.87308	1.48195
1031	2.30533	1.23559
1032	2.03498	1.57885
1033	4.99384	1.69894
1034	2.06713	1.41123
1035	3.38681	1.1164
1036	2.35884	1.28778
1037	2.14754	1.47592
1038	4.99751	1.3643
1039	2.5414	1.24636
1040	1.97118	1.25273
1041	2.48061	1.34906
1042	1.79417	1.15689
1043	2.92222	1.08405
1044	1.64622	1.15606
1045	2.75313	1.45106
1046	3.36373	1.12554
1047	2.47872	1.44191
1048	3.28175	1.60417
1049	4.95626	1.22387
1050	1.80539	1.14017
1051	2.42647	1.32607
1052	1.59898	1.12932
1053	1.51854	1.11615
1054	2.41041	1.11735
1055	3.13408	1.3148
1056	2.12124	1.21764
1057	2.95818	1.23196
1058	2.37539	1.13402
1059	2.51368	1.29839
1060	2.63767	1.05647
1061	1.91415	1.11416
1062	3.1159	1.29779
1063	4.12352	2.07171
1064	3.59693	1.34657
1065	2.58541	1.40257
1066	2.52147	1.4265
1067	2.06697	1.41503
1068	4.28679	1.35948
1069	1.94405	1.04894
1070	3.38152	1.11168
1071	3.15798	1.47685
1072	3.44096	1.77965
1073	2.31283	1.14301
1074	4.10604	1.81799
1075	3.90193	1.37838
1076	3.30401	1.26765
1077	2.31839	1.49698
1078	3.03559	1.10879
1079	2.20704	1.1787
1080	2.39264	1.21613
1081	2.3619	1.8977
1082	2.10821	1.10568
1083	2.6231	1.25097
1084	2.63047	1.29375
1085	2.71938	1.47011
1086	2.22285	1.44834
1087	2.73684	1.2725
1088	2.65986	1.27993
1089	1.98082	1.34784
1090	3.31961	1.16253
1091	1.32847	1.09394
1092	2.60482	1.18347
1093	1.87833	1.04888
1094	2.23457	1.22164
1095	2.16701	1.31929
1096	2.54976	1.1892
1097	2.4661	1.24239
1098	2.71483	1.69607
1099	2.28209	1.29009
1100	2.49347	1.06194
1101	3.41648	1.30506
1102	1.66485	1.31669
1103	2.53506	1.39281
1104	2.28933	1.30621
1105	3.92231	1.20668
1106	2.48325	1.37855
1107	1.44899	1.05935
1108	2.53541	1.07667
1109	2.98299	1.22747
1110	2.43221	1.22617
1111	2.46186	1.10036
1112	4.65764	1.68841
1113	1.99395	1.51756
1114	3.06399	1.66844
1115	2.87641	1.59192
1116	3.35585	1.60417
1117	2.03046	1.14459
1118	2.90727	1.50358
1119	3.68658	2.06919
1120	1.92496	1.22654
1121	2.31765	1.19822
1122	2.95031	1.38485
1123	2.50606	1.34696
1124	2.38989	1.27772
1125	2.94737	1.39037
1126	3.16421	1.79716
1127	2.27527	1.29742
1128	2.16833	1.38718
1129	1.76381	1.14291
1130	2.52873	2.11051
1131	3.30295	1.32246
1132	1.37714	1.2354
1133	3.89955	1.10251
1134	2.95611	1.32545
1135	2.51852	1.30004
1136	1.83452	1.08544
1137	2.8891	1.14107
1138	3.9389	1.16073
1139	2.6341	1.18967
1140	1.78169	1.12129
1141	3.65205	1.1225
1142	2.64742	1.22054
1143	3.25104	1.35833
1144	3.66318	1.60186
1145	2.90749	1.61636
1146	3.39446	2.2912
1147	2.79514	1.79026
1148	4.19089	1.47885
1149	3.18894	1.39324
1150	2.01022	1.14009
1151	4.45053	1.65167
1152	2.37144	1.37299
1153	3.12319	1.25066
1154	1.64067	1.39042
1155	2.04387	1.50515
1156	2.32474	1.10375
1157	2.22585	1.5814
1158	2.23545	1.27469
1159	3.13491	1.24362
1160	3.04398	1.23095
1161	2.43752	1.27477
1162	2.25248	1.34231
1163	2.3935	1.29178
1164	3.27351	1.23796
1165	3.4506	1.33982
1166	1.84785	1.15017
1167	2.95866	1.12948
1168	2.77854	1.73905
1169	2.51203	1.18008
1170	3.03023	1.09204
1171	2.90771	1.28163
1172	3.01598	1.38766
1173	1.95501	1.19235
1174	2.75973	1.29293
1175	1.99481	1.06315
1176	2.30637	1.16748
1177	2.91732	1.01724
1178	2.65507	2.06853
1179	3.1769	1.57934
1180	2.49255	1.35874
1181	2.98172	1.33605
1182	2.45963	1.04242
1183	2.13161	1.31719
1184	1.75259	1.42473
1185	1.6975	1.28012
1186	1.91114	1.64217
1187	2.72376	1.14712
1188	2.26185	1.18737
1189	2.18714	1.4585
1190	4.37216	1.114
1191	2.77959	1.63347
1192	2.76865	2.2848
1193	1.96308	1.19595
1194	2.01128	1.05721
1195	2.06104	1.13809
1196	2.41881	1.39326
1197	3.18532	1.39067
1198	2.84939	1.54302
1199	2.9561	1.54613
1200	2.28625	1.27609
1201	3.45011	1.30477
1202	3.4174	1.18109
1203	2.15511	1.41961
1204	3.01641	1.19978
1205	3.28676	1.6014
1206	3.15954	1.27011
1207	2.37135	1.31025
1208	2.5725	1.23922
1209	3.34328	1.49477
1210	1.95224	1.20042
1211	3.65558	1.31256
1212	1.99035	1.21595
1213	4.10292	1.4491
1214	2.55998	1.31688
1215	2.24168	2.01526
1216	3.01774	1.44012
1217	3.63085	1.95784
1218	2.38136	1.51369
1219	2.85831	1.09668
1220	1.72141	1.36927
1221	2.43907	1.23565
1222	2.59604	1.16395
1223	2.4853	1.38573
1224	3.44575	1.37722
1225	2.50136	1.11309
1226	3.5923	1.12209
1227	1.90284	1.16776
1228	2.07118	1.25488
1229	2.24999	1.13047
1230	1.91532	1.21279
1231	2.38204	1.30296
1232	2.0972	1.05242
1233	2.73242	1.54317
1234	2.15213	1.03403
1235	2.5879	1.48242
1236	3.64322	1.66087
1237	2.60367	1.22073
1238	2.17512	1.23615
1239	2.59928	1.04617
1240	2.98082	1.50507
1241	3.12878	1.43735
1242	1.85216	1.6623
1243	1.55173	1.38296
1244	2.70232	1.18452
1245	1.78061	1.25962
1246	2.31625	1.5927
1247	2.53985	1.16178
1248	2.01747	1.2729
1249	3.44032	1.36347
1250	1.80955	1.14447
1251	2.716	1.20638
1252	2.46417	1.30453
1253	2.38269	1.0963
1254	2.85001	1.47218
1255	3.27335	1.36367
1256	2.91025	1.59523
1257	1.84528	1.29188
1258	2.57599	1.13601
1259	2.36034	1.24845
1260	1.83513	1.10093
1261	1.55411	1.10554
1262	4.77317	1.13755
1263	2.37456	1.55371
1264	3.62328	1.33721
1265	3.09111	1.24782
1266	3.285	1.49997
1267	2.59768	1.14145
1268	3.94399	1.26604
1269	2.12508	1.73149
1270	2.7975	1.87932
1271	2.40417	1.32105
1272	2.74628	1.2453
1273	2.52311	1.20603
1274	1.80568	1.14437
1275	3.23714	1.04904
1276	3.23092	1.5373
1277	2.51486	1.69961
1278	2.41815	1.25483
1279	2.35537	1.0432
1280	2.96601	1.0928
1281	2.2076	1.10587
1282	2.19881	1.02356
1283	3.03549	1.46599
1284	2.68746	1.52511
1285	2.25096	1.07599
1286	2.76166	1.36858
1287	3.02686	1.15961
1288	2.76708	1.40133
1289	2.52815	1.20873
1290	1.8036	1.53325
1291	2.13781	1.29282
1292	2.04087	1.19157
1293	2.44866	1.44282
1294	2.08745	1.31947
1295	2.06979	1.03615
1296	2.63955	1.30951
1297	3.14999	1.08037
1298	2.76734	1.42839
1299	3.56438	1.65335
1300	2.5686	1.22686
1301	2.17045	1.13333
1302	2.20499	1.36043
1303	2.98061	1.32717
1304	2.54914	1.51499
1305	2.38481	1.14907
1306	2.4839	1.40093
1307	2.14303	1.06474
1308	3.12256	1.39501
1309	3.04531	1.33052
1310	2.325	1.19445
1311	2.42445	1.2239
1312	2.649	2.32691
1313	2.44972	1.29112
1314	3.25462	1.13712
1315	2.17539	1.4058
1316	3.286	1.57745
1317	2.84708	1.12772
1318	2.59071	1.07765
1319	1.66305	1.3763
1320	2.54734	1.28179
1321	2.29208	1.21651
1322	2.91039	1.56193
1323	3.51538	1.7063
1324	2.76024	1.50651
1325	2.27202	1.24821
1326	2.44999	1.06259
1327	2.69645	1.1423
1328	2.1708	1.55412
1329	2.23759	1.2764
1330	4.05385	1.22875
1331	2.28164	1.17441
1332	1.59702	1.14905
1333	1.33761	1.16234
1334	2.66713	1.22826
1335	1.66619	1.0448
1336	2.23059	1.2336
1337	2.33346	1.04182
1338	2.52564	1.45362
1339	2.87891	1.04897
1340	2.80327	1.29755
1341	2.14304	1.1199
1342	1.55545	1.01248
1343	2.09332	1.15076
1344	2.27698	1.17849
1345	3.11253	1.65855
1346	2.58978	1.54173
1347	2.65286	1.60388
1348	2.13133	1.37127
1349	1.9465	1.43855
1350	2.49324	1.20423
1351	2.85577	1.11086
1352	2.31356	1.9
1353	2.6413	1.51711
1354	1.88785	1.0978
1355	1.89347	1.08581
1356	2.42271	1.22148
1357	2.12763	1.03504
1358	2.65545	1.14061
1359	2.22984	1.37799
1360	1.96191	1.07514
1361	2.59177	1.2378
1362	2.66395	1.39174
1363	2.23441	1.0632
1364	2.89656	1.24127
1365	2.42062	1.58675
1366	3.06805	1.99241
1367	3.09357	1.10478
1368	2.1597	1.49443
1369	1.55401	1.16528
1370	2.75287	1.11841
1371	2.8901	1.40893
1372	2.63554	1.14877
1373	2.3887	1.25808
1374	3.25546	1.21356
1375	2.77562	1.05695
1376	4.12126	1.23564
1377	2.225	1.4633
1378	2.80876	1.06689
1379	1.27002	1.16928
1380	2.13148	1.34896
1381	2.28589	1.42328
1382	2.56504	1.27308
1383	2.78229	1.77315
1384	3.17205	1.32079
1385	1.83652	1.28263
1386	2.14564	1.06169
1387	3.71883	1.17956
1388	2.5604	1.60305
1389	2.74324	1.2728
1390	3.70864	1.60222
1391	2.41606	1.95204
1392	3.15677	1.34504
1393	2.25527	1.11435
1394	2.21945	1.25325
1395	2.80611	1.51521
1396	2.96353	1.32496
1397	3.29992	1.4057
1398	2.76071	1.31283
1399	1.88484	1.03318
1400	4.1845	1.21524
1401	1.59351	1.14891
1402	2.07376	1.3334
1403	2.96768	1.47774
1404	2.70788	1.41831
1405	3.9778	1.89522
1406	2.45273	1.08853
1407	2.66706	1.36315
1408	1.97355	1.65747
1409	3.09919	1.23741
1410	2.92838	1.56636
1411	2.78829	1.46838
1412	3.00128	1.20809
1413	2.96748	1.65807
1414	2.00207	1.19601
1415	1.95508	1.3149
1416	2.58404	1.35685
1417	2.06388	1.367
1418	2.231	1.13776
1419	2.01506	1.05956
1420	3.36356	1.31016
1421	2.43889	1.59596
1422	2.23064	1.08793
1423	2.78894	1.11797
1424	2.65377	1.32971
1425	3.02025	1.69818
1426	3.53746	1.05622
1427	1.71466	1.39137
1428	2.22311	1.08193
1429	2.37878	1.48025
1430	2.80579	1.20053
1431	3.00265	1.51644
1432	2.89832	1.24087
1433	2.2137	1.81005
1434	3.37838	1.11035
1435	2.70452	1.46281
1436	2.63994	1.40105
1437	2.66523	1.16288
1438	2.06511	1.22829
1439	2.30974	1.69867
1440	2.48793	1.31127
1441	2.49406	1.44894
1442	2.96406	1.64915
1443	1.96374	1.4924
1444	3.1591	1.41753
1445	2.02037	1.27789
1446	2.7509	1.1742
1447	2.60227	1.34226
1448	1.93206	1.41804
1449	3.06015	1.62434
1450	2.29965	1.65761
1451	2.37198	1.49805
1452	2.14279	1.49041
1453	1.96663	1.28283
1454	2.07299	1.16062
1455	2.54703	1.09416
1456	2.30493	1.52616
1457	2.68929	1.80901
1458	3.59461	1.35946
1459	3.61067	1.5759
1460	2.90699	1.16805
1461	1.68746	1.08208
1462	3.28845	1.25288
1463	2.38952	1.44609
1464	2.54133	1.41307
1465	1.9163	1.27066
1466	3.49097	2.72241
1467	1.97468	1.34621
1468	4.29047	1.22914
1469	2.28708	1.28034
1470	2.04524	1.18073
1471	2.23178	1.25825
1472	2.27282	1.38863
1473	1.75548	1.30542
1474	1.7892	1.16476
1475	1.77925	1.3963
1476	2.41703	1.30994
1477	1.52157	1.22186
1478	2.1196	1.43974
1479	2.51293	1.05915
1480	2.10511	1.49546
1481	1.93949	1.20839
1482	3.39727	1.29452
1483	2.4862	1.32547
1484	1.96626	1.06631
1485	1.79423	1.33135
1486	2.63751	1.26858
1487	1.89376	1.71956
1488	2.23891	1.61056
1489	1.77771	1.11977
1490	1.82704	1.23001
1491	3.59781	1.14784
1492	3.37386	1.42827
1493	2.28528	1.8436
1494	3.64865	1.55686
1495	1.63953	1.45738
1496	1.19576	1.09851
1497	1.7968	1.22103
1498	2.09588	1.0566
1499	4.60594	1.09812
1500	1.9684	1.4323
1501	2.70885	1.58454
1502	2.6653	1.25972
1503	3.12358	1.63806
1504	2.68157	1.16079
1505	1.52069	1.34115
1506	2.06548	1.34513
1507	1.37154	1.20274
1508	1.9782	1.49609
1509	2.25439	1.63379
1510	2.24424	1.56028
1511	2.71644	1.23291
1512	1.85188	1.12752
1513	2.06928	1.23817
1514	2.73106	2.07332
1515	2.1399	1.32808
1516	1.96871	1.10612
1517	2.53707	1.23694
1518	2.35599	1.67705
1519	4.78392	1.36821
1520	2.8238	1.18408
1521	2.3335	1.80059
1522	1.92608	1.5893
1523	4.18773	1.45665
1524	3.00798	1.39498
1525	2.55005	2.17767
1526	1.75955	1.33544
1527	1.68674	1.01865
1528	2.86028	1.10307
1529	2.19254	1.27652
1530	2.59474	1.42919
1531	1.9587	1.08484
1532	1.93268	1.3131
1533	1.84528	1.52856
1534	2.32923	1.11266
1535	2.14684	1.29597
1536	1.51415	1.08054
1537	2.08993	1.49705
1538	1.82067	1.36432
1539	1.97734	1.35298
1540	2.07219	1.19128
1541	2.07101	1.15113
1542	1.98765	1.13146
1543	2.09972	1.73802
1544	2.13866	1.18574
1545	3.0841	1.14734
1546	1.87878	1.27085
1547	2.42365	1.15325
1548	3.94292	1.1594
1549	1.72241	1.46887
1550	3.08787	1.3838
1551	2.53771	1.20076
1552	2.43375	1.41132
1553	2.04279	1.12099
1554	2.42977	1.3911
1555	2.15527	1.44139
1556	2.01662	1.1349
1557	3.41661	1.55949
1558	3.21721	1.33416
1559	2.01408	1.07223
1560	3.23353	1.22133
1561	2.08093	1.04674
1562	1.80572	1.12647
1563	2.7486	1.25028
1564	1.90433	1.5511
1565	2.46986	1.15231
1566	1.83545	1.40389
1567	2.39623	1.31424
1568	2.00767	1.29025
1569	2.36814	1.13533
1570	2.12245	1.23306
1571	2.43008	1.12615
1572	2.65538	1.06083
1573	2.27454	1.30909
1574	2.37248	1.38621
1575	2.45749	1.36511
1576	1.9598	1.32585
1577	1.68177	1.34786
1578	1.30099	1.18421
1579	1.79424	1.387
1580	2.22065	1.11212
1581	2.29919	1.57398
1582	2.16261	1.08307
1583	1.60819	1.59852
1584	2.01789	1.18883
1585	2.79383	1.26971
1586	2.1617	1.28022
1587	2.83043	1.42028
1588	2.72794	1.09616
1589	2.39316	1.32176
1590	3.07674	1.09786
1591	2.38099	1.37827
1592	2.68886	1.61703
1593	1.74759	1.27285
1594	2.40571	1.08239
1595	1.96275	1.12052
1596	2.53864	1.45443
1597	1.98802	1.28337
1598	3.04323	1.21847
1599	2.09792	1.49409
1600	2.16362	1.10904
1601	2.49953	1.42931
1602	3.85058	1.53647
1603	2.04162	1.60263
1604	3.12766	1.36645
1605	2.24143	1.42808
1606	3.37859	1.36821
1607	2.34359	1.29888
1608	1.65422	1.03778
1609	2.39585	1.21972
1610	1.94337	1.07033
1611	2.61169	1.11531
1612	2.59785	1.26663
1613	3.15249	1.31243
1614	1.88786	1.16301
1615	2.78841	1.382
1616	2.67079	1.62134
1617	3.12095	1.55757
1618	1.86919	1.02769
1619	2.87786	1.5741
1620	1.7959	1.42264
1621	3.45352	1.04403
1622	3.52004	1.32863
1623	2.02252	1.31355
1624	1.75297	1.31457
1625	2.22527	1.26424
1626	3.16079	1.33379
1627	2.49677	1.12121
1628	2.2867	1.1234
1629	2.14518	1.09377
1630	2.96049	1.37133
1631	2.33968	1.51047
1632	2.62397	1.46166
1633	3.08317	1.27378
1634	2.35814	1.14424
1635	1.8672	1.27421
1636	2.52046	1.23837
1637	1.71443	1.14299
1638	2.32179	1.15834
1639	3.00766	1.30566
1640	2.33521	1.50794
1641	2.49249	1.30932
1642	1.67004	1.39525
1643	2.0325	1.8764
1644	1.80011	1.27636
1645	1.99149	1.17069
1646	2.53628	1.24707
1647	1.59961	1.08127
1648	2.59154	1.15677
1649	3.71885	1.12341
1650	2.08347	1.31003
1651	1.76	1.38261
1652	2.15363	1.05803
1653	2.61263	1.13105
1654	2.49342	1.15295
1655	1.99243	1.18262
1656	2.41937	1.47043
1657	2.43977	1.2791
1658	1.68424	1.02053
1659	3.31974	1.3332
1660	2.0254	1.04193
1661	2.51518	1.08169
1662	2.06573	1.29859
1663	1.62491	1.25673
1664	2.94552	1.28992
1665	2.52343	1.38484
1666	1.75101	1.10525
1667	1.489	1.0805
1668	3.18137	1.21896
1669	2.05199	1.21319
1670	1.95638	1.31154
1671	2.41609	1.35397
1672	3.32736	1.1399
1673	1.61822	1.03392
1674	1.70806	1.28852
1675	2.28418	1.12758
1676	2.12563	1.31175
1677	2.25901	1.32307
1678	3.01975	1.42882
1679	1.67748	1.30553
1680	3.25682	2.2579
1681	2.16215	1.23895
1682	2.18982	1.10384
1683	1.84995	1.08402
1684	2.05553	1.24804
1685	3.14754	1.76123
1686	1.68092	1.12671
1687	2.74611	1.62947
1688	2.04341	1.15816
1689	2.47459	1.40976
1690	2.50679	1.31764
1691	1.45221	1.26822
1692	1.76078	1.50343
1693	2.69973	1.19184
1694	2.12615	1.11741
1695	1.963	1.17405
1696	1.97869	1.28045
1697	1.92218	1.08403
1698	2.30557	1.15914
1699	1.64824	1.22862
1700	2.30484	1.32085
1701	1.97476	1.19929
1702	2.2769	1.18894
1703	2.70547	1.11136
1704	1.5744	1.51605
1705	1.52941	1.09224
1706	2.9843	1.39454
1707	1.96301	1.42728
1708	1.41959	1.04804
1709	1.57384	1.22578
1710	1.80042	1.22273
1711	1.64011	1.28849
1712	2.22555	1.85351
1713	2.82638	1.23875
1714	2.39643	1.24384
1715	1.53342	1.20919
1716	1.84574	1.25043
1717	2.06345	1.28292
1718	2.58058	1.23033
1719	2.61654	1.46819
1720	2.47403	1.15273
1721	3.84306	1.09459
1722	2.33666	1.3254
1723	2.05427	1.33162
1724	2.87424	1.40315
1725	2.88595	1.79149
1726	3.43627	2.01097
1727	2.45752	1.06858
1728	2.59977	1.46585
1729	1.90964	1.16846
1730	1.52151	1.44675
1731	2.28566	1.83938
1732	2.41763	1.18604
1733	2.06003	1.27985
1734	2.0878	1.15639
1735	2.28922	1.2571
1736	2.40361	1.10506
1737	1.94172	1.53541
1738	2.27253	1.36614
1739	3.51643	1.2434
1740	1.89487	1.21092
1741	1.72332	1.11463
1742	2.81482	1.55194
1743	2.83739	1.42377
1744	2.07068	1.46319
1745	1.98735	1.20605
1746	1.91335	1.09418
1747	2.59578	1.4858
1748	2.26522	1.1072
1749	2.0743	1.21784
1750	1.86781	1.32198
1751	1.8488	1.45408
1752	3.26167	2.25038
1753	2.28425	1.32431
1754	2.85605	1.34432
1755	3.3626	2.42306
1756	2.34921	1.59563
1757	2.66809	1.54238
1758	2.13115	1.64853
1759	3.52308	1.51811
1760	1.95861	1.1808
1761	2.5311	1.2341
1762	1.69245	1.1264
1763	2.18967	1.50212
1764	2.37144	1.17896
1765	2.30849	1.55521
1766	2.17027	1.59458
1767	2.29154	1.34644
1768	2.78008	1.08745
1769	1.88926	1.14735
1770	3.0336	1.35659
1771	1.52914	1.0694
1772	2.66657	1.08507
1773	2.05485	1.3635
1774	2.15906	1.12529
1775	2.18135	1.3464
1776	2.00443	1.18841
1777	2.55576	1.3637
1778	2.13271	1.18471
1779	2.12205	1.22705
1780	2.54095	1.24615
1781	1.50872	1.26423
1782	2.11825	1.50489
1783	1.79405	1.6214
1784	2.89629	1.54515
1785	2.75694	1.20813
1786	3.72266	1.12452
1787	3.6198	1.55458
1788	2.391	1.55785
1789	2.46764	1.09872
1790	3.54111	1.7717
1791	2.60314	1.29505
1792	2.1482	1.11652
1793	3.19138	1.34615
1794	1.90819	1.06733
1795	2.74237	1.56369
1796	2.8659	1.19474
1797	2.5985	1.89028
1798	1.88074	1.15222
1799	1.99312	1.199
1800	1.97803	1.54315
1801	2.10154	1.59333
1802	2.8113	1.26013
1803	2.55053	1.20037
1804	1.87684	1.14856
1805	1.51028	1.32232
1806	3.58825	1.17486
1807	1.62796	1.11428
1808	2.14751	1.35931
1809	1.94648	1.21483
1810	2.36166	1.81051
1811	2.54085	1.31247
1812	2.12643	1.33449
1813	1.5023	1.39279
1814	2.51902	1.15306
1815	2.08588	1.14369
1816	2.00134	1.29692
1817	3.03306	1.82127
1818	2.48282	1.05724
1819	2.50494	1.21212
1820	2.34792	1.23351
1821	3.67169	2.06997
1822	3.45557	1.13249
1823	2.49971	1.31644
1824	2.76364	1.64162
1825	3.06601	1.20552
1826	2.57867	1.36646
1827	3.2201	1.24254
1828	2.21675	1.16733
1829	2.45356	1.30841
1830	3.41695	1.41268
1831	2.30562	1.38682
1832	2.42284	1.13225
1833	2.84301	1.22523
1834	2.01206	1.36155
1835	2.34694	1.16401
1836	2.8118	1.40057
1837	3.74031	1.32796
1838	2.61097	1.37572
1839	2.49319	1.52235
1840	2.04505	1.58523
1841	3.12756	1.5882
1842	2.15421	1.92944
1843	2.75039	1.56945
1844	2.87189	1.26048
1845	3.27214	1.47269
1846	1.90048	1.14036
1847	3.2827	1.20095
1848	2.35384	1.28999
1849	3.76079	1.32716
1850	2.28292	1.24441
1851	1.3461	1.07526
1852	2.11495	1.25018
1853	3.78459	1.30959
1854	2.55967	1.7675
1855	3.60261	1.08221
1856	3.09192	1.89131
1857	1.8765	1.29933
1858	1.74737	1.12563
1859	2.09563	1.17491
1860	1.3452	1.31976
1861	1.89408	1.10521
1862	3.15514	1.32814
1863	1.76515	1.09673
1864	2.27575	1.22685
1865	3.61682	1.23764
1866	2.06563	1.37218
1867	2.62501	1.08934
1868	2.59349	1.65431
1869	2.10367	1.37031
1870	1.62974	1.30509
1871	1.95151	1.15964
1872	1.85673	1.27972
1873	2.85918	1.35716
1874	2.9419	1.36676
1875	1.903	1.27869
1876	1.9033	1.26635
1877	2.92365	1.27077
1878	2.00832	1.3534
1879	2.07249	1.11054
1880	1.99132	1.79845
1881	1.26245	1.17391
1882	2.37307	1.03039
1883	2.1586	1.05441
1884	1.53912	1.19933
1885	1.64931	1.128
1886	1.77377	1.28915
1887	1.66617	1.14709
1888	2.21292	1.38086
1889	4.17854	1.48251
1890	2.31009	1.25259
1891	2.06674	1.35243
1892	2.62598	1.31202
1893	1.90253	1.20555
1894	2.10643	1.42892
1895	1.85863	1.52249
1896	2.42088	1.28742
1897	3.40608	1.56586
1898	2.82359	1.27293
1899	2.29966	1.40551
1900	3.59992	1.72604
1901	2.755	1.31844
1902	2.34209	1.34647
1903	2.77994	1.60212
1904	2.55489	1.22779
1905	3.30033	1.37149
1906	2.03281	1.27489
1907	3.20771	1.24875
1908	2.45496	1.13818
1909	2.079	1.21629
1910	1.76658	1.26547
1911	1.84998	1.35875
1912	2.29122	1.61302
1913	2.40613	1.38763
1914	4.75698	1.16893
1915	1.98646	1.63855
1916	1.91411	1.16538
1917	2.08769	1.40974
1918	2.63909	1.97498
1919	2.82395	1.44478
1920	2.14639	1.23804
1921	2.51374	1.62745
1922	2.03482	1.1358
1923	3.23929	1.1382
1924	2.62632	1.1137
1925	1.57346	1.1712
1926	1.7017	1.20742
1927	1.70336	1.18641
1928	1.9114	1.60751
1929	2.44707	1.64783
1930	3.09368	1.17795
1931	3.64565	1.39131
1932	1.47859	1.35486
1933	2.48998	1.3287
1934	3.10049	1.16548
1935	2.99143	1.05222
1936	1.83348	1.5395
1937	1.81843	1.34799
1938	2.66896	1.22843
1939	2.7472	1.1545
1940	1.90227	1.20471
1941	3.59847	1.38896
1942	2.67308	1.55505
1943	2.37872	1.14549
1944	2.68776	1.05772
1945	2.18499	1.23448
1946	2.18343	1.58823
1947	2.3165	1.16685
1948	2.3564	1.22732
1949	2.82034	1.46708
1950	2.48359	1.25756
1951	1.93142	1.20665
1952	2.30153	1.24481
1953	2.28837	1.33475
1954	1.80071	1.13219
1955	1.95983	1.38153
1956	2.06608	1.3095
1957	1.96756	1.0392
1958	1.981	1.33841
1959	1.57979	1.13221
1960	2.32166	1.38168
1961	2.217	1.21674
1962	2.24206	1.71265
1963	2.43484	1.85061
1964	2.35299	1.6717
1965	2.06799	1.12955
1966	1.77275	1.19018
1967	1.93752	1.0383
1968	2.94946	1.32698
1969	2.26185	1.47292
1970	1.97537	1.40859
1971	4.92056	1.60614
1972	1.82159	1.2374
1973	3.06083	1.15592
1974	1.95173	1.32703
1975	1.65631	1.21547
1976	2.23309	1.17928
1977	3.22205	1.59439
1978	2.63673	1.3446
1979	2.04543	1.75887
1980	1.78817	1.17047
1981	2.18494	1.07467
1982	2.68067	1.98276
1983	2.26147	1.10075
1984	2.63513	1.2331
1985	1.8345	1.01274
1986	2.09098	1.58049
1987	1.75044	1.07109
1988	2.23905	1.54975
1989	1.9002	1.45273
1990	2.48592	1.32804
1991	2.63961	1.40605
1992	2.18208	1.12189
1993	2.34892	1.12159
1994	1.8205	1.5158
1995	1.88446	1.28475
1996	2.94049	1.14368
1997	2.08123	1.21489
1998	2.242	1.43347
1999	2.45494	1.21776
[truncated: 799 more rows]

## Sheet: A2661-L
Label	Ratio X/Z	Ratio Y/Z									Statistical: ratio X/Z	Statistical: ratio Y/Z
1	2.6623	1.30701								ave.	2.47639	1.31316
2	1.97522	1.26185								min	1.18756	1.00269
3	1.95665	1.25905								q1	2.02087	1.16502
4	3.69661	1.99207								median	2.38508	1.27258
5	2.00318	1.27327								q3	2.79852	1.41712
6	2.915	1.13759								max	4.99691	3.88521
7	1.33062	1.27023								sd	0.636701	0.209029
8	2.94142	1.48821
9	2.72223	1.0674
10	3.94767	1.98854
11	1.8734	1.37872
12	2.65053	1.35228
13	1.64767	1.12894
14	3.37476	1.21146
15	2.55578	1.27548
16	2.47843	1.22745
17	3.30853	1.13895
18	2.02066	1.17746
19	3.21801	1.28392
20	2.72049	1.39152
21	1.44123	1.15806
22	1.34707	1.10026
23	1.89063	1.20859
24	1.85677	1.62004
25	2.44907	1.8066
26	2.71454	1.15671
27	1.84005	1.38978
28	1.56856	1.12575
29	2.12248	1.09384
30	2.73053	1.15604
31	1.68149	1.14558
32	2.41591	1.16887
33	2.90648	1.36115
34	2.43613	1.17353
35	2.40219	1.24657
36	1.70719	1.29748
37	2.18352	1.12923
38	1.35624	1.13431
39	1.7362	1.20899
40	1.77185	1.09615
41	2.55443	1.2154
42	2.92979	1.0668
43	4.15916	1.15728
44	3.70154	1.28515
45	2.00067	1.67042
46	2.5848	1.10983
47	2.18095	1.16093
48	1.8337	1.12228
49	2.36452	1.85033
50	2.24384	1.21865
51	1.83505	1.3239
52	2.68291	1.20821
53	2.11224	1.18023
54	2.27563	1.31243
55	2.34687	1.02081
56	2.99347	1.23138
57	2.77846	1.12978
58	2.79961	1.3923
59	2.50069	1.83796
60	1.85639	1.0665
61	2.65451	1.37681
62	1.85366	1.33185
63	3.42083	1.16971
64	3.64826	1.40973
65	1.48365	1.22782
66	2.18836	1.39629
67	2.58892	1.4049
68	2.51831	1.612
69	1.76215	1.13222
70	1.90692	1.31507
71	1.99894	1.53854
72	2.79827	1.70551
73	3.58804	1.68477
74	1.68712	1.20218
75	1.9472	1.10639
76	2.73779	1.46637
77	2.98235	1.12403
78	1.90865	1.47646
79	2.82631	1.44147
80	2.37646	1.41451
81	3.21869	1.33184
82	2.69419	1.08792
83	2.70233	1.17043
84	2.09985	1.0903
85	3.07411	1.61769
86	2.74309	1.54059
87	2.56128	1.26462
88	4.44454	1.72769
89	2.30789	1.45802
90	2.93483	1.88766
91	2.2382	1.1714
92	3.42791	1.69659
93	1.38552	1.31151
94	1.70692	1.22614
95	2.09441	1.24264
96	2.52525	1.17849
97	2.25422	1.24157
98	3.26305	1.48912
99	2.60707	1.38905
100	2.17437	1.95848
101	2.78479	1.05637
102	3.82087	1.60525
103	1.73631	1.29293
104	2.392	1.21422
105	4.21767	1.29017
106	2.62309	1.61769
107	2.28006	1.33794
108	3.86173	1.33894
109	3.5848	1.52086
110	1.79698	1.17062
111	3.18607	1.30196
112	2.74886	1.07699
113	3.17952	1.71951
114	2.26038	1.51763
115	4.07773	1.5917
116	2.23684	1.21964
117	2.57102	1.22228
118	2.65428	1.49524
119	2.0396	1.05404
120	2.35464	1.48712
121	2.17667	1.25605
122	2.49857	1.11937
123	1.92906	1.04012
124	2.46315	1.26535
125	2.64895	1.0796
126	1.86672	1.47263
127	2.95637	1.17952
128	2.51518	1.19634
129	2.90022	1.18042
130	2.34689	1.26225
131	3.74706	1.86734
132	2.37752	1.09091
133	1.61489	1.29479
134	1.37134	1.23404
135	3.14116	1.19905
136	2.5112	1.3978
137	3.01462	1.6249
138	2.91277	1.10994
139	3.50273	1.61869
140	1.78191	1.0901
141	1.92209	1.28544
142	2.07606	1.25772
143	2.31431	1.40511
144	2.84786	1.22758
145	2.20884	1.26521
146	1.71071	1.05865
147	2.57778	1.34127
148	3.33168	1.27846
149	4.04546	1.32334
150	3.82698	2.07773
151	1.8188	1.19324
152	2.75261	1.10827
153	3.12571	1.6336
154	3.56241	1.30511
155	2.45542	1.77518
156	3.00529	1.89424
157	1.60632	1.07922
158	2.20892	1.15243
159	2.38537	1.07807
160	3.7232	1.28245
161	2.05594	1.2281
162	2.98054	1.17455
163	1.42579	1.36792
164	2.27408	1.41144
165	2.19222	1.67915
166	2.7045	1.15092
167	4.29112	1.19636
168	3.94839	1.34038
169	2.38417	1.44969
170	3.43842	1.19074
171	2.27435	1.63727
172	1.96327	1.16371
173	3.08288	1.33386
174	2.40527	1.21332
175	1.83174	1.2568
176	3.76859	1.9895
177	2.73258	1.40323
178	2.39971	1.31988
179	2.8554	1.54249
180	1.92086	1.07547
181	2.70351	1.40801
182	2.56115	1.22792
183	3.80468	1.39184
184	2.25538	1.32982
185	2.84594	1.29242
186	1.89668	1.40189
187	2.72624	1.49121
188	1.60343	1.07411
189	1.68003	1.38123
190	2.27072	1.19083
191	2.50542	1.39271
192	1.89372	1.38404
193	2.78455	1.53713
194	2.59503	1.27106
195	2.2331	1.53474
196	3.07853	2.10948
197	1.93284	1.35628
198	1.59812	1.11594
199	2.03319	1.22319
200	2.02238	1.2273
201	1.68392	1.25521
202	2.67965	1.58831
203	2.74826	1.07847
204	2.08325	1.19159
205	2.03791	1.03941
206	1.83364	1.23813
207	2.58484	1.25249
208	1.86721	1.06252
209	2.27356	1.01711
210	2.07059	1.30643
211	2.50418	1.31852
212	2.41111	1.13867
213	2.27809	1.19399
214	2.1111	1.59495
215	2.40429	1.16556
216	1.76852	1.42744
217	2.66656	1.48237
218	1.80518	1.32655
219	2.15356	1.23252
220	1.72898	1.09312
221	2.36464	1.0548
222	2.26636	1.30076
223	2.29757	1.26012
224	1.81309	1.29149
225	2.3888	1.21766
226	1.78002	1.20794
227	2.65844	1.42044
228	4.2107	2.12152
229	2.20516	1.3046
230	2.58397	1.44849
231	2.83024	1.58135
232	3.35348	1.9021
233	2.62933	1.58957
234	2.32503	1.30515
235	2.24922	1.25458
236	2.43222	1.18705
237	2.32229	1.08334
238	2.38692	1.39831
239	3.41017	1.13944
240	2.0472	1.14954
241	2.4993	1.09795
242	1.92613	1.3658
243	1.9084	1.16174
244	3.49179	1.65719
245	1.96745	1.10566
246	1.63862	1.29014
247	2.26754	1.04323
248	2.11411	1.79296
249	3.47386	1.19766
250	2.58427	1.39397
251	2.05327	1.16548
252	2.44736	1.05594
253	1.48276	1.05844
254	2.6282	1.18354
255	1.82452	1.21334
256	3.98035	1.41674
257	1.72574	1.18583
258	2.04034	1.42594
259	2.27328	1.16798
260	1.92544	1.5049
261	2.78074	1.2946
262	1.93577	1.30046
263	3.63195	1.4648
264	2.95747	1.41204
265	2.5989	1.30473
266	2.68373	1.36319
267	3.47694	1.5898
268	2.00653	1.15378
269	2.96968	1.32139
270	2.34093	1.40226
271	3.47324	1.05824
272	1.94658	1.14151
273	2.18266	1.32007
274	2.47423	1.2104
275	2.64065	1.25346
276	2.66147	1.42784
277	2.34463	1.51779
278	2.34446	1.33035
279	2.41504	1.26142
280	2.25369	1.57157
281	2.38302	1.37556
282	1.95211	1.15075
283	2.39433	1.4017
284	1.79811	1.24381
285	3.29416	1.25076
286	2.81553	1.20407
287	1.89258	1.0665
288	1.92934	1.29625
289	1.91481	1.12453
290	1.61724	1.06002
291	2.0594	1.24692
292	3.06296	1.15291
293	2.63663	1.35162
294	2.62082	1.21696
295	1.71559	1.24662
296	2.07779	1.25164
297	3.41956	1.13078
298	2.12581	1.46917
299	2.68841	1.74309
300	2.28126	1.34073
301	1.99661	1.3185
302	2.17269	1.45557
303	2.78797	1.36528
304	1.46841	1.08976
305	1.56928	1.0137
306	2.41923	1.29845
307	3.22063	1.38003
308	1.88177	1.28887
309	2.76253	1.68876
310	2.49487	1.7612
311	3.50867	1.3761
312	2.19222	1.09372
313	2.14603	1.26351
314	3.06966	1.59462
315	2.37061	1.18919
316	3.75942	1.15427
317	1.51919	1.1633
318	1.91483	1.48382
319	3.26204	1.55915
320	3.38568	1.19075
321	2.61409	1.26611
322	2.01915	1.17302
323	2.76287	1.50346
324	4.33523	1.40065
325	1.99343	1.45609
326	2.01631	1.0426
327	2.00663	1.10861
328	3.29009	1.24265
329	2.48727	1.22875
330	2.48282	1.12078
331	2.05278	1.4918
332	2.38194	1.11972
333	2.3993	1.41447
334	2.18564	1.29282
335	1.71901	1.27039
336	2.11314	1.34269
337	2.5221	1.33821
338	2.72414	1.409
339	2.19497	1.73483
340	1.68856	1.45763
341	2.53278	1.14962
342	2.72582	1.49863
343	2.22247	1.02471
344	2.32483	1.33693
345	3.57942	1.13635
346	3.34068	1.09175
347	3.13406	1.53271
348	2.94363	1.82543
349	2.34621	1.49633
350	1.68543	1.12366
351	2.31416	1.31661
352	1.68453	1.1808
353	2.21256	1.21854
354	2.92634	1.05477
355	2.49833	1.29322
356	2.49263	1.34086
357	2.27488	1.04388
358	2.09393	1.43243
359	2.60985	1.50741
360	2.29209	1.4256
361	2.8185	1.1752
362	2.31818	1.18745
363	1.65307	1.21357
364	3.19674	1.51341
365	2.00507	1.35446
366	2.86575	1.29573
367	2.5272	1.41403
368	2.33492	1.47047
369	2.65061	1.29941
370	3.0086	1.58913
371	2.79823	1.35036
372	2.32023	1.28124
373	2.10064	1.62596
374	2.49912	1.19813
375	2.53978	1.49868
376	1.89713	1.11281
377	1.87364	1.31914
378	1.83583	1.10699
379	2.45892	1.57354
380	2.38272	1.00538
381	2.53059	1.10604
382	1.85722	1.08619
383	1.86273	1.17127
384	1.70823	1.25265
385	2.12517	1.8218
386	3.24645	1.10484
387	2.66062	1.10547
388	1.91061	1.15218
389	2.14931	1.57288
390	2.43785	1.30911
391	2.37003	1.2748
392	1.89509	1.03525
393	2.77322	1.17631
394	3.55423	1.3228
395	2.6426	1.13346
396	2.17315	1.24091
397	2.55361	1.17361
398	3.763	1.3437
399	3.07447	1.19807
400	2.16599	1.175
401	2.7617	1.04974
402	3.19388	1.22335
403	1.63236	1.13462
404	1.90261	1.16651
405	2.55534	1.10396
406	2.51562	1.31851
407	2.07899	1.07132
408	2.20644	1.07634
409	2.91173	1.51119
410	3.11106	1.1211
411	2.40843	1.18711
412	2.77692	1.3838
413	2.40437	1.14149
414	3.42894	1.20493
415	3.51435	1.30954
416	2.02729	1.09199
417	2.60698	1.27997
418	3.65715	1.23746
419	2.96042	1.2273
420	1.83247	1.30469
421	2.91054	1.21216
422	2.0764	1.13509
423	1.80628	1.24141
424	2.25644	1.0461
425	1.50571	1.16373
426	1.92263	1.44728
427	1.51314	1.07021
428	1.94939	1.45667
429	1.41266	1.21056
430	2.18073	1.15413
431	2.30425	1.03118
432	2.16627	1.20575
433	3.0106	1.361
434	3.71752	1.3483
435	2.64436	1.16322
436	4.02271	1.50655
437	3.5658	1.51653
438	3.01391	1.37164
439	2.64396	1.02485
440	2.35628	1.10741
441	2.78704	1.32209
442	2.43827	1.27348
443	1.71166	1.14735
444	2.32455	1.13614
445	1.54165	1.18928
446	3.22156	1.10343
447	2.44355	1.22758
448	2.5849	1.40639
449	2.09813	1.2487
450	2.44912	1.33727
451	1.93203	1.4094
452	2.78173	1.53367
453	2.40082	2.11364
454	2.09567	1.46969
455	1.98711	1.04011
456	2.46239	1.74006
457	2.28485	1.38318
458	2.42407	1.8919
459	1.96725	1.40265
460	1.99643	1.39075
461	3.8868	1.20608
462	3.27206	1.31043
463	4.3078	1.18538
464	2.30524	1.04733
465	2.3134	1.08156
466	2.88465	1.26876
467	2.97584	1.21823
468	3.90918	1.21207
469	2.72936	1.11718
470	2.29195	1.35839
471	2.59863	1.46884
472	2.78105	1.08552
473	2.73344	1.13637
474	2.89805	1.21902
475	2.36958	1.1437
476	3.55025	1.62186
477	2.5717	1.26571
478	2.92177	1.11809
479	2.15082	1.11908
480	1.58051	1.525
481	2.60232	1.44951
482	2.7252	1.30309
483	3.08428	1.40241
484	2.27327	1.31391
485	2.52464	1.34855
486	2.58708	1.08329
487	1.85458	1.36492
488	3.23047	1.41246
489	2.08455	1.12479
490	3.20465	1.89531
491	2.2987	1.09756
492	2.25068	1.19031
493	2.65391	1.47705
494	2.1174	1.10515
495	2.13881	1.16595
496	3.27246	1.37978
497	2.75897	1.1612
498	2.03869	1.35861
499	3.82727	1.1329
500	2.8152	1.34749
501	2.00799	1.19957
502	2.02089	1.34353
503	1.81449	1.42312
504	4.07031	1.09183
505	2.96815	1.20973
506	1.90927	1.44427
507	2.21987	1.56908
508	2.4635	1.45673
509	2.93816	1.18392
510	3.59771	1.50502
511	2.05991	1.0762
512	2.17908	1.04169
513	2.18559	1.32232
514	2.48645	1.61318
515	1.96931	1.3275
516	2.5795	1.28654
517	1.91367	1.2187
518	1.95761	1.28005
519	1.67551	1.54912
520	3.2532	1.14163
521	3.03216	1.48189
522	1.96047	1.13546
523	1.78106	1.18848
524	2.24153	1.12249
525	2.77115	1.64786
526	2.58599	1.68266
527	2.35194	1.25021
528	3.08128	1.60538
529	2.24657	1.05567
530	2.57588	1.1234
531	2.1965	1.09508
532	2.04658	1.25405
533	2.66643	1.84531
534	2.48171	1.02993
535	2.27223	1.42224
536	1.82863	1.32032
537	1.63901	1.2695
538	2.19279	1.19427
539	2.08284	1.25759
540	2.35259	1.33986
541	3.14839	1.79842
542	2.11348	1.25485
543	3.96111	1.14262
544	2.55578	1.20637
545	2.57633	1.29743
546	3.43671	1.39617
547	3.25106	1.4252
548	3.14567	1.22266
549	2.69338	1.66558
550	2.06345	1.09725
551	1.62687	1.11235
552	2.94029	1.27421
553	1.93435	1.23118
554	3.37391	1.41999
555	2.10109	1.22319
556	3.78113	1.18856
557	2.27894	1.13041
558	3.09379	1.20437
559	2.73986	1.17468
560	4.48867	1.4215
561	3.19555	1.34726
562	2.40629	1.2757
563	3.31479	1.43087
564	4.24114	1.24577
565	3.65053	1.27581
566	3.00059	1.55639
567	2.4442	1.48619
568	1.44124	1.12917
569	1.75473	1.39745
570	2.00519	1.74007
571	2.20219	1.54893
572	2.25842	1.28617
573	1.71944	1.20283
574	2.53148	1.73176
575	2.17911	1.22857
576	2.53924	1.08585
577	2.78619	1.42695
578	4.21865	2.75349
579	2.98539	1.63727
580	2.49798	1.40787
581	1.72467	1.54243
582	3.50904	1.22993
583	2.63223	1.11761
584	3.92869	1.22551
585	4.01821	1.31588
586	1.9166	1.20492
587	2.31394	1.29362
588	1.72767	1.55222
589	1.39284	1.08646
590	2.52389	1.07772
591	2.35666	1.31654
592	2.52873	1.26964
593	1.58157	1.17496
594	2.20461	1.31431
595	2.70555	1.68863
596	3.99096	1.22583
597	1.50892	1.28005
598	1.86769	1.25267
599	2.40278	1.31404
600	3.41035	1.17936
601	2.37185	1.36646
602	4.924	1.60375
603	2.22363	1.21961
604	1.72726	1.24987
605	2.95812	1.14814
606	1.30416	1.13697
607	1.72155	1.38702
608	2.03564	1.17712
609	2.94693	1.16924
610	2.58683	1.10245
611	2.5237	1.42983
612	1.86895	1.47015
613	2.30668	1.34564
614	2.20094	1.19554
615	4.33572	1.39278
616	3.03477	1.40061
617	2.87168	1.16453
618	3.54279	1.47608
619	1.93381	1.08498
620	2.03951	1.29687
621	2.40442	1.34181
622	3.00069	1.48071
623	2.65116	1.10412
624	4.61204	1.33138
625	2.10429	1.55861
626	2.31881	1.37922
627	3.21407	1.09679
628	2.98528	1.9285
629	2.14745	1.34878
630	2.72309	1.2947
631	3.03168	1.29098
632	3.0596	1.42057
633	2.38539	1.36316
634	3.49599	1.48015
635	3.03054	1.24561
636	2.28505	1.35802
637	2.05238	1.25432
638	4.0055	1.28834
639	1.97916	1.13369
640	2.34717	1.15477
641	2.45616	1.17121
642	2.53301	1.17865
643	3.8312	1.30875
644	4.95553	1.13704
645	3.10174	1.38207
646	3.73386	1.46103
647	3.37382	1.77107
648	2.43067	1.30628
649	1.78475	1.17094
650	3.18351	1.27633
651	2.81805	1.0645
652	2.42044	1.96283
653	3.43965	1.50806
654	1.69751	1.22583
655	1.67387	1.17484
656	1.8487	1.28801
657	3.14443	1.5016
658	2.28389	1.1118
659	1.8135	1.31823
660	2.70352	1.44639
661	1.56186	1.30883
662	2.1927	1.39331
663	4.14862	1.69638
664	3.59767	1.32202
665	3.14597	1.15551
666	3.16983	1.12765
667	4.01544	1.25152
668	3.32516	1.49579
669	1.45467	1.26231
670	1.70791	1.19975
671	1.56796	1.34582
672	1.71392	1.16927
673	1.96803	1.2438
674	1.60737	1.57411
675	2.10654	1.50972
676	2.97808	1.12986
677	3.02732	1.14169
678	2.43875	1.43138
679	3.56991	1.42423
680	2.36035	1.80197
681	2.61143	1.58506
682	1.72529	1.39323
683	2.71369	1.20335
684	2.31202	1.09913
685	1.6832	1.36558
686	1.60352	1.20437
687	3.29791	1.34946
688	2.21208	1.10584
689	2.07822	1.21889
690	2.76039	1.17023
691	2.71159	1.58218
692	1.73941	1.06065
693	2.80029	1.62851
694	3.15646	1.82405
695	2.28621	1.33753
696	1.78091	1.26267
697	2.76585	1.33391
698	1.92498	1.35263
699	2.60218	1.14242
700	2.05548	1.34172
701	2.48142	1.27559
702	2.47718	1.43179
703	2.57694	1.22177
704	2.51498	1.03829
705	3.24215	1.10116
706	2.56379	1.22203
707	1.49389	1.00994
708	3.14361	1.31396
709	2.40741	1.24598
710	2.24294	1.08649
711	2.48654	1.66617
712	2.34923	1.04463
713	1.73407	1.22458
714	1.99856	1.15136
715	1.66951	1.13339
716	2.4475	1.29868
717	2.15288	1.48516
718	2.8734	1.46435
719	3.14517	1.30925
720	1.78808	1.20683
721	1.76636	1.08108
722	1.7801	1.28186
723	2.4427	1.38723
724	2.59846	1.16064
725	1.82151	1.4018
726	2.06411	1.18567
727	1.47709	1.19489
728	1.61574	1.29349
729	2.80853	1.16542
730	1.47927	1.27747
731	1.939	1.12136
732	4.05489	1.29482
733	3.02876	1.58606
734	1.68237	1.26772
735	2.71762	1.43661
736	3.23623	1.31105
737	3.78163	1.3009
738	1.92904	1.25448
739	2.48471	1.33697
740	3.6892	1.34484
741	2.86496	1.31183
742	2.63084	1.33466
743	2.77429	1.55437
744	2.45823	1.31265
745	3.96472	1.36267
746	1.87233	1.07762
747	2.28173	1.09986
748	2.42874	1.39904
749	2.17647	1.2338
750	2.60931	1.23468
751	2.42877	1.30081
752	2.21386	1.44973
753	2.97705	1.29481
754	3.77812	1.21427
755	1.65218	1.4295
756	2.90859	1.51236
757	2.493	1.53906
758	2.71611	1.12167
759	3.35814	1.6087
760	2.85398	1.39796
761	3.85118	1.41758
762	1.94785	1.6017
763	3.9085	1.70663
764	1.92638	1.1774
765	2.29259	1.34014
766	4.40092	1.40031
767	2.06608	1.34579
768	4.46555	2.23104
769	3.20656	1.30088
770	3.81737	1.25565
771	3.61613	1.3849
772	3.09566	1.35251
773	3.01309	1.21108
774	2.98002	1.17381
775	2.70904	1.33171
776	2.05181	1.13765
777	2.54391	1.04757
778	1.90224	1.16508
779	1.93356	1.09348
780	2.60584	1.50348
781	1.53155	1.12041
782	3.40694	1.13542
783	1.87923	1.06404
784	1.47222	1.16102
785	2.44066	1.2306
786	1.98347	1.59211
787	2.84767	1.61069
788	1.6844	1.0969
789	2.03613	1.15737
790	3.66533	1.1456
791	4.53837	1.1618
792	3.12092	1.36756
793	2.42322	1.18269
794	1.8	1.21906
795	2.39721	1.56749
796	3.45843	1.65426
797	1.94447	1.46799
798	2.25576	1.03285
799	2.44586	1.39885
800	3.34742	1.16718
801	2.72092	1.01427
802	3.30785	1.3285
803	2.47953	1.10319
804	3.82332	1.29981
805	1.74144	1.21296
806	2.1513	1.49918
807	2.12716	1.59014
808	1.8298	1.16007
809	1.93838	1.25485
810	2.40299	1.34354
811	1.73866	1.33016
812	3.30886	1.18877
813	2.89188	1.61811
814	2.1314	1.16799
815	2.18036	1.29782
816	1.9796	1.22973
817	1.68554	1.17362
818	2.10784	1.2009
819	4.12332	1.26012
820	3.66394	1.14957
821	2.32566	1.28245
822	3.42625	1.33178
823	3.84742	1.2175
824	2.41531	1.41035
825	3.15703	1.28386
826	2.93627	1.1773
827	1.84849	1.64745
828	3.00971	1.13638
829	2.15392	1.713
830	2.28	1.21066
831	1.619	1.28012
832	1.91559	1.07274
833	3.33465	1.4346
834	3.0349	1.0621
835	3.08001	1.68133
836	2.06526	1.32223
837	2.36597	1.13299
838	3.73107	1.40418
839	2.15759	1.32125
840	2.47591	1.11937
841	3.22621	1.54722
842	1.23761	1.08641
843	1.94451	1.21401
844	2.05876	1.34708
845	2.62484	1.23968
846	1.69252	1.47735
847	2.77164	1.17238
848	2.31541	1.21801
849	1.77926	1.56949
850	2.97403	1.33854
851	2.07292	1.19322
852	3.70881	1.10128
853	2.39821	1.54775
854	2.60802	1.44533
855	3.16869	1.78709
856	1.61142	1.10508
857	2.28763	1.25062
858	1.52898	1.19887
859	3.19215	1.17181
860	1.96011	1.17845
861	1.93421	1.35668
862	2.05996	1.27973
863	3.68279	2.00692
864	2.48169	1.8754
865	2.19328	1.44876
866	2.40788	1.52375
867	2.17683	1.36761
868	2.38359	1.81068
869	1.84487	1.27225
870	4.05445	1.36097
871	3.82862	1.22409
872	2.09084	1.32071
873	2.81941	1.69295
874	2.02822	1.43263
875	2.188	1.20401
876	1.82382	1.64598
877	1.68052	1.27455
878	2.1365	1.527
879	2.48154	1.43621
880	1.40909	1.10832
881	2.07859	1.1729
882	2.4923	1.2758
883	2.54646	1.40007
884	2.22047	1.6014
885	2.31098	1.3585
886	2.40122	1.62064
887	2.38479	1.10033
888	2.37967	1.29334
889	2.25276	1.33328
890	2.46758	1.09485
891	2.45983	1.38042
892	1.81615	1.43211
893	2.99218	1.297
894	2.06913	1.38165
895	2.01307	1.262
896	1.95436	1.25806
897	3.1371	1.96202
898	2.62015	1.38254
899	2.50895	1.47434
900	2.99826	1.53177
901	2.87453	1.35339
902	3.3933	1.10727
903	2.39645	1.0264
904	2.4891	1.47709
905	3.71606	1.27209
906	4.07621	1.21959
907	2.56446	1.38726
908	2.10459	1.4999
909	2.16903	1.85602
910	3.69325	1.37203
911	2.48007	1.22792
912	2.47902	1.34476
913	2.67615	1.26234
914	3.15836	1.29692
915	2.07976	1.23418
916	3.05779	1.47238
917	2.15469	1.29931
918	1.77729	1.07063
919	1.87616	1.08146
920	2.70249	1.17198
921	1.81687	1.12881
922	1.80485	1.12325
923	2.58012	1.10312
924	3.48684	1.59812
925	2.75836	1.3021
926	4.04376	1.17362
927	2.24173	1.37291
928	1.98415	1.51497
929	1.78629	1.09791
930	2.4	1.29078
931	2.32305	1.31904
932	1.8336	1.18003
933	2.0606	1.31214
934	1.53683	1.34766
935	2.71823	1.76651
936	2.41006	2.10252
937	1.3799	1.13861
938	2.74634	1.41954
939	3.79648	2.05259
940	3.1398	1.54482
941	2.25346	1.31043
942	3.51969	1.46741
943	3.71861	1.50602
944	2.06014	1.27733
945	2.61981	1.25633
946	2.92224	1.48643
947	3.26132	1.13409
948	2.1438	1.43723
949	2.18855	1.06635
950	2.15121	1.09313
951	2.21093	1.04232
952	2.35997	1.28725
953	3.15282	1.61255
954	2.21329	1.79261
955	1.92089	1.24438
956	2.68434	1.19336
957	2.73136	1.12947
958	2.04916	1.33619
959	2.12872	1.232
960	1.95958	1.12628
961	4.13835	1.14902
962	1.73472	1.18627
963	1.81691	1.40479
964	1.85304	1.24595
965	2.90345	1.20631
966	3.15856	1.18229
967	2.41537	1.07087
968	1.30014	1.12189
969	2.07318	1.36276
970	2.02153	1.21882
971	1.82363	1.16073
972	1.82697	1.57319
973	3.17403	1.32793
974	2.77655	1.33873
975	2.34951	1.20735
976	1.77828	1.18415
977	1.8723	1.17381
978	1.84055	1.16949
979	3.15646	1.4206
980	4.158	1.21279
981	2.55507	1.37114
982	1.78599	1.08033
983	3.30909	1.33595
984	2.01921	1.35895
985	2.6094	1.5159
986	3.08852	1.29915
987	2.00636	1.29477
988	1.82834	1.36088
989	2.38123	1.13424
990	1.97469	1.08915
991	1.54076	1.21564
992	4.28321	1.37804
993	1.75961	1.08365
994	2.67725	1.07043
995	3.42372	1.72179
996	2.47293	1.18606
997	2.62381	1.15619
998	1.62877	1.31253
999	2.17964	1.22877
1000	1.54694	1.12599
1001	2.43908	1.08526
1002	1.96286	1.00286
1003	2.67985	1.11768
1004	2.46763	1.11748
1005	1.57387	1.05502
1006	1.66327	1.20177
1007	2.86758	1.56758
1008	2.00519	1.23498
1009	1.84738	1.44155
1010	2.06619	1.51265
1011	2.66829	1.43796
1012	2.66804	1.35788
1013	1.92531	1.35028
1014	2.19548	1.2462
1015	2.808	1.30045
1016	1.5813	1.49187
1017	2.62082	1.29575
1018	2.0088	1.07024
1019	1.76229	1.18555
1020	2.50382	1.2439
1021	1.50606	1.38632
1022	2.74804	1.3294
1023	2.42912	1.13737
1024	1.66334	1.11762
1025	3.08222	1.595
1026	1.74087	1.10537
1027	2.81999	1.08994
1028	3.60139	1.9091
1029	4.78442	1.12487
1030	2.51872	1.4291
1031	3.74258	1.06275
1032	1.77905	1.12651
1033	3.4655	1.33721
1034	2.42817	1.16511
1035	1.57703	1.16582
1036	2.30907	1.69638
1037	1.6567	1.59093
1038	1.49872	1.28448
1039	3.48445	1.22724
1040	1.71295	1.12276
1041	1.68161	1.09207
1042	3.38105	1.43746
1043	1.84097	1.04039
1044	1.92309	1.133
1045	2.25598	1.24419
1046	2.92373	1.4455
1047	1.95178	1.24057
1048	1.97507	1.12734
1049	3.16735	1.51972
1050	2.3101	1.20054
1051	2.01234	1.61984
1052	2.31486	1.34566
1053	2.76802	1.41498
1054	2.13028	1.30859
1055	2.0419	1.47805
1056	1.97902	1.13321
1057	2.48397	1.06155
1058	2.62126	1.2956
1059	2.07531	1.254
1060	2.22017	1.13066
1061	3.263	1.06534
1062	1.83201	1.28356
1063	1.9816	1.37254
1064	2.08895	1.18864
1065	2.08342	1.09103
1066	3.02149	1.29671
1067	1.78532	1.26013
1068	1.94643	1.28319
1069	1.99317	1.05965
1070	1.84722	1.44398
1071	2.57518	1.56161
1072	2.55478	1.57662
1073	2.2421	1.16917
1074	2.14936	1.22302
1075	1.86745	1.69314
1076	2.94101	1.16484
1077	1.75268	1.05135
1078	1.77462	1.21387
1079	2.24359	1.30795
1080	2.39696	1.5823
1081	2.08014	1.76981
1082	2.67233	1.46262
1083	1.7716	1.23702
1084	2.31242	1.34096
1085	2.66856	1.42179
1086	2.269	1.1938
1087	3.10383	1.23123
1088	1.96007	1.67755
1089	2.17348	1.22331
1090	2.8151	1.21672
1091	2.4022	1.5831
1092	2.2211	1.35676
1093	1.85491	1.32417
1094	2.8091	1.34867
1095	2.33878	1.63917
1096	1.86917	1.10596
1097	3.20948	1.49246
1098	2.35903	1.35127
1099	2.84389	1.45383
1100	2.13892	1.27821
1101	1.82189	1.26631
1102	2.34431	1.1899
1103	4.16842	1.79169
1104	2.00776	1.19705
1105	1.96547	1.1349
1106	1.86105	1.46371
1107	1.77488	1.18641
1108	2.14848	1.08808
1109	3.37189	1.4572
1110	2.10292	1.24849
1111	2.9661	1.47749
1112	2.40694	1.30487
1113	2.64515	1.39098
1114	3.02374	1.9215
1115	2.28738	1.20361
1116	2.51195	1.38608
1117	1.6486	1.35196
1118	2.18089	1.53322
1119	2.21307	1.35196
1120	1.81917	1.35818
1121	1.97911	1.25602
1122	2.25915	1.38637
1123	1.49429	1.16938
1124	2.46458	1.68169
1125	2.02169	1.15799
1126	1.63298	1.23291
1127	2.58492	1.18255
1128	2.95383	1.27907
1129	1.67523	1.1509
1130	1.93192	1.41093
1131	2.22037	1.18363
1132	2.33067	1.06179
1133	2.13655	1.22935
1134	2.63541	1.89517
1135	3.80149	1.33039
1136	4.58246	1.70396
1137	3.42909	1.52787
1138	2.36268	1.37151
1139	2.70635	1.51457
1140	3.04952	1.46476
1141	3.61911	1.47456
1142	3.10363	1.24548
1143	2.1823	1.23148
1144	1.9577	1.09366
1145	2.55617	1.8689
1146	2.89183	1.63873
1147	3.48617	1.87097
1148	1.68967	1.23877
1149	3.67294	1.14489
1150	2.14392	1.46633
1151	2.44351	1.37122
1152	4.41145	1.42817
1153	4.58635	2.26121
1154	2.96269	1.59553
1155	2.39859	1.85706
1156	2.587	1.61544
1157	2.07558	1.56503
1158	1.98298	1.28725
1159	2.83245	1.43027
1160	4.55895	1.4605
1161	4.45287	1.3119
1162	2.75724	1.20267
1163	2.83102	1.57915
1164	2.90091	1.46536
1165	2.47875	1.86529
1166	2.08883	1.60411
1167	1.65775	1.12661
1168	2.83134	1.21936
1169	3.26322	1.13415
1170	3.49681	1.14118
1171	2.57238	1.38129
1172	2.68319	1.13502
1173	2.83633	1.22606
1174	3.02512	1.60841
1175	2.49386	1.40843
1176	3.75819	2.01087
1177	1.96673	1.35226
1178	2.9224	1.41975
1179	1.94098	1.14544
1180	2.96026	2.00347
1181	2.08531	1.63034
1182	2.80589	1.20072
1183	1.87606	1.11264
1184	2.02769	1.17195
1185	2.50097	1.53647
1186	2.65908	1.46888
1187	2.36916	1.15737
1188	2.49734	1.59741
1189	2.13446	1.27101
1190	2.32861	1.25734
1191	2.69033	1.26278
1192	3.95678	1.56345
1193	1.72448	1.23083
1194	2.15349	1.20545
1195	2.27489	1.10375
1196	1.83292	1.36871
1197	3.01777	1.41786
1198	2.67877	1.10163
1199	2.1056	1.16581
1200	2.78583	1.36434
1201	2.21591	1.12801
1202	2.00291	1.14104
1203	2.50828	1.36956
1204	2.28705	1.23375
1205	2.31106	1.33846
1206	2.14234	1.54632
1207	2.93834	1.80732
1208	2.12466	1.17668
1209	3.16295	1.0973
1210	1.80234	1.44168
1211	1.99823	1.47629
1212	2.20034	1.07381
1213	3.09578	1.10468
1214	2.50425	1.15081
1215	1.89689	1.27589
1216	2.23682	1.19753
1217	3.70257	1.23514
1218	3.58052	1.34916
1219	2.19116	1.27212
1220	2.10638	1.27379
1221	1.97994	1.43852
1222	2.3137	1.12539
1223	2.39643	1.29538
1224	3.18908	1.20097
1225	2.11661	1.13302
1226	3.13962	1.66156
1227	1.81907	1.19297
1228	2.71423	1.24394
1229	2.6771	1.42545
1230	1.90205	1.38795
1231	1.77646	1.29325
1232	2.55334	1.12913
1233	1.98214	1.21584
1234	2.36348	1.19095
1235	2.594	1.46699
1236	2.66984	1.49509
1237	3.29793	1.7783
1238	2.4585	1.14148
1239	1.85495	1.75253
1240	2.38298	1.40404
1241	2.21133	1.13249
1242	3.01058	1.09049
1243	2.35193	1.17426
1244	2.3854	2.20168
1245	3.48471	1.08183
1246	2.09793	1.43412
1247	2.20646	1.17842
1248	2.53517	1.14199
1249	2.51589	1.16827
1250	2.15562	1.31811
1251	2.33065	1.34602
1252	3.30901	1.32263
1253	3.19118	1.29475
1254	2.52784	2.07557
1255	1.78852	1.29514
1256	1.89105	1.33058
1257	2.0111	1.08383
1258	3.04174	1.32398
1259	2.93208	1.73422
1260	3.46525	1.3898
1261	4.22577	1.18689
1262	3.20168	1.34577
1263	2.35339	1.26614
1264	2.49544	1.41259
1265	4.01443	1.26777
1266	2.21081	1.36816
1267	2.1232	1.0199
1268	2.31075	1.38755
1269	3.30705	1.99402
1270	2.14552	1.37717
1271	2.36985	1.19497
1272	1.94543	1.20745
1273	2.7156	1.35274
1274	2.42375	1.28644
1275	1.60154	1.14304
1276	2.02943	1.36579
1277	2.11001	1.3303
1278	4.98137	1.27036
1279	3.60756	1.24057
1280	2.8041	1.39153
1281	2.44234	1.14306
1282	1.75429	1.20704
1283	2.19342	1.21172
1284	3.74732	1.25329
1285	1.97369	1.5345
1286	1.77526	1.26977
1287	2.45668	1.17232
1288	2.34495	1.0815
1289	2.8135	1.25848
1290	1.55339	1.06692
1291	1.84989	1.12334
1292	2.12957	1.52749
1293	1.51742	1.03247
1294	1.98625	1.13918
1295	2.25564	1.08737
1296	2.69584	1.64614
1297	2.44777	1.1366
1298	1.83585	1.26357
1299	2.29579	1.20451
1300	1.88199	1.07817
1301	2.32604	1.23177
1302	2.14275	1.17233
1303	3.69635	1.30408
1304	1.96326	1.28916
1305	1.98582	1.54418
1306	1.67652	1.12283
1307	3.16291	1.12869
1308	1.92438	1.18654
1309	1.89504	1.08971
1310	2.52669	1.14926
1311	1.50641	1.1932
1312	2.08609	1.41685
1313	2.77493	1.37513
1314	3.02357	1.57633
1315	1.85023	1.32231
1316	2.00546	1.24
1317	2.26544	1.44216
1318	1.43467	1.27943
1319	2.1647	1.29128
1320	2.22178	1.45828
1321	2.05407	1.07009
1322	2.48078	1.42259
1323	2.82783	1.19572
1324	2.38553	1.22581
1325	2.19376	1.17299
1326	2.06265	1.32032
1327	2.11694	1.12313
1328	2.01969	1.24265
1329	1.68446	1.31787
1330	2.14176	1.38954
1331	3.08512	1.1827
1332	1.74834	1.21542
1333	2.24347	1.09563
1334	3.77608	1.17643
1335	3.15266	1.30215
1336	1.67845	1.1281
1337	1.97926	1.24262
1338	1.61257	1.25519
1339	2.5119	1.25995
1340	3.05219	1.3839
1341	2.70768	1.23708
1342	2.61822	1.16685
1343	1.81376	1.13989
1344	2.10659	1.53883
1345	3.79583	1.0905
1346	2.33021	1.69066
1347	2.20874	1.66651
1348	1.79798	1.5578
1349	1.89425	1.31593
1350	2.44865	1.44741
1351	1.56859	1.21525
1352	4.74403	1.83498
1353	2.01177	1.06202
1354	2.46357	1.47564
1355	2.2373	1.14069
1356	2.46347	1.45308
1357	1.50666	1.15795
1358	2.88249	1.45594
1359	2.98136	1.06551
1360	3.3698	1.61142
1361	2.92685	1.43396
1362	1.6594	1.15416
1363	2.009	1.42273
1364	2.02097	1.21926
1365	1.9621	1.19582
1366	2.9386	1.47836
1367	1.74818	1.39307
1368	1.56121	1.07087
1369	1.62257	1.23005
1370	2.60407	1.53841
1371	1.55135	1.16639
1372	3.25878	1.0974
1373	2.73533	1.7178
1374	3.45451	1.79593
1375	2.48282	1.54277
1376	2.86971	1.15044
1377	1.59843	1.19192
1378	1.99213	1.06546
1379	2.01972	1.46232
1380	1.9271	1.11695
1381	2.2166	1.51334
1382	2.38191	1.09297
1383	2.30663	1.16884
1384	3.0972	1.49873
1385	2.00081	1.41827
1386	1.7813	1.08612
1387	1.45698	1.11331
1388	1.66732	1.25974
1389	2.5594	1.45824
1390	2.68929	1.08635
1391	2.44846	1.13368
1392	2.52774	1.32253
1393	2.33201	1.14439
1394	2.79925	1.15077
1395	2.37604	1.15793
1396	3.22915	1.18412
1397	2.4881	1.14085
1398	2.49205	1.42137
1399	2.36566	1.18963
1400	2.10944	1.05625
1401	1.87113	1.32725
1402	2.87783	1.25084
1403	2.92044	1.6453
1404	1.29652	1.10722
1405	2.96021	1.27958
1406	2.1217	1.4674
1407	3.87126	1.11042
1408	2.04575	1.1339
1409	2.15486	1.24307
1410	2.54812	1.45879
1411	2.34501	1.41156
1412	1.88469	1.00269
1413	1.90161	1.34948
1414	1.98761	1.40063
1415	3.14859	1.43216
1416	1.8464	1.05438
1417	1.35147	1.04336
1418	2.30873	1.59179
1419	1.55976	1.06405
1420	1.39231	1.20519
1421	1.69095	1.1782
1422	2.48221	1.5764
1423	1.59581	1.09588
1424	1.8768	1.25372
1425	2.52468	2.09103
1426	2.07942	1.47923
1427	1.64039	1.09993
1428	1.21826	1.13936
1429	1.53774	1.09052
1430	1.60506	1.12838
1431	2.446	1.36378
1432	1.74626	1.24058
1433	1.91844	1.09611
1434	1.70115	1.13107
1435	1.59245	1.13876
1436	1.54089	1.13526
1437	3.77186	1.1946
1438	1.88052	1.56205
1439	1.91637	1.26139
1440	1.70584	1.216
1441	1.99668	1.37989
1442	2.79655	1.30033
1443	4.1654	1.15829
1444	2.40931	1.18363
1445	3.30098	1.57826
1446	2.12154	1.12216
1447	2.59426	1.04185
1448	2.22542	1.43636
1449	2.7306	1.85161
1450	2.50189	1.34505
1451	2.42242	1.08933
1452	2.25924	1.35184
1453	2.44921	1.29148
1454	2.26512	1.02654
1455	2.62333	1.23879
1456	2.60495	1.40227
1457	2.19774	1.38973
1458	1.82869	1.21689
1459	1.44155	1.27332
1460	1.55409	1.19641
1461	2.39195	1.16201
1462	1.81782	1.64929
1463	2.9858	1.27879
1464	1.84036	1.32004
1465	1.62021	1.21976
1466	2.78519	1.09213
1467	1.96016	1.3595
1468	2.7621	1.90794
1469	1.57401	1.26754
1470	1.63538	1.39024
1471	2.53217	1.64684
1472	2.55767	1.21951
1473	1.80854	1.04763
1474	2.10992	1.14377
1475	2.66854	1.14572
1476	1.74126	1.4348
1477	2.33411	1.45421
1478	3.30983	1.58385
1479	2.52374	1.49648
1480	3.10621	1.15173
1481	2.08505	1.10651
1482	2.68469	1.43207
1483	1.88625	1.35733
1484	1.83589	1.22326
1485	1.80038	1.23187
1486	2.4228	1.83075
1487	2.68484	1.06967
1488	2.8081	1.00702
1489	2.00121	1.0882
1490	1.84555	1.28395
1491	2.51308	1.63224
1492	2.56118	1.13836
1493	2.13676	1.19524
1494	1.70406	1.1235
1495	2.64637	1.22053
1496	2.36445	1.48671
1497	3.77461	1.17606
1498	1.75908	1.18407
1499	2.7048	1.34119
1500	2.48044	1.22087
1501	2.19211	1.16895
1502	1.49387	1.18149
1503	2.43008	1.17587
1504	2.5753	1.31789
1505	3.16772	1.26302
1506	2.39658	1.48779
1507	4.14161	1.40886
1508	2.00764	1.15538
1509	2.10825	1.36332
1510	2.16751	1.12369
1511	1.98764	1.15129
1512	2.32863	1.39279
1513	3.14504	1.35953
1514	2.2192	1.16743
1515	1.90059	1.23187
1516	3.1317	1.35394
1517	2.2751	1.26276
1518	3.35093	1.4707
1519	2.33163	1.72354
1520	2.12603	1.04827
1521	2.16612	1.57747
1522	1.96377	1.19483
1523	2.10642	1.28601
1524	2.04766	1.81665
1525	4.86255	1.11098
1526	2.43713	1.1044
1527	2.40857	1.34591
1528	2.86859	1.40898
1529	4.4399	3.01495
1530	2.40249	1.31485
1531	2.60429	1.44595
1532	2.09052	1.14764
1533	2.88024	1.31351
1534	2.05621	1.65783
1535	3.77275	1.18312
1536	2.06548	1.71366
1537	1.52714	1.09107
1538	3.24163	1.3205
1539	2.70252	1.48612
1540	2.49052	1.48691
1541	1.6807	1.03081
1542	1.65107	1.15398
1543	1.808	1.21941
1544	1.883	1.29624
1545	2.68875	2.19965
1546	2.31821	1.59214
1547	2.76235	1.99731
1548	2.19146	1.32364
1549	2.67585	1.39882
1550	1.66483	1.33004
1551	1.91413	1.49292
1552	2.00611	1.27211
1553	1.73146	1.25232
1554	2.83569	1.30657
1555	2.40895	1.31649
1556	2.14239	1.24784
1557	2.38597	1.58556
1558	4.43616	1.37783
1559	2.05805	1.60464
1560	2.11675	1.39594
1561	4.40957	1.21581
1562	1.9245	1.41811
1563	2.23232	1.19377
1564	3.47385	1.35104
1565	1.82086	1.29402
1566	2.15904	1.30733
1567	2.50378	1.40307
1568	2.39829	1.39658
1569	2.4086	1.2346
1570	1.51572	1.20768
1571	1.91563	1.69948
1572	2.88163	1.04503
1573	2.73255	1.25676
1574	4.35559	1.33938
1575	3.13673	1.52567
1576	3.20155	1.05688
1577	3.29719	1.16966
1578	1.93042	1.32678
1579	2.18545	1.73102
1580	1.54801	1.21876
1581	2.49775	1.37876
1582	2.52513	1.45571
1583	1.6176	1.25736
1584	2.80909	1.04445
1585	2.26025	1.33956
1586	1.91534	1.34557
1587	3.63786	1.2518
1588	2.70187	1.33122
1589	2.16316	1.43505
1590	4.9393	1.41517
1591	2.74487	1.3944
1592	3.20742	1.12017
1593	2.48004	1.42959
1594	1.36458	1.23474
1595	2.15824	1.11921
1596	1.74939	1.32714
1597	2.14754	1.14029
1598	3.94443	1.16204
1599	1.76619	1.30403
1600	1.87822	1.23992
1601	3.15238	1.19472
1602	2.35175	1.22184
1603	1.72533	1.09379
1604	2.08584	1.15626
1605	1.9725	1.46093
1606	1.92994	1.36968
1607	1.9194	1.55516
1608	1.38675	1.03766
1609	2.03239	1.42778
1610	1.8	1.31067
1611	2.67144	1.25332
1612	2.1651	1.11325
1613	2.78979	1.13531
1614	2.05844	1.19159
1615	1.95001	1.27562
1616	2.14654	1.4465
1617	2.4588	1.56954
1618	1.66347	1.54339
1619	2.18475	1.03217
1620	2.28198	1.21759
1621	2.15041	1.19071
1622	3.07357	1.38619
1623	2.73629	1.4593
1624	1.54428	1.24827
1625	2.74331	1.0988
1626	1.73119	1.58237
1627	2.84104	2.44151
1628	3.11341	1.55812
1629	2.58556	1.2479
1630	2.49257	1.08543
1631	2.86925	1.58026
1632	2.10004	1.21547
1633	2.39299	1.19261
1634	2.13886	1.29555
1635	2.19422	1.71772
1636	2.60988	1.44834
1637	2.46999	1.20044
1638	1.71399	1.44957
1639	1.26883	1.12564
1640	2.02136	1.66802
1641	1.89762	1.47161
1642	2.31033	1.12427
1643	2.25665	1.27524
1644	3.96315	1.6288
1645	2.10883	1.62312
1646	2.12944	1.11402
1647	1.7021	1.2498
1648	2.76569	1.05807
1649	1.92165	1.62554
1650	2.57595	1.30849
1651	1.8694	1.46406
1652	1.77762	1.44557
1653	2.01867	1.31975
1654	1.91816	1.35703
1655	3.13683	1.5668
1656	1.97112	1.31503
1657	1.81489	1.21006
1658	2.26972	1.22495
1659	2.90908	1.37031
1660	2.28177	1.10286
1661	2.09908	1.54099
1662	1.62114	1.00902
1663	2.02558	1.14409
1664	1.95093	1.34117
1665	2.54418	1.0659
1666	2.12078	1.23317
1667	2.6114	1.24598
1668	2.39126	1.43894
1669	2.55901	1.44001
1670	2.22801	1.07146
1671	2.46835	1.34023
1672	1.9329	1.54569
1673	2.55841	1.63214
1674	2.17054	1.33771
1675	2.80586	1.3844
1676	2.21582	1.48283
1677	2.24711	1.42783
1678	1.44941	1.13803
1679	2.28885	1.40687
1680	2.44359	1.3278
1681	3.18635	1.43682
1682	3.19808	1.61175
1683	3.65672	1.48654
1684	2.57872	1.43849
1685	2.64709	1.04207
1686	1.96696	1.33441
1687	1.6474	1.20938
1688	3.17824	1.28865
1689	2.29444	1.12183
1690	2.36411	1.05812
1691	2.58565	1.27822
1692	3.03775	1.46435
1693	2.08095	1.58527
1694	2.49046	1.1607
1695	2.10932	1.6961
1696	2.53052	1.72999
1697	2.6853	1.46715
1698	3.36422	1.19875
1699	1.7448	1.25019
1700	2.35575	1.54525
1701	1.48059	1.05617
1702	2.6873	1.06946
1703	1.67311	1.40453
1704	2.7126	1.25623
1705	2.19237	1.12019
1706	2.49096	1.13867
1707	2.38601	1.26999
1708	2.66938	1.24288
1709	3.07826	2.19751
1710	3.67783	1.09874
1711	1.81911	1.35815
1712	2.68449	1.47125
1713	1.63581	1.17223
1714	2.45233	1.04009
1715	4.56871	1.25644
1716	2.18753	1.12338
1717	3.64808	1.41488
1718	2.46702	1.24779
1719	2.75877	1.42486
1720	2.33189	1.25514
1721	3.36041	1.13624
1722	4.43224	1.39234
1723	2.88872	1.27069
1724	3.73678	1.26549
1725	1.96995	1.26075
1726	2.49296	1.18113
1727	4.47507	1.30202
1728	1.82642	1.0371
1729	2.22471	1.62012
1730	2.3446	1.4108
1731	2.30046	1.1685
1732	3.97129	1.46167
1733	2.35465	1.54704
1734	2.24253	1.14007
1735	2.61431	1.17953
1736	2.51718	1.18774
1737	2.96855	1.48728
1738	2.57477	1.65581
1739	3.7867	1.08862
1740	2.85034	1.51551
1741	2.01896	1.13775
1742	4.40576	1.44955
1743	2.30999	1.13517
1744	2.4943	1.12847
1745	3.3517	1.64042
1746	2.76015	1.20687
1747	2.15513	1.27799
1748	3.9484	1.10425
1749	3.14325	1.53239
1750	1.90267	1.14464
1751	2.39122	1.55214
1752	1.73595	1.4115
1753	2.91143	1.25531
1754	2.58534	1.54995
1755	2.55205	1.1541
1756	3.68902	1.23753
1757	3.52643	1.27735
1758	2.36149	1.86649
1759	2.88654	1.31841
1760	2.58672	1.30796
1761	3.24598	1.24263
1762	2.46433	1.14649
1763	3.14219	1.75987
1764	3.43804	1.48593
1765	2.14708	1.12623
1766	1.83085	1.31479
1767	2.68832	1.32956
1768	2.81147	1.14885
1769	2.15995	1.11386
1770	1.36343	1.0821
1771	3.09137	1.36975
1772	2.60782	1.67502
1773	2.403	1.63398
1774	1.6455	1.31786
1775	1.8173	1.16559
1776	2.54189	1.12176
1777	1.86047	1.18557
1778	3.51709	1.1876
1779	3.3775	1.16213
1780	2.49652	1.37594
1781	2.46314	1.21373
1782	2.9097	1.36413
1783	3.4112	1.58832
1784	1.98963	1.33532
1785	2.10185	1.12552
1786	2.61407	1.50249
1787	1.95423	1.37736
1788	2.09536	1.36105
1789	2.91029	1.13826
1790	1.66403	1.16639
1791	2.88992	1.34008
1792	2.42023	1.35878
1793	2.28558	1.30428
1794	2.44942	1.11463
1795	2.0669	1.11219
1796	2.19281	1.17634
1797	3.08384	1.633
1798	2.56565	1.50547
1799	2.41556	1.25893
1800	2.52703	1.17752
1801	1.89529	1.23948
1802	2.04784	1.19195
1803	3.21235	1.30163
1804	1.75014	1.09056
1805	3.10678	1.31158
1806	1.79119	1.3794
1807	3.40111	1.28079
1808	2.81633	1.7858
1809	2.78173	1.07423
1810	2.67592	1.14308
1811	2.04279	1.25818
1812	1.69531	1.18992
1813	1.76348	1.14765
1814	2.78048	1.14877
1815	1.60343	1.31867
1816	2.70966	1.19385
1817	3.6602	1.14011
1818	2.40168	1.18657
1819	2.61333	1.12505
1820	2.00886	1.29043
1821	1.872	1.21129
1822	2.09214	1.28298
1823	1.97341	1.24887
1824	2.1899	1.42055
1825	2.16835	1.23015
1826	1.68072	1.17696
1827	2.27421	1.3405
1828	3.24621	1.26276
1829	2.50234	1.29305
1830	2.68823	1.58677
1831	3.27509	1.39907
1832	2.13935	1.22101
1833	3.06134	1.09776
1834	1.65304	1.11258
1835	2.37694	1.41697
1836	2.07893	1.4475
1837	2.40713	1.35104
1838	2.3822	1.18656
1839	2.56243	1.36903
1840	1.98131	1.06455
1841	4.54408	3.88521
1842	2.84947	1.14228
1843	3.11477	1.235
1844	2.29626	1.10808
1845	3.39636	1.3156
1846	1.95147	1.09609
1847	2.49287	1.24769
1848	2.57656	1.39025
1849	2.98536	1.48755
1850	1.80948	1.28751
1851	1.88203	1.48747
1852	2.21906	1.05739
1853	3.05414	1.2137
1854	2.37627	1.81969
1855	2.0651	1.14043
1856	1.6661	1.24464
1857	2.05289	1.2496
1858	1.90559	1.30952
1859	3.18253	1.49663
1860	2.16765	1.20966
1861	1.40137	1.24232
1862	2.18578	1.16931
1863	3.76821	1.31123
1864	2.77219	1.30791
1865	2.22177	1.2309
1866	2.62518	1.15186
1867	3.39564	1.91974
1868	2.03914	1.08122
1869	2.76486	1.4242
1870	2.79389	1.39357
1871	2.5184	1.32124
1872	2.08129	1.39833
1873	2.65798	1.1721
1874	2.11123	1.12366
1875	2.91802	1.42344
1876	2.86112	1.04497
1877	2.98571	1.36373
1878	1.93731	1.08954
1879	3.01951	1.29736
1880	1.98063	1.32047
1881	2.51247	1.53799
1882	2.76967	1.19753
1883	1.79327	1.4313
1884	1.87372	1.24394
1885	2.98287	1.46778
1886	2.48444	1.19917
1887	1.8029	1.30834
1888	2.26673	1.50792
1889	2.23162	1.216
1890	1.7924	1.4351
1891	2.27301	1.2259
1892	1.86086	1.21108
1893	2.41076	1.26575
1894	2.23868	1.48058
1895	1.74854	1.16869
1896	1.99352	1.27396
1897	1.73832	1.00935
1898	2.50858	1.26629
1899	2.51579	1.24575
1900	2.78078	1.50995
1901	2.79114	1.43453
1902	2.78709	1.34327
1903	2.4551	1.18641
1904	2.69147	1.26614
1905	2.14897	1.42264
1906	1.90636	1.53338
1907	2.39363	1.20445
1908	2.73132	1.53503
1909	2.71365	1.99676
1910	2.17606	1.12811
1911	1.86157	1.34494
1912	1.86623	1.00401
1913	1.94018	1.22921
1914	1.84728	1.1566
1915	2.45588	1.3256
1916	2.45652	1.69721
1917	2.08352	1.15948
1918	4.35272	1.1157
1919	2.56281	1.14269
1920	1.86542	1.28609
1921	3.31005	1.30784
1922	2.11548	1.20474
1923	3.03628	1.17814
1924	1.88301	1.032
1925	2.66831	1.18622
1926	1.60872	1.40969
1927	2.09931	1.31871
1928	2.26933	1.21311
1929	1.90024	1.18251
1930	2.31484	1.56136
1931	2.76009	1.0778
1932	2.35299	1.41677
1933	2.07218	1.02185
1934	2.16288	1.14343
1935	2.71916	1.64182
1936	2.1139	1.85599
1937	1.47913	1.36517
1938	2.63201	1.34257
1939	2.47349	1.67262
1940	3.14022	1.11111
1941	2.08065	1.15982
1942	2.69198	2.14187
1943	2.53768	1.20056
1944	2.21522	1.20489
1945	2.22789	1.2968
1946	2.69918	1.35466
1947	1.60211	1.44788
1948	2.25561	1.25185
1949	3.07667	1.44422
1950	2.98041	1.12192
1951	2.09067	1.10174
1952	2.24373	1.17955
1953	1.85045	1.19083
1954	2.74822	1.19773
1955	2.41526	1.08353
1956	4.13685	1.62339
1957	2.92035	1.05873
1958	2.88476	1.17945
1959	3.3403	1.23759
1960	2.47113	1.41302
1961	3.03966	1.55602
1962	3.69707	1.21705
1963	1.76848	1.13292
1964	1.85442	1.7785
1965	2.08923	1.16686
1966	2.31081	1.39062
1967	2.06369	1.31139
1968	2.1792	1.46089
1969	3.22082	1.56716
1970	2.18586	1.22038
1971	2.37687	1.14723
1972	2.42264	1.28186
1973	3.2571	1.54248
1974	2.14359	1.34308
1975	3.29425	1.40065
1976	2.10298	1.18275
1977	4.11629	1.30409
1978	2.47409	1.363
1979	2.04488	1.10692
1980	2.73408	1.63818
1981	2.38151	1.56357
1982	2.94879	1.19364
1983	2.88465	1.10314
1984	1.92228	1.05369
1985	2.29324	1.36084
1986	3.4812	1.30386
1987	2.74222	1.20547
1988	3.10624	1.10929
1989	2.5332	1.45126
1990	2.38778	1.4446
1991	1.87931	1.32822
1992	2.54327	1.4464
1993	2.29269	1.25085
1994	2.17072	1.57582
1995	1.49639	1.1223
1996	2.64946	1.24381
1997	2.47222	1.08851
1998	2.01838	1.10694
1999	3.65382	1.45947
[truncated: 805 more rows]

## Sheet: F-1768
Label	Ratio X/Z	Ratio Y/Z									Statistical: ratio X/Z	Statistical: ratio Y/Z
1	1.70275	1.18085								ave.	1.89056	1.26492
2	1.52711	1.28854								min	1.09721	1.00444
3	1.79912	1.3056								q1	1.59818	1.14341
4	2.0118	1.32859								median	1.81634	1.23481
5	2.74907	1.18926								q3	2.07953	1.34814
6	1.86121	1.21105								max	4.5997	2.42159
7	1.8407	1.12867								sd	0.42668	0.167671
8	2.59013	1.32846
9	2.25674	1.44748
10	2.6584	1.33636
11	1.9984	1.11644
12	1.66345	1.29041
13	1.72215	1.21198
14	2.62956	1.3839
15	1.69135	1.03085
16	2.11207	1.35931
17	1.72359	1.41166
18	2.1135	1.13803
19	1.52396	1.08975
20	1.96183	1.05268
21	1.58734	1.33713
22	2.03405	1.40977
23	1.98323	1.26252
24	1.88216	1.34175
25	1.43222	1.21306
26	1.77479	1.32996
27	1.96887	1.21498
28	1.96696	1.29811
29	1.57473	1.10947
30	1.70386	1.01167
31	1.82267	1.54086
32	2.68175	1.44325
33	2.44003	1.29973
34	1.77124	1.75821
35	1.63713	1.1093
36	1.8817	1.21603
37	1.91561	1.50286
38	1.75611	1.11532
39	2.32314	1.12251
40	1.84129	1.35421
41	2.02517	1.1325
42	1.29072	1.14835
43	1.92079	1.20933
44	1.89096	1.33695
45	1.74699	1.22343
46	2.16108	1.28554
47	1.69295	1.16211
48	2.65643	1.25687
49	1.8298	1.11897
50	1.38224	1.19284
51	1.63144	1.07703
52	1.45568	1.15898
53	1.20224	1.05472
54	1.62974	1.08205
55	1.49946	1.22071
56	1.53117	1.11109
57	1.31292	1.01608
58	2.09586	1.36709
59	1.57379	1.02092
60	1.5601	1.23087
61	1.65965	1.17862
62	1.6746	1.18394
63	1.37129	1.01239
64	1.85831	1.63851
65	1.68529	1.37531
66	2.1527	1.23295
67	1.52631	1.24708
68	1.73961	1.14087
69	2.7117	1.18197
70	2.54374	1.46641
71	1.71911	1.25584
72	2.63731	1.04034
73	1.80958	1.21222
74	1.45722	1.20979
75	1.63427	1.27947
76	1.52147	1.24277
77	2.08723	1.32414
78	1.98643	1.29901
79	2.36172	1.43892
80	2.34532	1.39894
81	1.76828	1.02517
82	1.71926	1.16455
83	2.16102	1.26969
84	1.74256	1.04784
85	1.87625	1.51109
86	2.16432	1.51625
87	1.91113	1.7205
88	2.22058	1.21761
89	1.38921	1.22314
90	1.63736	1.13448
91	2.19868	1.09899
92	2.16727	1.27867
93	2.40588	1.26384
94	2.22273	1.46371
95	2.00485	1.09496
96	3.32898	1.35529
97	2.5052	1.31702
98	1.62214	1.26143
99	1.68901	1.37419
100	1.32385	1.05589
101	1.93398	1.17932
102	2.38735	1.334
103	2.31389	1.10643
104	2.12372	1.21619
105	2.26445	1.14885
106	1.66506	1.05603
107	2.03498	1.67918
108	2.17549	1.47145
109	1.28406	1.11445
110	2.19342	1.1255
111	2.06405	1.04121
112	1.88877	1.25624
113	1.56838	1.1896
114	1.82207	1.39199
115	3.17349	1.31355
116	1.81429	1.1973
117	2.42284	1.07105
118	1.96636	1.34128
119	1.9027	1.22421
120	1.63917	1.2361
121	1.96032	1.36224
122	1.48517	1.26679
123	1.5738	1.33601
124	1.95586	1.07813
125	2.13532	1.04219
126	3.0755	1.21499
127	1.66137	1.24665
128	1.27267	1.12494
129	1.66444	1.04007
130	1.85842	1.2862
131	1.74156	1.09539
132	1.8942	1.27291
133	1.74246	1.16839
134	1.93162	1.43952
135	1.7718	1.05661
136	2.45604	1.20073
137	2.01126	1.39369
138	1.83202	1.20648
139	2.6747	1.2184
140	2.21645	1.09619
141	1.99404	1.28291
142	1.90852	1.07023
143	1.6136	1.03575
144	2.48091	1.40764
145	1.73324	1.36072
146	1.92569	1.21525
147	2.26746	1.13409
148	1.63942	1.20612
149	1.45802	1.36082
150	1.80715	1.27407
151	2.00405	1.41271
152	1.92504	1.46346
153	1.85554	1.15629
154	1.42524	1.23972
155	1.80795	1.10511
156	2.48175	1.38049
157	2.68254	1.16085
158	1.63968	1.37071
159	2.29488	1.04741
160	1.57131	1.28817
161	2.16953	1.80899
162	2.30801	1.26746
163	2.22892	1.22082
164	1.29454	1.1909
165	1.63133	1.2626
166	1.79348	1.14832
167	3.46537	1.06977
168	3.31817	1.25667
169	1.74637	1.01702
170	1.61781	1.1305
171	2.75972	1.46425
172	1.94159	1.29309
173	2.25825	1.37481
174	2.88685	1.32866
175	1.76462	1.10437
176	2.49808	1.29745
177	1.49741	1.05051
178	2.02753	1.23481
179	1.86731	1.3114
180	3.20861	1.8655
181	1.61142	1.11581
182	1.57776	1.33561
183	1.60953	1.40256
184	1.70341	1.21685
185	2.1638	1.4388
186	1.49035	1.40739
187	1.99622	1.29379
188	2.38072	1.47985
189	1.93425	1.30249
190	2.40275	1.50236
191	1.41203	1.03886
192	1.8416	1.0542
193	1.31261	1.19521
194	1.78493	1.15169
195	3.04234	1.71475
196	2.32757	1.18427
197	2.06298	1.194
198	1.50555	1.20727
199	2.02567	1.23979
200	2.10191	1.20266
201	2.59143	1.64916
202	2.63579	1.29505
203	2.45269	1.19182
204	1.85935	1.29164
205	1.81323	1.38053
206	1.81119	1.22719
207	1.70669	1.14716
208	1.7357	1.47127
209	2.2049	1.17485
210	1.46838	1.22421
211	1.64857	1.42099
212	1.65499	1.10772
213	1.56083	1.17709
214	1.52207	1.10615
215	1.45209	1.2478
216	1.72918	1.04352
217	1.80467	1.45744
218	1.83658	1.15614
219	1.74163	1.29836
220	1.65253	1.08061
221	2.48337	1.40205
222	2.24608	1.12326
223	1.80415	1.23631
224	1.83737	1.16333
225	1.85113	1.36639
226	1.88386	1.32043
227	1.36423	1.25026
228	1.76637	1.24574
229	2.01465	1.07668
230	1.28903	1.08824
231	1.54618	1.15233
232	1.58941	1.26934
233	1.64427	1.35387
234	1.47715	1.19973
235	1.93933	1.12392
236	1.57781	1.13442
237	2.21761	1.21368
238	2.1262	1.22693
239	1.90185	1.13748
240	1.70517	1.43076
241	1.88377	1.10114
242	2.13902	1.14806
243	2.80389	1.17699
244	2.21054	1.62262
245	2.30835	1.1548
246	2.37874	1.28504
247	1.79965	1.24367
248	1.92377	1.53075
249	1.53265	1.31541
250	2.60474	1.4048
251	1.80876	1.05624
252	1.53983	1.26162
253	2.28362	1.76466
254	4.22071	1.28503
255	2.02178	1.46016
256	2.37539	1.38574
257	1.70585	1.15432
258	1.57198	1.20351
259	2.28162	1.36117
260	1.58862	1.24567
261	1.85518	1.21902
262	1.663	1.13755
263	1.44957	1.09739
264	1.53151	1.08083
265	1.59121	1.15908
266	1.9905	1.41253
267	2.03706	1.3292
268	2.66043	1.24844
269	1.43352	1.3762
270	1.87687	1.2497
271	1.70428	1.17223
272	1.63644	1.19906
273	1.94181	1.14341
274	1.50764	1.20608
275	1.75862	1.31205
276	2.08204	1.3545
277	1.97402	1.17495
278	2.67338	1.72893
279	2.17249	1.29193
280	2.13829	1.13294
281	1.5518	1.33922
282	3.69997	1.68535
283	1.74336	1.65322
284	1.77808	1.0942
285	2.86077	1.43265
286	2.16501	1.54382
287	1.63096	1.38835
288	4.16876	1.20073
289	1.36265	1.20006
290	1.70482	1.07891
291	4.56045	1.50195
292	2.0695	1.47943
293	2.00053	1.18014
294	1.67977	1.1749
295	1.70185	1.26585
296	1.87411	1.37763
297	1.52458	1.25496
298	1.59287	1.01179
299	1.74472	1.05311
300	2.51572	1.67466
301	1.81906	1.47799
302	1.59382	1.15187
303	1.48992	1.16424
304	1.95538	1.09182
305	1.24648	1.10309
306	1.44998	1.25048
307	2.0307	1.26205
308	2.50771	1.80557
309	1.93687	1.4103
310	3.28264	1.4769
311	1.73014	1.19019
312	2.82821	1.37082
313	1.63307	1.1411
314	1.91346	1.15026
315	1.73648	1.11003
316	1.84638	1.16334
317	1.6604	1.20303
318	1.98553	1.19632
319	1.6206	1.02911
320	2.0269	1.28789
321	1.70622	1.32723
322	1.68392	1.28177
323	2.00386	1.38743
324	1.92386	1.15528
325	2.02046	1.24824
326	1.92805	1.16599
327	1.93493	1.34285
328	2.01731	1.16167
329	2.36085	1.25028
330	1.78173	1.44901
331	3.21946	1.15071
332	2.55611	1.44061
333	1.94794	1.37024
334	1.66223	1.16285
335	1.83833	1.22622
336	1.70481	1.04149
337	1.90765	1.16672
338	1.80693	1.3236
339	2.00114	1.24384
340	1.87013	1.39652
341	1.68282	1.22423
342	1.8584	1.28561
343	1.7558	1.39799
344	2.23735	1.0456
345	2.33297	1.26238
346	1.69994	1.36325
347	2.29769	1.32005
348	1.28813	1.17538
349	1.53275	1.26463
350	2.48668	1.48536
351	2.26476	1.13621
352	1.62365	1.21064
353	1.65214	1.07897
354	1.67808	1.28873
355	1.2649	1.1312
356	2.64357	1.33528
357	1.95208	1.27318
358	1.48454	1.20837
359	1.78396	1.20445
360	1.77078	1.14234
361	1.94395	1.48314
362	1.49948	1.18669
363	1.77624	1.1489
364	1.56127	1.23835
365	2.57928	1.28611
366	2.24448	1.36244
367	1.56306	1.25589
368	1.59207	1.4056
369	2.71249	1.25925
370	1.99109	1.03349
371	2.27996	1.26689
372	1.77872	1.13387
373	2.32677	1.12424
374	1.35294	1.24653
375	1.39166	1.05295
376	1.56082	1.30453
377	1.59437	1.30409
378	1.69442	1.17272
379	1.83939	1.43706
380	1.56667	1.22689
381	1.79363	1.08146
382	2.1549	1.19899
383	2.49194	1.14957
384	2.12821	1.24608
385	1.60323	1.10136
386	1.31188	1.18363
387	2.91809	1.36777
388	1.65249	1.18473
389	1.98951	1.31719
390	1.59877	1.06926
391	1.90481	1.28531
392	1.70085	1.16422
393	1.91041	1.06753
394	1.55153	1.0884
395	2.74871	1.16865
396	1.7466	1.12229
397	1.72029	1.08205
398	1.48063	1.36201
399	1.39158	1.29591
400	2.34335	1.17156
401	1.42618	1.07898
402	1.92176	1.15616
403	1.65533	1.34732
404	1.77386	1.0913
405	1.59428	1.08584
406	1.72029	1.15916
407	1.37269	1.05564
408	1.72788	1.25829
409	1.82105	1.31401
410	2.04681	1.20866
411	2.55048	1.31903
412	2.06968	1.38024
413	1.40998	1.20929
414	1.95719	1.1327
415	2.12548	1.27898
416	2.1302	1.42122
417	1.79367	1.17667
418	1.37963	1.07662
419	2.23317	1.09729
420	1.81373	1.38485
421	1.59951	1.25938
422	1.51223	1.07206
423	2.0274	1.20116
424	1.93882	1.18407
425	1.8837	1.22649
426	2.09298	1.34457
427	2.00576	1.29101
428	1.27504	1.03489
429	2.25351	1.39616
430	2.78302	1.54296
431	1.53699	1.3436
432	1.9108	1.19029
433	1.69191	1.16507
434	2.43908	1.27911
435	1.73093	1.30792
436	2.35283	1.03961
437	2.29261	1.31478
438	2.25593	1.29953
439	1.2358	1.15887
440	1.7391	1.60228
441	2.52967	1.14311
442	1.51134	1.20439
443	1.64322	1.31791
444	1.75884	1.1259
445	1.5384	1.211
446	2.13093	1.58542
447	1.61155	1.32279
448	1.45657	1.19566
449	1.8959	1.15134
450	1.61348	1.06553
451	2.13895	1.11631
452	1.23207	1.11134
453	1.49696	1.29574
454	1.74275	1.41414
455	1.52538	1.2141
456	1.71875	1.10992
457	1.74696	1.2665
458	1.30249	1.12629
459	1.8455	1.08288
460	1.64996	1.17998
461	1.61419	1.18622
462	1.68717	1.45423
463	1.63937	1.2338
464	1.32089	1.1796
465	1.57427	1.10155
466	1.60786	1.09756
467	1.76263	1.48659
468	1.75247	1.04051
469	1.66283	1.22048
470	2.49233	1.31005
471	2.49037	1.24321
472	2.89314	1.42726
473	1.23243	1.09684
474	1.70859	1.09818
475	2.3646	1.22726
476	2.24251	1.45966
477	2.20075	1.25496
478	1.95263	1.55787
479	1.8642	1.32866
480	1.62849	1.15224
481	2.08221	1.40928
482	2.07111	1.42425
483	1.64869	1.28507
484	1.33179	1.07328
485	1.89111	1.21471
486	2.15886	1.55482
487	1.91871	1.34453
488	1.41105	1.15108
489	2.15677	1.17369
490	1.9489	1.19984
491	1.52096	1.09387
492	1.85703	1.07044
493	1.88595	1.06054
494	1.67705	1.21598
495	2.61475	1.39886
496	1.75518	1.06376
497	1.51444	1.23863
498	1.69898	1.18338
499	1.32985	1.30561
500	1.404	1.18754
501	2.21157	1.04126
502	2.02922	1.46114
503	1.68514	1.18858
504	2.03238	1.36222
505	2.5319	1.13325
506	1.57974	1.11784
507	1.82911	1.30922
508	1.66436	1.10264
509	2.17155	1.12975
510	1.78446	1.30867
511	1.39906	1.11329
512	1.4825	1.1189
513	2.08077	1.24319
514	2.12592	1.22861
515	2.67694	1.07969
516	1.8664	1.33601
517	1.92422	1.29617
518	1.85379	1.19036
519	1.38325	1.1681
520	2.06784	1.40066
521	2.10674	1.06034
522	3.09792	1.3179
523	2.36931	1.10958
524	2.04162	1.48003
525	1.50021	1.03077
526	2.40796	1.23231
527	2.08161	1.2703
528	2.87452	1.27897
529	1.38665	1.07566
530	1.36559	1.13375
531	1.7412	1.06827
532	1.94324	1.25317
533	2.82038	1.25258
534	2.04529	1.14363
535	1.7881	1.20525
536	2.13937	1.21282
537	1.85566	1.40877
538	1.85321	1.61345
539	1.47894	1.04094
540	2.58282	1.30167
541	2.03786	1.34855
542	1.60728	1.0967
543	1.65422	1.24426
544	1.85055	1.26546
545	1.49727	1.08612
546	1.87043	1.45388
547	1.89236	1.09217
548	1.61428	1.21485
549	2.31523	1.50068
550	1.8621	1.4325
551	2.27276	1.61965
552	1.29044	1.06507
553	2.28381	1.64628
554	2.06067	1.20336
555	2.03256	1.4451
556	1.79683	1.03224
557	2.19833	1.45961
558	1.91262	1.32519
559	1.91614	1.29264
560	1.92431	1.25204
561	1.46234	1.14285
562	2.43193	1.02743
563	2.39255	1.11626
564	1.92657	1.19311
565	1.24946	1.20389
566	1.41459	1.16655
567	1.56965	1.05619
568	2.19078	1.21517
569	1.67156	1.2727
570	1.94422	1.28383
571	1.41436	1.16036
572	1.75828	1.13103
573	1.91682	1.32723
574	1.63123	1.10955
575	1.70933	1.12629
576	2.45257	1.57772
577	1.95027	1.16892
578	1.38204	1.26439
579	1.3185	1.2092
580	2.34397	1.03882
581	1.7466	1.31012
582	1.44121	1.0258
583	1.33319	1.10367
584	1.69986	1.44474
585	2.1267	1.21188
586	1.56412	1.29058
587	1.4756	1.14343
588	1.81738	1.27577
589	1.99518	1.63077
590	1.09721	1.04543
591	1.50716	1.31813
592	2.32207	1.06158
593	1.29541	1.08793
594	1.45515	1.11016
595	1.48047	1.17277
596	1.67495	1.05123
597	2.13177	1.16915
598	2.74427	1.17821
599	1.33992	1.08202
600	1.4683	1.24556
601	1.73061	1.15682
602	2.05873	1.08953
603	2.0333	1.1137
604	1.697	1.18881
605	1.58432	1.19729
606	1.69212	1.14296
607	1.7904	1.13808
608	1.86445	1.29612
609	2.12056	1.50178
610	3.04689	1.08279
611	1.92339	1.29682
612	1.78881	1.22981
613	1.88632	1.40289
614	3.06841	1.44879
615	1.71791	1.08821
616	1.85857	1.18246
617	1.68823	1.42314
618	1.78484	1.15063
619	1.97507	1.15616
620	2.02641	1.5713
621	1.65184	1.04913
622	4.3285	1.13638
623	1.69313	1.18491
624	2.07133	1.32642
625	1.69898	1.35983
626	1.60544	1.37453
627	2.14623	1.13474
628	1.57123	1.22254
629	1.70086	1.47814
630	2.26799	1.48433
631	2.12096	1.23236
632	2.10334	1.15605
633	2.02019	1.16981
634	2.43737	1.07666
635	2.04406	1.24227
636	1.49996	1.16506
637	1.5531	1.26807
638	1.87735	1.38149
639	1.66794	1.62787
640	2.38785	1.17174
641	1.85218	1.12391
642	2.6596	1.21372
643	1.69232	1.47839
644	1.75169	1.10778
645	1.48531	1.14276
646	2.27886	1.36225
647	2.32662	1.34776
648	2.31322	1.31351
649	1.8163	1.4409
650	1.39132	1.13622
651	2.05042	1.38469
652	1.90653	1.38396
653	1.58321	1.24337
654	2.56622	1.26117
655	2.08895	1.41579
656	1.56081	1.19614
657	1.71338	1.4745
658	1.8393	1.13768
659	2.35141	1.17399
660	1.55762	1.15271
661	1.81672	1.47888
662	2.09564	1.17014
663	1.68191	1.2551
664	2.77131	1.53376
665	2.08486	1.37113
666	1.92947	1.18964
667	1.83082	1.33083
668	2.0749	1.54579
669	2.95599	1.41508
670	1.7938	1.22155
671	1.66998	1.34087
672	1.59695	1.25159
673	1.67709	1.18797
674	2.50941	1.44624
675	1.94576	1.24301
676	1.83349	1.14827
677	2.01089	1.41765
678	1.99311	1.2436
679	1.94546	1.25779
680	1.9447	1.11557
681	1.9338	1.1517
682	1.53219	1.16988
683	2.01633	1.27248
684	1.70088	1.29175
685	2.45098	1.36144
686	1.6408	1.16891
687	2.6722	1.27632
688	1.55099	1.4539
689	1.71183	1.15248
690	1.3562	1.12828
691	1.6324	1.26089
692	1.82919	1.32777
693	2.07543	1.46297
694	1.81688	1.18452
695	1.27678	1.20789
696	1.7249	1.20455
697	1.76867	1.44037
698	1.64413	1.28419
699	1.67362	1.1524
700	1.71696	1.2035
701	1.70357	1.47119
702	2.69511	1.2588
703	1.87228	1.20766
704	1.85619	1.56451
705	2.12433	1.17768
706	1.47189	1.15158
707	1.39475	1.14078
708	2.0394	1.05821
709	1.55405	1.1254
710	1.67241	1.12683
711	1.7724	1.26653
712	1.86507	1.44418
713	2.13704	1.1192
714	2.19465	1.16889
715	3.0241	1.57968
716	2.45749	1.15494
717	2.07953	1.27749
718	1.58772	1.15419
719	2.4147	1.15436
720	2.89094	1.57265
721	2.56771	1.10948
722	2.28569	1.30091
723	1.934	1.17939
724	1.89918	1.22178
725	1.26449	1.104
726	1.90415	1.29403
727	2.36751	1.31968
728	1.98995	1.1694
729	2.4009	1.29983
730	1.72688	1.56106
731	3.5704	1.94067
732	1.37236	1.20231
733	1.7986	1.04932
734	2.05523	1.20729
735	1.92537	1.34814
736	2.14346	1.13639
737	2.02663	1.27406
738	1.70559	1.46118
739	1.42142	1.18394
740	1.42047	1.35406
741	2.05762	1.66234
742	2.02377	1.19308
743	1.89582	1.22924
744	1.82291	1.08205
745	1.57998	1.20933
746	1.32347	1.12589
747	1.85838	1.21827
748	1.69298	1.04771
749	1.53048	1.1376
750	2.33658	1.27587
751	2.98224	1.35966
752	2.1394	1.28919
753	1.58104	1.31716
754	1.6086	1.20201
755	1.79443	1.15583
756	2.2521	1.19544
757	1.96468	1.24072
758	1.44453	1.24003
759	2.76242	1.3944
760	1.79197	1.35297
761	2.17867	1.11093
762	1.21269	1.0916
763	2.41591	1.28954
764	1.62365	1.15777
765	1.46869	1.17481
766	2.42629	1.47354
767	1.50102	1.19326
768	1.65895	1.26535
769	1.78156	1.14137
770	1.64816	1.41818
771	1.47859	1.23612
772	1.57069	1.2714
773	1.31597	1.14034
774	1.244	1.08889
775	2.01978	1.1251
776	1.49089	1.38474
777	2.63327	1.06344
778	1.7377	1.16203
779	1.45033	1.15846
780	1.81599	1.33684
781	1.4831	1.16528
782	1.86033	1.11097
783	1.72102	1.03492
784	1.35374	1.10548
785	2.19935	1.3304
786	1.4614	1.35196
787	1.83183	1.3868
788	1.53544	1.24729
789	1.78796	1.13838
790	1.25117	1.22654
791	1.72991	1.14887
792	1.61846	1.1233
793	1.66667	1.16335
794	2.07528	1.39404
795	2.99607	1.39395
796	2.12925	1.54234
797	1.75561	1.1228
798	1.73689	1.49238
799	1.7012	1.10413
800	1.76438	1.21392
801	2.13692	1.0742
802	2.77457	1.30466
803	1.8221	1.13508
804	1.33937	1.06092
805	1.33863	1.13832
806	1.5775	1.24915
807	1.97277	1.16257
808	1.57847	1.18864
809	1.28266	1.25085
810	1.47142	1.16341
811	2.77599	1.08724
812	1.65873	1.2118
813	1.26556	1.11671
814	2.07335	1.20689
815	1.93912	1.11002
816	1.38766	1.33936
817	1.57203	1.3233
818	2.38791	1.3328
819	2.2105	1.33846
820	1.63788	1.19238
821	1.50179	1.14552
822	1.52243	1.08273
823	1.49591	1.15655
824	1.97085	1.44159
825	1.35748	1.14658
826	1.37203	1.13641
827	1.9414	1.24552
828	2.0104	1.31559
829	2.16389	1.16141
830	1.61998	1.30658
831	1.70337	1.24766
832	1.97347	1.04873
833	1.39148	1.19481
834	1.46416	1.22182
835	2.66518	1.22293
836	1.37777	1.03513
837	1.44646	1.2963
838	1.84319	1.27138
839	3.14697	1.56324
840	1.60918	1.32776
841	2.64025	1.29097
842	1.78245	1.26049
843	2.46143	1.35916
844	1.91729	1.30845
845	1.49318	1.20247
846	1.75727	1.45564
847	1.93278	1.15134
848	2.18952	1.20651
849	2.08842	1.33177
850	2.27979	1.2243
851	1.7985	1.14148
852	1.99551	1.07953
853	1.95225	1.19452
854	2.04379	1.75018
855	2.11145	1.45686
856	2.46759	1.23171
857	1.48928	1.14267
858	1.38135	1.15899
859	1.44534	1.08979
860	1.54667	1.209
861	1.29646	1.02627
862	1.53314	1.36778
863	1.53595	1.15837
864	1.95284	1.09928
865	1.71232	1.06263
866	1.742	1.17446
867	1.56572	1.2149
868	2.1492	1.11501
869	2.18703	1.18885
870	2.15762	1.17975
871	2.44528	1.31922
872	1.4946	1.20621
873	2.14406	1.29209
874	1.40032	1.09665
875	1.64686	1.10327
876	1.55483	1.23377
877	1.5092	1.317
878	1.66649	1.22311
879	1.93329	1.37604
880	2.2967	1.32082
881	1.7325	1.2588
882	1.80385	1.30839
883	1.73201	1.13078
884	2.18857	1.33433
885	1.37818	1.29963
886	1.40986	1.13745
887	1.79733	1.28712
888	1.77886	1.20136
889	1.52106	1.16826
890	1.58457	1.20613
891	1.30424	1.07463
892	1.76482	1.17582
893	2.30162	1.53844
894	1.64279	1.43647
895	2.20205	1.46718
896	1.90882	1.26941
897	1.88714	1.48773
898	2.52337	1.29494
899	1.82352	1.74398
900	1.87101	1.13426
901	1.95428	1.69679
902	1.62302	1.54021
903	1.54381	1.20623
904	1.79447	1.64927
905	1.72068	1.15754
906	1.40674	1.07725
907	1.40486	1.34562
908	2.13756	1.57792
909	2.03647	1.40106
910	1.89707	1.58447
911	1.45347	1.3577
912	1.64586	1.16714
913	1.35022	1.08538
914	2.17821	1.42302
915	2.84647	1.04859
916	1.86718	1.21846
917	1.49122	1.18514
918	2.26895	1.45536
919	1.44415	1.13359
920	1.41467	1.08371
921	1.98438	1.04185
922	2.33479	1.13671
923	1.87272	1.2402
924	1.32766	1.1208
925	1.86937	1.26448
926	2.13012	1.31577
927	2.09879	1.08581
928	1.92276	1.19798
929	1.4533	1.27797
930	1.59407	1.21397
931	1.72937	1.65137
932	1.70311	1.21572
933	1.39636	1.27356
934	2.05659	1.33328
935	2.04889	1.37851
936	2.45993	1.06316
937	1.62028	1.27141
938	1.6224	1.09231
939	2.17188	1.15897
940	2.16621	1.15024
941	1.20164	1.09092
942	1.49994	1.33981
943	2.0074	1.41621
944	1.7641	1.18477
945	2.64797	1.27595
946	2.23569	1.41811
947	1.83947	1.27446
948	1.72556	1.25425
949	2.96278	1.24445
950	1.29524	1.06197
951	1.59203	1.24859
952	1.51925	1.16118
953	1.703	1.12208
954	1.50266	1.35713
955	1.704	1.12534
956	1.96389	1.12896
957	1.7548	1.16267
958	1.99368	1.83339
959	1.89242	1.24189
960	1.37587	1.08792
961	1.66905	1.03826
962	1.7484	1.41422
963	1.67202	1.17949
964	1.89704	1.40631
965	1.37127	1.1179
966	1.88696	1.22967
967	1.5231	1.23292
968	1.67366	1.12428
969	1.95804	1.05355
970	1.67927	1.43232
971	2.02093	1.12044
972	1.70597	1.15975
973	1.80338	1.13161
974	1.42491	1.27393
975	1.32872	1.15758
976	3.16956	1.18407
977	1.76743	1.27651
978	1.60008	1.34728
979	2.2736	1.46254
980	1.68559	1.37102
981	2.02441	1.41438
982	1.30158	1.13782
983	1.89324	1.06877
984	1.6596	1.22286
985	1.67177	1.23019
986	1.70046	1.3178
987	1.63133	1.29214
988	1.99363	1.36325
989	1.3766	1.27504
990	1.84122	1.46295
991	2.33094	1.41787
992	1.90236	1.23131
993	1.71764	1.54811
994	2.00925	1.45989
995	1.56731	1.07673
996	2	1.22122
997	2.41268	1.49747
998	1.31102	1.11734
999	1.50188	1.10096
1000	2.68103	1.52132
1001	1.80384	1.55642
1002	1.92433	1.13268
1003	2.01393	1.87802
1004	1.62087	1.35726
1005	1.54227	1.04604
1006	2.46042	1.32209
1007	2.02435	1.37579
1008	1.64064	1.27088
1009	2.16346	1.33007
1010	2.03313	1.31968
1011	2.01102	1.53875
1012	1.83748	1.45511
1013	1.99204	1.1739
1014	1.77636	1.36266
1015	1.57263	1.51956
1016	1.49718	1.28119
1017	1.70689	1.44973
1018	1.51213	1.33595
1019	1.91567	1.47442
1020	1.52017	1.19282
1021	1.87027	1.21372
1022	1.70304	1.17065
1023	2.13195	1.29536
1024	2.51324	1.25858
1025	1.38677	1.14298
1026	1.69707	1.40521
1027	2.14771	1.61255
1028	1.89482	1.12715
1029	2.26291	1.27339
1030	1.9591	1.12534
1031	2.62696	1.30668
1032	1.73677	1.41943
1033	1.69997	1.27935
1034	2.41148	1.29457
1035	1.732	1.20816
1036	1.77994	1.07146
1037	1.73922	1.37048
1038	1.36979	1.14363
1039	1.94472	1.33434
1040	1.68341	1.17185
1041	1.94119	1.34911
1042	1.39428	1.22852
1043	1.58547	1.08369
1044	1.54183	1.04077
1045	1.6891	1.55062
1046	1.73257	1.25283
1047	1.54892	1.35173
1048	1.34389	1.11716
1049	2.02724	1.03379
1050	1.6559	1.08884
1051	1.58032	1.12792
1052	2.02301	1.13012
1053	1.87341	1.14445
1054	1.62795	1.1785
1055	2.0484	1.22167
1056	1.73049	1.17574
1057	2.28272	1.3762
1058	2.64351	1.10183
1059	1.49021	1.07281
1060	1.77246	1.39733
1061	1.80078	1.41609
1062	1.91598	1.39309
1063	1.63945	1.13627
1064	2.13562	1.54817
1065	2.07279	1.56626
1066	1.48376	1.06251
1067	2.08754	1.29046
1068	1.72491	1.3098
1069	1.54111	1.4482
1070	1.67117	1.09462
1071	1.46826	1.28151
1072	1.81949	1.09664
1073	1.87687	1.13865
1074	3.08927	1.2202
1075	1.61801	1.15684
1076	1.73405	1.15673
1077	1.29061	1.08805
1078	1.63821	1.23178
1079	2.03836	1.23591
1080	1.76465	1.07975
1081	2.07223	1.19765
1082	2.03108	1.19026
1083	1.71296	1.09852
1084	1.72146	1.51974
1085	1.74884	1.1471
1086	2.36452	1.08127
1087	1.65532	1.426
1088	1.78422	1.13168
1089	2.67612	1.18256
1090	1.69142	1.16786
1091	1.98861	1.33031
1092	2.00324	1.23822
1093	2.51916	1.34455
1094	2.21738	1.34355
1095	2.31611	1.20802
1096	1.79984	1.29222
1097	2.13808	1.33908
1098	1.51755	1.05499
1099	1.79484	1.13066
1100	1.81241	1.02672
1101	1.74366	1.13403
1102	1.79215	1.3933
1103	2.17279	1.32022
1104	2.36814	1.2922
1105	1.7253	1.54717
1106	2.74898	1.28622
1107	1.89416	1.30857
1108	1.66676	1.00444
1109	2.42009	1.43677
1110	1.86385	1.19911
1111	1.55128	1.32378
1112	2.06632	1.44542
1113	1.21566	1.0393
1114	2.61005	1.2808
1115	1.62412	1.31493
1116	1.94058	1.33776
1117	2.32536	1.56384
1118	2.1504	1.03256
1119	2.63645	1.33501
1120	1.82657	1.18274
1121	1.86861	1.29588
1122	2.02468	1.64053
1123	2.06013	1.29492
1124	1.6492	1.17316
1125	1.645	1.32518
1126	1.43239	1.03866
1127	1.7006	1.20224
1128	1.99274	1.64375
1129	1.61394	1.14326
1130	1.42438	1.13344
1131	2.89084	1.22973
1132	1.92105	1.39179
1133	2.88912	1.25826
1134	1.9125	1.17067
1135	1.54453	1.12714
1136	1.69692	1.48664
1137	1.60399	1.2798
1138	2.23549	1.32389
1139	1.64054	1.10608
1140	2.23197	1.28984
1141	2.33423	1.14691
1142	1.74562	1.1803
1143	1.63577	1.35933
1144	1.89262	1.29285
1145	1.86608	1.11794
1146	1.66421	1.22333
1147	1.72806	1.06251
1148	1.52762	1.38152
1149	1.88894	1.21085
1150	1.53385	1.3352
1151	1.52806	1.20924
1152	1.81681	1.33643
1153	1.52851	1.36712
1154	1.99576	1.21034
1155	1.6168	1.45334
1156	1.65913	1.09304
1157	1.66848	1.23108
1158	2.14774	1.6234
1159	1.48296	1.33317
1160	1.84593	1.4497
1161	1.93952	1.24775
1162	2.09546	1.13696
1163	1.86849	1.3661
1164	1.35528	1.06808
1165	1.53717	1.19894
1166	1.94027	1.19851
1167	1.82977	1.16985
1168	2.32425	1.27289
1169	2.04684	1.21055
1170	1.43603	1.26799
1171	1.51654	1.1841
1172	1.8135	1.11575
1173	1.44755	1.03993
1174	1.80617	1.1187
1175	1.95304	1.48994
1176	1.62912	1.28752
1177	1.76613	1.04192
1178	1.69935	1.29828
1179	2.19196	1.22637
1180	1.63644	1.45642
1181	2.36687	1.42841
1182	2.56478	1.22901
1183	1.54375	1.29402
1184	1.99081	1.28633
1185	1.88285	1.33911
1186	1.76722	1.28756
1187	2.36184	1.17341
1188	1.58989	1.15672
1189	1.84216	1.23472
1190	1.60058	1.27407
1191	1.83909	1.18561
1192	1.71153	1.31511
1193	1.95613	1.31189
1194	1.89017	1.44469
1195	1.85125	1.3688
1196	2.26328	1.44214
1197	2.67748	1.30778
1198	2.11621	1.28473
1199	1.31389	1.08229
1200	1.78019	1.29191
1201	1.7295	1.43597
1202	2.35513	1.19917
1203	1.56512	1.1211
1204	2.43759	1.30215
1205	1.86066	1.38438
1206	1.43042	1.11506
1207	1.79414	1.23742
1208	1.64626	1.36203
1209	1.51102	1.41758
1210	1.51197	1.27024
1211	2.57022	1.16211
1212	1.50274	1.11179
1213	2.17436	1.26918
1214	1.84744	1.39663
1215	1.48456	1.14075
1216	2.05575	1.33173
1217	1.74814	1.12133
1218	1.57029	1.1169
1219	2.03712	1.36316
1220	1.65694	1.31742
1221	1.82372	1.35866
1222	2.65293	1.6541
1223	1.60584	1.22728
1224	1.7292	1.25018
1225	1.54757	1.37475
1226	1.29335	1.09822
1227	1.52042	1.3355
1228	1.74042	1.37141
1229	2.25938	1.3922
1230	2.75982	1.15019
1231	1.50445	1.25772
1232	1.26904	1.15115
1233	1.60259	1.33805
1234	1.93569	1.28909
1235	1.85896	1.26863
1236	2.57782	1.77948
1237	1.64892	1.27881
1238	2.24566	1.26456
1239	2.14453	1.55385
1240	1.81876	1.28321
1241	1.8996	1.4419
1242	1.6317	1.09769
1243	1.77106	1.21509
1244	1.41696	1.26741
1245	1.88289	1.15647
1246	1.62856	1.29625
1247	1.38719	1.13909
1248	1.55752	1.03489
1249	1.34938	1.14537
1250	2.11436	1.51649
1251	1.49662	1.18407
1252	1.42308	1.07071
1253	2.29268	1.39112
1254	2.20679	1.19774
1255	1.4483	1.08344
1256	3.025	1.34628
1257	1.71721	1.32229
1258	1.73539	1.27078
1259	2.26221	1.22329
1260	2.40342	1.12187
1261	1.80819	1.2435
1262	1.71608	1.14897
1263	2.56598	1.20769
1264	1.88026	1.29041
1265	1.91998	1.39878
1266	1.9895	1.18046
1267	1.79078	1.26635
1268	2.27922	1.5622
1269	2.00758	1.1929
1270	1.31891	1.22447
1271	1.50609	1.05321
1272	2.1524	1.17629
1273	2.1091	1.25152
1274	1.28058	1.08285
1275	1.62455	1.18464
1276	1.8593	1.19569
1277	2.0531	1.15246
1278	2.22566	1.56162
1279	1.65256	1.19156
1280	1.77865	1.20859
1281	1.62096	1.14248
1282	1.9799	1.05905
1283	1.66111	1.29858
1284	2.00193	1.76969
1285	1.93436	1.26938
1286	1.76826	1.17351
1287	1.47221	1.10792
1288	1.51632	1.2099
1289	1.66231	1.38762
1290	1.85867	1.37852
1291	2.22682	1.14242
1292	1.70692	1.38336
1293	3.14321	1.20168
1294	2.29728	1.4469
1295	1.53736	1.11595
1296	1.6142	1.18861
1297	1.43241	1.20253
1298	2.23388	1.38181
1299	1.83731	1.23391
1300	1.45963	1.38007
1301	1.80681	1.30316
1302	2.56017	1.1058
1303	2.16264	1.42875
1304	1.63126	1.37732
1305	1.55752	1.22184
1306	2.13306	1.16764
1307	1.31655	1.01689
1308	1.42194	1.23342
1309	2.31464	1.14041
1310	1.53346	1.07652
1311	1.77991	1.45475
1312	2.10281	1.12213
1313	1.70619	1.33251
1314	2.27621	1.51899
1315	1.33296	1.24083
1316	1.86982	1.30801
1317	1.69332	1.37507
1318	1.6455	1.32636
1319	2.10834	1.43954
1320	1.62067	1.25138
1321	1.97982	1.03019
1322	2.50008	1.39126
1323	1.85331	1.10067
1324	2.32807	1.17423
1325	1.77967	1.13924
1326	1.75545	1.23573
1327	1.87358	1.66947
1328	2.69508	1.20509
1329	1.98612	1.40697
1330	3.44314	1.26731
1331	1.7528	1.29782
1332	2.29225	1.14082
1333	1.80684	1.28578
1334	2.96173	1.32126
1335	1.47395	1.13916
1336	1.61606	1.1156
1337	1.90875	1.1577
1338	1.83551	1.24762
1339	1.54288	1.14133
1340	1.30225	1.08826
1341	2.29935	1.34382
1342	1.94177	1.12767
1343	1.84646	1.09012
1344	1.5135	1.24504
1345	1.89465	1.15171
1346	2.10997	1.27787
1347	1.90128	1.52049
1348	1.9407	1.25245
1349	2.45287	1.18706
1350	1.76248	1.09604
1351	1.92281	1.44979
1352	1.5907	1.27753
1353	1.8479	1.25577
1354	2.0991	1.03011
1355	1.7221	1.21751
1356	1.59854	1.04251
1357	2.62892	1.18206
1358	1.62643	1.10895
1359	1.31682	1.0827
1360	2.1535	1.10744
1361	1.40313	1.10211
1362	1.54139	1.10766
1363	1.88124	1.47758
1364	1.24198	1.02341
1365	1.91183	1.14079
1366	2.23406	1.90658
1367	1.98012	1.15915
1368	1.70228	1.21144
1369	2.07089	1.17322
1370	2.23817	1.22349
1371	1.73281	1.30225
1372	2.02258	1.14411
1373	1.63031	1.33055
1374	2.03028	1.23092
1375	1.86269	1.12811
1376	1.79084	1.17913
1377	2.42162	1.3493
1378	2.6545	1.08569
1379	1.76446	1.41089
1380	1.84025	1.42928
1381	2.06578	1.35074
1382	2.0178	1.21235
1383	1.54515	1.00881
1384	1.58239	1.22742
1385	1.90722	1.30556
1386	2.17193	1.36752
1387	2.70857	1.33737
1388	1.98265	1.11045
1389	2.52985	1.31685
1390	2.36813	1.76427
1391	1.76357	1.31532
1392	1.63773	1.07499
1393	1.7716	1.34156
1394	2.05966	1.54734
1395	1.73471	1.30799
1396	3.28082	1.18512
1397	1.36385	1.07978
1398	1.98052	1.20665
1399	2.40373	1.12789
1400	2.05752	1.27706
1401	1.99382	1.0288
1402	2.27399	1.19675
1403	2.04002	1.32534
1404	1.75004	1.11503
1405	1.72914	1.10139
1406	1.60551	1.45711
1407	1.87834	1.20724
1408	2.44179	1.14604
1409	2.83842	1.10389
1410	2.54021	1.25477
1411	1.62626	1.23541
1412	1.68156	1.31434
1413	1.92441	1.55396
1414	1.34938	1.04597
1415	1.64144	1.36071
1416	2.00334	1.33252
1417	1.8417	1.22379
1418	1.61106	1.20292
1419	1.52238	1.33877
1420	1.50329	1.01103
1421	1.39201	1.21655
1422	2.69555	1.48619
1423	2.7243	1.14281
1424	1.68394	1.09386
1425	1.29482	1.14332
1426	2.05063	1.19775
1427	1.54234	1.20484
1428	1.80141	1.32411
1429	1.47895	1.1874
1430	1.74836	1.44804
1431	1.40501	1.22362
1432	1.58091	1.03205
1433	1.55756	1.11222
1434	2.57909	1.05474
1435	1.86565	1.19405
1436	1.98933	1.43815
1437	1.43282	1.21286
1438	2.36155	1.59221
1439	1.81122	1.24612
1440	1.81792	1.19382
1441	1.34472	1.2052
1442	2.1089	1.10039
1443	1.57028	1.28733
1444	1.83271	1.06302
1445	1.53302	1.07358
1446	1.88454	1.24291
1447	1.53352	1.26469
1448	1.77474	1.09731
1449	1.46988	1.01453
1450	1.96349	1.14911
1451	2.05548	1.19831
1452	2.36272	1.1603
1453	2.19315	1.40862
1454	1.68507	1.23622
1455	2.46528	1.07532
1456	1.668	1.26589
1457	1.4026	1.21068
1458	1.61961	1.22712
1459	2.4255	1.29785
1460	1.43015	1.1447
1461	1.73161	1.55438
1462	1.78871	1.54852
1463	2.24723	1.16496
1464	1.93397	1.05018
1465	1.56892	1.00907
1466	2.5569	1.1984
1467	1.5918	1.32627
1468	1.50844	1.08447
1469	1.55252	1.22303
1470	1.42336	1.24418
1471	2.12354	1.43726
1472	2.04553	1.31793
1473	1.66907	1.15573
1474	1.45729	1.12341
1475	1.61205	1.46733
1476	1.8864	1.08234
1477	1.63719	1.11785
1478	3.18593	1.55706
1479	1.6395	1.06947
1480	1.59122	1.13847
1481	1.9867	1.14014
1482	1.46798	1.40089
1483	2.59985	1.41682
1484	2.05209	1.47832
1485	2.15115	1.10328
1486	2.15982	1.39341
1487	1.83052	1.17595
1488	1.77673	1.13295
1489	1.55153	1.27918
1490	1.85871	1.07887
1491	1.61072	1.38028
1492	1.90632	1.21868
1493	1.69678	1.12694
1494	1.30501	1.08572
1495	1.58979	1.34491
1496	2.00257	1.54395
1497	1.40217	1.21497
1498	2.01438	1.33437
1499	1.63473	1.26708
1500	1.41712	1.04299
1501	1.72176	1.12587
1502	1.68385	1.3056
1503	2.63961	1.38661
1504	2.51139	1.24694
1505	1.75968	1.44562
1506	1.76267	1.26105
1507	1.91317	1.50292
1508	1.82025	1.1677
1509	1.77522	1.16535
1510	2.01452	1.47926
1511	1.88214	1.21873
1512	1.78118	1.2024
1513	1.77206	1.35776
1514	1.93707	1.48813
1515	2.79148	1.24676
1516	1.85029	1.25866
1517	1.6963	1.50069
1518	2.77007	1.29307
1519	2.5299	1.20647
1520	2.01895	1.11219
1521	2.07761	1.15756
1522	1.74872	1.26988
1523	2.05966	1.27193
1524	1.53376	1.13411
1525	2.78885	1.30899
1526	2.15553	1.14587
1527	1.9004	1.22115
1528	1.77621	1.27393
1529	2.05515	1.23294
1530	1.42096	1.10623
1531	1.71908	1.36982
1532	1.52234	1.15802
1533	1.76505	1.16085
1534	1.99698	1.35807
1535	1.83973	1.15498
1536	1.72901	1.40026
1537	1.86926	1.34638
1538	1.77764	1.12722
1539	2.00268	1.21542
1540	1.97495	1.40906
1541	2.36015	1.26416
1542	2.23405	1.13452
1543	2.63253	1.6146
1544	1.69166	1.29284
1545	2.13778	1.11809
1546	2.08978	1.23538
1547	1.50765	1.18021
1548	1.51288	1.13272
1549	1.86993	1.04788
1550	1.46474	1.33192
1551	3.01159	1.19005
1552	1.55448	1.05565
1553	1.48321	1.05795
1554	2.12832	1.33334
1555	1.21943	1.09815
1556	1.60905	1.06025
1557	2.15077	1.33404
1558	1.59445	1.12027
1559	1.96605	1.26925
1560	1.64366	1.04991
1561	2.2595	1.48367
1562	2.37256	1.09719
1563	2.64358	1.04234
1564	2.01538	1.20156
1565	1.56421	1.17069
1566	1.84458	1.34926
1567	1.72698	1.34587
1568	1.83671	1.44067
1569	1.47133	1.1267
1570	1.43038	1.25008
1571	1.85403	1.23774
1572	1.68715	1.18436
1573	1.3572	1.22347
1574	2.07893	1.45661
1575	1.51878	1.2052
1576	1.44224	1.10432
1577	1.73388	1.33956
1578	1.61603	1.14818
1579	1.51496	1.08971
1580	2.48199	1.48667
1581	1.87332	1.31743
1582	2.01781	1.47533
1583	1.43423	1.24057
1584	1.45863	1.22855
1585	2.12479	1.18922
1586	1.48855	1.26639
1587	1.41676	1.17632
1588	2.11083	1.40244
1589	1.48541	1.12908
1590	1.52655	1.42653
1591	1.49477	1.08225
1592	1.61703	1.31858
1593	1.89451	1.09774
1594	2.37305	1.2615
1595	2.00438	1.53109
1596	1.17458	1.07765
1597	2.2264	1.4761
1598	1.39437	1.26823
1599	1.85049	1.04238
1600	1.47421	1.31341
1601	1.54972	1.15019
1602	2.21547	1.48868
1603	1.34868	1.17456
1604	2.48	1.64097
1605	1.4996	1.05277
1606	1.77577	1.13189
1607	1.72511	1.12675
1608	1.21987	1.14262
1609	1.79216	1.29445
1610	1.93053	1.2761
1611	1.73979	1.20906
1612	2.97037	1.28058
1613	1.43281	1.13478
1614	2.18093	1.14198
1615	1.8803	1.24288
1616	2.07357	1.12983
1617	2.0381	1.29076
1618	1.4435	1.12041
1619	1.99537	1.46556
1620	1.58072	1.12494
1621	2.1837	1.12135
1622	2.32222	1.27708
1623	2.03069	1.37919
1624	1.51913	1.18646
1625	2.24565	1.32751
1626	1.33646	1.19409
1627	1.1352	1.10263
1628	1.55446	1.21426
1629	2.18546	1.48641
1630	1.39516	1.15516
1631	1.42025	1.31626
1632	1.93095	1.08159
1633	1.67072	1.03549
1634	1.9187	1.4462
1635	2.81145	1.29022
1636	2.40615	1.22081
1637	2.31475	1.32966
1638	1.6356	1.33171
1639	2.21613	1.75623
1640	2.51622	2.28524
1641	1.43893	1.15902
1642	1.94805	1.31642
1643	1.97381	1.45227
1644	4.5997	1.95365
1645	1.82696	1.56827
1646	2.05543	1.38291
1647	1.22272	1.11336
1648	1.24148	1.18812
1649	1.40943	1.23563
1650	2.46833	2.41604
1651	1.87999	1.34257
1652	1.63658	1.39834
1653	1.97075	1.53297
1654	2.68507	1.55872
1655	2.24553	1.85997
1656	3.05264	1.20323
1657	1.61261	1.13129
1658	1.90174	1.42579
1659	1.45243	1.10486
1660	1.86629	1.31073
1661	1.3876	1.12025
1662	3.37196	2.42159
1663	1.95383	1.18751
1664	1.7761	1.17827
1665	1.26823	1.21093
1666	1.29348	1.05296
1667	1.91853	1.38172
1668	1.94059	1.29888
1669	1.94302	1.45355
1670	1.57012	1.42447
1671	1.32634	1.15335
1672	1.93115	1.26769
1673	1.58916	1.26857
1674	1.66582	1.42431
1675	2.27982	1.48432
1676	3.07279	1.28438
1677	2.94728	1.58322
1678	2.05095	1.46859
1679	2.0555	1.08539
1680	2.28524	1.18192
1681	1.61388	1.11247
1682	1.45193	1.17843
1683	1.73367	1.16114
1684	1.82668	1.36083
1685	1.83107	1.16267
1686	1.85439	1.34313
1687	1.90674	1.16117
1688	1.42419	1.13634
1689	1.46109	1.24029
1690	2.06648	1.62005
1691	2.42803	1.40157
1692	1.92337	1.11232
1693	1.86348	1.39875
1694	2.3464	1.32232
1695	1.50357	1.22591
1696	2.70431	1.6172
1697	1.82275	1.63692
1698	2.07404	1.30759
1699	2.15508	1.50746
1700	2.5191	1.51465
1701	1.97573	1.45191
1702	1.60374	1.33439
1703	2.29934	1.40624
1704	1.81184	1.0589
1705	1.72379	1.03728
1706	1.63838	1.42607
1707	1.71104	1.18468
1708	1.73802	1.23557
1709	1.70391	1.29441
1710	1.76064	1.17674
1711	1.59883	1.45189
1712	1.91334	1.20001
1713	1.52441	1.02432
1714	1.86375	1.09658
1715	1.76072	1.33639
1716	1.44169	1.23172
1717	2.5678	1.35541
1718	2.36405	1.59764
1719	1.88938	1.12829
1720	1.69627	1.20768
1721	2.46379	1.21593
1722	1.80022	1.11971
1723	2.19202	1.46575
1724	2.58449	1.87972
1725	2.02811	1.4052
1726	1.96181	1.41329
1727	2.38139	1.30608
1728	1.67667	1.13958
1729	1.3023	1.14581
1730	1.64304	1.08451
1731	1.55004	1.22598
1732	1.6727	1.24818
1733	1.62377	1.27166
1734	1.5586	1.24292
1735	1.79538	1.4338
1736	1.87338	1.51409
1737	1.40384	1.113
1738	1.4696	1.37821
1739	1.41349	1.3252
1740	3.14169	1.45898
1741	1.80573	1.26376
1742	1.64236	1.31845
1743	2.3106	1.42128
1744	2.34362	1.35423
1745	1.68929	1.51887
1746	1.57147	1.35142
1747	1.77956	1.40199
1748	2.07912	1.32915
1749	1.91709	1.50591
1750	2.39859	1.20422
1751	2.28598	1.10242
1752	1.7297	1.18318
1753	1.42848	1.33347
1754	1.74975	1.22755
1755	1.52342	1.21094
1756	3.0801	1.47666
1757	1.70688	1.33493
1758	1.84351	1.07661
1759	1.59814	1.14123
1760	1.44171	1.12504
1761	1.68559	1.24486
1762	2.68178	1.38224
1763	2.52052	1.27068
1764	2.1029	1.30973
1765	1.28904	1.03363
1766	1.94016	1.39271
1767	2.00582	1.08936
1768	2.115	1.53195
1769	1.46602	1.14418
1770	1.83728	1.4037
1771	1.69209	1.32257
1772	1.65427	1.00444
1773	1.86492	1.4065
1774	1.7458	1.14788
1775	1.74655	1.19413
1776	1.41508	1.11656
1777	1.90138	1.10792
1778	2.00528	1.16553
1779	1.80536	1.26732
1780	1.56696	1.25936
1781	1.64213	1.21192
1782	1.47672	1.31705
1783	2.14647	1.26026
1784	1.98508	1.36217
1785	2.70306	1.22918
1786	2.3287	1.63348
1787	1.87893	1.42507
1788	1.28532	1.15657
1789	1.71491	1.28437
1790	2.35863	1.24439
1791	1.79364	1.40485
1792	1.53364	1.03201
1793	1.85823	1.34733
1794	1.26482	1.12236
1795	1.75302	1.27157
1796	2.03038	1.32478
1797	1.64031	1.03308
1798	1.76341	1.26599
1799	2.1586	1.57625
1800	2.70887	1.21602
1801	1.41677	1.30281
1802	1.59658	1.19172
1803	3.53439	1.42386
1804	1.34188	1.12242
1805	1.68282	1.29448
1806	1.83721	1.25675
1807	1.38902	1.19513
1808	1.26808	1.15176
1809	2.56704	1.14158
1810	1.51687	1.05468
1811	1.70664	1.0311
1812	1.24923	1.06176
1813	1.62822	1.18314
1814	1.37719	1.06709
1815	1.32724	1.18307
1816	1.94622	1.26805
1817	1.56389	1.18778
1818	2.1045	1.38298
1819	1.81718	1.2071
1820	1.67491	1.14452
1821	1.49325	1.18361
1822	1.89165	1.11859
1823	1.80703	1.30043
1824	1.56717	1.17791
1825	1.71975	1.45392
1826	1.75869	1.21604
1827	1.88082	1.29882
1828	1.97199	1.47946
1829	1.93065	1.2869
1830	1.77335	1.30263
1831	1.25371	1.00618
1832	1.91714	1.1477
1833	1.58357	1.08851
1834	1.73039	1.04661
1835	1.85591	1.10929
1836	1.72582	1.04207
1837	2.1054	1.61632
1838	1.30395	1.17251
1839	1.94301	1.32114
1840	2.29777	1.13824
1841	2.34301	1.17396
1842	1.33183	1.17966
1843	1.63943	1.28645
1844	2.05258	1.05487
1845	2.5322	1.35205
1846	1.82588	1.16331
1847	3.10855	2.05819
1848	2.86724	1.22787
1849	2.23084	1.8769
1850	1.8602	1.44559
1851	2.18893	1.24947
1852	1.95663	1.46176
1853	1.82426	1.22642
1854	2.20875	1.27651
1855	1.83064	1.28816
1856	1.78902	1.12742
1857	2.50669	1.15951
1858	1.84766	1.06791
1859	1.52272	1.08851
1860	1.45313	1.27172
1861	1.35991	1.19872
1862	1.51806	1.26629
1863	1.89223	1.23164
1864	1.71467	1.44057
1865	1.2845	1.13793
1866	1.49165	1.20607
1867	1.59818	1.07409
1868	1.74967	1.23276
1869	1.75011	1.05947
1870	1.32571	1.16568
1871	2.85144	1.51094
1872	1.58185	1.30009
1873	1.61107	1.26169
1874	1.32169	1.20514
1875	1.55254	1.28043
1876	1.86974	1.124
1877	2.00169	1.27041
1878	2.03717	1.77771
1879	1.57799	1.07944
1880	3.142	1.15829
1881	3.07207	1.20066
1882	1.78802	1.21623
1883	1.59445	1.28426
1884	1.69162	1.14469
1885	1.7407	1.03384
1886	2.94649	1.31108
1887	1.94662	1.74688
1888	1.76193	1.39052
1889	1.57484	1.18438
1890	1.94045	1.29768
1891	1.59506	1.07922
1892	1.63744	1.2295
1893	1.53557	1.02119
1894	1.25785	1.13244
1895	1.98293	1.36916
1896	1.74034	1.48104
1897	2.23742	1.19631
1898	1.82033	1.13604
1899	1.59049	1.20759
1900	2.19143	1.47202
1901	1.61539	1.18253
1902	1.85198	1.34667
1903	1.60729	1.10284
1904	1.37641	1.18595
1905	1.91185	1.3931
1906	1.9126	1.25011
1907	2.3108	1.27482
1908	1.60908	1.23197
1909	1.93078	1.08623
1910	2.06866	1.38434
1911	1.90581	1.20474
1912	2.97295	1.38259
1913	1.28005	1.02243
1914	1.72229	1.53239
1915	2.15837	1.28473
1916	2.03974	1.36198
1917	1.92192	1.171
1918	2.00431	1.0892
1919	1.40203	1.08103
1920	1.86874	1.57544
1921	1.7018	1.52364
1922	2.12133	1.24955
1923	1.43812	1.29258
1924	2.93163	1.4788
1925	1.90979	1.31301
1926	1.41921	1.20593
1927	3.63938	1.35552
1928	2.36444	1.48699
1929	1.93849	1.07381
1930	1.54761	1.10943
1931	2.91975	1.74396
1932	1.38311	1.12987
1933	2.17695	1.13182
1934	2.40543	1.69039
1935	2.08574	1.20816
1936	2.19685	1.35182
1937	2.66173	1.3047
1938	1.51603	1.06112
1939	1.88495	1.57968
1940	2.61274	1.47629
1941	1.6337	1.07539
1942	2.00114	1.369
1943	1.77989	1.30069
1944	1.9558	1.32073
1945	2.20524	1.85704
1946	1.70955	1.26357
1947	1.3825	1.13415
1948	1.32014	1.0219
1949	2.16119	1.23233
1950	1.51633	1.10636
1951	2.92418	1.46971
1952	1.82881	1.275
1953	1.42857	1.20589
1954	1.37422	1.09218
1955	1.73904	1.46057
1956	4.18717	1.26435
1957	2.28534	1.20879
1958	1.59505	1.27818
1959	2.34287	1.10388
1960	1.47804	1.29706
1961	1.64437	1.3108
1962	2.32028	1.38359
1963	2.08227	1.13826
1964	1.52748	1.13942
1965	4.16394	1.19843
1966	1.37089	1.17057
1967	1.81166	1.30254
1968	1.73749	1.1784
1969	1.86502	1.21367
1970	1.43945	1.17408
1971	1.91575	1.1435
1972	1.81149	1.09344
1973	2.09385	1.70298
1974	2.18399	1.43308
1975	1.82395	1.10302
1976	2.49236	1.01974
1977	2.51623	1.0392
1978	1.26213	1.13641
1979	2.11916	1.22433
1980	2.75718	1.46861
1981	2.06623	1.09694
1982	1.64456	1.3579
1983	2.47947	1.4762
1984	1.28558	1.16574
1985	3.35024	1.3062
1986	1.57364	1.11296
1987	1.83637	1.288
1988	1.37225	1.06944
1989	1.81646	1.30499
1990	1.54998	1.3463
1991	1.69964	1.41352
1992	1.70523	1.05386
1993	1.99761	1.24547
1994	1.22609	1.13623
1995	1.41759	1.15904
1996	1.99015	1.11246
1997	2.04567	1.65815
1998	2.36432	1.41879
1999	2.6447	1.33853
[truncated: 474 more rows]

## Sheet: 8067-L
Label	Ratio X/Z	Ratio Y/Z									Statistical: ratio X/Z	Statistical: ratio Y/Z
1	2.12314	1.53397								ave.	2.56602	1.28312
2	1.88562	1.25753								min	1.12745	1.00411
3	2.16204	1.13226								q1	2.02435	1.15624
4	3.54557	1.36512								median	2.46293	1.2542
5	2.57155	1.13856								q3	2.96421	1.37695
6	2.25931	1.23848								max	4.98292	3.30944
7	3.30768	1.3266								sd	0.710876	0.179981
8	2.04987	1.11091
9	2.28977	1.60548
10	2.7736	1.18301
11	2.83478	1.20838
12	2.4545	1.44777
13	2.27785	1.27768
14	2.01725	1.32714
15	2.86345	1.22559
16	2.02473	1.12405
17	2.91955	1.09087
18	2.28079	1.15459
19	2.78722	1.13064
20	2.20587	1.3007
21	2.3189	1.28976
22	3.09225	1.15851
23	2.35009	1.24388
24	2.6137	1.15224
25	2.52977	1.35593
26	2.20938	1.43323
27	2.03501	1.03404
28	2.80314	1.40491
29	3.33543	1.4768
30	2.23613	1.48522
31	3.82733	1.45285
32	2.79359	1.08395
33	4.08789	1.02508
34	2.35619	1.26985
35	1.73257	1.0464
36	2.4562	1.13538
37	3.54149	1.66706
38	3.51641	1.06262
39	2.9553	1.16648
40	3.34868	1.42511
41	2.25303	1.05201
42	2.38738	1.20323
43	4.30478	1.2524
44	2.20302	1.26365
45	2.15391	1.08228
46	3.10089	1.30028
47	2.35016	1.02435
48	2.33255	1.05841
49	2.31033	1.26233
50	2.0742	1.38477
51	2.30743	1.51336
52	2.74485	1.043
53	3.98372	1.21767
54	1.97336	1.1717
55	2.51797	1.2232
56	3.04345	1.38815
57	1.87657	1.15931
58	2.02738	1.14928
59	2.13043	1.1256
60	2.63499	1.18889
61	3.03959	1.00992
62	2.20247	1.39079
63	1.85564	1.14577
64	2.6204	1.26895
65	1.47276	1.13255
66	2.72298	1.18777
67	2.42733	1.18028
68	2.89131	1.21981
69	2.27327	1.22806
70	3.15561	1.05649
71	2.37905	1.17396
72	2.61007	1.01946
73	3.82101	1.41023
74	2.33131	1.07176
75	1.59672	1.20682
76	2.72336	1.13682
77	2.05419	1.36579
78	1.93776	1.20908
79	2.30272	1.33388
80	3.06527	1.11672
81	2.8486	1.1597
82	2.397	1.21357
83	4.28337	1.29585
84	2.67578	1.27467
85	2.20766	1.22345
86	4.10205	1.37661
87	3.14889	1.0771
88	2.67155	1.0908
89	1.81578	1.06139
90	1.9987	1.13283
91	2.88631	1.23959
92	3.35887	1.64903
93	2.77162	1.22514
94	3.12178	1.0656
95	2.95309	1.22953
96	2.01607	1.51219
97	4.85425	1.31456
98	3.53603	1.40802
99	2.29896	1.12885
100	2.6732	1.28737
101	3.24522	1.07586
102	2.54246	1.17736
103	2.53718	1.33955
104	1.98092	1.14718
105	2.22409	1.17109
106	3.47802	1.64551
107	2.46911	1.2807
108	3.5967	1.15124
109	1.97388	1.19971
110	2.62303	1.51282
111	2.00803	1.22379
112	4.58897	1.2956
113	2.61709	1.07604
114	3.59454	1.19213
115	3.75754	1.09296
116	1.58433	1.0982
117	4.52926	1.07532
118	1.82844	1.11528
119	2.25476	1.17848
120	1.79007	1.3423
121	3.69137	1.15474
122	3.72106	1.36623
123	1.71418	1.29467
124	2.42353	1.18897
125	3.45169	1.24243
126	2.12156	1.12468
127	2.42603	1.1117
128	3.0266	1.04325
129	3.2746	1.72179
130	2.0637	1.39792
131	3.18165	1.13536
132	2.5035	1.13342
133	1.69872	1.10319
134	2.96521	1.1609
135	3.54445	1.22728
136	1.73087	1.25363
137	3.22725	1.31767
138	2.97032	1.1246
139	2.46747	1.17228
140	2.52657	1.34345
141	3.03541	1.32173
142	2.93154	1.18082
143	3.14281	1.5657
144	2.92484	1.12645
145	3.5284	1.46582
146	3.24081	1.43165
147	3.3426	1.47835
148	2.8389	1.18566
149	3.33912	1.17403
150	2.27359	1.12667
151	3.74486	1.0375
152	3.57039	1.37701
153	2.06905	1.07565
154	2.09788	1.37657
155	2.75965	1.11156
156	1.67565	1.30013
157	2.22149	1.09583
158	3.72702	1.40148
159	2.4172	1.21028
160	2.47991	1.48641
161	3.54358	1.4316
162	4.73158	1.17478
163	1.93366	1.38454
164	2.12501	1.21707
165	2.72489	1.38357
166	1.69156	1.11009
167	2.49564	1.14168
168	2.19668	1.10901
169	2.03452	1.40699
170	2.46896	1.25932
171	1.74745	1.0748
172	3.6089	1.36409
173	2.42788	1.34504
174	1.75716	1.08763
175	2.00075	1.39899
176	2.47739	1.17155
177	3.08141	1.1773
178	2.88675	1.39245
179	2.17298	1.0628
180	3.05451	1.61769
181	1.95075	1.10009
182	2.42962	1.64403
183	2.0856	1.43476
184	4.28724	1.04397
185	2.86776	1.26035
186	2.09972	1.11574
187	2.30291	1.25913
188	2.70105	1.25053
189	2.03076	1.32366
190	1.86027	1.131
191	1.92363	1.20671
192	2.72579	1.07145
193	2.17149	1.08495
194	2.80639	1.05501
195	2.02709	1.52979
196	2.68189	1.20498
197	2.26525	1.11397
198	2.37361	1.21714
199	2.44036	1.23556
200	2.2708	1.08571
201	2.74308	1.16365
202	3.11371	1.24094
203	2.78114	1.22648
204	2.36584	1.4452
205	2.57406	1.21892
206	2.60549	1.1779
207	4.23091	1.09869
208	3.23383	1.18218
209	2.17448	1.08329
210	2.38753	1.53654
211	1.86659	1.36925
212	1.5392	1.10547
213	3.79572	1.21196
214	1.7111	1.32503
215	4.1758	1.43623
216	3.87354	1.24417
217	3.85848	1.1452
218	2.63327	1.21937
219	2.48024	1.04753
220	3.40527	1.25579
221	2.14759	1.22457
222	2.69635	1.49765
223	3.21197	1.02415
224	2.71977	1.29631
225	2.10669	1.38776
226	2.46599	1.41817
227	2.56022	1.48152
228	3.26421	1.28873
229	1.72445	1.2239
230	3.1118	1.12798
231	2.4543	1.34752
232	3.94538	1.02853
233	2.3165	1.08294
234	2.03339	1.37825
235	2.71527	1.61999
236	2.0767	1.51667
237	2.44674	1.33453
238	3.66532	1.32664
239	3.89289	1.53852
240	2.98303	1.21244
241	1.83431	1.14889
242	3.08737	1.29426
243	2.67742	1.18138
244	4.20237	1.15414
245	2.56622	1.06157
246	1.66222	1.02913
247	2.61269	1.10656
248	2.49235	1.0895
249	2.03687	1.34749
250	2.89478	1.25204
251	3.32482	1.33259
252	3.20073	1.31413
253	2.07467	1.37647
254	2.28012	1.41064
255	1.80998	1.38871
256	3.17735	1.17521
257	1.81802	1.11588
258	2.08612	1.1664
259	3.01159	1.17009
260	3.72161	1.37577
261	3.58214	1.20153
262	2.42692	1.13157
263	3.43053	1.19038
264	4.03116	1.33617
265	2.30913	1.33891
266	2.23002	1.34558
267	2.87252	1.33971
268	2.66619	1.29013
269	3.47346	1.43438
270	2.95033	1.21435
271	2.54279	1.40477
272	2.50736	1.3684
273	3.18507	1.46911
274	2.00125	1.19411
275	1.86239	1.13735
276	2.08731	1.27845
277	1.85789	1.30819
278	3.15007	1.30394
279	2.01367	1.12272
280	2.63307	1.24487
281	2.45161	1.204
282	2.13688	1.02568
283	2.04913	1.12206
284	2.81565	1.09061
285	2.91487	1.1493
286	2.39238	1.19484
287	2.26189	1.37754
288	1.70553	1.12216
289	1.74599	1.22477
290	2.47255	1.30622
291	1.72045	1.32557
292	2.62198	1.02196
293	2.8309	1.58895
294	2.60807	1.25789
295	2.81893	1.32963
296	2.7892	1.55849
297	1.60707	1.18409
298	2.59569	1.18294
299	3.12318	1.61408
300	3.385	1.40532
301	3.26106	1.50555
302	4.19106	1.44743
303	2.12028	1.18645
304	1.98515	1.10949
305	2.90425	1.64808
306	1.75956	1.33589
307	3.66348	1.43738
308	3.80699	1.12112
309	3.168	1.28231
310	2.63044	1.2797
311	2.73266	1.31185
312	2.43012	1.15278
313	2.58095	1.10091
314	3.25532	1.12836
315	2.95464	1.35454
316	2.77426	1.2237
317	2.29021	1.37069
318	1.95385	1.02444
319	2.66901	1.13006
320	3.92399	1.06587
321	2.63207	1.17473
322	3.35305	1.34112
323	2.50461	1.19321
324	2.25349	1.13247
325	3.27722	1.34652
326	4.76758	1.50622
327	3.25924	1.25698
328	2.48769	1.47615
329	4.35416	1.09778
330	3.20797	1.41421
331	2.24221	1.4418
332	3.41986	1.10658
333	2.6147	1.23438
334	2.10962	1.49808
335	2.67677	1.15653
336	2.71249	1.22248
337	2.80976	1.08675
338	2.34235	1.21869
339	2.42839	1.56579
340	3.00621	1.4802
341	2.17321	1.19571
342	2.27273	1.18741
343	2.19826	1.39997
344	3.00011	1.06902
345	1.98197	1.15123
346	2.2998	1.20218
347	2.39418	1.18738
348	3.40654	1.10693
349	2.25127	1.09017
350	3.5306	1.15547
351	2.57509	1.40316
352	2.85583	1.36158
353	2.39354	1.26335
354	3.92807	1.26488
355	2.42607	1.23777
356	2.16802	1.19296
357	2.56207	1.05598
358	3.29392	1.77945
359	2.652	1.32896
360	3.43681	1.47232
361	2.00085	1.21178
362	1.85106	1.17889
363	4.65718	1.55436
364	2.44246	1.18472
365	2.30443	1.38969
366	2.61107	1.1784
367	1.93376	1.13178
368	3.231	1.31207
369	2.60559	1.12
370	2.12755	1.02063
371	2.45267	1.92699
372	3.69553	1.36375
373	3.81482	1.50372
374	4.08839	1.23169
375	2.10107	1.21097
376	2.34678	1.1121
377	4.31378	1.15882
378	2.82801	1.23727
379	2.89836	1.17698
380	2.34561	1.42042
381	2.92264	1.0343
382	2.23207	1.36689
383	2.2805	1.25841
384	2.24025	1.25325
385	3.0912	1.51587
386	2.71307	1.32128
387	3.54982	1.36087
388	2.19024	1.29566
389	2.1267	1.18552
390	4.22121	1.17171
391	2.33344	1.17675
392	3.50416	1.22078
393	2.19434	1.05924
394	1.88782	1.09515
395	3.36409	1.18705
396	4.63565	1.19894
397	2.23899	1.32662
398	2.97039	1.24882
399	1.8658	1.13957
400	3.14415	1.24882
401	2.6275	1.1334
402	1.70778	1.15694
403	2.59923	1.38818
404	4.29613	1.24
405	3.85525	1.15471
406	2.91577	1.30915
407	2.43916	1.13801
408	2.79549	1.04047
409	4.43015	1.11868
410	3.56886	1.28146
411	1.85788	1.32446
412	2.34594	1.04361
413	1.73953	1.20042
414	1.98944	1.26825
415	2.78416	1.54812
416	2.41088	1.37399
417	1.83524	1.16948
418	2.37742	1.18456
419	1.76048	1.23302
420	4.51055	1.18603
421	2.10111	1.0946
422	2.16481	1.22675
423	2.54686	1.3753
424	2.39323	1.38641
425	1.57118	1.30748
426	2.48636	1.42978
427	2.31827	1.07478
428	2.44677	1.25588
429	2.41761	1.25422
430	3.06692	1.10806
431	2.89403	1.0707
432	2.34305	1.2446
433	3.37853	1.56221
434	2.48024	1.19326
435	1.79689	1.35216
436	3.88497	1.21092
437	2.86395	1.20379
438	2.16704	1.39096
439	2.6381	1.1946
440	2.25094	1.17322
441	4.08877	1.38384
442	2.40185	1.12072
443	2.19626	1.1452
444	2.35278	1.31099
445	3.42026	1.15122
446	2.42528	1.2966
447	2.18523	1.26548
448	3.08559	1.20944
449	2.57009	1.56916
450	3.25656	1.16824
451	3.78441	1.53803
452	2.29396	1.10586
453	2.2211	1.06129
454	2.83661	1.13547
455	2.94806	1.31171
456	2.44772	1.18687
457	2.49129	1.23165
458	2.44665	1.29163
459	3.14163	1.21576
460	1.89143	1.22595
461	2.52764	1.31372
462	2.78211	1.12497
463	3.17122	1.22012
464	2.01168	1.16829
465	2.46536	1.20677
466	2.32053	1.24124
467	3.6311	1.46226
468	3.24201	1.45802
469	1.92785	1.18829
470	2.03288	1.16146
471	2.32632	1.2953
472	1.7026	1.11048
473	2.02166	1.41085
474	1.91473	1.10708
475	1.91225	1.51947
476	1.88396	1.29941
477	2.79598	1.1727
478	3.11907	1.2257
479	3.59949	1.82408
480	2.06444	1.42098
481	1.76887	1.24095
482	2.01649	1.22369
483	4.76661	1.33925
484	2.62966	1.50704
485	3.47896	1.03269
486	2.72028	1.12327
487	1.66265	1.01859
488	3.42381	1.58052
489	2.42369	1.01456
490	2.72614	1.25177
491	2.54939	1.25437
492	4.0201	1.30627
493	3.99727	1.2286
494	2.07124	1.39813
495	2.50298	1.14174
496	2.08385	1.55027
497	3.35134	1.27506
498	2.44865	1.48842
499	3.05455	1.13866
500	2.61519	1.1275
501	2.2116	1.17669
502	3.28234	1.2039
503	3.6081	1.31215
504	2.17072	1.27329
505	2.90305	1.18875
506	2.61543	1.17113
507	1.88394	1.02977
508	3.44224	1.28902
509	2.88096	1.14301
510	2.98579	1.3451
511	1.70659	1.14037
512	2.1769	1.24218
513	2.49166	1.36472
514	1.39811	1.10657
515	2.07484	1.19587
516	1.69801	1.33403
517	2.53922	1.08681
518	4.92566	1.29805
519	2.19443	1.25105
520	2.62757	1.34313
521	1.77039	1.20814
522	3.18458	1.06525
523	2.9375	1.23469
524	3.56801	1.32351
525	1.95989	1.18875
526	3.30471	1.13584
527	2.43663	1.28556
528	2.86152	1.42445
529	2.6558	1.49406
530	2.18215	1.16217
531	2.14106	1.32046
532	2.10769	1.30904
533	2.2669	1.08104
534	3.26003	1.25814
535	3.25927	1.1024
536	2.40424	1.27268
537	1.7033	1.11753
538	2.35677	1.29478
539	2.64011	1.15946
540	4.97016	1.15017
541	2.57572	1.08069
542	2.43778	1.44491
543	2.45596	1.19297
544	1.88638	1.2288
545	2.36231	1.2356
546	4.57344	1.19423
547	3.10609	1.26369
548	2.15804	1.1183
549	1.74661	1.27315
550	2.90377	1.13139
551	2.46872	1.22489
552	2.42612	1.21479
553	2.35246	1.45849
554	2.26681	1.2099
555	3.14043	1.23397
556	1.67373	1.02664
557	3.94332	1.12938
558	2.28129	1.13667
559	2.44069	1.09882
560	2.69819	1.13417
561	2.24553	1.16925
562	2.33711	1.23692
563	4.09761	1.38901
564	1.34927	1.2244
565	1.743	1.35295
566	4.01694	1.45126
567	1.95055	1.04946
568	2.11706	1.45163
569	2.54503	1.25786
570	2.33721	1.05721
571	2.23058	1.24495
572	2.09039	1.33062
573	2.15594	1.22902
574	1.69764	1.21203
575	2.46912	1.25349
576	2.75891	1.31441
577	2.05455	1.41945
578	2.5198	1.09014
579	2.04423	1.45458
580	2.32977	1.09684
581	1.8719	1.09035
582	1.7714	1.29275
583	2.33972	1.39275
584	3.15414	1.33615
585	2.57047	1.06542
586	2.80086	1.52878
587	3.72334	1.66971
588	2.01438	1.15422
589	2.63139	1.29488
590	3.22837	1.30355
591	2.45465	1.26467
592	2.11657	1.21465
593	3.73722	1.24347
594	3.74865	1.04034
595	2.89704	1.10798
596	1.99795	1.14002
597	2.2832	1.19373
598	3.37905	1.21708
599	2.04923	1.53105
600	1.71096	1.26578
601	2.16977	1.21337
602	3.44088	1.11287
603	1.84789	1.16829
604	1.90685	1.19081
605	2.26635	1.42012
606	1.60944	1.1297
607	2.01648	1.57189
608	2.92002	1.14431
609	3.83769	1.1674
610	1.98164	1.27011
611	2.52449	1.0546
612	2.10714	1.19647
613	1.7472	1.34512
614	2.36916	1.2185
615	1.86846	1.34584
616	2.56591	1.65488
617	1.93331	1.04758
618	2.51114	1.33331
619	1.41004	1.11233
620	2.27705	1.21019
621	1.89311	1.13365
622	2.27289	1.54668
623	2.27784	1.36779
624	2.81653	1.19929
625	2.22237	1.26238
626	1.92346	1.16784
627	2.47663	1.25408
628	2.49376	1.29757
629	2.53788	1.27641
630	2.05231	1.04567
631	1.58522	1.14231
632	2.92079	1.22055
633	1.59272	1.25581
634	1.79227	1.43653
635	2.50851	1.08764
636	3.06509	1.04096
637	2.57438	1.15436
638	2.54124	1.28257
639	1.94086	1.20524
640	1.8098	1.02247
641	1.43177	1.02789
642	3.53688	1.23019
643	1.29471	1.25339
644	3.46353	1.22851
645	1.62285	1.55092
646	2.5062	1.40837
647	2.07681	1.05255
648	3.5637	1.13659
649	2.31591	1.20479
650	1.65035	1.03801
651	3.11165	1.18325
652	2.06351	1.10933
653	3.19439	1.23055
654	4.22526	1.32519
655	3.57544	1.48622
656	2.40077	1.50922
657	4.39175	1.20849
658	1.68601	1.30352
659	3.19799	1.22323
660	2.74702	1.05946
661	2.18047	1.16486
662	1.68832	1.16624
663	1.96693	1.14674
664	3.66845	1.60323
665	3.86671	1.1245
666	3.01123	1.37757
667	2.12702	1.3172
668	2.09911	1.15013
669	1.77372	1.27388
670	2.43203	1.38281
671	1.3243	1.03467
672	1.89569	1.27633
673	2.79298	1.34069
674	3.26938	1.23068
675	1.5818	1.26753
676	2.17339	1.46343
677	2.99104	1.50211
678	1.37058	1.27791
679	1.46209	1.29661
680	1.61035	1.31896
681	2.44339	1.22435
682	3.15128	1.40572
683	1.22402	1.14226
684	2.62152	1.02754
685	2.87106	1.33811
686	2.48957	1.20294
687	4.62341	1.39929
688	2.65648	1.48122
689	1.77646	1.21293
690	2.86029	1.08537
691	2.12828	1.06916
692	1.96798	1.59193
693	2.10447	1.21101
694	3.89215	1.31027
695	3.25868	1.12125
696	2.91149	1.06337
697	2.04863	1.32164
698	2.16835	1.15989
699	3.93754	1.41955
700	3.13719	1.2301
701	2.66466	1.42845
702	3.36573	1.25263
703	3.52946	1.20445
704	2.92995	1.25476
705	2.88032	1.09099
706	2.03242	1.06704
707	2.52146	1.2185
708	2.30559	1.08295
709	2.93079	1.28706
710	3.30495	1.47927
711	2.21574	1.0641
712	4.8602	1.12987
713	2.79098	1.15708
714	3.23245	1.07446
715	2.95749	1.45472
716	3.169	1.2582
717	4.23562	1.25926
718	3.32562	1.1753
719	1.94968	1.02183
720	3.52645	1.47967
721	3.25496	1.15249
722	3.48302	1.31422
723	2.04387	1.3172
724	2.35299	1.33132
725	2.92064	1.21183
726	3.56815	1.21028
727	1.72371	1.39434
728	2.51892	1.46135
729	1.82226	1.27609
730	2.30215	1.11599
731	2.94548	1.09584
732	2.44091	1.4638
733	2.28458	1.42613
734	2.8114	1.05845
735	1.57583	1.09348
736	2.79141	1.22203
737	2.1087	1.06825
738	3.26606	1.1994
739	2.40706	1.15316
740	1.81433	1.35581
741	3.1837	1.08489
742	2.6689	1.2872
743	3.5112	1.04815
744	3.37527	1.20151
745	2.36572	1.11533
746	2.65579	1.30316
747	1.8188	1.14419
748	1.23231	1.06675
749	1.84646	1.39772
750	2.57976	1.2044
751	2.22455	1.36465
752	2.39623	1.1174
753	2.34747	1.0979
754	2.05842	1.23269
755	2.54175	1.26104
756	3.64158	1.19145
757	4.18453	1.48703
758	2.6454	1.31218
759	1.93805	1.2384
760	2.30209	1.29064
761	2.42159	1.21586
762	3.24813	1.51029
763	3.05379	1.08103
764	2.81275	1.4466
765	3.15397	1.27667
766	2.63656	1.15626
767	3.00935	1.18072
768	2.72803	1.54836
769	2.93084	1.47163
770	2.06483	1.29732
771	2.96762	1.28069
772	2.1227	1.20118
773	3.55364	1.22362
774	2.66516	1.61511
775	2.22922	1.39335
776	4.07285	1.25821
777	2.65463	1.15323
778	4.43875	1.38308
779	3.08899	1.24349
780	2.05945	1.15959
781	3.65539	1.38552
782	2.12779	1.16445
783	1.81371	1.26774
784	3.70573	1.25699
785	1.92515	1.05062
786	1.93152	1.29921
787	1.6343	1.14871
788	2.85423	1.27603
789	1.93119	1.49928
790	2.94914	1.16833
791	2.07493	1.37714
792	4.37851	1.17186
793	2.73278	1.1314
794	3.36213	1.30362
795	1.49823	1.13173
796	4.1272	1.37093
797	2.43881	1.14902
798	1.77425	1.16229
799	3.34332	1.46568
800	1.9686	1.09658
801	2.23015	1.61058
802	1.94568	1.19773
803	4.49635	1.1265
804	1.79835	1.26495
805	2.88657	1.28463
806	1.95804	1.19919
807	2.45572	1.45031
808	2.05909	1.25513
809	2.07055	1.1419
810	2.75039	1.25074
811	2.72299	1.16738
812	4.22172	1.27115
813	2.99968	1.17315
814	1.47401	1.1204
815	3.01369	1.10244
816	2.37849	1.24041
817	1.55991	1.18919
818	2.17082	1.44477
819	3.17129	1.28478
820	2.82692	1.19718
821	2.78519	1.21257
822	4.03993	1.07576
823	3.00495	1.21463
824	2.83501	1.21001
825	2.02015	1.11426
826	1.66993	1.35025
827	2.76556	1.28299
828	2.59041	1.43699
829	1.6968	1.20261
830	3.21691	1.15613
831	2.53403	1.31552
832	1.72992	1.35245
833	2.15018	1.3035
834	3.68895	1.28264
835	1.30653	1.24382
836	2.12212	1.07459
837	1.90253	1.04929
838	2.56317	1.10208
839	3.75726	1.52598
840	2.03348	1.54897
841	2.45844	1.04179
842	2.98353	1.25831
843	3.96157	1.51678
844	2.5944	1.13245
845	2.3549	1.22489
846	2.87722	1.43295
847	2.19325	1.21768
848	2.19784	1.14772
849	3.59385	1.28207
850	3.24174	1.27585
851	2.19969	1.15815
852	3.93973	1.1999
853	2.46768	1.12641
854	2.24569	1.2901
855	2.51279	1.20051
856	3.63966	1.14842
857	1.64786	1.19046
858	1.6961	1.20203
859	1.77819	1.21946
860	2.85294	1.56186
861	2.1437	1.17801
862	2.61631	1.45953
863	2.51268	1.0304
864	3.76364	1.34575
865	3.15491	1.30354
866	2.7515	1.42116
867	3.37176	1.11057
868	2.2207	1.2712
869	1.84416	1.10517
870	3.99639	1.10772
871	2.46414	1.24342
872	2.77023	1.22672
873	2.24771	1.06973
874	3.28195	1.11231
875	3.02952	1.36662
876	3.30306	1.2041
877	2.21584	1.06239
878	2.58065	2.13568
879	1.87165	1.40165
880	2.89692	1.59265
881	1.60602	1.36581
882	2.16734	1.13146
883	1.80325	1.49226
884	3.02238	1.51087
885	2.41117	1.44629
886	2.50794	1.12251
887	2.93535	1.39764
888	2.46468	1.31543
889	2.63899	1.15537
890	2.37265	1.14663
891	2.28194	1.09753
892	2.68115	1.05043
893	4.62868	1.11056
894	2.71988	1.43563
895	2.02917	1.42087
896	2.87174	1.64031
897	2.46421	1.12707
898	2.26678	1.04857
899	3.07401	1.61235
900	1.40616	1.11337
901	1.48796	1.09467
902	1.81525	1.05078
903	3.29562	1.38628
904	2.63245	1.43582
905	2.05532	1.12142
906	2.05107	1.06205
907	2.74108	1.21789
908	2.83034	1.36537
909	2.17924	1.40911
910	1.29912	1.20441
911	2.79855	1.1715
912	2.381	1.24746
913	2.79047	1.2152
914	4.16248	1.11888
915	2.76711	1.31903
916	3.05374	1.45063
917	3.52734	1.08533
918	2.42587	1.28129
919	2.69141	1.27133
920	2.90312	1.16149
921	4.52998	1.17407
922	1.95378	1.0892
923	4.27752	1.26304
924	1.70586	1.1774
925	1.57439	1.43619
926	4.42305	1.19544
927	3.34829	1.50667
928	2.68612	1.21333
929	2.63955	1.45906
930	2.77352	1.51169
931	2.7073	1.21743
932	2.1777	1.35093
933	2.50798	1.39245
934	2.77395	1.30907
935	1.6675	1.26375
936	2.03104	1.04763
937	2.90867	1.16914
938	1.9198	1.19784
939	3.06594	1.36228
940	3.13798	1.50348
941	2.22106	1.2771
942	4.69996	1.22355
943	3.2176	1.49917
944	3.29418	1.10742
945	2.59247	1.49832
946	3.10218	1.54199
947	1.81231	1.02693
948	2.30422	1.2026
949	2.43231	1.26579
950	3.28687	1.48853
951	4.98292	1.25512
952	2.43707	1.18338
953	2.22158	1.05315
954	2.09714	1.07153
955	1.85907	1.17942
956	1.79087	1.27947
957	1.78649	1.3864
958	2.25829	1.14496
959	1.45915	1.05675
960	1.91724	1.3213
961	1.94427	1.17371
962	3.44893	1.32002
963	1.7391	1.42933
964	2.83654	1.22493
965	2.42972	1.49074
966	2.87104	1.31384
967	1.67916	1.09899
968	1.92907	1.37792
969	1.48464	1.27451
970	2.43651	1.40855
971	1.52053	1.08069
972	2.91121	1.21627
973	1.90784	1.1046
974	3.92514	1.29688
975	1.79432	1.03018
976	3.2477	1.06958
977	1.92923	1.51925
978	2.17784	1.27488
979	3.33314	1.21889
980	1.52312	1.14113
981	2.28578	1.42953
982	2.46612	1.10576
983	2.66307	1.33638
984	1.93779	1.31758
985	3.63807	1.19117
986	3.57839	1.20916
987	2.06002	1.30021
988	2.83286	1.33585
989	1.79768	1.54162
990	2.03731	1.18659
991	2.58275	1.292
992	1.75656	1.0705
993	2.09413	1.07804
994	2.27559	1.36916
995	1.62059	1.46883
996	2.34889	1.29092
997	2.53957	1.06627
998	2.76048	1.24509
999	2.76992	1.43467
1000	2.81016	1.38715
1001	3.06179	1.09444
1002	2.11821	1.25825
1003	2.42452	1.39729
1004	2.38543	1.27663
1005	2.08818	1.27395
1006	1.71457	1.17414
1007	3.10984	1.43303
1008	3.48351	1.19996
1009	2.83057	1.27965
1010	2.44715	1.19784
1011	3.61113	1.0461
1012	2.8478	1.31131
1013	3.97263	1.25047
1014	2.00283	1.20602
1015	2.0014	1.26711
1016	3.05601	1.23911
1017	2.14403	1.10532
1018	1.70711	1.1957
1019	2.79416	1.08296
1020	2.16255	1.08296
1021	2.87259	1.25379
1022	2.72808	1.43059
1023	2.44303	1.10547
1024	2.13114	1.20138
1025	3.03458	1.52986
1026	2.24355	1.20076
1027	2.96421	1.04272
1028	2.63589	1.55666
1029	1.78866	1.2892
1030	2.67973	1.22292
1031	2.34759	1.11256
1032	3.43505	1.10655
1033	2.76745	1.4664
1034	2.09024	1.1517
1035	3.17339	1.05275
1036	3.40288	1.25962
1037	2.90627	1.44905
1038	4.23604	1.3317
1039	2.54186	1.1601
1040	2.44002	1.16929
1041	1.94655	1.24505
1042	2.48193	1.24104
1043	3.3842	1.09176
1044	2.42695	1.43466
1045	2.45485	1.51702
1046	4.88217	1.42501
1047	3.581	1.12041
1048	2.68227	1.7465
1049	2.67846	1.17084
1050	3.24401	1.4152
1051	1.66514	1.464
1052	2.21247	1.28458
1053	2.48748	1.13963
1054	1.84672	1.11742
1055	2.58967	1.46291
1056	3.92202	1.20513
1057	3.34628	1.49493
1058	2.70556	1.50281
1059	3.29078	1.65949
1060	3.70171	1.15728
1061	2.82788	1.12918
1062	3.90514	1.04977
1063	1.36821	1.1672
1064	2.38894	1.40102
1065	2.60368	1.36968
1066	2.60635	1.04169
1067	2.46523	1.16991
1068	3.57915	1.41159
1069	2.38712	1.22174
1070	2.68679	1.41074
1071	1.99327	1.12084
1072	2.99044	1.26172
1073	3.24231	1.22965
1074	2.73063	1.23718
1075	2.79614	1.28266
1076	1.76231	1.20767
1077	2.63846	1.31154
1078	2.19728	1.22629
1079	1.72555	1.10672
1080	2.22077	1.26922
1081	2.45606	1.21649
1082	1.67398	1.31977
1083	2.70697	1.31342
1084	2.61264	1.18789
1085	1.18811	1.03953
1086	1.76639	1.5856
1087	2.79963	1.23405
1088	2.25357	1.11257
1089	1.69591	1.29503
1090	3.32197	1.30887
1091	2.16276	1.41216
1092	1.59309	1.23238
1093	1.63271	1.24961
1094	2.52231	1.10895
1095	3.29413	1.29613
1096	1.95154	1.22431
1097	3.53747	1.35849
1098	3.97353	1.42699
1099	3.37087	1.32628
1100	2.13971	1.26179
1101	3.00182	1.11123
1102	3.07014	1.45611
1103	2.69746	1.19629
1104	2.34804	1.08841
1105	2.13895	1.21771
1106	2.62199	1.32593
1107	1.87351	1.28552
1108	2.65555	1.3672
1109	1.917	1.15512
1110	1.52261	1.07051
1111	2.09629	1.22117
1112	3.35537	1.49128
1113	1.93262	1.57193
1114	2.52349	1.41629
1115	2.05313	1.2272
1116	2.08483	1.42918
1117	1.82942	1.16353
1118	2.21193	1.11445
1119	2.55764	1.20968
1120	1.4354	1.31295
1121	1.77234	1.39819
1122	2.77098	1.20886
1123	2.62679	1.83022
1124	2.43709	1.24988
1125	1.81734	1.24899
1126	2.21809	1.09215
1127	1.93289	1.21944
1128	2.51099	1.27983
1129	2.52177	1.33834
1130	1.97974	1.34085
1131	1.99862	1.33658
1132	2.27743	1.08182
1133	2.27926	1.16971
1134	2.64491	1.15433
1135	2.01951	1.10737
1136	2.16644	1.31844
1137	3.65087	1.15437
1138	4.01548	1.38734
1139	4.25068	1.31151
1140	2.59634	1.32035
1141	1.67079	1.31601
1142	1.29917	1.03539
1143	1.54897	1.26169
1144	2.93372	1.24226
1145	3.0398	1.25919
1146	1.98601	1.25438
1147	4.35527	1.13816
1148	3.25952	1.13281
1149	2.57699	1.24602
1150	2.41192	1.08985
1151	4.55737	1.04397
1152	2.72176	1.22018
1153	1.96	1.48422
1154	3.83278	1.32875
1155	3.94664	1.24319
1156	2.93093	1.03831
1157	2.80565	1.11249
1158	1.65342	1.10624
1159	2.13273	1.35778
1160	1.80307	1.01511
1161	3.17762	1.76228
1162	1.69499	1.21272
1163	2.51079	1.24969
1164	2.20666	1.66487
1165	3.15269	1.23194
1166	2.04203	1.413
1167	3.45971	1.69338
1168	2.29122	1.54547
1169	1.76734	1.33691
1170	2.40477	1.34854
1171	2.68584	1.41712
1172	1.83342	1.21897
1173	2.66538	1.20477
1174	2.59532	1.48197
1175	4.34883	1.39296
1176	3.41671	1.02797
1177	3.02774	1.73693
1178	2.43415	1.27808
1179	2.30217	1.18763
1180	1.96606	1.31585
1181	2.95263	1.22107
1182	2.73591	1.24324
1183	2.66208	1.17395
1184	1.60649	1.10689
1185	2.8281	1.13148
1186	4.75437	1.41816
1187	4.23683	1.16201
1188	2.84363	1.63985
1189	2.27626	1.27786
1190	4.72911	1.24599
1191	2.64304	1.05894
1192	2.27241	1.07334
1193	1.96358	1.34527
1194	3.08254	1.43228
1195	3.44591	1.17659
1196	1.92563	1.05624
1197	3.42422	1.52196
1198	2.75061	1.85045
1199	2.13568	1.10529
1200	2.43635	1.17265
1201	2.81435	1.49444
1202	1.36271	1.06193
1203	2.86742	1.33404
1204	1.71588	1.1474
1205	1.72064	1.17709
1206	1.99092	1.37512
1207	2.57186	1.28696
1208	2.31867	1.3081
1209	2.38492	1.41015
1210	4.08435	1.35773
1211	2.70393	1.36627
1212	4.26235	1.20305
1213	2.75788	1.31963
1214	1.99439	1.1606
1215	1.5781	1.2726
1216	2.95474	1.21827
1217	1.58611	1.36273
1218	2.53874	1.44605
1219	2.45941	1.57234
1220	1.86532	1.63116
1221	2.11231	1.27807
1222	1.89655	1.45166
1223	1.68131	1.34005
1224	2.51958	1.3059
1225	3.12996	1.20802
1226	2.3023	1.70482
1227	1.93984	1.46771
1228	3.40175	1.27317
1229	2.65877	1.20268
1230	3.0115	1.45621
1231	2.53224	1.36471
1232	2.00386	1.26206
1233	1.83666	1.32798
1234	1.98911	1.11431
1235	2.32675	1.26571
1236	3.30785	1.18905
1237	2.57571	1.33072
1238	2.52666	1.12267
1239	1.66196	1.08962
1240	2.2563	1.30387
1241	1.60916	1.15167
1242	2.4859	1.62702
1243	1.47201	1.32564
1244	2.36763	1.44991
1245	1.73116	1.17712
1246	1.46484	1.03798
1247	1.86039	1.05697
1248	2.45626	1.30116
1249	1.92606	1.32868
1250	3.18374	2.45956
1251	3.44307	1.12442
1252	2.25868	1.14387
1253	3.06706	1.05766
1254	3.40282	1.51593
1255	3.98201	1.31864
1256	1.47497	1.14118
1257	2.98917	1.19737
1258	1.53908	1.33034
1259	1.7405	1.09235
1260	1.63788	1.29169
1261	1.6539	1.41502
1262	2.89227	1.43588
1263	2.4873	1.10607
1264	1.93411	1.1062
1265	2.19912	1.09467
1266	2.85419	1.43435
1267	2.7016	1.32092
1268	2.41816	1.37911
1269	2.55854	1.14868
1270	4.54679	1.08918
1271	3.90436	1.34567
1272	3.69281	1.40332
1273	2.34129	1.30495
1274	3.61008	1.35893
1275	4.41098	1.42114
1276	2.11963	1.26536
1277	1.994	1.10143
1278	2.23347	1.16561
1279	2.35608	1.16967
1280	2.49988	1.2925
1281	3.10884	1.53458
1282	2.56013	1.30551
1283	2.87978	1.43533
1284	2.32025	1.15545
1285	1.58417	1.18803
1286	2.98807	1.09138
1287	1.75751	1.17447
1288	3.16758	1.63092
1289	3.45952	1.27431
1290	2.06068	1.34846
1291	1.9157	1.27295
1292	4.41509	1.03371
1293	2.4066	1.14293
1294	3.32973	1.18427
1295	2.12115	1.45225
1296	2.5758	1.21323
1297	1.91073	1.09427
1298	2.71113	1.1825
1299	2.57914	1.58467
1300	3.37106	1.27223
1301	3.75622	1.41566
1302	2.88405	1.37658
1303	2.32955	1.08048
1304	2.93161	1.03282
1305	2.02435	1.43311
1306	2.30725	1.36428
1307	4.80449	2.61284
1308	2.48881	1.40192
1309	3.26001	1.4196
1310	3.33277	1.18446
1311	2.69984	1.08095
1312	2.07474	1.19414
1313	2.39738	1.03884
1314	2.88901	1.06894
1315	4.13379	1.1443
1316	1.5501	1.41261
1317	1.79587	1.6404
1318	1.67582	1.22608
1319	2.21954	1.82118
1320	2.18643	1.25244
1321	3.49258	1.25721
1322	2.43806	1.31254
1323	2.04894	1.12105
1324	4.12771	1.03127
1325	3.43163	1.25266
1326	2.21714	1.21567
1327	4.39756	2.24983
1328	2.07914	1.22574
1329	2.37784	1.27988
1330	2.66778	1.1396
1331	4.5392	1.12591
1332	4.56926	1.73007
1333	2.1847	1.19253
1334	2.57628	1.09098
1335	2.25225	1.42908
1336	2.9814	1.08821
1337	2.52084	1.17695
1338	2.82127	1.24416
1339	3.5287	1.22278
1340	2.66421	1.1996
1341	1.89836	1.12696
1342	2.25664	1.2324
1343	1.724	1.30772
1344	3.41602	1.30121
1345	4.3475	2.1617
1346	2.4319	1.39867
1347	2.71148	1.37695
1348	3.05267	1.50159
1349	2.44545	1.09766
1350	3.44164	1.18496
1351	2.65107	1.12916
1352	2.88759	1.05614
1353	2.77064	1.64772
1354	3.10557	1.62516
1355	3.59124	1.53496
1356	2.71185	1.38342
1357	1.64522	1.18052
1358	2.48693	1.21113
1359	1.89815	1.22356
1360	2.70058	1.66008
1361	3.84522	1.2895
1362	2.95965	1.21109
1363	1.7539	1.16723
1364	3.7486	1.42053
1365	2.27501	1.52316
1366	2.73156	1.37082
1367	2.79117	1.30801
1368	3.69698	1.05801
1369	2.63113	1.08196
1370	2.49326	1.14431
1371	1.67983	1.12558
1372	3.09682	1.26475
1373	1.52956	1.30381
1374	3.49085	1.10209
1375	4.13548	1.34298
1376	4.23201	1.2852
1377	2.69855	1.13462
1378	3.21434	1.07604
1379	1.97073	1.31682
1380	3.15271	1.38161
1381	1.89904	1.13169
1382	2.34579	1.27465
1383	2.05901	1.2213
1384	1.79997	1.23439
1385	1.36777	1.09691
1386	2.1327	1.1592
1387	2.50741	1.31041
1388	2.32328	1.59551
1389	2.31297	1.29373
1390	3.62306	1.4729
1391	2.90241	1.14021
1392	3.97204	1.5059
1393	1.47918	1.28014
1394	2.91647	1.39419
1395	2.20871	1.25717
1396	1.48358	1.31227
1397	3.73051	1.35485
1398	2.86893	1.3537
1399	2.40373	1.62532
1400	2.097	1.07737
1401	2.73623	1.35624
1402	3.21038	1.16819
1403	3.05314	1.4411
1404	1.98195	1.06902
1405	2.03543	1.48211
1406	3.35	1.40323
1407	1.59807	1.35556
1408	2.62682	1.18286
1409	3.76424	1.58008
1410	2.2094	1.23389
1411	3.20181	1.69032
1412	4.00079	3.30944
1413	2.5647	1.34143
1414	2.52755	1.32092
1415	1.57809	1.23338
1416	2.18015	1.05882
1417	3.4307	1.20625
1418	2.19799	1.19669
1419	1.82718	1.30503
1420	2.06878	1.38867
1421	2.942	2.04445
1422	2.29556	1.56471
1423	2.9102	1.3048
1424	3.53887	1.11791
1425	1.66136	1.22064
1426	2.58294	1.42995
1427	3.25336	1.40481
1428	3.31369	1.18186
1429	2.35802	1.0972
1430	2.75569	1.31807
1431	2.12755	1.19032
1432	2.29081	1.36228
1433	1.53345	1.18278
1434	2.17748	1.08855
1435	1.83299	1.33576
1436	2.34435	1.21671
1437	3.13145	1.27046
1438	2.58807	1.38132
1439	2.00848	1.32644
1440	2.82725	1.39865
1441	3.59671	1.4208
1442	3.55401	1.12089
1443	2.27641	1.32513
1444	2.66066	1.24285
1445	1.76649	1.30877
1446	2.24104	1.2037
1447	1.81046	1.24638
1448	3.61262	1.18985
1449	2.43256	1.45123
1450	3.19546	1.03391
1451	1.72775	1.42962
1452	1.90302	1.34814
1453	1.77957	1.40712
1454	2.72875	1.36129
1455	2.3043	1.61086
1456	2.44111	1.14236
1457	2.50676	1.5864
1458	2.95783	1.595
1459	2.4361	1.70345
1460	2.04384	1.14677
1461	3.33577	1.13784
1462	2.56343	1.28722
1463	2.87636	1.57031
1464	2.65084	1.09561
1465	2.09489	1.21932
1466	2.94585	1.21843
1467	3.31925	1.30715
1468	1.87603	1.28098
1469	2.16908	1.29747
1470	2.45153	1.314
1471	3.00598	1.26102
1472	2.58506	1.39173
1473	3.14299	1.10447
1474	3.11286	1.37683
1475	3.31148	1.4332
1476	3.76866	1.1692
1477	3.0317	1.15861
1478	2.81166	1.34788
1479	2.38156	1.11178
1480	2.98309	1.29021
1481	3.32215	1.21035
1482	4.4756	1.35774
1483	3.40301	1.24311
1484	2.66271	1.16112
1485	2.61777	1.09535
1486	2.88894	1.27361
1487	2.59034	1.20374
1488	2.01809	1.37483
1489	3.12618	1.17231
1490	2.30791	1.3898
1491	2.35637	1.24792
1492	2.44205	1.3503
1493	2.24633	1.27589
1494	2.21569	1.12878
1495	2.45525	1.10317
1496	2.54095	1.21385
1497	1.95519	1.09689
1498	2.42879	1.49256
1499	3.48395	1.72676
1500	2.15246	1.57443
1501	2.35622	1.44508
1502	3.20913	1.53493
1503	2.01847	1.61072
1504	2.32637	1.39451
1505	2.62797	1.38692
1506	1.74935	1.21978
1507	2.96042	1.54028
1508	3.00596	1.56598
1509	2.05172	1.3089
1510	3.51447	1.35997
1511	2.75969	1.21626
1512	2.88908	1.27988
1513	3.21185	1.44468
1514	3.48887	1.15178
1515	2.04002	1.75408
1516	2.01878	1.20075
1517	2.55194	1.42356
1518	2.11932	1.70903
1519	2.73727	1.65144
1520	1.62509	1.14362
1521	2.32177	1.17203
1522	2.54281	1.26446
1523	2.58292	1.37019
1524	2.65705	1.54173
1525	2.66444	1.33802
1526	2.1923	1.47057
1527	3.73356	1.45984
1528	2.8741	1.19434
1529	2.76384	1.50122
1530	2.22074	1.45815
1531	2.844	1.31899
1532	2.56489	1.21071
1533	2.61173	1.32932
1534	2.98475	1.7083
1535	2.94814	1.56893
1536	2.53073	1.22484
1537	1.90177	1.20599
1538	3.83134	1.31122
1539	2.42046	1.30646
1540	2.73109	1.41852
1541	3.25385	1.66744
1542	2.97262	1.50834
1543	3.3478	1.52898
1544	3.0753	1.48663
1545	1.95924	1.56851
1546	2.62725	1.35976
1547	2.86366	1.27733
1548	1.58537	1.16617
1549	4.19166	1.47808
1550	3.69593	1.28849
1551	2.38781	1.14725
1552	2.78812	1.28097
1553	2.81343	1.35761
1554	2.89014	1.19869
1555	3.70163	1.34125
1556	4.54322	1.32833
1557	2.56534	1.31332
1558	1.78193	1.01867
1559	2.39748	1.10505
1560	2.27228	1.25653
1561	2.50816	1.44026
1562	3.30482	1.73384
1563	2.95516	1.40673
1564	1.63052	1.41829
1565	2.13469	1.06979
1566	2.82044	1.07929
1567	2.95641	1.35508
1568	1.96146	1.5157
1569	2.21449	1.35506
1570	3.40101	1.8968
1571	3.05855	1.24265
1572	2.69395	1.32416
1573	2.14061	1.3512
1574	2.28542	1.331
1575	2.04089	1.52132
1576	2.56475	1.20612
1577	2.70385	1.25496
1578	2.21456	1.2575
1579	1.74598	1.25383
1580	4.16354	1.10962
1581	2.72906	1.39997
1582	2.67361	1.26641
1583	4.35333	1.10675
1584	2.60221	1.35756
1585	1.80552	1.15643
1586	1.37911	1.23714
1587	2.95277	1.17802
1588	2.25482	1.05712
1589	2.81331	1.10439
1590	2.08337	1.43074
1591	3.94322	1.11266
1592	2.5192	1.59946
1593	1.47105	1.29385
1594	2.00714	1.13741
1595	2.65912	1.49609
1596	1.87684	1.47722
1597	2.17353	1.60926
1598	1.96121	1.358
1599	2.69342	1.11417
1600	2.6133	1.42043
1601	2.82133	1.98697
1602	2.74024	1.19664
1603	2.90426	1.4737
1604	2.86878	1.34155
1605	1.7467	1.12059
1606	2.24398	1.02282
1607	1.53835	1.15702
1608	2.46995	1.58273
1609	3.8118	1.19916
1610	2.17022	1.24587
1611	3.15532	1.26107
1612	2.69268	1.06301
1613	3.02355	1.35359
1614	3.87079	1.15624
1615	2.36681	1.28788
1616	3.82693	1.38249
1617	2.37556	1.28922
1618	3.61133	1.50108
1619	4.00339	1.10225
1620	2.26599	1.1508
1621	3.29871	1.61191
1622	2.20869	1.31297
1623	2.1826	1.21791
1624	2.70097	1.61915
1625	3.61229	1.37752
1626	2.26579	1.54848
1627	3.13158	1.47463
1628	4.31263	1.11979
1629	2.70167	1.2374
1630	1.70676	1.20489
1631	4.10789	1.31683
1632	2.3651	1.17582
1633	1.39205	1.1361
1634	2.73144	1.32027
1635	1.69839	1.33788
1636	2.94952	1.14957
1637	2.27019	1.39122
1638	1.67584	1.22539
1639	2.29602	1.3546
1640	3.28345	1.47279
1641	4.40655	1.04874
1642	3.35536	1.00411
1643	3.24327	1.26769
1644	1.79724	1.3195
1645	1.93283	1.08149
1646	1.65851	1.25675
1647	2.6145	1.28688
1648	2.71618	1.63995
1649	2.27451	1.21205
1650	2.68669	1.1663
1651	4.0245	1.23356
1652	2.89861	1.73948
1653	2.45268	1.17996
1654	3.43741	1.40657
1655	1.8854	1.03095
1656	3.29963	1.17854
1657	2.00675	1.23103
1658	4.3621	1.29868
1659	2.66931	1.62853
1660	2.27503	1.30675
1661	2.62148	1.37695
1662	2.2508	1.4017
1663	4.09407	1.39729
1664	1.87804	1.14414
1665	2.30566	1.21668
1666	3.131	1.28577
1667	2.68238	1.16503
1668	1.89855	1.12926
1669	3.66512	1.11978
1670	2.42845	1.3242
1671	2.41603	1.14576
1672	2.33813	1.15051
1673	2.04272	1.08447
1674	2.30902	1.41716
1675	3.7034	1.71055
1676	1.71683	1.11386
1677	2.1203	1.11044
1678	1.75963	1.04751
1679	1.56431	1.46042
1680	2.44537	1.10321
1681	1.91314	1.56784
1682	1.86142	1.04073
1683	2.96956	2.60569
1684	4.06913	1.13944
1685	1.59924	1.12795
1686	2.02948	1.22007
1687	1.96791	1.26227
1688	2.1558	1.20195
1689	1.96173	1.27146
1690	2.57024	1.56006
1691	3.65906	1.27377
1692	3.39612	1.48338
1693	1.94489	1.40534
1694	1.95774	1.37205
1695	3.89569	1.80864
1696	3.12225	1.86352
1697	2.18662	1.35082
1698	2.11987	1.39244
1699	2.49329	1.06211
1700	1.95014	1.21002
1701	3.48824	1.43607
1702	1.79901	1.20406
1703	2.46008	1.19576
1704	2.55452	1.48259
1705	2.32721	1.26262
1706	3.29651	1.0994
1707	2.9155	1.15387
1708	1.92696	1.09958
1709	3.47319	1.57697
1710	3.2392	1.47148
1711	2.11269	1.40669
1712	3.59385	1.54016
1713	2.28082	1.31096
1714	2.16724	1.19919
1715	2.75622	1.55873
1716	2.77156	1.29611
1717	3.12369	1.16154
1718	3.27441	1.2933
1719	2.6179	1.06212
1720	2.89343	1.49017
1721	1.92787	1.45929
1722	1.71544	1.3501
1723	2.00078	1.46586
1724	1.96545	1.4517
1725	2.90601	1.66089
1726	1.6292	1.37049
1727	3.80275	1.89689
1728	3.17041	1.36886
1729	2.00133	1.61655
1730	1.88084	1.18321
1731	2.54208	1.0917
1732	1.70365	1.17235
1733	1.87804	1.73069
1734	2.45918	1.2857
1735	2.69875	1.27441
1736	1.47923	1.34844
1737	2.48529	1.35203
1738	2.53168	1.17238
1739	2.32765	1.45189
1740	2.13349	1.49308
1741	2.09533	1.43417
1742	1.87156	1.38938
1743	2.48634	1.01683
1744	3.28546	1.52355
1745	1.93613	1.22586
1746	2.00581	1.32927
1747	1.93367	1.41249
1748	1.72763	1.16089
1749	1.97391	1.0902
1750	1.62478	1.07747
1751	1.76627	1.33798
1752	2.34279	1.15898
1753	3.29366	1.4129
1754	2.43224	1.2951
1755	4.11155	1.18243
1756	2.61791	1.35314
1757	2.33116	1.74787
1758	3.14171	1.56374
1759	3.13026	1.41568
1760	1.61513	1.1558
1761	1.94638	1.31806
1762	4.5388	1.34077
1763	2.68799	1.21563
1764	3.71339	1.49918
1765	2.54072	1.27939
1766	2.89127	1.18441
1767	1.12745	1.06727
1768	1.79033	1.41139
1769	2.44839	1.5481
1770	2.4896	1.58824
1771	2.72859	1.26103
1772	1.91837	1.1085
1773	1.73247	1.32827
1774	1.9089	1.15168
1775	2.75051	1.15552
1776	2.18433	1.37977
1777	3.28449	1.20285
1778	2.57058	1.60504
1779	2.65299	1.92832
1780	3.24899	1.26545
1781	3.68658	1.24469
1782	1.942	1.4561
1783	2.69249	1.36863
1784	2.37562	1.84332
1785	4.47892	1.32731
1786	2.80222	1.02959
1787	1.97647	1.09382
1788	2.78397	1.47195
1789	2.97328	1.30685
1790	2.75426	1.32165
1791	3.7034	1.12174
1792	2.92882	1.44903
1793	2.01196	1.25633
1794	3.54895	1.26679
1795	2.1548	1.43625
1796	2.47257	1.17321
1797	1.91423	1.01045
1798	2.04888	1.03807
1799	2.81517	1.36382
1800	2.1601	1.57067
1801	2.70621	1.33239
1802	1.84634	1.36944
1803	3.02887	1.63109
1804	3.34438	1.32399
1805	2.08099	1.4246
1806	2.53347	1.19022
1807	1.59031	1.27469
1808	1.79288	1.42661
1809	2.76382	1.38634
1810	2.26178	1.31071
1811	4.36216	1.39248
1812	3.37743	1.32883
1813	2.07779	1.17233
1814	3.96076	1.34053
1815	2.73302	1.58256
1816	2.6673	1.33089
1817	1.99465	1.19819
1818	2.33309	1.17789
1819	2.7881	1.58972
1820	3.19914	1.20039
1821	1.97719	1.33649
1822	2.93937	1.44218
1823	3.76489	1.47977
1824	1.6549	1.20728
1825	1.85511	1.4275
1826	2.15168	1.1749
1827	1.77544	1.42649
1828	3.58306	1.22897
1829	1.81845	1.44781
1830	2.35498	1.13208
1831	2.04595	1.19684
1832	3.11009	1.19056
1833	2.47716	1.22651
1834	2.8625	1.30664
1835	3.0088	1.17708
1836	3.21285	1.37829
1837	2.47055	1.76538
1838	1.53588	1.39586
1839	1.93511	1.20381
1840	2.67359	1.20882
1841	3.04369	1.52402
1842	2.33749	1.37687
1843	1.90508	1.14109
1844	4.33449	1.16975
1845	3.17058	1.38288
1846	1.75063	1.06212
1847	2.89044	1.28857
1848	2.91133	1.45214
1849	2.69303	1.84758
1850	3.57132	1.21749
1851	3.04619	1.22413
1852	3.22003	1.45658
1853	2.44476	1.24962
1854	2.60432	1.2865
1855	2.23528	1.13735
1856	2.88647	1.29504
1857	1.78183	1.50527
1858	1.85952	1.10145
1859	1.86898	1.24355
1860	2.39993	1.2542
1861	1.93416	1.39008
1862	2.01575	1.34779
1863	2.35274	1.36428
1864	2.66631	1.47635
1865	1.9784	1.27894
1866	2.79385	1.12443
1867	3.37117	1.56849
1868	1.59333	1.05801
1869	1.89635	1.54898
1870	1.62073	1.34493
1871	2.6764	1.232
1872	3.72458	1.26359
1873	2.36219	1.46944
1874	2.99684	1.26261
1875	2.17294	1.12144
1876	1.90039	1.30654
1877	2.16432	1.27982
1878	2.10057	1.31549
1879	1.76195	1.24559
1880	4.0874	1.27798
1881	2.34937	1.13312
1882	2.10586	1.07558
1883	1.74425	1.04149
1884	4.36684	1.84853
1885	2.60964	1.46306
1886	2.11516	1.2034
1887	3.25765	1.27043
1888	1.97815	1.57246
1889	2.4019	1.36446
1890	3.10994	1.0476
1891	2.10711	1.09282
1892	1.92285	1.08409
1893	2.29473	1.33559
1894	1.75881	1.36234
1895	1.89679	1.24553
1896	1.6849	1.21637
1897	2.57108	1.77692
1898	2.0812	1.18856
1899	3.37877	1.59971
1900	2.00939	1.19842
1901	2.43012	1.59574
1902	2.95191	1.55621
1903	1.61369	1.26329
1904	1.71733	1.05815
1905	2.93375	1.18175
1906	2.39973	1.74538
1907	3.49572	1.55404
1908	3.19694	1.35217
1909	3.27188	1.51571
1910	2.17194	1.35028
1911	2.5409	1.17022
1912	2.51046	1.22595
1913	2.64743	1.37681
1914	2.03945	1.26059
1915	2.42301	1.10804
1916	2.2332	1.32736
1917	2.63448	1.22283
1918	1.56015	1.19008
1919	2.41542	1.17344
1920	3.8377	1.46588
1921	2.33041	1.2002
1922	2.19271	1.40125
1923	1.74549	1.14659
1924	3.02303	1.21296
1925	2.04343	1.55272
1926	2.69798	1.10669
1927	2.10106	1.50844
1928	1.81822	1.33002
1929	2.49699	1.50369
1930	4.18829	1.38907
1931	3.54331	1.36211
1932	1.96854	1.19617
1933	2.65566	1.24408
1934	1.71304	1.2576
1935	1.58409	1.15913
1936	2.50823	1.8218
1937	1.79285	1.57345
1938	2.21931	1.55912
1939	1.91526	1.25621
1940	2.02507	1.10338
1941	2.9468	1.64485
1942	1.89003	1.34271
1943	2.63851	1.45456
1944	2.30626	1.51316
1945	3.69225	1.15518
1946	1.58654	1.22346
1947	3.39284	1.24233
1948	1.6398	1.28388
1949	2.47088	1.40831
1950	3.32973	1.21069
1951	2.00415	1.43455
1952	1.92154	1.33863
1953	2.78301	1.08026
1954	1.85891	1.13914
1955	2.9007	1.1849
1956	1.75299	1.16287
1957	1.89361	1.39699
1958	2.51474	1.10304
1959	1.92993	1.15787
1960	2.73555	1.24113
1961	2.36688	1.1542
1962	2.11928	1.17221
1963	2.09826	1.27623
1964	2.48858	1.46166
1965	2.47011	1.22016
1966	2.54481	1.01611
1967	2.13767	1.33644
1968	2.83849	1.72869
1969	2.24406	1.31311
1970	1.70801	1.62936
1971	2.1211	1.86535
1972	2.54384	1.35457
1973	2.13781	1.1248
1974	2.31898	1.25615
1975	2.23728	1.16861
1976	1.39462	1.0864
1977	2.15334	1.12419
1978	1.79598	1.48347
1979	1.96637	1.08896
1980	2.36718	1.07414
1981	2.58802	1.286
1982	2.83743	1.08647
1983	3.73494	1.46918
1984	2.63958	1.07818
1985	1.68394	1.42382
1986	3.54733	1.43244
1987	1.86803	1.29505
1988	1.96491	1.38609
1989	2.68811	1.37481
1990	1.45669	1.21755
1991	2.77006	1.56853
1992	2.29584	1.31561
1993	2.69497	1.26526
1994	3.38666	1.61443
1995	1.66456	1.5016
1996	3.36112	1.85033
1997	1.62617	1.51071
1998	3.86064	1.32706
1999	2.02436	1.22731
[truncated: 242 more rows]

## Sheet: 8067-R
Label	Ratio X/Z	Ratio Y/Z									Statistical: ratio X/Z	Statistical: ratio Y/Z
1	3.93153	1.66477								ave.	2.4648	1.28458
2	2.96253	1.09631								min	1.16682	1.00233
3	1.65912	1.14903								q1	1.977	1.159
4	3.15064	1.08065								median	2.36991	1.25614
5	3.27592	1.33843								q3	2.85265	1.36915
6	2.32647	1.12258								max	4.92916	2.67938
7	3.12583	1.21948								sd	0.667921	0.17925
8	3.73034	1.21156
9	3.37436	1.04241
10	1.5169	1.09649
11	2.839	1.05315
12	2.50486	1.44765
13	2.52707	1.17169
14	2.78831	1.2993
15	3.21617	1.21869
16	2.76151	1.30922
17	1.77407	1.27251
18	2.29669	1.36896
19	2.90002	1.23378
20	2.56053	1.05336
21	1.50069	1.21799
22	3.81701	1.33139
23	2.35821	1.35526
24	3.65634	1.1922
25	3.24916	1.12836
26	3.09655	1.27361
27	2.2287	1.31789
28	2.7061	1.15207
29	2.4243	1.02792
30	2.84247	1.1127
31	2.10889	1.04953
32	2.47982	1.18715
33	3.16831	1.34022
34	3.13151	1.12033
35	1.68584	1.10297
36	2.64725	1.19234
37	2.18511	1.03766
38	2.31722	1.17291
39	1.63803	1.18401
40	2.54083	1.41464
41	2.26738	1.07454
42	2.53201	1.19791
43	2.55628	1.19638
44	2.27342	1.23375
45	3.26374	1.21735
46	2.89237	1.25829
47	1.73166	1.46834
48	2.78043	1.31275
49	1.80743	1.47212
50	2.17737	1.06787
51	2.92472	1.15252
52	3.11098	1.49714
53	3.14836	1.36978
54	2.49937	1.50548
55	4.25341	1.23614
56	2.7274	1.27777
57	2.46638	1.19839
58	1.88353	1.36567
59	2.1617	1.30702
60	3.3004	1.17541
61	2.39332	1.26776
62	3.57433	2.43753
63	2.45053	1.04718
64	3.11767	1.58393
65	1.95496	1.38988
66	2.99001	1.23811
67	2.46451	1.25047
68	3.06517	1.09761
69	2.98665	1.18466
70	2.41222	1.10392
71	2.72014	1.45832
72	3.11323	1.72061
73	2.36703	1.11042
74	3.18151	1.11587
75	2.46826	1.3303
76	2.59633	1.19056
77	2.62048	1.2715
78	4.83659	1.13876
79	2.61239	1.33285
80	2.08255	1.45148
81	1.58028	1.53056
82	2.19821	1.14329
83	2.70417	1.17866
84	2.61575	1.18063
85	1.96475	1.16252
86	3.69867	1.24828
87	2.88228	1.24027
88	2.60191	1.23468
89	2.28092	1.20254
90	2.22321	1.18073
91	3.45437	1.33161
92	2.52389	1.14528
93	2.44574	1.15866
94	4.47984	1.23843
95	2.5564	1.41699
96	2.69235	1.41227
97	2.67071	1.37009
98	1.82454	1.17118
99	3.54257	1.13875
100	3.11184	1.31381
101	2.66103	1.02877
102	3.15044	1.2269
103	2.64988	1.26666
104	3.34496	1.17457
105	3.75234	1.54631
106	2.75263	1.34522
107	2.79023	1.34783
108	3.24444	1.35376
109	2.10853	1.22095
110	2.57482	1.42506
111	4.07323	1.35233
112	2.70393	1.25505
113	2.83224	1.11516
114	2.00111	1.52079
115	2.68394	1.34162
116	2.46457	1.23463
117	1.46857	1.25237
118	1.63345	1.09698
119	2.98907	1.34322
120	2.72027	1.20044
121	3.55443	1.51631
122	2.58191	1.2311
123	2.60372	1.45317
124	2.34631	1.20372
125	2.07544	1.22764
126	2.74621	1.44121
127	3.32933	1.23783
128	2.40824	1.17966
129	2.28947	1.19879
130	2.81093	1.15567
131	2.88656	1.24059
132	3.00008	1.19713
133	1.23326	1.15969
134	2.33993	1.68594
135	3.07398	1.17748
136	2.42956	1.10702
137	2.42189	1.15061
138	1.96994	1.58346
139	2.66829	1.33919
140	3.81243	1.17727
141	3.64518	1.16877
142	2.92194	1.35325
143	4.25704	1.12921
144	3.29662	1.0854
145	3.87522	1.07554
146	3.70905	1.71861
147	2.82104	1.24272
148	3.66587	1.21474
149	1.81056	1.02769
150	2.52897	1.12827
151	2.60433	1.0906
152	2.31718	1.30928
153	4.34358	1.30515
154	3.15966	1.3155
155	3.28936	1.09525
156	2.19446	1.55412
157	2.43002	1.28919
158	3.30195	1.25971
159	3.85594	1.32958
160	2.36	1.08735
161	2.05782	1.10412
162	1.83113	1.02645
163	2.72126	1.55101
164	2.2248	1.21823
165	3.53741	1.26472
166	2.62161	1.17862
167	2.70592	1.36329
168	1.92048	1.3162
169	1.39573	1.15199
170	1.85902	1.14684
171	2.95427	1.15362
172	2.67469	1.07513
173	3.14848	1.27422
174	2.87038	1.36553
175	2.66849	1.40677
176	3.3539	1.44714
177	2.11618	1.26014
178	2.65513	1.41378
179	3.58607	1.50852
180	3.7706	1.20932
181	2.0246	1.39118
182	2.06943	1.16115
183	2.49403	1.23701
184	3.05672	1.10884
185	2.30745	1.2562
186	3.85389	1.45995
187	3.06035	1.57893
188	2.64746	1.23827
189	2.95279	1.38296
190	2.54739	1.27296
191	3.72683	1.11343
192	2.15332	1.31926
193	3.82181	1.21242
194	1.81084	1.48939
195	2.41118	1.35125
196	2.41926	1.27548
197	2.99523	1.44066
198	1.92596	1.49036
199	3.34731	1.23505
200	2.43602	1.16984
201	3.65999	1.23596
202	2.19765	1.32798
203	2.12473	1.23686
204	2.4626	1.16253
205	3.77564	1.4989
206	4.77717	1.08742
207	2.29294	1.12942
208	2.31566	1.29492
209	2.13798	1.32
210	2.32135	1.53933
211	2.68356	1.49632
212	2.3499	1.27284
213	2.33299	1.19277
214	1.96829	1.45171
215	2.78229	1.16083
216	3.03121	1.39855
217	2.50647	1.32111
218	2.05688	1.21746
219	2.47871	1.35122
220	2.9922	1.18076
221	2.70003	1.36783
222	2.75025	1.62679
223	2.56973	1.29698
224	2.03845	1.43084
225	2.97363	1.10436
226	2.59897	1.12457
227	2.22071	1.36108
228	3.63845	1.34322
229	1.87504	1.2625
230	2.86355	1.36864
231	3.0853	1.1729
232	3.17526	1.48023
233	3.2891	1.27693
234	2.14354	1.16896
235	2.75672	1.0325
236	3.40158	1.39326
237	2.54135	1.46577
238	2.837	1.13614
239	2.29881	1.34033
240	2.49415	1.26396
241	1.56628	1.17207
242	2.1421	1.03076
243	2.08671	1.29959
244	2.32699	1.15712
245	2.53761	1.17633
246	2.9092	1.13719
247	2.12244	1.02501
248	3.02049	1.22139
249	3.23673	1.22893
250	3.94482	1.07066
251	2.84907	1.11569
252	2.23408	1.14806
253	1.93441	1.23891
254	2.68669	1.25238
255	3.00035	1.44915
256	3.25546	1.1569
257	2.15586	1.10201
258	2.52594	1.09566
259	1.87847	1.02229
260	1.89953	1.44818
261	3.11944	1.55004
262	3.13022	1.05037
263	2.15684	1.197
264	1.93991	1.26303
265	1.91886	1.11823
266	2.20245	1.00912
267	1.92264	1.33659
268	2.49177	1.39689
269	2.43177	1.22913
270	3.46747	1.56764
271	2.79546	1.3739
272	2.80421	1.58921
273	1.66436	1.06874
274	2.64799	1.46195
275	2.19746	1.08103
276	2.07492	1.57154
277	2.18488	1.43148
278	3.36696	1.38142
279	2.52866	1.08292
280	3.30692	1.30744
281	2.33696	1.45037
282	4.01611	1.21563
283	1.896	1.05307
284	3.39092	1.26375
285	2.97429	1.27714
286	2.43026	1.40533
287	2.52954	1.10092
288	2.03388	1.15628
289	2.84417	1.21143
290	2.27599	1.22873
291	4.31313	1.25093
292	3.13815	1.32825
293	2.2478	1.42337
294	1.77106	1.02012
295	3.62434	1.62632
296	3.10178	1.20439
297	2.48539	1.18017
298	2.38486	1.21041
299	2.25915	1.29453
300	1.98258	1.09958
301	4.68579	1.36301
302	3.46597	1.57137
303	1.63208	1.17434
304	2.23861	1.33943
305	2.41003	1.27244
306	2.34057	1.25579
307	2.46313	1.29208
308	2.73762	1.24274
309	3.30342	1.37326
310	2.97292	1.62801
311	2.17604	1.30551
312	2.5809	1.6268
313	3.03234	1.13381
314	2.07609	1.05599
315	1.98885	1.18188
316	3.85265	1.15242
317	2.24585	1.32222
318	3.45299	1.61784
319	2.90572	1.19204
320	2.88593	1.24707
321	2.77288	1.2497
322	2.46266	1.51129
323	2.771	1.35533
324	2.25313	1.43549
325	2.4454	1.53649
326	2.13662	1.41866
327	4.382	1.19528
328	2.46067	1.37611
329	2.61893	1.14344
330	2.58029	1.08815
331	1.77757	1.26815
332	2.07096	1.0867
333	2.32658	1.24535
334	2.84248	1.21189
335	2.55443	1.37438
336	1.73499	1.27405
337	2.09483	1.27839
338	1.95217	1.21212
339	1.89855	1.57151
340	2.42938	1.33453
341	1.74458	1.06172
342	3.56356	1.23311
343	2.28388	1.29332
344	2.01825	1.19776
345	2.19124	1.15589
346	2.3564	1.15843
347	4.21078	1.28577
348	2.14259	1.31724
349	2.435	1.79001
350	2.03222	1.27207
351	2.51003	1.1818
352	1.85469	1.61721
353	2.34291	1.26302
354	1.69498	1.38984
355	1.81983	1.49271
356	1.80758	1.47125
357	2.20735	1.41659
358	2.35264	1.49415
359	1.97885	1.33641
360	1.86711	1.00233
361	3.36668	1.46072
362	2.08974	1.43829
363	1.77153	1.04958
364	2.56011	1.32657
365	3.36813	1.0726
366	3.84316	1.18605
367	3.03729	1.20007
368	2.45537	1.09071
369	3.07462	1.46583
370	1.86176	1.41681
371	1.7817	1.18042
372	2.21945	1.06615
373	3.32874	1.40298
374	3.46386	1.18547
375	1.87449	1.06325
376	2.56138	1.04109
377	3.54107	1.27197
378	2.26495	1.22687
379	3.5419	1.1404
380	2.56684	1.37219
381	2.44477	1.14525
382	3.35858	1.04556
383	2.90766	1.11235
384	2.1743	1.21661
385	2.38886	1.03753
386	2.09362	1.36546
387	3.47484	1.4645
388	2.66787	1.23961
389	1.93881	1.37437
390	3.94708	1.25104
391	2.45446	1.10771
392	2.43949	1.27916
393	1.72791	1.04349
394	2.01778	1.17772
395	2.18912	1.10324
396	2.34442	1.3088
397	2.75371	1.23848
398	2.86796	1.2187
399	1.91143	1.06803
400	1.43211	1.09614
401	3.64831	1.26424
402	3.03756	1.19383
403	2.4994	1.15012
404	3.10724	1.25202
405	3.30435	1.33131
406	1.36297	1.08434
407	3.70698	1.29178
408	2.44156	1.16542
409	2.92528	1.48121
410	2.03973	1.27567
411	4.30314	1.29151
412	2.64513	1.17349
413	2.32244	1.14936
414	2.66151	1.35356
415	1.79239	1.19162
416	2.82047	1.21856
417	2.73832	1.14818
418	1.79292	1.16807
419	3.01757	1.39009
420	2.28936	1.20586
421	2.1327	1.07463
422	2.0297	1.31335
423	2.03599	1.31411
424	3.03536	1.11816
425	3.38908	1.31035
426	2.31371	1.24936
427	2.69981	1.47352
428	2.22109	1.05462
429	3.9675	1.51294
430	2.10728	1.7372
431	3.67521	1.35368
432	2.97469	1.10555
433	2.818	1.23899
434	3.14323	1.56161
435	2.66814	1.25244
436	2.49114	1.32286
437	4.8334	1.17444
438	2.44916	1.14617
439	1.69213	1.6407
440	2.31481	1.22249
441	2.817	1.33526
442	2.60844	1.46452
443	2.48408	1.10659
444	3.82333	1.5247
445	2.43522	1.1928
446	1.81171	1.27234
447	3.07543	1.24139
448	2.84333	1.5231
449	2.47593	1.29506
450	2.25373	1.05131
451	3.286	1.71343
452	2.38751	1.24771
453	2.25335	1.25008
454	3.77567	1.0812
455	2.29402	1.15507
456	2.97766	1.20447
457	4.20908	1.51722
458	3.18141	1.14351
459	4.43943	1.19719
460	3.35288	1.27873
461	2.48041	1.35345
462	2.96552	1.4703
463	2.41177	1.35459
464	4.21529	1.30047
465	2.74485	1.2802
466	1.70089	1.43282
467	4.91517	1.335
468	3.21471	1.47385
469	2.46963	1.34322
470	2.91705	1.40756
471	1.8875	1.12458
472	1.92304	1.01215
473	3.49562	1.41941
474	2.38234	1.13035
475	2.43165	1.26892
476	3.14579	1.01779
477	2.64528	1.35131
478	2.09066	1.22633
479	3.45445	1.56
480	2.89227	1.06283
481	3.41735	1.26687
482	2.13897	1.09878
483	3.24645	1.25335
484	2.48105	1.18777
485	2.42603	1.16833
486	2.49913	1.36484
487	2.8174	1.62377
488	2.50128	1.46863
489	2.51728	1.71833
490	2.25111	1.59125
491	2.35462	1.18667
492	3.17415	1.44048
493	2.58928	1.24483
494	2.23812	1.35532
495	2.52682	1.18381
496	2.04833	1.27862
497	1.98612	1.67195
498	2.33722	1.21145
499	1.98724	1.34278
500	4.67999	1.2483
501	2.12106	1.2491
502	2.93513	1.1478
503	2.03948	1.05948
504	4.25776	1.42603
505	1.6608	1.20883
506	2.35749	1.46311
507	2.54453	1.12949
508	2.29504	1.44333
509	1.51405	1.10081
510	2.63248	1.41743
511	2.45314	1.74141
512	2.71495	1.11236
513	3.67194	1.05922
514	3.14771	1.34315
515	3.08151	1.27339
516	3.31976	1.2694
517	4.34564	1.47881
518	2.48257	1.09969
519	3.37903	1.39288
520	2.90463	1.52016
521	2.70215	1.19661
522	3.55554	1.42856
523	2.24156	1.08388
524	1.53193	1.17398
525	2.51239	1.27506
526	3.93831	1.16969
527	2.43235	1.14169
528	3.30931	1.09542
529	2.66922	1.33018
530	3.74148	1.27058
531	3.39216	1.41247
532	2.37387	1.1153
533	2.13332	1.24489
534	3.38299	1.23923
535	2.31268	1.17474
536	3.09238	1.26091
537	2.924	1.45023
538	2.33844	1.68058
539	2.35451	1.24421
540	2.84828	1.2803
541	1.54107	1.22177
542	1.93679	1.15848
543	2.35344	1.37884
544	3.44964	1.23262
545	4.2887	1.1638
546	2.75954	1.24526
547	2.18986	1.2856
548	3.3125	1.52911
549	1.87334	1.15673
550	1.72746	1.07421
551	2.26996	1.14371
552	2.48124	1.49293
553	3.44899	1.028
554	3.08866	1.25465
555	2.05495	1.11819
556	2.42827	1.29838
557	3.44088	1.28485
558	1.85822	1.19352
559	2.85263	1.21466
560	2.00894	1.32715
561	3.37746	1.19999
562	2.069	1.30562
563	3.19366	1.04876
564	2.04515	1.48168
565	2.70265	1.69075
566	3.53852	1.21899
567	2.01091	1.02512
568	2.76553	1.52727
569	2.84027	1.25719
570	2.90994	1.11453
571	4.19562	1.2589
572	2.30993	1.28555
573	2.55767	1.00996
574	3.50559	1.41002
575	3.507	1.33304
576	2.29757	1.34473
577	2.66456	1.36066
578	2.97761	1.32118
579	2.33851	1.17238
580	3.36187	1.25213
581	2.29714	1.08532
582	1.98447	1.37063
583	2.94444	1.46655
584	2.35906	1.38977
585	3.19973	1.12374
586	2.36231	1.28513
587	2.70973	1.12733
588	2.47237	1.11331
589	2.842	1.01245
590	3.19122	1.16401
591	1.73473	1.22319
592	2.9414	1.24305
593	3.81349	1.32566
594	4.13104	1.20399
595	1.92531	1.38016
596	3.30402	1.12418
597	2.18474	1.18206
598	2.85667	1.16922
599	2.14129	1.05068
600	2.53832	1.03637
601	1.9939	1.26429
602	2.00482	1.06749
603	1.92687	1.31993
604	3.94984	1.29526
605	2.83155	1.28257
606	3.012	1.35492
607	4.81265	1.07419
608	4.02426	1.44507
609	2.57006	1.22526
610	2.02967	1.23831
611	3.44235	1.20018
612	2.0935	1.32784
613	3.51199	1.40723
614	2.4919	1.32947
615	2.1626	1.06243
616	1.7114	1.04954
617	2.18959	1.367
618	3.26109	1.34278
619	2.44961	1.21296
620	2.08079	1.50228
621	2.36934	1.47353
622	2.85078	1.41824
623	2.42005	1.47721
624	1.6844	1.12934
625	3.00381	1.26271
626	2.15766	1.18937
627	2.10225	1.23166
628	2.41647	1.76462
629	1.77955	1.56957
630	3.35539	1.09831
631	2.3136	1.18549
632	3.67421	1.17581
633	3.15565	1.03947
634	3.64519	1.58085
635	4.16969	1.22047
636	2.82437	1.7135
637	2.14126	1.47691
638	2.95181	1.53761
639	1.41632	1.12565
640	2.75158	1.1579
641	2.23959	1.12089
642	2.82424	1.29418
643	2.24222	1.12224
644	1.61142	1.25128
645	2.98889	1.35416
646	2.47461	1.15102
647	2.00387	1.16106
648	3.19792	1.31141
649	2.88901	1.18806
650	2.14886	1.17792
651	1.82231	1.07584
652	2.08718	1.38977
653	2.03272	1.32371
654	2.53356	1.14093
655	1.87042	1.38632
656	2.55544	1.49225
657	3.06774	1.48307
658	2.46524	1.67011
659	2.03398	1.40595
660	4.35248	1.13995
661	2.68245	1.36354
662	2.36483	1.17605
663	1.96044	1.0654
664	2.20996	1.22534
665	2.14965	1.08346
666	2.14582	1.59319
667	3.18328	1.14363
668	1.5588	1.37067
669	2.784	1.31891
670	2.69025	1.3948
671	2.05394	1.39865
672	2.58402	1.07113
673	1.83785	1.16701
674	2.72063	1.40948
675	2.4731	1.2337
676	2.37182	1.27023
677	3.04717	1.27117
678	2.30413	1.42798
679	1.84386	1.18255
680	1.81481	1.17498
681	1.62459	1.23514
682	1.92874	1.12898
683	2.68277	1.64301
684	1.88243	1.21484
685	2.16738	1.07534
686	4.39966	1.1469
687	2.67031	1.26488
688	3.2478	1.63086
689	3.40245	1.2455
690	2.64371	1.33397
691	2.33518	1.63142
692	2.89954	1.26089
693	2.36754	1.26162
694	2.37985	1.57116
695	2.47313	1.1674
696	2.1237	1.51982
697	1.66598	1.55168
698	2.19115	1.31384
699	2.49486	1.49998
700	3.43614	1.36233
701	2.81889	1.07113
702	2.21614	1.20431
703	2.60925	1.03
704	2.16024	1.22411
705	3.35678	1.28862
706	2.63187	1.19452
707	1.97223	1.26702
708	3.91113	1.18406
709	2.00633	1.16571
710	2.70536	1.40804
711	1.73112	1.12864
712	3.80028	1.15305
713	2.60186	1.26659
714	1.59195	1.1036
715	3.23361	1.1904
716	1.60207	1.25445
717	1.79519	1.13259
718	1.94693	1.59776
719	2.01764	1.14994
720	1.92517	1.09497
721	3.0263	1.76238
722	2.52592	1.26566
723	2.57268	1.30358
724	2.02032	1.08991
725	2.2994	1.38146
726	1.82014	1.21296
727	3.22571	1.40958
728	2.20771	1.17592
729	2.49012	1.3586
730	3.87616	1.59702
731	1.9276	1.3622
732	2.16318	1.43221
733	3.5759	1.09562
734	2.17281	1.42959
735	4.03124	1.769
736	3.92856	1.21757
737	2.95766	1.61704
738	2.1479	1.15047
739	2.80215	1.40099
740	2.77469	1.83907
741	2.07535	1.22454
742	2.31929	1.34656
743	1.91608	1.15978
744	1.62938	1.08626
745	3.17708	1.44013
746	2.03061	1.1827
747	1.81439	1.20854
748	1.77348	1.35259
749	1.92813	1.39468
750	1.95796	1.39554
751	2.23369	1.2248
752	1.87397	1.28972
753	2.49279	1.35213
754	2.38013	1.25569
755	1.50603	1.07476
756	3.15666	1.36889
757	2.75353	1.27882
758	4.76949	1.33712
759	4.15475	1.08176
760	2.9013	1.0322
761	1.6504	1.284
762	3.50476	1.25929
763	2.12666	1.2239
764	2.76747	1.35478
765	3.53676	1.20217
766	1.91257	1.26858
767	3.10011	1.1903
768	2.34625	1.2906
769	2.39928	1.25976
770	4.25027	1.49183
771	3.1639	1.34225
772	2.87462	1.14537
773	2.21913	1.08062
774	1.98862	1.10178
775	2.04904	1.36926
776	4.77318	1.44405
777	3.2402	1.26305
778	2.59663	1.09509
779	3.3717	1.32909
780	2.93678	1.43994
781	2.75291	1.39285
782	2.78082	1.3932
783	3.20912	1.20117
784	2.27202	1.32255
785	2.08309	1.17665
786	2.17383	1.31115
787	2.76021	1.2804
788	2.81789	1.34027
789	2.52801	1.14614
790	2.76178	1.35619
791	1.94885	1.27436
792	2.28645	1.21751
793	3.51378	1.04614
794	2.20547	1.3078
795	1.79658	1.49687
796	2.40763	1.13907
797	3.88106	1.34891
798	3.50771	1.36089
799	3.53244	1.44966
800	2.04167	1.20863
801	2.67881	1.45718
802	1.86547	1.13537
803	2.24966	1.15623
804	3.27325	1.21525
805	3.27744	1.20084
806	2.82491	1.47189
807	4.50158	1.30125
808	2.97338	1.36807
809	2.77964	1.08381
810	3.08035	1.18354
811	2.40361	1.56497
812	2.6557	1.30719
813	2.94811	1.28375
814	4.54451	1.36163
815	2.65622	1.25924
816	2.78035	1.01465
817	4.74397	1.22244
818	1.92917	1.3367
819	2.35753	1.30996
820	3.72227	1.61986
821	1.61635	1.06828
822	2.7648	1.21888
823	2.13457	1.139
824	3.37327	1.33626
825	1.63199	1.0453
826	2.44359	1.19386
827	2.74621	1.35713
828	2.07821	1.28556
829	2.27241	1.47018
830	2.29643	1.26479
831	2.14368	1.28447
832	2.57157	1.16067
833	2.00075	1.19095
834	2.72769	1.38624
835	2.15968	1.04919
836	3.00373	1.29599
837	2.20051	1.24555
838	2.91979	1.33332
839	3.15584	1.08428
840	3.02573	1.23919
841	1.72701	1.25357
842	1.70745	1.07891
843	1.9882	1.10908
844	3.38226	1.43322
845	3.01565	1.19992
846	2.84973	1.12928
847	2.02846	1.13384
848	1.70545	1.13031
849	2.17791	1.13264
850	3.04996	1.09223
851	1.62929	1.14662
852	2.58547	1.06341
853	2.22723	1.56603
854	2.20567	1.22094
855	3.14041	1.15354
856	2.77694	1.30945
857	3.1141	1.19437
858	2.53461	1.11211
859	2.13561	1.37344
860	1.76663	1.26881
861	1.79451	1.08881
862	2.06574	1.39297
863	2.02247	1.371
864	2.14454	1.49127
865	2.10591	1.46738
866	1.76997	1.46341
867	2.33269	1.36081
868	3.38524	1.11685
869	2.68883	1.11084
870	2.00263	1.39621
871	3.70536	1.39798
872	1.56843	1.12767
873	2.36913	1.18773
874	1.86921	1.15933
875	1.82711	1.4005
876	2.62332	1.37378
877	2.88625	1.1601
878	2.75461	1.88738
879	2.51519	1.3494
880	2.11675	1.13661
881	3.21429	1.35391
882	2.47527	1.25757
883	2.64259	1.23775
884	2.08126	1.48012
885	2.32355	1.38162
886	2.40999	1.26664
887	1.9625	1.39065
888	2.93868	1.24771
889	2.42715	1.36475
890	2.93201	1.34526
891	3.10237	1.06571
892	3.29468	1.21263
893	2.25205	1.20644
894	2.28862	1.29275
895	2.70153	1.3125
896	3.60663	1.34699
897	2.11059	1.50162
898	1.38952	1.16316
899	2.19888	1.10818
900	2.15215	1.47911
901	1.73774	1.0796
902	2.47235	1.33348
903	3.54471	1.54293
904	2.69423	1.2953
905	1.83807	1.39619
906	2.61247	1.21811
907	2.22865	1.41334
908	2.79861	1.34227
909	4.11933	1.38173
910	1.85386	1.21359
911	4.08103	1.2813
912	1.92642	1.30883
913	2.4934	1.68519
914	2.20307	1.2589
915	1.76612	1.19366
916	2.28242	1.19444
917	1.9062	1.45735
918	2.62874	1.63684
919	2.51659	1.43374
920	2.22377	1.39314
921	1.86771	1.37433
922	2.23807	1.1244
923	2.24139	1.2428
924	2.06932	1.11224
925	2.30063	1.38119
926	1.94361	1.16663
927	3.69093	1.34676
928	1.82448	1.1601
929	2.35666	1.19896
930	1.29929	1.08094
931	1.63988	1.32778
932	1.41435	1.08825
933	1.84507	1.15974
934	1.57101	1.0715
935	2.27641	1.3321
936	2.41247	1.37844
937	3.67236	1.33631
938	1.94775	1.25956
939	2.30962	1.24163
940	3.61579	1.4495
941	3.54866	1.29849
942	2.2997	1.25607
943	2.05153	1.16339
944	3.69614	1.47938
945	3.16902	1.15041
946	2.77722	1.23233
947	2.91391	1.16953
948	2.58787	1.06484
949	2.74314	1.22374
950	1.66227	1.16204
951	2.23743	1.27605
952	2.68007	1.12695
953	3.18585	1.21548
954	1.73715	1.15837
955	2.14637	1.03883
956	1.96476	1.17895
957	2.36909	1.26066
958	2.22177	1.36949
959	1.40156	1.12579
960	2.80774	1.08763
961	2.19833	1.10934
962	1.64866	1.3459
963	1.45124	1.11376
964	1.9893	1.07385
965	1.83065	1.53689
966	2.04198	1.28461
967	2.19484	1.42772
968	1.4693	1.12385
969	1.93107	1.28511
970	3.47163	1.17069
971	1.50869	1.10018
972	1.74351	1.51118
973	2.56262	1.21624
974	2.22524	1.23221
975	1.50236	1.10756
976	1.37444	1.01489
977	2.63605	1.5967
978	1.9329	1.1669
979	2.05753	1.12932
980	1.76267	1.16124
981	3.5478	1.19086
982	3.96815	1.44928
983	3.32781	1.48884
984	1.92134	1.36324
985	3.7664	1.10159
986	3.81898	1.30567
987	2.13899	1.16427
988	4.16612	1.56985
989	2.14446	1.1573
990	1.92573	1.06076
991	1.84871	1.47267
992	2.32729	1.31574
993	2.10978	1.03844
994	2.13674	1.15793
995	4.82159	1.27588
996	3.23116	1.17141
997	1.91555	1.18289
998	3.77351	1.34113
999	1.59171	1.24235
1000	2.4302	1.53683
1001	2.27566	1.35288
1002	3.40799	1.52956
1003	1.67152	1.4487
1004	1.92614	1.27295
1005	2.11632	1.09656
1006	2.04582	1.17156
1007	2.07201	1.12408
1008	2.17061	1.42764
1009	2.22405	1.23902
1010	2.11972	1.21921
1011	1.82082	1.24774
1012	3.82227	1.30333
1013	1.91099	1.23859
1014	2.06443	1.1035
1015	3.11015	1.21513
1016	3.54172	1.36755
1017	2.91499	1.67797
1018	2.23787	1.21108
1019	2.5069	1.14592
1020	2.18351	1.29198
1021	2.58465	1.48693
1022	1.56883	1.28509
1023	2.63124	2.12521
1024	2.05491	1.42879
1025	1.96254	1.41065
1026	1.73217	1.20381
1027	2.3401	1.42855
1028	2.27024	1.084
1029	1.7762	1.48038
1030	1.53182	1.19359
1031	2.17596	1.15976
1032	2.60984	1.11426
1033	3.00799	1.23989
1034	1.97562	1.29713
1035	1.57331	1.25011
1036	2.05628	1.45882
1037	2.37802	1.16003
1038	2.63044	1.20214
1039	2.89207	1.05151
1040	1.92009	1.14031
1041	2.7716	1.25121
1042	1.82627	1.08504
1043	2.7482	1.24512
1044	1.98086	1.24773
1045	2.12717	1.18572
1046	2.25662	1.2371
1047	1.9682	1.67251
1048	2.07546	1.29853
1049	2.26018	1.11658
1050	2.21405	1.14603
1051	1.53319	1.14881
1052	1.87841	1.38713
1053	2.29594	1.10976
1054	2.41383	1.19355
1055	1.88249	1.14465
1056	2.57008	1.45079
1057	1.61601	1.0846
1058	2.23538	1.03891
1059	3.10311	1.23306
1060	2.38194	1.3319
1061	2.53942	1.35324
1062	2.23076	1.78265
1063	2.16948	1.03576
1064	1.69811	1.19301
1065	2.0583	1.32362
1066	2.44447	1.30437
1067	2.47123	2.09298
1068	3.30534	1.37883
1069	2.54645	1.26462
1070	1.82911	1.4738
1071	2.52414	1.26037
1072	2.35163	1.0874
1073	2.37117	1.22965
1074	3.69177	1.91872
1075	2.11847	1.33557
1076	2.51922	1.56651
1077	3.04701	1.15407
1078	2.38984	1.11289
1079	2.6045	1.17785
1080	3.14448	1.04756
1081	2.30434	1.27106
1082	1.90387	1.12315
1083	2.06442	1.22728
1084	1.76949	1.26125
1085	2.12984	1.30953
1086	3.07115	1.50052
1087	2.69927	1.27764
1088	2.79355	1.4092
1089	2.37257	1.36483
1090	2.01156	1.13514
1091	3.76684	1.43424
1092	2.53369	1.28673
1093	3.13551	1.24623
1094	1.81527	1.37979
1095	2.01568	1.22752
1096	1.79764	1.38151
1097	3.10654	1.40594
1098	2.50485	1.75676
1099	2.33247	1.22935
1100	2.42132	1.46601
1101	2.41524	1.332
1102	2.50201	1.35149
1103	1.9829	1.34822
1104	2.64507	1.31759
1105	2.85348	1.18686
1106	2.47237	1.3307
1107	3.39665	1.24028
1108	2.56106	1.14173
1109	2.74253	1.21388
1110	2.98205	1.67423
1111	3.03318	1.25788
1112	3.1553	1.08747
1113	1.86596	1.29596
1114	1.87997	1.14697
1115	1.83454	1.63727
1116	1.71274	1.2301
1117	2.86185	1.1702
1118	1.82735	1.22778
1119	1.98766	1.12348
1120	2.08163	1.30126
1121	2.88049	2.21082
1122	2.12183	1.09222
1123	2.24408	1.33168
1124	2.6742	1.48557
1125	2.21628	1.25682
1126	2.91161	1.30502
1127	2.01723	1.09689
1128	2.24223	1.19117
1129	1.26145	1.15838
1130	1.9257	1.46326
1131	2.21278	1.26608
1132	2.04282	1.20954
1133	2.54539	1.33479
1134	3.64047	1.36207
1135	3.80337	1.26119
1136	2.30312	1.34576
1137	2.77743	1.44022
1138	3.00001	1.36834
1139	3.11787	1.24225
1140	1.93762	1.08943
1141	1.59042	1.29011
1142	3.20232	1.21318
1143	2.60471	1.12136
1144	1.79007	1.06702
1145	2.65106	1.21015
1146	3.62569	1.37455
1147	3.92814	1.21659
1148	2.50721	1.06416
1149	2.21079	1.08992
1150	3.20494	1.60467
1151	2.23224	1.11801
1152	3.03755	1.45069
1153	2.50496	1.34114
1154	3.2075	1.29101
1155	2.7555	1.2695
1156	2.59472	1.12656
1157	2.68872	1.14305
1158	1.91617	1.20714
1159	2.16904	1.28968
1160	1.82217	1.23889
1161	2.29528	1.47163
1162	2.59069	1.13184
1163	2.41214	1.33397
1164	2.10213	1.3866
1165	2.60395	1.31558
1166	2.16944	1.40808
1167	2.17043	1.5911
1168	2.85032	1.13653
1169	4.74233	1.14362
1170	3.24659	1.06647
1171	2.46861	1.9267
1172	1.68177	1.09363
1173	1.87929	1.59216
1174	4.25299	1.34908
1175	2.1271	1.26444
1176	2.71722	1.09396
1177	2.36732	1.44093
1178	2.19298	1.25527
1179	4.92916	1.30196
1180	1.53021	1.21113
1181	2.72111	1.39032
1182	1.43823	1.31229
1183	2.29416	1.2525
1184	1.84283	1.1649
1185	2.56348	1.27098
1186	2.46714	1.56331
1187	3.32925	1.33537
1188	3.75268	1.36044
1189	2.98737	1.33684
1190	3.14974	1.42293
1191	3.90143	1.07776
1192	3.95181	1.3226
1193	2.18864	1.10608
1194	3.21867	1.54936
1195	2.05516	1.27735
1196	1.50951	1.3148
1197	2.32146	1.12492
1198	2.68079	1.05383
1199	4.91398	1.27206
1200	2.14506	1.18774
1201	3.28435	1.25426
1202	2.87571	1.39254
1203	3.58166	2.01401
1204	1.58347	1.55034
1205	2.21968	1.07849
1206	2.87391	1.04805
1207	1.58813	1.01038
1208	2.25452	1.41845
1209	2.10664	1.35471
1210	2.94391	1.14188
1211	2.04159	1.13277
1212	2.03397	1.39383
1213	3.25641	1.60567
1214	2.15231	1.24399
1215	3.97754	1.50478
1216	2.73299	1.15696
1217	2.1768	1.72601
1218	3.26131	1.18833
1219	2.10735	1.53718
1220	2.4698	1.28037
1221	2.73934	1.23344
1222	2.40382	1.23483
1223	1.71611	1.34083
1224	1.89001	1.5306
1225	4.0025	1.11347
1226	2.24135	1.17717
1227	3.19286	1.05858
1228	2.41135	1.14989
1229	2.7451	1.55382
1230	1.97974	1.04967
1231	3.44106	1.32996
1232	1.9929	1.10796
1233	2.65706	1.31203
1234	3.2485	1.49174
1235	2.61843	1.23791
1236	2.35911	1.06201
1237	2.10568	1.16393
1238	2.46745	1.77328
1239	2.80414	1.26222
1240	3.76617	1.36772
1241	1.64553	1.271
1242	1.94562	1.50256
1243	2.35966	1.4184
1244	1.83248	1.16655
1245	2.93819	1.18306
1246	2.18784	1.40452
1247	1.46338	1.19464
1248	2.6948	1.07099
1249	3.32303	1.03106
1250	2.52662	1.26694
1251	3.3966	1.22196
1252	1.69335	1.22226
1253	1.81054	1.0863
1254	3.09666	1.14009
1255	3.03209	1.01514
1256	1.97715	1.1138
1257	1.75333	1.37055
1258	2.55879	1.60139
1259	2.55171	1.36828
1260	3.62617	1.36248
1261	1.84497	1.32323
1262	2.49165	1.32417
1263	1.52054	1.11245
1264	2.84842	1.38411
1265	2.38685	1.19768
1266	2.71271	1.16435
1267	2.87384	1.27937
1268	2.29749	1.08211
1269	3.04784	1.08502
1270	2.67432	1.04167
1271	2.05172	1.05737
1272	2.5232	1.15447
1273	2.94622	1.34918
1274	2.01519	1.32874
1275	2.92917	1.59056
1276	2.28957	1.27839
1277	2.12085	1.33021
1278	2.48639	1.34023
1279	3.12516	1.40055
1280	4.4663	1.66282
1281	1.85116	1.12755
1282	2.89957	1.12908
1283	2.61045	1.37698
1284	2.4239	1.50222
1285	2.30572	1.52584
1286	1.78657	1.32251
1287	1.79117	1.21722
1288	1.71474	1.37868
1289	2.45982	1.40215
1290	1.819	1.56343
1291	2.44317	1.21111
1292	2.14228	1.14928
1293	2.04875	1.10249
1294	2.52746	1.57413
1295	1.98751	1.38043
1296	1.46199	1.06961
1297	1.68335	1.24008
1298	2.03683	1.24337
1299	2.2976	1.39925
1300	3.04802	1.09928
1301	1.58744	1.22092
1302	2.25814	1.30016
1303	2.88123	1.32795
1304	2.4206	1.22549
1305	2.38617	1.11013
1306	1.5148	1.10886
1307	1.88883	1.4162
1308	1.60803	1.21299
1309	2.71613	1.27111
1310	1.66651	1.32768
1311	1.91653	1.41415
1312	2.86374	1.0843
1313	2.27419	1.1898
1314	2.00864	1.05093
1315	3.15233	1.08394
1316	3.24903	1.48221
1317	2.16683	1.23193
1318	1.4382	1.05817
1319	1.95552	1.29549
1320	2.46629	1.41725
1321	3.932	1.12138
1322	3.1809	1.32032
1323	2.39334	1.17905
1324	2.30691	1.07717
1325	2.29729	1.39021
1326	3.23656	1.19489
1327	2.73393	1.79502
1328	2.32613	1.55323
1329	3.71295	1.13492
1330	1.52574	1.48438
1331	2.27172	1.2467
1332	2.02271	1.19245
1333	2.50473	1.46117
1334	2.37302	1.38725
1335	2.50414	1.18667
1336	3.10989	1.52199
1337	2.57958	1.27618
1338	3.17696	1.38372
1339	3.68895	1.44419
1340	3.04855	1.14006
1341	2.31157	1.37962
1342	1.67754	1.07967
1343	2.53528	1.11506
1344	2.35089	1.18256
1345	1.94002	1.72239
1346	1.5119	1.22853
1347	3.13944	1.59577
1348	2.23924	1.76166
1349	2.2376	1.29741
1350	1.63034	1.15601
1351	2.63283	1.38998
1352	2.73297	2.32694
1353	1.77191	1.1228
1354	2.52236	1.34719
1355	2.02269	1.23714
1356	2.5297	1.19381
1357	4.29003	1.27595
1358	3.03181	1.04253
1359	3.20975	1.08451
1360	2.8436	1.44063
1361	3.31863	1.33142
1362	1.78263	1.13147
1363	3.16632	1.14318
1364	4.40672	1.2281
1365	2.87846	1.13044
1366	2.59996	1.09861
1367	2.99357	1.69746
1368	2.85193	1.21414
1369	1.62266	1.27064
1370	2.3048	1.14535
1371	2.1738	1.25947
1372	2.34148	1.27335
1373	2.0234	1.20034
1374	3.1087	1.07596
1375	1.94364	1.08272
1376	2.16064	1.30101
1377	3.13476	1.21094
1378	2.91466	1.11538
1379	2.4813	1.2893
1380	1.65684	1.22553
1381	1.96474	1.17309
1382	2.32142	1.16593
1383	2.68642	1.06605
1384	1.73751	1.24737
1385	2.83902	1.2442
1386	2.68721	1.32642
1387	4.3045	1.22572
1388	2.69726	1.30853
1389	2.3173	1.16561
1390	3.2277	1.61918
1391	2.44533	1.44262
1392	2.64102	1.06465
1393	2.99237	1.29783
1394	1.84079	1.1761
1395	2.96404	1.36801
1396	2.36435	1.05839
1397	2.33801	1.26513
1398	3.36072	1.48613
1399	1.36643	1.28968
1400	1.4981	1.11563
1401	2.17225	1.33952
1402	2.47278	1.21669
1403	1.97268	1.08677
1404	2.49588	1.34433
1405	2.3496	1.22774
1406	1.67512	1.49496
1407	2.62359	1.07277
1408	2.38479	1.23171
1409	2.92765	1.17278
1410	1.74919	1.12409
1411	1.80667	1.19637
1412	3.80709	1.2817
1413	2.29241	1.2596
1414	2.56277	1.5988
1415	2.99342	1.50556
1416	3.26076	1.27629
1417	3.06912	1.09138
1418	2.04709	1.15995
1419	2.02043	1.12672
1420	2.85341	1.31712
1421	2.52761	1.4086
1422	1.56432	1.37399
1423	2.86671	1.35123
1424	1.85205	1.66502
1425	2.93244	1.08567
1426	2.63172	1.29143
1427	2.77964	1.37716
1428	3.89057	1.02446
1429	1.99658	1.07626
1430	2.31552	1.19787
1431	1.7689	1.15963
1432	3.43734	1.22633
1433	1.89826	1.25533
1434	2.27208	1.4075
1435	1.82841	1.34764
1436	3.3943	1.11397
1437	2.78408	1.12585
1438	2.25471	1.26361
1439	3.13265	1.20649
1440	2.58817	1.12966
1441	3.11258	1.0748
1442	2.31388	1.22439
1443	2.90834	1.08965
1444	1.95948	1.10596
1445	2.56948	1.2638
1446	2.9875	1.54009
1447	3.22104	1.15742
1448	3.85351	1.44017
1449	2.86222	1.4056
1450	3.05955	1.18761
1451	3.25767	1.38178
1452	2.52372	1.50057
1453	4.08779	1.52653
1454	3.26597	1.24882
1455	4.2377	1.24923
1456	2.58405	1.25024
1457	2.51473	1.28361
1458	1.71891	1.06767
1459	1.654	1.32001
1460	1.50216	1.33664
1461	2.1912	1.17309
1462	1.39371	1.20759
1463	1.28362	1.16006
1464	2.79464	1.2937
1465	1.91218	1.33055
1466	3.78818	1.55503
1467	2.61107	1.22317
1468	2.44972	1.10775
1469	2.08265	1.46294
1470	2.17141	1.1868
1471	2.0773	1.32105
1472	3.08892	1.27646
1473	1.67731	1.10768
1474	1.9891	1.42165
1475	3.02465	1.54669
1476	2.41095	1.34177
1477	2.07942	1.42228
1478	1.82195	1.61048
1479	1.82113	1.12714
1480	2.01465	1.11715
1481	2.13232	1.58054
1482	2.08811	1.29373
1483	2.38821	1.11373
1484	1.63765	1.11826
1485	3.01366	1.55178
1486	2.55097	1.11481
1487	1.60441	1.19383
1488	2.30053	1.15669
1489	1.66806	1.09071
1490	2.90712	1.24709
1491	1.8587	1.10375
1492	2.09759	1.0566
1493	2.60752	1.23053
1494	2.26225	1.30142
1495	3.32291	1.25375
1496	3.35505	1.20799
1497	1.98756	1.28001
1498	3.00202	1.23704
1499	1.91445	1.27527
1500	2.55147	1.20279
1501	2.09229	1.17107
1502	2.49336	1.23695
1503	2.69618	1.61178
1504	2.52097	1.31692
1505	1.72984	1.15167
1506	1.96462	1.01164
1507	3.08419	1.0816
1508	1.98018	1.27643
1509	1.90779	1.08604
1510	3.68062	1.16124
1511	1.84789	1.34309
1512	2.00887	1.51273
1513	1.87835	1.32749
1514	2.70269	1.25932
1515	2.60865	1.46555
1516	2.93485	1.25647
1517	3.59508	1.39234
1518	2.27487	1.03726
1519	1.8834	1.52391
1520	1.90481	1.52621
1521	2.45281	1.13567
1522	1.93352	1.17835
1523	3.6419	1.26498
1524	3.23797	1.15133
1525	2.57368	1.67559
1526	2.39564	1.33981
1527	1.84369	1.22471
1528	1.984	1.0437
1529	2.14233	1.19111
1530	1.9697	1.07918
1531	2.62792	1.20097
1532	3.00279	1.29734
1533	1.95512	1.38304
1534	3.7257	1.36383
1535	3.0078	1.07318
1536	1.9985	1.15056
1537	2.78203	1.22227
1538	2.87183	1.23907
1539	2.18468	1.11106
1540	2.5872	1.61856
1541	2.0416	1.38262
1542	1.94881	1.30354
1543	3.01748	1.11434
1544	1.76873	1.07668
1545	3.61273	1.31381
1546	2.41904	1.30643
1547	2.59982	1.11622
1548	2.46581	1.26642
1549	3.45683	1.25221
1550	3.37244	1.2184
1551	2.89923	1.09376
1552	2.52694	1.17454
1553	2.30482	1.06292
1554	1.96526	1.23374
1555	3.15148	1.04669
1556	2.41396	1.11116
1557	2.03889	1.14368
1558	3.33579	1.29359
1559	3.05978	1.39964
1560	2.41047	1.12179
1561	2.85268	1.26415
1562	2.32087	1.35975
1563	3.43154	1.06994
1564	2.30341	1.05818
1565	2.08044	1.17967
1566	2.20233	1.45773
1567	2.58649	1.39838
1568	2.09343	1.27005
1569	1.93475	1.11832
1570	1.61206	1.26258
1571	2.34288	1.21289
1572	2.56465	1.78512
1573	2.07007	1.34673
1574	3.06715	1.37076
1575	2.37505	1.20481
1576	1.57583	1.28981
1577	4.273	1.43835
1578	2.44427	1.40954
1579	2.87878	1.33835
1580	2.50285	1.05881
1581	2.05612	1.39838
1582	1.97163	1.14724
1583	2.91126	1.15874
1584	2.87872	1.33773
1585	1.95364	1.16735
1586	3.24235	1.45095
1587	2.3787	1.22296
1588	2.26012	1.42282
1589	3.19392	2.09204
1590	2.45876	1.21391
1591	2.20764	1.28269
1592	2.30271	1.21643
1593	1.67196	1.50384
1594	4.04555	1.19887
1595	2.52007	1.27922
1596	2.40375	1.46799
1597	1.72244	1.32365
1598	2.57965	1.22261
1599	2.08237	1.22464
1600	1.94312	1.11645
1601	2.48738	1.20782
1602	3.84307	1.16428
1603	2.86575	1.2195
1604	2.42409	1.1055
1605	1.87878	1.04657
1606	3.64497	1.36629
1607	3.36868	1.12736
1608	1.7108	1.37551
1609	1.67137	1.10442
1610	2.0731	1.21752
1611	2.96738	1.14325
1612	1.64931	1.1099
1613	3.83615	1.03763
1614	1.81269	1.08895
1615	3.08206	1.22706
1616	1.9353	1.06662
1617	3.00799	1.37681
1618	2.19563	1.26045
1619	3.31313	1.04888
1620	2.05775	1.11496
1621	1.53533	1.03676
1622	2.31558	1.40451
1623	2.47737	1.26363
1624	2.44274	1.46786
1625	3.46098	1.33521
1626	3.02908	1.48389
1627	2.57023	1.19235
1628	2.38396	1.09818
1629	1.80453	1.27202
1630	1.64727	1.44364
1631	1.98589	1.39499
1632	2.69513	1.36175
1633	2.90219	1.84647
1634	2.99924	1.44401
1635	2.56932	1.70708
1636	2.62781	1.39864
1637	1.80084	1.18644
1638	2.21952	1.10646
1639	3.77983	1.25862
1640	2.11793	1.21747
1641	2.51873	1.46565
1642	1.7769	1.21668
1643	2.06848	1.4552
1644	3.35844	1.2721
1645	2.59958	1.18049
1646	1.78729	1.43337
1647	2.02081	1.15886
1648	2.41047	1.04767
1649	2.27251	1.13127
1650	2.02232	1.29951
1651	1.80791	1.23003
1652	2.50383	1.39016
1653	1.88809	1.4912
1654	1.98392	1.51733
1655	2.47798	1.29258
1656	2.23045	1.23516
1657	2.04093	1.2548
1658	1.88938	1.33139
1659	2.5616	1.23552
1660	1.87895	1.16488
1661	2.03352	1.17877
1662	3.01435	1.28138
1663	3.00734	1.2567
1664	2.03463	1.08233
1665	2.30173	1.42945
1666	1.98248	1.29681
1667	2.07351	1.22359
1668	1.88032	1.30949
1669	2.14548	1.31163
1670	2.09457	1.32564
1671	1.89782	1.22705
1672	1.59792	1.21924
1673	2.09949	1.30519
1674	1.6535	1.38825
1675	3.25661	1.18228
1676	2.47034	1.22827
1677	2.49422	1.1044
1678	1.73245	1.41148
1679	3.27474	1.04297
1680	2.38677	1.44436
1681	2.10874	1.19132
1682	1.7176	1.36773
1683	2.32071	1.59053
1684	2.96898	1.1048
1685	1.96922	1.0986
1686	2.02567	1.49484
1687	2.01441	1.26898
1688	3.24865	1.15323
1689	2.14762	1.17234
1690	1.3431	1.12683
1691	1.50295	1.38579
1692	1.35733	1.14175
1693	2.04216	1.30957
1694	3.49947	1.21054
1695	2.47692	1.1028
1696	1.71769	1.17245
1697	2.26582	1.34439
1698	1.99615	1.20626
1699	2.08507	1.43319
1700	1.75926	1.11793
1701	2.61082	1.40064
1702	2.40369	1.30057
1703	2.55395	1.5573
1704	2.50801	1.11504
1705	2.06352	1.19389
1706	2.03512	1.13929
1707	1.59973	1.09925
1708	3.3513	1.24908
1709	2.3481	1.2257
1710	2.39453	1.23386
1711	2.88413	1.19186
1712	3.20865	1.30504
1713	1.71134	1.15019
1714	3.29075	1.28854
1715	1.94695	1.15973
1716	3.07477	1.17634
1717	1.78063	1.32058
1718	2.61532	1.04999
1719	3.02478	1.08217
1720	1.88341	1.23025
1721	1.88209	1.17417
1722	2.06949	1.21054
1723	2.73911	1.66948
1724	1.83583	1.17227
1725	2.2912	1.22764
1726	2.1545	1.03265
1727	3.11649	1.34998
1728	1.45806	1.10359
1729	1.57297	1.09008
1730	2.43114	1.68401
1731	2.22263	1.32105
1732	2.44092	1.21792
1733	2.49452	1.23674
1734	2.07373	1.42385
1735	2.63361	1.04165
1736	1.5294	1.05715
1737	2.45668	1.36055
1738	2.79184	1.27962
1739	2.11298	1.18407
1740	2.14332	1.25512
1741	3.39776	1.35841
1742	2.40216	1.29993
1743	2.34044	1.41651
1744	1.90086	1.154
1745	2.02902	1.52011
1746	2.77699	1.05228
1747	2.40977	1.06717
1748	2.70501	1.17547
1749	1.63189	1.04813
1750	1.90792	1.12364
1751	3.00307	1.40212
1752	2.26564	1.14868
1753	2.55126	1.16276
1754	1.55506	1.06049
1755	2.45209	1.40226
1756	2.24177	1.37571
1757	2.71029	1.20952
1758	2.29298	1.22653
1759	2.81751	1.16496
1760	2.08791	1.35202
1761	2.71856	1.20775
1762	1.37917	1.28087
1763	2.14876	1.60186
1764	2.80003	1.47313
1765	3.49632	1.85595
1766	2.26034	1.71604
1767	3.22992	1.13806
1768	1.91819	1.26643
1769	1.73936	1.15118
1770	1.38476	1.09443
1771	2.37521	1.08437
1772	2.97257	1.28631
1773	1.82277	1.10371
1774	2.94679	1.3871
1775	1.89018	1.18446
1776	2.31558	1.18866
1777	3.27256	1.27655
1778	2.44803	1.30085
1779	1.61345	1.30846
1780	2.50234	1.13572
1781	2.95756	1.26974
1782	1.69255	1.08211
1783	1.59955	1.09616
1784	2.38069	1.16712
1785	3.05691	1.3626
1786	3.35087	1.4718
1787	1.7696	1.09051
1788	3.17803	1.50798
1789	2.28915	1.31962
1790	3.18134	1.5802
1791	2.74971	1.59052
1792	1.68833	1.27662
1793	1.9746	1.80934
1794	2.18506	1.4856
1795	2.1501	1.14026
1796	2.47358	1.22431
1797	2.39221	1.17699
1798	3.72439	1.06317
1799	2.84762	1.56385
1800	3.9142	1.54895
1801	2.54436	1.70134
1802	2.32921	1.09169
1803	1.77993	1.11395
1804	2.40631	1.27086
1805	2.16198	1.24977
1806	1.68928	1.10103
1807	2.78845	1.18076
1808	2.68339	1.1785
1809	2.372	1.05878
1810	3.24204	1.43083
1811	1.76249	1.21397
1812	2.36089	1.19217
1813	2.54434	1.17752
1814	1.89929	1.36529
1815	1.43113	1.20458
1816	2.88372	1.4845
1817	1.73419	1.18638
1818	2.55876	1.13773
1819	2.92863	1.49258
1820	2.03471	1.31516
1821	2.6798	1.19127
1822	1.80589	1.25871
1823	2.04582	1.24305
1824	1.59014	1.27667
1825	1.97585	1.0637
1826	3.33712	1.20926
1827	2.69156	1.21866
1828	1.54729	1.31657
1829	1.92698	1.42798
1830	2.1121	1.2807
1831	2.7208	1.32269
1832	1.30827	1.19265
1833	2.3614	1.17232
1834	2.35681	1.26321
1835	1.97909	1.1148
1836	1.87846	1.44683
1837	2.00243	1.31859
1838	2.49103	1.38096
1839	1.7052	1.15356
1840	1.55321	1.32289
1841	3.6812	1.17921
1842	2.65421	1.25133
1843	2.19159	1.18678
1844	3.50025	1.18063
1845	2.39132	1.46263
1846	4.89996	1.24638
1847	1.6679	1.05913
1848	2.1039	1.27547
1849	2.86512	1.51404
1850	1.80235	1.212
1851	1.82476	1.40385
1852	2.10972	1.34619
1853	2.42614	1.25056
1854	1.47875	1.0425
1855	1.66277	1.33159
1856	1.35996	1.11225
1857	1.98639	1.2674
1858	1.5765	1.05923
1859	2.06455	1.30648
1860	2.34124	1.23622
1861	2.84668	1.17351
1862	1.40069	1.17116
1863	2.86069	1.06382
1864	3.08888	1.5262
1865	1.80755	1.44457
1866	2.22707	1.13797
1867	2.2085	1.44521
1868	2.57964	1.18177
1869	3.09875	1.09908
1870	1.38572	1.07275
1871	1.65098	1.1353
1872	2.3845	1.49959
1873	2.24862	1.27901
1874	2.30724	1.24791
1875	1.56536	1.08498
1876	2.18488	1.34496
1877	1.99686	1.28141
1878	3.52024	1.87156
1879	1.77462	1.70596
1880	1.7393	1.25295
1881	2.20554	1.30442
1882	3.01635	1.15883
1883	1.98609	1.13738
1884	2.28388	1.29332
1885	2.52992	1.3742
1886	3.09088	1.30567
1887	1.75983	1.30906
1888	1.17064	1.15082
1889	1.92055	1.26054
1890	2.13791	1.1748
1891	2.97656	1.37843
1892	2.49328	1.0696
1893	1.9974	1.2278
1894	2.60379	1.09139
1895	2.06443	1.40044
1896	1.74746	1.38559
1897	2.29313	1.33703
1898	2.94508	1.18767
1899	2.10434	1.45259
1900	2.44629	1.2956
1901	3.16764	1.27685
1902	2.88472	1.28131
1903	4.91589	1.59366
1904	3.63896	1.18803
1905	1.78995	1.05765
1906	2.17405	1.0917
1907	2.63478	1.20256
1908	3.1858	1.31729
1909	2.89544	1.17169
1910	2.64204	1.24472
1911	2.12713	1.18516
1912	1.6506	1.24878
1913	2.60063	1.58811
1914	1.66113	1.22912
1915	2.46648	1.47556
1916	2.32428	1.34571
1917	2.42464	1.23354
1918	4.48507	1.83757
1919	2.37447	1.47493
1920	2.22167	1.59285
1921	2.9368	1.12224
1922	3.52774	1.47319
1923	1.93594	1.10152
1924	1.97896	1.02782
1925	1.22889	1.20117
1926	1.36436	1.09665
1927	2.34734	1.37542
1928	1.26587	1.22374
1929	2.35227	1.48194
1930	1.3231	1.20403
1931	1.30942	1.16082
1932	1.55272	1.18221
1933	2.53631	1.14418
1934	4.45809	1.25267
1935	2.92413	1.34317
1936	1.6152	1.16427
1937	2.7219	1.14352
1938	2.76612	1.22403
1939	3.20676	1.20563
1940	2.39102	1.20823
1941	1.64116	1.35906
1942	3.58821	1.2114
1943	2.10413	1.03412
1944	3.01605	1.28293
1945	2.18295	1.07462
1946	1.5849	1.48306
1947	1.9495	1.19412
1948	2.27701	1.64983
1949	1.43937	1.25814
1950	1.87761	1.40222
1951	1.97526	1.29642
1952	2.01963	1.46789
1953	1.56857	1.29903
1954	1.87158	1.13051
1955	2.44154	1.7551
1956	1.9416	1.36629
1957	3.11262	1.54185
1958	2.1311	1.6587
1959	2.30042	1.66711
1960	1.92629	1.31892
1961	2.49253	1.22016
1962	1.36743	1.2724
1963	1.99488	1.21011
1964	2.00752	1.27509
1965	1.78644	1.23408
1966	2.49645	1.32543
1967	3.27172	1.27359
1968	1.96682	1.12423
1969	1.90463	1.58768
1970	2.26153	1.38969
1971	2.33382	1.03343
1972	2.46299	1.29146
1973	1.90104	1.33614
1974	1.45337	1.10429
1975	1.29864	1.1935
1976	2.72355	1.33775
1977	1.88453	1.4064
1978	1.19446	1.05747
1979	2.47305	1.88776
1980	1.48896	1.29123
1981	1.63998	1.30065
1982	1.67129	1.16434
1983	1.52208	1.1
1984	2.16113	1.0766
1985	1.68473	1.33347
1986	1.53837	1.1286
1987	2.06272	1.06591
1988	2.58212	1.21675
1989	2.79005	1.05688
1990	1.81303	1.28269
1991	1.91095	1.23493
1992	1.6595	1.21299
1993	1.66598	1.25526
1994	2.70193	1.3594
1995	1.52022	1.21703
1996	4.22185	1.17606
1997	2.23295	1.59626
1998	2.51726	1.08614
1999	2.77074	1.51122
[truncated: 561 more rows]

## Sheet: 8066-R
Label	Ratio X/Z	Ratio Y/Z									Statistical: ratio X/Z	Statistical: ratio Y/Z
1	2.14729	1.64316								ave.	2.2393	1.28022
2	3.71635	1.16736								min	1.07532	1.00178
3	2.20648	1.18613								q1	1.75742	1.15008
4	2.01511	1.22936								median	2.13716	1.24419
5	2.82706	1.3746								q3	2.6104	1.36313
6	2.39285	1.2285								max	4.89193	3.55538
7	3.00331	1.2201								sd	0.632427	0.198931
8	2.31856	1.36532
9	2.10353	1.13287
10	1.89128	1.1793
11	2.49931	1.52139
12	2.69814	1.05276
13	2.40591	1.71255
14	1.89733	1.16231
15	1.77977	1.47837
16	2.37958	1.30155
17	1.90058	1.13974
18	2.73118	1.46226
19	1.54765	1.3043
20	3.18303	1.17199
21	2.91305	1.09781
22	2.02108	1.33526
23	2.88139	1.27907
24	2.29321	1.06511
25	2.1786	1.27238
26	1.63218	1.08618
27	2.18054	1.69909
28	1.87688	1.33904
29	1.60181	1.2769
30	2.74537	1.18649
31	2.09346	1.50405
32	2.90684	1.15508
33	3.44778	1.02926
34	2.72657	1.22062
35	2.7755	1.51568
36	1.86589	1.14882
37	2.32429	1.25442
38	2.53539	1.25655
39	2.07265	1.12426
40	3.3271	1.59349
41	2.23638	1.35258
42	1.59286	1.13964
43	2.44548	1.244
44	3.26299	1.501
45	1.99956	1.48197
46	2.10193	1.19722
47	2.06621	1.10471
48	1.72677	1.05999
49	2.41308	1.14045
50	2.26849	1.26765
51	1.89396	1.23533
52	1.66806	1.04267
53	2.47475	1.30967
54	3.65303	1.62408
55	2.45159	1.38221
56	1.62386	1.42938
57	2.78876	1.27588
58	3.34859	1.44103
59	2.30371	1.41706
60	2.11961	1.82461
61	2.94808	1.37984
62	3.01662	1.55131
63	2.83143	1.20055
64	2.3317	1.0229
65	2.01724	1.26736
66	2.15602	1.228
67	2.63468	1.57692
68	3.61746	1.24635
69	2.89859	1.30557
70	2.58571	1.3191
71	2.20577	1.13376
72	2.40431	1.69909
73	2.07888	1.11544
74	2.16871	1.28764
75	3.37508	1.19271
76	2.38533	1.52779
77	2.96716	1.4845
78	3.31367	1.45497
79	2.80294	1.2128
80	2.27553	1.46833
81	3.76501	1.23482
82	2.59128	1.23919
83	2.89317	1.04159
84	2.84403	1.58585
85	2.81883	1.50466
86	1.81442	1.08383
87	1.72778	1.36675
88	1.95019	1.33353
89	1.68659	1.29399
90	2.77702	1.05408
91	1.51566	1.20702
92	1.38779	1.27593
93	1.56205	1.42452
94	1.87499	1.49773
95	2.12787	1.23472
96	2.63054	1.83165
97	2.71387	1.29825
98	3.26812	1.63442
99	2.02661	1.34271
100	2.07447	1.16155
101	2.65693	1.3219
102	1.96963	1.18443
103	2.78048	1.37046
104	2.69447	1.6074
105	2.53519	1.20575
106	1.71811	1.27337
107	3.21351	1.25325
108	1.4876	1.1512
109	2.13126	1.47718
110	2.3487	1.23002
111	2.11773	1.64389
112	2.56006	1.03374
113	1.90242	1.29277
114	1.92587	1.01291
115	2.95204	1.23928
116	2.23267	1.09342
117	2.96804	1.09483
118	3.46317	1.23346
119	3.75784	1.48178
120	3.54894	1.26357
121	2.83123	1.04494
122	1.92046	1.18919
123	2.53002	1.59188
124	3.11477	1.63566
125	3.76856	1.52576
126	2.80026	1.40626
127	3.10286	1.31586
128	1.70803	1.21695
129	2.33424	1.37595
130	3.03098	1.24297
131	2.4873	1.09409
132	2.29807	1.22662
133	3.0848	1.19342
134	3.71617	1.0952
135	3.05972	1.30799
136	3.97599	1.74419
137	2.48779	1.4377
138	4.00862	1.53533
139	2.83144	1.22187
140	2.37223	1.21991
141	2.0951	1.50783
142	2.19339	1.24656
143	2.99594	1.61092
144	3.71129	1.10219
145	3.01852	1.2267
146	2.04591	1.20402
147	2.56841	1.04174
148	2.16369	1.27516
149	3.81918	1.80639
150	3.25576	1.59779
151	2.94571	1.24456
152	2.96218	1.36354
153	1.56465	1.19064
154	2.39027	1.24544
155	3.38414	1.13786
156	2.45362	1.20024
157	2.82354	1.86792
158	2.95733	1.16827
159	1.63795	1.30665
160	2.44179	1.74109
161	2.81566	1.52859
162	3.50351	1.23073
163	3.42335	1.27994
164	3.47923	1.37285
165	2.03231	1.50417
166	1.52702	1.23258
167	2.92084	1.41589
168	2.47698	1.51194
169	1.65203	1.05761
170	2.53474	1.1918
171	3.29983	1.19239
172	2.7228	1.78211
173	2.26158	1.1046
174	2.43414	1.06675
175	2.83731	1.28244
176	2.13675	1.08941
177	2.06026	1.24441
178	1.8314	1.33006
179	1.90028	1.24331
180	2.96383	1.01536
181	2.48133	1.25861
182	3.15727	1.26991
183	3.50353	1.43549
184	4.04312	1.49525
185	2.11829	1.11269
186	3.85068	1.42702
187	3.57397	1.19354
188	2.27925	1.29838
189	1.70043	1.19474
190	3.78929	1.22287
191	2.74001	1.24008
192	1.66113	1.15317
193	2.01821	1.36289
194	4.72035	1.29428
195	2.27962	1.34799
196	2.6238	1.48987
197	2.80788	1.15039
198	3.02549	1.28765
199	3.52028	1.45929
200	2.39473	1.13815
201	2.05641	1.09611
202	2.96705	1.36485
203	1.95369	1.38574
204	2.29801	1.32845
205	2.25242	1.12202
206	3.12675	1.21234
207	2.95988	1.34747
208	4.15321	1.09032
209	2.32033	1.19068
210	2.26195	1.37918
211	1.59169	1.17728
212	1.82276	1.01662
213	1.86014	1.04264
214	1.86051	1.10305
215	2.46043	1.54067
216	2.71851	1.4974
217	2.54607	1.15014
218	2.83364	1.22195
219	2.07887	1.23753
220	2.91936	1.13215
221	2.21267	1.47556
222	2.64857	1.11151
223	3.14031	1.05184
224	2.85686	1.52947
225	3.21233	1.36736
226	1.96679	1.04798
227	2.32111	1.20706
228	2.7433	1.08302
229	3.44283	1.29952
230	2.61939	1.04371
231	4.02714	1.16288
232	3.2489	1.27211
233	3.4758	1.22357
234	2.74207	1.12155
235	1.37423	1.10917
236	2.88292	1.55925
237	2.79724	1.12535
238	3.80526	1.21043
239	1.91773	1.15435
240	3.46231	1.3845
241	2.86767	1.15769
242	1.93658	1.24504
243	2.37816	1.24401
244	2.3574	1.1216
245	2.31651	1.06446
246	2.51048	1.37019
247	2.53098	1.18818
248	2.32174	1.18831
249	2.00097	1.03562
250	3.28986	1.26058
251	1.91441	1.27863
252	3.49999	1.14097
253	2.65457	1.35796
254	2.48494	1.11217
255	2.65331	1.28269
256	4.83226	1.19686
257	2.24861	1.08408
258	4.59604	1.24765
259	2.2288	1.12389
260	2.50963	1.19003
261	2.33921	1.51403
262	2.32207	1.47499
263	2.42353	1.06573
264	2.37266	1.25593
265	1.80474	1.19187
266	3.84093	1.42805
267	2.40362	1.13734
268	3.10606	1.31041
269	2.04144	1.31192
270	2.37676	1.0634
271	2.47537	1.28032
272	3.86902	1.08908
273	2.04578	1.23279
274	3.20092	1.15954
275	1.46353	1.11154
276	1.89203	1.10404
277	2.87544	1.24704
278	1.81012	1.16025
279	2.36386	1.08905
280	2.34063	1.22405
281	3.20353	1.21889
282	1.8912	1.16306
283	2.48057	1.10935
284	1.89499	1.34739
285	2.42181	1.01223
286	2.28186	1.36884
287	2.76548	1.2871
288	4.41037	1.123
289	4.09414	1.17336
290	2.90714	1.17756
291	2.64235	1.18525
292	4.01515	1.13048
293	2.08684	1.3706
294	2.92014	1.36802
295	3.2	1.37084
296	3.1785	1.32894
297	2.72131	1.09741
298	2.01877	1.23501
299	2.47645	1.30765
300	2.52127	1.16018
301	2.26527	1.18595
302	1.81733	1.09171
303	3.43088	1.26164
304	1.77298	1.24999
305	2.57451	1.81622
306	2.66586	1.32369
307	2.30076	1.54516
308	2.37759	1.56956
309	1.99934	1.4755
310	2.954	1.39969
311	1.64051	1.08199
312	3.05935	1.3599
313	2.28928	1.06239
314	2.77186	1.19912
315	4.89193	1.38269
316	2.72168	1.24692
317	2.06424	1.45613
318	2.71438	1.2055
319	3.3171	1.05829
320	2.48334	1.06842
321	2.34495	1.30642
322	1.4555	1.30217
323	2.26574	1.32049
324	3.06928	1.14917
325	2.13755	1.05131
326	2.82275	1.09701
327	2.94233	1.3385
328	2.89312	1.21141
329	2.75295	1.12498
330	3.30573	1.06058
331	2.25951	1.07491
332	2.00859	1.13844
333	2.81943	1.41621
334	1.96764	1.35727
335	2.16297	1.30113
336	2.27049	1.40656
337	3.3234	1.02851
338	2.89251	1.26517
339	4.65307	1.43326
340	2.63097	1.26096
341	4.64311	1.44595
342	3.47073	1.25666
343	2.57617	1.25125
344	2.91966	1.29
345	3.13774	1.34595
346	2.45288	1.18636
347	2.28227	1.06928
348	2.39089	1.02241
349	2.1025	1.15442
350	2.92757	1.41925
351	3.66519	1.13517
352	2.63883	1.12904
353	2.41474	1.32022
354	3.95305	1.63421
355	1.76494	1.16179
356	2.83827	1.26385
357	2.48501	1.18913
358	3.68686	1.30848
359	2.7718	1.08591
360	3.16836	1.24804
361	2.78695	1.32008
362	2.0783	1.16795
363	2.02277	1.04075
364	4.21235	1.14165
365	1.80588	1.27238
366	2.79847	1.15801
367	3.63256	1.27897
368	2.69238	1.19698
369	3.40455	1.45876
370	2.82169	1.23923
371	3.6635	1.28323
372	3.1139	1.19507
373	2.67304	1.10834
374	2.93537	1.3583
375	2.47872	1.08316
376	3.86073	1.2693
377	4.80374	1.20479
378	1.54362	1.30116
379	3.32531	1.1556
380	3.79541	1.15671
381	3.02048	1.17928
382	2.99902	1.57479
383	2.68439	1.14728
384	3.32474	1.4055
385	3.67263	1.14555
386	3.04938	1.17321
387	2.40074	1.40994
388	2.32538	1.20228
389	2.61114	1.43939
390	1.41015	1.13396
391	2.18705	1.22905
392	2.5752	1.10856
393	2.08392	1.31238
394	1.47727	1.14885
395	2.83809	1.22529
396	2.50581	1.40106
397	1.62361	1.13731
398	1.16122	1.04997
399	2.87011	1.26636
400	3.41818	1.2589
401	2.81544	1.08955
402	2.92706	1.20459
403	3.79122	1.16311
404	2.54066	1.33036
405	1.52897	1.43013
406	2.93842	1.80614
407	2.2911	1.2022
408	2.91664	1.11995
409	3.3453	1.06928
410	2.52711	1.54196
411	2.55623	1.25066
412	2.58335	1.39628
413	2.86006	1.06773
414	2.55602	1.42077
415	3.10756	1.24433
416	2.08424	1.48687
417	1.77114	1.24526
418	3.57194	1.18038
419	3.58417	1.20923
420	2.96018	1.08755
421	2.04595	1.15422
422	2.9772	1.37563
423	3.38262	1.35752
424	2.63898	1.31828
425	2.63091	1.39645
426	3.0461	1.63099
427	2.42282	1.04432
428	2.00917	1.21057
429	2.76231	1.16745
430	2.17194	1.17767
431	2.35967	1.46154
432	2.49167	1.27888
433	1.60877	1.296
434	2.75429	1.22322
435	3.96509	1.5432
436	2.97696	1.0832
437	3.6568	1.35118
438	2.99461	1.49385
439	3.38536	1.206
440	2.62669	1.21645
441	2.81512	1.36133
442	2.34875	1.08477
443	3.46562	1.3381
444	1.75834	1.40446
445	3.75755	1.31729
446	2.7613	1.2636
447	2.37615	1.28679
448	2.85018	1.42949
449	2.28669	1.30403
450	2.23683	1.17437
451	2.06837	1.21037
452	2.73952	1.2405
453	2.34607	1.19837
454	2.3865	1.03903
455	2.76882	1.40471
456	3.60239	1.36849
457	3.35981	1.32776
458	2.95079	1.39793
459	2.50652	1.35717
460	2.07752	1.02961
461	2.56706	1.29523
462	2.82546	1.17772
463	2.05017	1.14716
464	4.00989	1.1755
465	2.49221	1.23304
466	2.53144	1.03464
467	2.04738	1.22756
468	1.8044	1.40639
469	1.88688	1.48101
470	2.23052	1.36288
471	1.94383	1.36179
472	1.72805	1.01753
473	2.37509	1.43184
474	3.17442	1.28828
475	2.86948	1.09054
476	3.44116	1.4913
477	3.04664	1.23974
478	3.54203	1.35006
479	2.44566	1.27294
480	2.48495	1.20849
481	1.97473	1.20229
482	2.37978	1.04031
483	2.5148	1.27083
484	2.44613	1.69392
485	1.65843	1.16556
486	2.58248	1.26863
487	2.70852	1.24243
488	2.48714	1.35084
489	2.47102	1.20216
490	2.16566	1.35567
491	1.67159	1.13807
492	2.67208	1.22128
493	2.06516	1.34366
494	2.30376	1.31629
495	2.33089	1.12958
496	1.38426	1.16324
497	2.10568	1.38616
498	1.78904	1.21841
499	1.8621	1.29103
500	1.93108	1.31233
501	2.92759	1.3855
502	2.87316	1.19142
503	1.344	1.20108
504	2.25212	1.08117
505	2.20266	1.21055
506	2.86398	1.20818
507	2.93602	1.28108
508	2.04634	1.00641
509	3.52247	1.23101
510	1.28631	1.13779
511	4.1123	1.07839
512	3.21756	1.15797
513	3.39711	1.17175
514	3.10157	1.3573
515	3.10609	1.20188
516	2.02676	1.24231
517	3.37354	1.05287
518	2.30179	1.09012
519	3.63016	1.05978
520	2.3814	1.03038
521	2.3648	1.15613
522	3.77063	1.44999
523	4.70589	1.57365
524	3.20572	1.29438
525	2.26788	1.24584
526	3.60691	1.18521
527	2.47498	1.2197
528	2.35432	1.27536
529	3.0451	1.46564
530	3.11807	1.33329
531	3.43112	1.06413
532	2.30393	1.83753
533	2.50449	1.0992
534	2.61777	1.08914
535	2.94364	1.18046
536	2.34427	1.28709
537	3.85393	1.56509
538	3.12149	1.31042
539	2.60017	1.19097
540	2.86399	1.09411
541	2.43797	1.3473
542	3.8701	1.31169
543	2.56024	1.13833
544	2.12474	1.12828
545	2.6801	1.09767
546	4.04387	1.34444
547	4.01945	1.12699
548	4.49926	1.41556
549	2.5511	1.28589
550	3.66713	1.0495
551	3.53105	1.36308
552	2.08688	1.07324
553	2.55815	1.11382
554	2.45928	1.2472
555	2.16626	1.07546
556	2.49604	1.4986
557	3.60695	1.25506
558	2.23028	1.52542
559	2.44772	1.25776
560	2.15843	1.23739
561	2.16639	1.16562
562	1.77701	1.45457
563	2.13887	1.30084
564	2.12784	1.36807
565	2.63393	1.24718
566	2.75997	1.12662
567	1.56747	1.10443
568	2.89689	1.29999
569	2.10141	1.21664
570	2.78238	1.38472
571	2.70251	2.11077
572	2.45462	1.16238
573	3.49756	1.24327
574	3.06205	1.14577
575	2.44797	1.19627
576	3.11988	1.29894
577	3.44655	1.27907
578	3.6296	1.29806
579	2.95	1.30485
580	3.28058	1.28671
581	2.63512	1.46128
582	3.43331	1.34295
583	3.38179	1.39288
584	1.98551	1.16005
585	1.97264	1.23724
586	3.70951	1.32131
587	3.64868	1.28757
588	3.20724	1.58703
589	2.5576	1.27491
590	3.94406	1.20628
591	1.72294	1.22968
592	4.68034	1.133
593	1.72036	1.05924
594	1.71087	1.1637
595	2.60359	1.41
596	1.81618	1.09236
597	2.96761	1.36291
598	2.06738	1.00178
599	3.10427	1.39255
600	4.08308	1.25534
601	2.30317	1.36129
602	2.13536	1.61741
603	1.86529	1.61972
604	2.44826	1.4739
605	2.59418	1.52593
606	1.99149	1.19754
607	2.02407	1.50638
608	2.72111	1.22742
609	2.17609	1.2897
610	2.06793	1.68331
611	1.95611	1.01487
612	3.13397	1.51847
613	2.62712	1.37747
614	3.43972	1.28999
615	2.75993	1.18565
616	3.15706	1.32212
617	2.63291	1.05646
618	3.09067	1.30235
619	2.72946	1.13652
620	2.14172	1.15346
621	3.0833	1.21861
622	2.69799	1.28065
623	2.7541	1.28889
624	2.79041	1.27228
625	2.67986	1.08264
626	2.67943	1.15402
627	1.94674	1.25516
628	2.7751	1.3055
629	2.80817	1.26005
630	2.76117	1.17515
631	3.36451	1.35867
632	2.46096	1.09888
633	2.6968	1.28412
634	2.66826	1.07855
635	2.94802	1.33052
636	2.34203	1.2263
637	2.63166	1.07486
638	2.52028	1.12514
639	3.09804	1.03856
640	2.71544	1.14309
641	3.97992	1.50173
642	2.62276	1.22613
643	2.35262	1.20146
644	2.71324	1.16324
645	2.44343	1.236
646	2.62774	1.38402
647	2.50043	1.34505
648	4.64545	1.14598
649	2.36701	1.17906
650	2.46203	1.21858
651	3.84624	1.19701
652	2.98362	1.04161
653	2.41749	1.08093
654	3.07327	1.12629
655	3.01629	1.37894
656	2.27203	1.18405
657	3.14764	1.18533
658	2.66619	1.11747
659	2.38312	1.16068
660	4.33047	1.35981
661	2.65431	1.45466
662	3.35765	1.14445
663	2.48719	1.17199
664	2.55693	1.05068
665	2.84766	1.37243
666	4.10729	1.21057
667	2.08301	1.30576
668	3.18177	1.27834
669	2.04441	1.19779
670	4.00269	1.31796
671	3.08471	1.16995
672	3.81806	1.38944
673	2.62664	1.06311
674	2.82483	1.41925
675	2.38282	1.27555
676	2.77753	1.33163
677	2.76224	1.3755
678	2.97646	1.23165
679	2.62852	1.42659
680	3.11986	1.41128
681	2.6722	1.25277
682	2.77367	1.40494
683	2.75226	1.52298
684	2.22343	1.24644
685	2.38474	1.22593
686	2.63813	1.26865
687	2.3361	1.30993
688	1.78433	1.02218
689	2.81953	1.22981
690	3.08945	1.20941
691	2.30835	1.3844
692	2.51041	1.3354
693	2.51879	1.18676
694	3.38376	1.15818
695	2.59764	1.54538
696	2.9626	1.3766
697	2.48874	1.40929
698	2.61026	1.37347
699	3.13378	1.30636
700	3.16715	1.34896
701	2.93937	1.25951
702	2.75886	1.31473
703	2.17806	1.17328
704	2.94597	1.37321
705	3.32397	1.49111
706	2.16314	1.0475
707	2.29453	1.34461
708	2.12105	1.19627
709	2.98623	1.05207
710	2.98926	1.42233
711	2.89068	1.04637
712	2.37417	1.12783
713	3.22532	1.12315
714	2.95556	1.05461
715	2.19414	1.20342
716	2.39701	1.09602
717	2.34464	1.42329
718	2.09551	1.48616
719	2.37066	1.66113
720	2.63932	1.29012
721	2.60937	1.12116
722	2.76958	1.26504
723	2.12297	1.1971
724	1.74212	1.16894
725	2.89409	1.22176
726	2.80014	1.30774
727	2.0035	1.59606
728	2.55676	1.35344
729	1.94621	1.22996
730	2.63495	1.49468
731	2.17554	1.06615
732	3.43521	1.4912
733	2.70438	1.16275
734	2.15512	1.08766
735	2.45108	1.33435
736	2.20491	1.11674
737	2.32601	1.19827
738	2.44909	1.22317
739	3.27969	1.25396
740	3.00074	1.21373
741	2.40633	1.05245
742	1.82268	1.27373
743	3.76425	1.14563
744	3.15724	1.2689
745	2.2656	1.13924
746	2.46318	1.15409
747	1.6634	1.10942
748	3.05135	1.09055
749	2.04884	1.35264
750	2.44173	1.31515
751	1.9	1.03677
752	2.15282	1.03148
753	2.74534	1.13418
754	2.53272	1.43003
755	3.0503	1.2764
756	3.15001	1.33377
757	1.96376	1.19146
758	2.43938	1.20162
759	2.79487	1.36724
760	2.72697	1.0225
761	2.76946	1.31901
762	3.00256	1.21176
763	2.26332	1.51119
764	2.61081	1.27314
765	2.73999	1.85101
766	3.02426	1.42426
767	2.58226	1.26017
768	2.84288	1.21747
769	2.44542	1.10767
770	3.74155	1.20363
771	3.56774	1.43939
772	2.31243	1.26361
773	2.21411	1.24723
774	2.32012	1.21784
775	3.17133	1.14387
776	2.06368	1.30803
777	3.24426	1.21689
778	1.99365	1.08281
779	3.59194	1.37512
780	2.80445	1.04874
781	2.6914	1.13354
782	2.73841	1.3163
783	3.36183	1.37552
784	1.99506	1.25901
785	2.97288	1.1955
786	2.81526	1.26457
787	3.50918	1.2085
788	2.54682	1.2758
789	3.27509	1.1356
790	2.79131	1.16839
791	3.07071	1.22599
792	1.87504	1.29892
793	3.01879	1.44176
794	2.75474	1.58733
795	3.02688	1.01465
796	4.11547	1.11062
797	1.53253	1.12356
798	2.21515	1.125
799	3.02607	1.41392
800	2.89089	1.17604
801	2.45728	1.25523
802	2.9705	1.28795
803	2.84283	1.51219
804	2.26228	1.26242
805	2.69661	1.23436
806	1.73731	1.16996
807	2.86883	1.29922
808	2.01578	1.21093
809	2.45892	1.21083
810	2.9776	1.06923
811	2.8057	1.13158
812	3.17333	1.45899
813	2.89361	1.65467
814	3.21147	1.25647
815	3.63728	1.1227
816	2.43432	1.01754
817	2.34599	1.23029
818	2.22839	1.1113
819	2.00356	1.18506
820	2.50891	1.02705
821	2.93601	1.32016
822	4.20178	1.22744
823	2.27635	1.19405
824	2.2056	1.28665
825	2.91283	1.28102
826	2.1809	1.1945
827	2.73802	1.36693
828	1.62676	1.00782
829	2.6462	1.09721
830	2.14776	1.56756
831	2.69491	1.25396
832	2.20811	1.34315
833	1.56157	1.25725
834	2.60137	1.12467
835	3.27276	1.08764
836	1.97526	1.13543
837	2.4707	1.43551
838	3.55461	1.20016
839	2.25928	1.27219
840	2.27906	1.09052
841	1.55296	1.14555
842	3.10736	1.08667
843	2.41557	1.25972
844	2.64163	1.2159
845	1.9816	1.06155
846	2.99255	1.148
847	1.97331	1.09137
848	1.93694	1.27346
849	2.18198	1.24584
850	2.50223	1.2484
851	2.98639	1.32467
852	2.36237	1.24226
853	1.89939	1.06444
854	1.94363	1.20168
855	2.07275	1.29807
856	3.23484	1.66627
857	3.81303	1.48204
858	3.03033	1.112
859	1.82373	1.30662
860	2.54493	1.08046
861	1.3725	1.2441
862	1.77975	1.04263
863	1.76851	1.15893
864	4.15913	1.08961
865	2.66406	1.41415
866	4.01979	1.51022
867	3.0366	1.20825
868	4.17529	1.27799
869	2.25088	1.15233
870	2.19609	1.13764
871	2.75527	1.22079
872	2.49761	1.25033
873	3.13139	1.22208
874	2.85605	1.31162
875	1.41586	1.27129
876	2.76933	1.33043
877	2.86173	1.10441
878	2.22165	1.10725
879	1.74676	1.13
880	2.1624	1.19909
881	4.25326	1.20851
882	2.44857	1.1417
883	3.63955	1.42971
884	3.03462	1.16657
885	2.2472	1.28756
886	2.07241	1.14242
887	3.69195	1.30346
888	2.2532	1.06593
889	2.13307	1.07222
890	2.00958	1.13667
891	1.94425	1.05607
892	3.13014	1.28992
893	3.10623	1.45556
894	3.19483	1.15358
895	3.1014	1.19095
896	2.49611	1.50781
897	4.5387	1.38445
898	2.33653	1.45226
899	2.23024	1.1339
900	2.13794	1.15014
901	2.08072	1.30061
902	2.29376	1.19451
903	2.48303	1.03225
904	2.8004	1.22024
905	2.83137	1.39071
906	2.19973	1.28104
907	1.55135	1.07727
908	3.60661	1.27172
909	2.21983	1.48546
910	1.93034	1.25982
911	4.40926	1.43086
912	2.23054	1.06596
913	3.66019	1.11147
914	2.13728	1.19481
915	1.99932	1.24943
916	1.85154	1.22249
917	3.37022	1.24505
918	2.95401	1.11829
919	2.00371	1.06577
920	2.12211	1.48214
921	1.98038	1.0862
922	1.68322	1.37554
923	2.11276	1.17477
924	2.39386	1.04103
925	2.70903	1.30935
926	4.03347	1.15894
927	2.31882	1.12995
928	2.88331	1.21301
929	1.67527	1.47903
930	2.52689	1.04015
931	2.99827	1.16706
932	2.24312	1.03685
933	2.13857	1.26108
934	2.33569	1.32444
935	2.46218	1.30036
936	2.89289	1.14327
937	2.12256	1.43756
938	2.07179	1.33006
939	2.08089	1.3081
940	1.87227	1.1869
941	2.33681	1.41249
942	1.83652	1.1053
943	2.01452	1.14878
944	2.1828	1.83146
945	2.28589	1.02784
946	2.09583	1.03678
947	2.45303	1.27514
948	2.94935	1.26504
949	3.53304	1.25417
950	3.7875	1.49765
951	2.3381	1.05082
952	2.64814	1.32921
953	2.13729	1.17236
954	2.07646	1.01403
955	2.14708	1.0977
956	1.44648	1.06371
957	2.82962	1.30166
958	1.95626	1.39219
959	2.83633	1.23728
960	2.45436	1.35065
961	4.01401	1.41912
962	1.94892	1.13329
963	2.99641	1.45708
964	2.57346	1.28087
965	2.68468	1.01388
966	3.95889	1.20959
967	2.66695	1.14308
968	2.25446	1.4075
969	1.54654	1.38782
970	2.31709	1.20502
971	2.11872	1.32043
972	2.32086	1.16655
973	2.12743	1.21195
974	2.48723	1.12065
975	2.1601	1.14738
976	2.00385	1.01588
977	2.02165	1.24906
978	2.78468	1.28523
979	2.43562	1.12133
980	1.59191	1.04513
981	2.48512	1.05818
982	3.29048	1.27053
983	2.66888	1.2551
984	2.39795	1.20214
985	2.48851	1.14334
986	1.70239	1.27013
987	3.31579	1.01942
988	3.60053	1.08395
989	2.0202	1.10376
990	3.10634	1.02039
991	1.98047	1.13198
992	2.33357	1.10981
993	2.24895	1.42335
994	2.02504	1.07992
995	1.30247	1.1912
996	3.02429	1.20046
997	3.12722	1.53572
998	1.99704	1.12637
999	2.32959	1.51263
1000	1.94162	1.4059
1001	3.43623	1.48203
1002	1.79368	1.48364
1003	2.27208	1.10466
1004	1.96685	1.13525
1005	1.46887	1.13596
1006	2.77253	1.3554
1007	3.39197	1.14879
1008	1.60654	1.1872
1009	2.45409	1.3752
1010	1.82626	1.06103
1011	2.29768	1.06684
1012	2.78705	1.32856
1013	2.09022	1.10251
1014	1.50232	1.15053
1015	1.60471	1.243
1016	3.77205	1.26797
1017	1.60716	1.39845
1018	2.43102	1.43175
1019	1.98086	1.12917
1020	2.4376	1.38677
1021	2.32539	1.23379
1022	2.24536	1.30537
1023	2.42727	1.24263
1024	2.78322	1.11642
1025	1.86115	1.35501
1026	2.31536	1.21537
1027	3.74758	1.18612
1028	2.38449	1.33765
1029	2.57608	1.10505
1030	2.18558	1.02745
1031	2.13357	1.58199
1032	3.26671	1.2798
1033	2.05795	1.05154
1034	4.17309	1.37702
1035	2.7706	1.34811
1036	1.61706	1.27669
1037	2.50886	1.52643
1038	2.93965	1.06399
1039	2.72529	1.37731
1040	1.68862	1.03745
1041	2.87451	1.0739
1042	2.61365	1.06945
1043	4.15255	1.29232
1044	2.39031	1.30045
1045	3.07162	1.48182
1046	4.43758	1.24468
1047	2.43085	1.37872
1048	2.48747	1.09222
1049	1.99937	1.18777
1050	1.68186	1.08998
1051	2.04034	1.12373
1052	2.95934	1.27335
1053	2.33316	1.45639
1054	3.28923	1.26329
1055	1.65015	1.14214
1056	3.64488	1.47814
1057	3.14375	1.23409
1058	2.22203	1.47405
1059	3.421	1.30425
1060	2.11357	1.05391
1061	2.6598	1.1225
1062	2.35123	1.02889
1063	3.57794	1.09673
1064	2.84725	1.14965
1065	2.56675	1.34511
1066	2.07525	1.4238
1067	2.06093	1.1227
1068	3.83699	1.30649
1069	2.31336	1.23591
1070	2.21837	1.27869
1071	2.03678	1.19337
1072	3.00836	1.09951
1073	2.86221	1.13864
1074	2.64475	1.11674
1075	2.59333	1.43048
1076	2.88357	1.2178
1077	1.59641	1.05603
1078	2.96381	1.09005
1079	1.88625	1.05143
1080	3.145	1.29273
1081	1.56121	1.30954
1082	3.02338	1.49876
1083	2.09549	1.14479
1084	2.25136	1.49173
1085	3.64451	1.20799
1086	2.00887	1.12159
1087	2.3741	1.12131
1088	3.84513	1.63997
1089	2.13034	1.05187
1090	1.45375	1.12144
1091	2.12939	1.3893
1092	2.61257	1.33365
1093	2.13897	1.33612
1094	2.6932	1.15542
1095	1.90221	1.04039
1096	2.44571	1.29345
1097	2.02904	1.2365
1098	2.58248	1.11783
1099	2.58453	1.36604
1100	1.80822	1.20556
1101	1.82232	1.02976
1102	2.47977	1.23098
1103	3.11829	1.36777
1104	2.4166	1.2908
1105	2.27082	1.15225
1106	2.74603	1.21876
1107	1.97321	1.41359
1108	2.18321	1.32016
1109	3.08511	1.43914
1110	1.67668	1.22663
1111	2.64201	1.06627
1112	1.8311	1.22243
1113	2.64699	1.47096
1114	2.99864	1.09975
1115	2.03002	1.20641
1116	2.31611	1.34568
1117	2.6636	1.11558
1118	2.50042	1.25163
1119	1.9077	1.38749
1120	2.95463	1.31285
1121	2.36276	1.4476
1122	1.94912	1.16519
1123	2.19255	1.4255
1124	2.2703	1.13048
1125	2.24103	1.08862
1126	3.22727	1.17677
1127	3.89075	1.2797
1128	1.84429	1.26645
1129	2.17882	1.08282
1130	1.65896	1.06931
1131	2.72464	1.28446
1132	2.79532	1.15241
1133	2.55414	1.19819
1134	2.33486	1.03631
1135	3.17392	1.24559
1136	2.44513	1.31375
1137	2.96373	1.18305
1138	1.97088	1.22644
1139	2.27796	1.46264
1140	2.82636	1.0684
1141	2.09988	1.216
1142	3.04704	1.20418
1143	2.49155	1.25174
1144	3.14082	1.28406
1145	2.53709	1.11113
1146	1.92826	1.3769
1147	1.94996	1.16041
1148	1.64764	1.23037
1149	3.11664	1.27555
1150	2.19561	1.19125
1151	2.22127	1.22667
1152	1.76191	1.27648
1153	2.51333	1.17229
1154	2.44356	1.26968
1155	1.55168	1.18644
1156	2.18732	1.18455
1157	1.85079	1.66079
1158	2.19577	1.24293
1159	3.29531	1.2531
1160	2.26537	1.20693
1161	1.66302	1.3006
1162	2.00879	1.30321
1163	2.17654	1.33508
1164	1.2406	1.13754
1165	2.32124	1.21746
1166	2.41385	1.12527
1167	2.26527	1.40048
1168	2.73566	1.127
1169	2.54531	1.28334
1170	2.31536	1.20162
1171	1.85117	1.169
1172	1.38801	1.358
1173	2.63162	1.56243
1174	2.24866	1.31528
1175	2.72426	1.45477
1176	2.50411	1.20102
1177	2.16585	1.18913
1178	2.98556	1.59297
1179	1.6893	1.30167
1180	2.19607	1.36373
1181	1.83811	1.20162
1182	3.14863	1.56094
1183	2.19664	1.08213
1184	2.32811	1.37143
1185	1.54291	1.36864
1186	2.56153	1.07417
1187	2.23102	1.13349
1188	1.95393	1.37925
1189	2.06425	1.39651
1190	2.24179	1.16108
1191	2.95234	1.15993
1192	3.15673	1.20766
1193	1.7389	1.11434
1194	1.55537	1.10608
1195	3.00226	1.115
1196	3.15615	1.15655
1197	2.59289	1.12735
1198	2.12116	1.03135
1199	3.07839	1.38426
1200	2.7757	1.15448
1201	1.89439	1.23797
1202	2.04229	1.3755
1203	2.69369	1.30932
1204	2.62613	1.07589
1205	2.00577	1.27181
1206	3.25671	1.19887
1207	1.59095	1.17777
1208	2.39561	1.54981
1209	2.84242	1.3692
1210	2.75255	1.27381
1211	2.58273	1.51651
1212	1.52278	1.26207
1213	2.04605	1.39657
1214	1.81511	1.21437
1215	1.45041	1.19794
1216	1.83475	1.06561
1217	2.83941	1.58052
1218	3.01467	1.32903
1219	3.00005	1.29819
1220	1.83764	1.31318
1221	2.26216	1.11946
1222	2.17514	1.42832
1223	2.06171	1.12128
1224	1.82847	1.11616
1225	2.55434	1.18419
1226	2.17798	1.28345
1227	2.80542	1.31123
1228	2.93042	1.23763
1229	2.06384	1.32058
1230	2.82432	1.40824
1231	3.19256	1.28757
1232	1.99804	1.26487
1233	1.61106	1.23065
1234	3.0016	1.08185
1235	2.10627	1.14096
1236	3.03191	1.22636
1237	1.65788	1.11745
1238	2.16904	1.14395
1239	2.53808	1.11041
1240	1.53167	1.23684
1241	1.904	1.18292
1242	2.3861	1.31467
1243	3.04329	1.39799
1244	2.43963	1.13072
1245	1.9791	1.22402
1246	2.82234	1.17791
1247	2.06731	1.35127
1248	2.33837	1.23338
1249	2.00503	1.19405
1250	2.40851	1.47402
1251	2.22794	1.4564
1252	2.61671	1.19886
1253	1.61884	1.54011
1254	1.65796	1.42241
1255	2.32151	1.09134
1256	1.51141	1.16273
1257	2.09559	1.07232
1258	2.99513	1.38817
1259	2.69986	1.01389
1260	2.06804	1.11614
1261	2.85548	1.67702
1262	2.47609	1.73147
1263	2.51618	1.1467
1264	2.9736	1.46545
1265	2.13704	1.16078
1266	1.41791	1.19774
1267	3.11599	1.12005
1268	2.21726	1.26946
1269	1.68813	1.24411
1270	1.98311	1.14966
1271	1.29671	1.22343
1272	2.32788	1.24785
1273	1.80448	1.30445
1274	3.62793	1.13374
1275	2.46391	1.10923
1276	2.23554	1.07307
1277	2.19439	1.24297
1278	2.84504	1.20803
1279	3.31599	1.13436
1280	1.66981	1.29891
1281	1.69987	1.363
1282	1.73976	1.37415
1283	3.05772	1.07394
1284	1.42181	1.19556
1285	1.74596	1.11902
1286	2.26012	1.11125
1287	1.95391	1.23719
1288	2.65311	1.21064
1289	2.39771	1.11886
1290	2.90533	1.13899
1291	1.87781	1.14813
1292	2.64246	1.17606
1293	3.58646	1.39302
1294	1.57961	1.34766
1295	3.40635	1.40173
1296	2.45016	1.29972
1297	1.831	1.34924
1298	2.37602	1.23135
1299	2.15123	1.30477
1300	2.37986	1.55256
1301	2.79594	1.22286
1302	1.87218	1.38162
1303	2.32445	1.21148
1304	2.12275	1.18232
1305	2.75852	1.12306
1306	1.89408	1.21773
1307	2.08678	1.30145
1308	2.45258	1.5824
1309	2.08444	1.27844
1310	2.18715	1.04243
1311	1.84528	1.2559
1312	4.08261	1.04027
1313	2.35506	1.15318
1314	1.21597	1.14295
1315	3.30959	1.22527
1316	2.39589	1.67888
1317	2.62487	1.1995
1318	2.20031	1.20987
1319	1.83957	1.28925
1320	2.78557	1.35289
1321	1.93014	1.13392
1322	2.04542	1.14979
1323	1.68385	1.33643
1324	1.8581	1.17348
1325	2.2061	1.3375
1326	2.80117	1.15969
1327	2.99441	1.17084
1328	2.47245	1.51542
1329	1.41602	1.07382
1330	2.12572	1.24807
1331	1.97523	1.15282
1332	2.90535	1.27553
1333	1.72583	1.62444
1334	2.23929	1.33216
1335	1.64477	1.23939
1336	1.82167	1.2893
1337	2.69026	1.17381
1338	1.98396	1.20519
1339	2.38411	1.54435
1340	1.9663	1.27902
1341	2.31763	1.18187
1342	2.55022	1.1928
1343	1.96198	1.10923
1344	1.67965	1.14879
1345	2.70174	1.18894
1346	1.94474	1.05855
1347	2.39415	1.56863
1348	1.55681	1.08661
1349	2.29831	1.24295
1350	1.76574	1.1317
1351	1.55296	1.23695
1352	1.67807	1.23335
1353	2.74182	1.34616
1354	2.20322	1.21707
1355	2.16118	1.22229
1356	2.09051	1.23373
1357	1.63384	1.32129
1358	1.63094	1.08234
1359	1.82091	1.21907
1360	2.346	1.24265
1361	2.44241	1.1724
1362	3.25341	1.23836
1363	1.59269	1.10995
1364	2.21687	1.29169
1365	2.33911	1.07314
1366	2.32153	1.04052
1367	3.02273	1.22085
1368	2.22236	1.09359
1369	2.2234	1.30741
1370	2.39573	1.21608
1371	2.72595	1.24177
1372	1.24833	1.15945
1373	2.75971	1.43506
1374	2.8218	1.44828
1375	1.29568	1.03861
1376	2.34798	1.04169
1377	2.64292	1.39621
1378	2.43431	1.31179
1379	2.87791	1.12238
1380	1.96061	1.28829
1381	1.95122	1.09692
1382	2.21829	1.26412
1383	1.7684	1.27523
1384	2.43644	1.32624
1385	2.5465	1.23446
1386	1.87457	1.19604
1387	2.51658	1.09897
1388	2.51381	1.329
1389	1.37341	1.18272
1390	3.02045	1.41901
1391	1.97082	1.09692
1392	1.43826	1.16274
1393	2.79013	1.08934
1394	2.98969	1.21596
1395	2.55049	1.22123
1396	1.92494	1.40914
1397	2.35848	1.16061
1398	1.80126	1.20986
1399	1.58511	1.16397
1400	1.92167	1.20359
1401	2.9124	1.04773
1402	2.09359	1.23128
1403	1.70839	1.10152
1404	2.39443	1.21977
1405	2.10857	1.14699
1406	3.19458	1.57932
1407	2.15361	1.19082
1408	2.06568	1.35179
1409	2.73731	1.28806
1410	1.30443	1.03555
1411	1.34576	1.19976
1412	1.63048	1.3459
1413	2.25989	1.1528
1414	1.54887	1.34357
1415	2.45021	1.15649
1416	2.1861	1.17415
1417	2.14891	1.20626
1418	2.03035	1.24701
1419	2.31513	1.24096
1420	1.91946	1.27416
1421	2.10001	1.29502
1422	1.83456	1.37148
1423	2.17155	1.07487
1424	2.14361	1.28572
1425	2.41092	1.9215
1426	1.73919	1.61338
1427	1.68385	1.26352
1428	1.76845	1.33718
1429	2.60915	1.83935
1430	1.61794	1.06099
1431	2.74294	1.49703
1432	1.74696	1.08924
1433	1.62885	1.21597
1434	1.72753	1.11811
1435	2.35622	1.40817
1436	1.66327	1.21346
1437	1.86183	1.26296
1438	1.99938	1.25389
1439	2.27529	1.1114
1440	1.72768	1.09606
1441	2.61536	1.46965
1442	1.35204	1.07464
1443	1.36427	1.06856
1444	1.86665	1.27128
1445	2.65903	1.16708
1446	2.49956	1.3213
1447	1.99036	1.59673
1448	2.1193	1.25964
1449	1.8945	1.27851
1450	3.42749	1.29484
1451	1.66928	1.09992
1452	2.63183	1.20639
1453	1.24428	1.19671
1454	1.79922	1.33081
1455	1.73013	1.14888
1456	2.0299	1.32851
1457	1.75702	1.19994
1458	1.32343	1.12694
1459	2.58778	1.3938
1460	2.6476	1.3088
1461	1.67399	1.21695
1462	1.98551	1.22686
1463	2.8297	1.34476
1464	1.86438	1.40972
1465	1.99134	1.2767
1466	1.81476	1.34717
1467	1.95014	1.29074
1468	1.471	1.06273
1469	1.46732	1.13917
1470	2.30043	1.33782
1471	2.07562	1.08115
1472	2.30345	1.59959
1473	1.50411	1.28488
1474	1.7682	1.10292
1475	1.41561	1.26759
1476	1.83885	1.22423
1477	2.21646	1.33902
1478	2.2659	1.20161
1479	1.84775	1.17502
1480	1.89812	1.152
1481	1.71148	1.01842
1482	3.50335	1.51888
1483	1.35483	1.17243
1484	2.11529	1.21937
1485	1.50286	1.17351
1486	1.92961	1.31512
1487	1.61955	1.32604
1488	1.49928	1.20811
1489	1.86466	1.10322
1490	1.6079	1.06544
1491	2.17364	1.33062
1492	1.51394	1.27137
1493	1.6842	1.17158
1494	1.82265	1.14283
1495	1.48768	1.18018
1496	2.589	1.2857
1497	1.56782	1.1267
1498	2.06065	1.16035
1499	1.4344	1.21814
1500	1.68746	1.29368
1501	1.6894	1.01567
1502	1.41568	1.3422
1503	2.92524	1.1225
1504	1.61482	1.12361
1505	2.60676	1.59124
1506	1.638	1.2129
1507	2.27856	1.23693
1508	1.99955	1.36271
1509	1.6665	1.4152
1510	1.65623	1.10741
1511	1.80654	1.20827
1512	1.7153	1.14554
1513	2.04353	1.28735
1514	1.25585	1.13664
1515	1.89114	1.091
1516	1.25419	1.08318
1517	2.37283	1.43398
1518	1.30572	1.08457
1519	1.98251	1.25631
1520	2.06021	1.06558
1521	1.59707	1.15625
1522	1.86256	1.72876
1523	2.43919	1.25137
1524	2.65226	1.77089
1525	1.44355	1.30017
1526	1.9774	1.24446
1527	1.79462	1.30802
1528	2.413	1.88291
1529	2.72156	1.19493
1530	1.43697	1.33371
1531	1.86234	1.39199
1532	1.93171	1.13542
1533	2.0312	1.21192
1534	2.16692	1.39873
1535	1.81643	1.17796
1536	1.44467	1.22263
1537	1.45776	1.20789
1538	1.62144	1.38704
1539	1.96129	1.46045
1540	2.00601	1.36713
1541	1.91948	1.4327
1542	2.01902	1.16292
1543	1.93553	1.40463
1544	1.67693	1.40921
1545	1.6326	1.38198
1546	2.3136	1.49319
1547	2.03167	1.14352
1548	2.88898	1.15914
1549	1.66495	1.17549
1550	1.47446	1.15141
1551	1.73962	1.35553
1552	2.23675	1.35157
1553	2.55487	1.37109
1554	2.17195	1.42129
1555	2.15417	1.09026
1556	2.20535	1.17314
1557	1.35718	1.25224
1558	1.87144	1.17577
1559	2.55103	1.35875
1560	2.13819	1.37448
1561	1.49957	1.16507
1562	1.38869	1.07965
1563	2.12374	1.26839
1564	2.40872	1.31393
1565	1.70511	1.42057
1566	2.11384	1.55901
1567	1.88977	1.33135
1568	1.92656	1.57149
1569	2.61383	1.29504
1570	1.75348	1.49503
1571	1.88535	1.37004
1572	1.77908	1.31242
1573	2.03528	1.09166
1574	1.70607	1.22387
1575	2.14481	1.55058
1576	1.31691	1.10621
1577	2.01203	1.4061
1578	1.88796	1.49583
1579	2.42907	1.28816
1580	2.06569	1.41691
1581	2.03702	1.13036
1582	1.95101	1.20995
1583	2.0775	1.24562
1584	2.45802	1.08156
1585	2.93826	1.26009
1586	2.43131	1.17598
1587	1.88795	1.41371
1588	1.89573	1.1586
1589	2.27667	1.27953
1590	1.30986	1.27667
1591	2.71037	1.34396
1592	1.87262	1.15771
1593	1.40423	1.25679
1594	2.43815	1.23293
1595	1.72141	1.09997
1596	1.73791	1.28085
1597	2.0766	1.08172
1598	1.32977	1.03882
1599	1.74791	1.28641
1600	2.02379	1.16812
1601	1.80959	1.41538
1602	1.869	1.12467
1603	2.04914	1.17377
1604	2.76787	1.15235
1605	2.33629	1.19003
1606	1.7254	1.1271
1607	2.18617	1.34557
1608	1.50692	1.01489
1609	2.30277	1.29406
1610	1.7453	1.47199
1611	2.09175	1.05694
1612	2.51712	1.37874
1613	1.68467	1.38827
1614	1.63902	1.22386
1615	2.07829	1.28909
1616	1.62959	1.04839
1617	3.03547	1.1654
1618	1.86543	1.32746
1619	1.67563	1.53301
1620	2.24989	1.2534
1621	2.28903	1.44598
1622	2.01261	1.43539
1623	1.96177	1.41378
1624	2.39705	1.28394
1625	1.87873	1.08153
1626	1.25315	1.16412
1627	1.98671	1.15213
1628	1.94194	1.49573
1629	1.64346	1.21729
1630	1.92755	1.09659
1631	2.50328	1.10318
1632	1.62448	1.44199
1633	1.89867	1.21072
1634	2.17781	1.39069
1635	2.43323	1.51903
1636	2.67435	1.30008
1637	1.45515	1.34119
1638	2.13019	1.48928
1639	2.05496	1.24967
1640	2.01911	1.39786
1641	2.01076	1.36772
1642	1.92828	1.12402
1643	1.78304	1.03348
1644	1.61	1.25072
1645	2.33895	1.2406
1646	2.26695	1.57734
1647	1.65029	1.38074
1648	2.43849	1.03468
1649	1.58157	1.22749
1650	2.4316	1.52546
1651	1.95325	1.50506
1652	2.36497	1.40712
1653	2.37384	1.61867
1654	1.76496	1.24338
1655	2.71586	1.29215
1656	2.19776	1.26545
1657	1.56623	1.22152
1658	1.66194	1.1576
1659	1.69553	1.18073
1660	2.03749	1.08976
1661	2.16419	1.39151
1662	1.49103	1.34037
1663	1.601	1.28433
1664	1.78448	1.06531
1665	2.24085	1.07437
1666	2.60869	1.31599
1667	2.42886	1.29666
1668	3.18094	1.1185
1669	1.42555	1.05489
1670	1.63992	1.24762
1671	2.00478	1.0672
1672	2.26653	1.10577
1673	1.42902	1.10466
1674	1.76628	1.18913
1675	1.54724	1.21516
1676	1.45207	1.16023
1677	2.38063	1.16707
1678	2.55848	1.38938
1679	1.70979	1.36936
1680	1.27487	1.16274
1681	1.9593	1.0725
1682	2.25857	1.42016
1683	1.91164	1.36809
1684	1.82529	1.30876
1685	1.60528	1.13551
1686	2.13323	1.15047
1687	2.12084	1.15473
1688	1.6872	1.33411
1689	1.85763	1.32717
1690	2.01219	1.38838
1691	1.23754	1.05996
1692	1.72791	1.12304
1693	2.34698	1.38431
1694	2.03629	1.20911
1695	2.1565	1.08882
1696	2.4455	1.222
1697	1.98278	1.19861
1698	1.70798	1.27878
1699	1.86157	1.12846
1700	2.27921	1.39788
1701	1.61684	1.44575
1702	1.6917	1.42317
1703	1.68038	1.28642
1704	2.27999	1.19788
1705	2.03309	1.55459
1706	1.92589	1.23854
1707	2.92802	1.15612
1708	2.42684	1.18943
1709	1.97956	1.02991
1710	1.73735	1.07472
1711	2.43803	1.19809
1712	1.66607	1.52408
1713	1.37257	1.29013
1714	2.09449	1.23119
1715	2.07443	1.2878
1716	2.47147	1.1415
1717	2.41037	1.36889
1718	1.93154	1.31545
1719	1.96992	1.10897
1720	2.17473	1.1084
1721	2.25217	1.43092
1722	1.47018	1.25917
1723	2.09032	1.2353
1724	2.28781	1.21707
1725	1.56461	1.21432
1726	2.6423	1.25347
1727	1.27838	1.15825
1728	2.08972	1.53665
1729	2.50521	1.6551
1730	2.28676	1.23794
1731	1.58547	1.43987
1732	1.85858	1.60675
1733	2.15055	1.32718
1734	2.28503	1.27113
1735	1.79882	1.36942
1736	2.61481	1.24831
1737	2.00291	1.35509
1738	1.88686	1.12035
1739	2.22057	1.14025
1740	1.83665	1.50441
1741	1.36851	1.18639
1742	2.64746	1.37935
1743	1.64273	1.25817
1744	1.983	1.09928
1745	2.12854	1.22557
1746	2.02163	1.2225
1747	2.04468	1.4809
1748	2.25987	1.68055
1749	1.82387	1.087
1750	2.09189	1.29414
1751	2.59502	1.33973
1752	1.61761	1.21591
1753	1.80792	1.53561
1754	1.22681	1.16598
1755	1.49291	1.13485
1756	1.77013	1.17989
1757	2.55907	1.44306
1758	2.73894	1.29686
1759	1.73512	1.33093
1760	1.85222	1.19151
1761	1.67707	1.03635
1762	2.1426	1.40881
1763	2.89712	1.34529
1764	1.79548	1.0695
1765	2.37544	1.38556
1766	1.95816	1.09567
1767	2.6578	1.31096
1768	1.68063	1.27006
1769	2.37537	1.20946
1770	2.75847	1.54207
1771	2.60347	1.32866
1772	1.8294	1.40333
1773	2.40964	1.19323
1774	1.86009	1.33703
1775	2.98596	1.46797
1776	2.08674	1.08358
1777	1.57498	1.12108
1778	1.77842	1.26278
1779	2.20468	1.3261
1780	1.15157	1.01461
1781	2.04688	1.31616
1782	2.29661	1.13731
1783	3.01857	1.70097
1784	1.57019	1.37031
1785	2.89384	1.24996
1786	2.31152	1.41272
1787	1.8664	1.1691
1788	1.9573	1.31449
1789	1.81819	1.30038
1790	2.17249	1.11907
1791	2.21633	1.11088
1792	1.44407	1.11992
1793	1.94031	1.39713
1794	1.87964	1.43526
1795	2.38792	1.61512
1796	1.84193	1.23562
1797	2.39735	1.36622
1798	1.66381	1.37593
1799	2.43861	1.13313
1800	2.18109	1.1335
1801	2.48376	1.23507
1802	2.40654	1.16917
1803	2.41791	1.53534
1804	1.58982	1.06227
1805	1.28041	1.09026
1806	2.62028	1.41755
1807	2.39461	1.29758
1808	2.31975	1.31262
1809	2.61931	1.17178
1810	1.91241	1.09689
1811	1.83189	1.03544
1812	2.44486	1.25728
1813	2.73551	1.31914
1814	2.55103	1.55199
1815	1.93409	1.53733
1816	1.77561	1.20253
1817	2.23476	1.03111
1818	2.22084	1.33962
1819	2.31226	1.10095
1820	1.44478	1.09255
1821	1.94018	1.02536
1822	1.67947	1.15391
1823	1.46491	1.0917
1824	3.05671	1.16766
1825	2.33612	1.30482
1826	1.98895	1.42639
1827	1.68266	1.20793
1828	2.32333	1.60448
1829	1.40209	1.34544
1830	2.55772	1.32119
1831	1.86028	1.23207
1832	1.84491	1.33549
1833	1.79594	1.28726
1834	2.1925	1.37172
1835	1.34311	1.13846
1836	1.64609	1.36715
1837	1.48976	1.18834
1838	2.01438	1.46257
1839	1.75236	1.53363
1840	1.38821	1.23536
1841	1.69131	1.26449
1842	2.06561	1.04359
1843	1.40726	1.29032
1844	1.99049	1.15834
1845	1.38222	1.33364
1846	1.31532	1.19602
1847	1.57702	1.2741
1848	2.16878	1.2912
1849	2.11702	1.4708
1850	2.47778	1.12483
1851	2.01253	1.28463
1852	2.26337	1.3832
1853	2.29003	1.19964
1854	2.82396	1.15927
1855	1.87896	1.36492
1856	1.99655	1.24465
1857	2.27572	1.71462
1858	1.46516	1.13749
1859	2.96866	1.48377
1860	2.18316	1.26167
1861	1.5899	1.15506
1862	1.82261	1.28377
1863	1.76718	1.4871
1864	1.75836	1.23226
1865	1.95885	1.06004
1866	1.16447	1.10053
1867	1.93703	1.30523
1868	1.68381	1.29926
1869	1.9781	1.01719
1870	1.33222	1.16481
1871	1.3481	1.07393
1872	1.85677	1.35138
1873	1.61584	1.10186
1874	2.11268	1.18229
1875	1.55843	1.25424
1876	1.34752	1.01411
1877	1.68486	1.48007
1878	2.0361	1.63444
1879	2.01826	1.283
1880	1.53097	1.3792
1881	1.73518	1.08765
1882	2.50323	1.54164
1883	2.22299	1.46534
1884	2.28768	1.59489
1885	2.3552	1.77007
1886	2.09652	1.13525
1887	2.40499	1.31352
1888	1.97925	1.62465
1889	1.27466	1.16796
1890	2.24053	1.22183
1891	2.12658	1.23489
1892	1.55066	1.13932
1893	2.70843	1.30819
1894	2.96675	1.15332
1895	2.37604	1.42768
1896	2.26314	1.22447
1897	1.94674	1.13541
1898	1.95956	1.44572
1899	1.96105	1.24595
1900	1.808	1.09617
1901	1.55973	1.13823
1902	1.55609	1.05391
1903	2.30151	1.26604
1904	1.43876	1.1394
1905	1.70881	1.53807
1906	1.78378	1.18115
1907	1.74265	1.21432
1908	1.62077	1.44369
1909	2.17865	1.59341
1910	1.80479	1.19534
1911	2.04838	1.22217
1912	2.20779	1.08933
1913	1.86717	1.14251
1914	1.80327	1.15902
1915	3.347	1.24208
1916	1.56561	1.25704
1917	2.58938	1.33021
1918	1.76303	1.22465
1919	1.16983	1.04392
1920	1.63383	1.4465
1921	1.50535	1.3513
1922	1.21058	1.02355
1923	2.07522	1.56837
1924	2.15873	1.28355
1925	2.12072	1.48542
1926	1.27766	1.04697
1927	2.43476	1.19656
1928	2.04013	1.31681
1929	1.82015	1.15954
1930	1.71154	1.31691
1931	2.12503	1.40802
1932	1.86972	1.11093
1933	1.86934	1.19602
1934	1.6848	1.35849
1935	1.91355	1.24178
1936	1.30569	1.28969
1937	1.74286	1.11219
1938	2.12025	1.22824
1939	1.86618	1.24695
1940	1.23426	1.01373
1941	1.49833	1.13373
1942	1.61627	1.29361
1943	1.61173	1.05841
1944	1.89234	1.30819
1945	1.24639	1.13517
1946	1.57219	1.22222
1947	1.40606	1.22235
1948	2.37999	1.58662
1949	1.72002	1.25777
1950	1.59159	1.16506
1951	2.0637	1.45405
1952	2.31677	1.27311
1953	1.4633	1.10339
1954	2.12164	1.34645
1955	2.16569	1.4679
1956	2.86742	1.34739
1957	1.27327	1.15422
1958	1.74122	1.18242
1959	2.62634	1.60691
1960	1.37007	1.05728
1961	1.46896	1.04744
1962	1.55334	1.1279
1963	1.62193	1.33533
1964	2.29555	1.70754
1965	1.74614	1.50152
1966	1.62368	1.20085
1967	2.08528	1.28226
1968	1.93145	1.17681
1969	2.90232	1.17454
1970	1.60216	1.19471
1971	2.33782	1.39229
1972	1.83294	1.24286
1973	2.37684	1.28065
1974	2.21971	1.53869
1975	1.72245	1.4562
1976	2.26859	1.69978
1977	2.03528	1.56493
1978	2.93595	1.48408
1979	1.85278	1.15813
1980	1.91464	1.36705
1981	1.50015	1.04334
1982	2.13115	1.23357
1983	1.78907	1.35688
1984	1.58971	1.24026
1985	1.95655	1.25542
1986	2.04778	1.22824
1987	1.6462	1.63949
1988	1.38549	1.06208
1989	2.31313	1.27335
1990	1.59855	1.11795
1991	2.40296	1.36327
1992	1.49437	1.43583
1993	1.72486	1.10923
1994	2.06227	1.17842
1995	1.61869	1.25291
1996	2.10596	1.36542
1997	2.01828	1.06917
1998	1.83345	1.43315
1999	1.43011	1.16982
[truncated: 789 more rows]

## Sheet: 8066-L
Label	Ratio X/Z	Ratio Y/Z									Statistical: ratio X/Z	Statistical: ratio Y/Z
1	1.50535	1.11082								ave.	2.42574	1.29404
2	1.35187	1.21343								min	1.08716	1.00437
3	1.41801	1.08911								q1	1.93552	1.1579
4	2.42241	1.99211								median	2.33563	1.25386
5	1.89076	1.10839								q3	2.77874	1.37762
6	1.58336	1.27511								max	4.98322	2.93876
7	1.79411	1.33272								sd	0.667498	0.198969
8	1.89482	1.25578
9	3.47276	1.20534
10	2.63657	1.2713
11	2.51237	1.30225
12	2.58419	1.22487
13	1.88573	1.05503
14	1.37077	1.10732
15	1.89186	1.04608
16	2.33484	1.18571
17	2.56145	1.28322
18	4.3407	1.36781
19	1.68606	1.10654
20	1.84269	1.13374
21	2.2829	1.59497
22	2.63781	1.29346
23	1.94043	1.35424
24	3.62756	1.26298
25	1.8518	1.52255
26	2.62577	1.54088
27	1.75819	1.34461
28	1.77044	1.54266
29	2.9621	1.43557
30	2.8028	1.42064
31	1.95745	1.09648
32	1.80504	1.08866
33	1.75272	1.19774
34	2.29598	1.35775
35	1.93789	1.40612
36	1.70028	1.50879
37	1.54791	1.18489
38	3.17618	1.02274
39	2.93078	1.13923
40	2.04072	1.226
41	1.60347	1.26687
42	1.74893	1.10307
43	1.97967	1.23459
44	1.53789	1.08793
45	2.01288	1.31178
46	1.84553	1.07296
47	2.68857	1.4313
48	2.34491	1.28026
49	2.96806	1.45
50	2.98778	1.69586
51	3.2352	1.55017
52	1.87833	1.28634
53	2.63019	1.64018
54	2.19299	1.60292
55	2.00561	1.24278
56	1.54168	1.23752
57	1.8795	1.16567
58	2.19872	1.25752
59	1.98645	1.01146
60	2.14311	1.58311
61	2.25828	1.13227
62	2.18958	1.21106
63	1.7781	1.15037
64	2.89322	1.17101
65	2.15731	1.22555
66	2.34435	1.16546
67	2.87183	1.33502
68	1.57672	1.33635
69	1.7013	1.2715
70	2.50964	1.28593
71	2.63811	1.54865
72	2.0731	1.10449
73	1.60776	1.07929
74	1.88845	1.04103
75	1.60707	1.18057
76	1.33522	1.04527
77	3.57198	1.21199
78	1.62265	1.10498
79	1.59154	1.51342
80	1.59175	1.13792
81	1.55401	1.15904
82	3.73634	1.13492
83	4.24402	1.24974
84	1.74463	1.06219
85	1.49063	1.23282
86	1.37476	1.12135
87	4.79612	1.61328
88	2.56282	1.27942
89	2.06306	1.16828
90	2.50323	1.14823
91	1.98541	1.34706
92	2.5077	1.32555
93	4.68036	1.22074
94	2.36446	1.64103
95	1.56446	1.099
96	2.11432	1.22232
97	2.32906	1.3215
98	2.08957	1.04276
99	1.73552	1.08979
100	3.11808	1.4093
101	2.85255	1.2403
102	2.93179	1.11181
103	2.25917	1.12417
104	1.91625	1.48348
105	2.36659	1.24481
106	2.09321	1.14352
107	1.96212	1.32701
108	1.76932	1.28608
109	1.92068	1.14458
110	1.83765	1.17276
111	1.53209	1.24533
112	1.68226	1.32064
113	2.01136	1.40158
114	1.86645	1.11381
115	1.84094	1.12401
116	1.6894	1.21027
117	1.86073	1.186
118	2.39145	1.17653
119	3.18423	1.27827
120	2.47552	1.74725
121	1.66203	1.15431
122	2.43659	1.1836
123	2.04809	1.18636
124	2.12745	1.28043
125	2.09045	1.30786
126	1.42606	1.08734
127	1.57132	1.103
128	2.26142	1.2571
129	1.65487	1.05382
130	1.6009	1.22578
131	1.93729	1.23127
132	1.82192	1.35056
133	1.96085	1.12233
134	1.9821	1.25347
135	2.61696	1.10892
136	4.13417	1.23609
137	2.70639	1.0408
138	2.13884	1.3586
139	1.97367	1.11999
140	1.8433	1.40882
141	1.66435	1.02788
142	2.05473	1.10864
143	1.81172	1.04568
144	1.42525	1.2193
145	2.97288	1.75383
146	2.68487	1.15077
147	2.29918	1.24601
148	2.26208	1.16065
149	1.67624	1.10103
150	2.80622	1.29271
151	1.72328	1.16656
152	1.95447	1.28799
153	2.237	1.17811
154	2.72699	1.19264
155	2.61219	1.15614
156	1.72905	1.10098
157	4.9019	1.49934
158	2.85346	1.46542
159	3.2915	1.44866
160	3.1765	1.50295
161	3.59487	1.37645
162	1.92301	1.41359
163	2.31546	1.65064
164	2.84797	1.13665
165	2.18894	1.24669
166	2.40945	1.21769
167	2.55418	1.57088
168	2.44436	1.32006
169	3.57842	1.26635
170	2.62662	1.15787
171	2.94128	1.08053
172	3.44816	1.12851
173	2.20012	1.14547
174	3.11973	1.23385
175	2.22329	1.17271
176	1.5812	1.24071
177	1.85532	1.13627
178	2.9189	1.50139
179	2.67287	1.14208
180	2.96544	1.18924
181	3.49259	1.29035
182	2.22262	1.37996
183	2.35765	1.2812
184	3.9896	2.06381
185	2.22451	1.1756
186	1.66946	1.28089
187	2.12077	1.15924
188	2.05072	1.17123
189	2.8922	1.37872
190	3.53387	1.39935
191	1.84392	1.37676
192	2.5364	1.1406
193	3.24805	1.36297
194	2.15153	1.24377
195	2.45272	1.05946
196	2.10991	1.19917
197	2.63254	1.07024
198	2.19268	1.08879
199	2.12432	1.59763
200	2.29779	1.1655
201	2.74575	1.03369
202	2.58304	1.20178
203	2.3567	1.3569
204	2.20514	1.55138
205	2.25403	1.41256
206	1.72627	1.14783
207	2.05346	1.20388
208	2.04036	1.24076
209	2.78827	1.25075
210	2.08561	1.14057
211	1.76214	1.36919
212	2.42335	1.21669
213	1.85345	1.23019
214	1.88586	1.07449
215	2.79562	1.46915
216	1.62003	1.40338
217	2.15118	1.28356
218	1.77206	1.2346
219	1.34062	1.14218
220	2.18876	1.34661
221	2.03019	1.35388
222	2.5552	1.17539
223	2.00227	1.34967
224	2.81181	1.48017
225	1.87441	1.22689
226	3.04351	1.16401
227	3.28685	1.1765
228	2.16784	1.08417
229	2.82771	1.54057
230	3.39846	1.26715
231	1.94539	1.64951
232	1.92994	1.07607
233	1.76521	1.25469
234	1.86021	1.1527
235	3.01425	1.25553
236	3.31484	1.3744
237	2.42668	1.3499
238	3.3388	1.23066
239	1.82746	1.43625
240	2.93791	1.20988
241	1.9524	1.41833
242	1.74946	1.20883
243	2.54472	1.09243
244	2.00622	1.51921
245	1.65347	1.05413
246	3.90023	1.26975
247	1.94993	1.12381
248	2.11601	1.36977
249	2.46409	1.33273
250	1.78814	1.23586
251	2.09849	1.2268
252	2.57133	1.0273
253	1.93799	1.36507
254	1.56914	1.22091
255	2.37843	1.64094
256	2.28046	1.63132
257	1.82779	1.17888
258	2.28731	1.11623
259	2.36863	1.20613
260	2.39744	1.31878
261	2.34696	1.74747
262	2.28356	1.13228
263	2.75048	1.31226
264	2.52204	1.3706
265	1.54638	1.45816
266	1.77026	1.17281
267	1.91393	1.14465
268	4.60926	1.25281
269	2.18172	1.27612
270	2.84389	1.03312
271	2.19779	1.2126
272	1.54102	1.07863
273	2.20074	1.21336
274	2.21498	1.26283
275	2.75513	1.28255
276	2.73932	1.08246
277	3.17062	1.32015
278	2.39955	1.21251
279	2.68283	1.77879
280	2.54592	1.20676
281	1.66277	1.04997
282	1.98617	1.49717
283	1.48503	1.09896
284	2.20861	1.55531
285	1.35531	1.2211
286	3.01181	1.21993
287	2.61871	1.38466
288	2.65859	1.41326
289	2.62395	1.48432
290	1.68054	1.01239
291	2.41624	1.33138
292	2.36438	1.49339
293	2.25889	1.24185
294	2.24614	1.21026
295	2.51982	1.37524
296	2.47928	1.24947
297	2.17838	1.1176
298	2.57938	1.41131
299	2.20888	1.28747
300	2.64404	1.42699
301	2.81358	1.21656
302	2.83866	1.45218
303	1.81863	1.06208
304	1.54896	1.37845
305	1.86828	1.0802
306	2.53994	1.35101
307	2.06216	1.32943
308	1.67039	1.22053
309	1.94008	1.11981
310	2.5635	1.09456
311	1.98096	1.37075
312	1.8077	1.3671
313	2.07762	1.33269
314	1.4393	1.10978
315	1.54914	1.14936
316	2.37541	1.14118
317	3.18369	1.23742
318	2.65289	1.31759
319	1.62779	1.25159
320	1.98237	1.55126
321	2.48831	1.0492
322	2.98215	1.2128
323	2.50283	1.39739
324	3.41465	1.50163
325	1.76601	1.4087
326	3.31142	1.19601
327	2.87822	1.26702
328	1.76858	1.25095
329	1.93663	1.5702
330	2.08738	1.0592
331	2.93712	1.45099
332	2.52429	1.39966
333	2.38067	1.30319
334	2.80493	1.23845
335	2.82928	1.812
336	3.30529	1.15892
337	1.93512	1.25491
338	1.38403	1.24823
339	2.72052	1.30735
340	3.13419	1.36827
341	2.09433	1.50694
342	2.15265	1.24706
343	2.52138	1.29513
344	2.78177	1.3162
345	1.84607	1.33346
346	2.66463	1.62884
347	1.96188	1.2769
348	3.70401	1.3121
349	2.67509	1.24185
350	3.10934	1.20741
351	2.99051	1.14424
352	3.23263	1.18925
353	2.09379	1.64551
354	2.06335	1.42897
355	4.90621	1.46408
356	1.97613	1.24173
357	2.26653	1.22709
358	1.93092	1.64477
359	2.16661	1.17323
360	2.63026	1.42082
361	2.87847	1.39025
362	2.5628	1.20053
363	3.0182	1.46423
364	1.91842	1.33421
365	3.36232	1.25236
366	1.96003	1.18711
367	2.55222	1.83687
368	3.83556	1.35662
369	2.80888	1.48445
370	1.48487	1.1364
371	1.94663	1.38674
372	3.38925	1.55718
373	3.03577	1.33971
374	2.12885	1.46365
375	3.53031	1.08377
376	2.26964	1.49646
377	1.61094	1.41325
378	2.19061	1.25404
379	2.12986	1.13425
380	2.38139	1.20053
381	2.31101	1.24713
382	2.07365	1.51162
383	2.97627	1.38843
384	2.81471	1.28786
385	3.14128	1.38185
386	2.72937	1.47937
387	2.9417	1.20035
388	3.4368	1.48754
389	2.23933	1.2988
390	2.29609	1.22519
391	1.5333	1.08765
392	2.09898	1.29927
393	2.39349	1.23402
394	2.22877	1.35838
395	3.27769	1.27988
396	2.4479	1.17833
397	1.92221	1.62014
398	2.36025	1.05903
399	1.60279	1.03804
400	2.17812	1.55277
401	2.07633	1.5609
402	2.1193	1.10198
403	2.46966	1.07669
404	2.8508	1.21273
405	1.99535	1.29672
406	2.23142	1.35961
407	1.59592	1.24055
408	2.1956	1.06382
409	3.05602	1.27914
410	1.4607	1.22088
411	2.94037	1.21856
412	1.50328	1.38476
413	1.3821	1.24924
414	1.33709	1.12626
415	2.68013	1.57882
416	2.51809	1.36636
417	1.85181	1.19497
418	1.81896	1.29512
419	1.39285	1.36331
420	1.84134	1.04191
421	1.88133	1.33795
422	1.93281	1.32279
423	1.88937	1.09491
424	1.77099	1.25049
425	2.90875	1.62772
426	2.80706	1.10081
427	3.73303	1.28039
428	1.45214	1.3143
429	3.83344	1.06245
430	2.82072	1.30555
431	2.34946	1.1917
432	3.25354	1.50717
433	1.85648	1.53081
434	3.20117	1.37698
435	2.27751	1.05726
436	1.40666	1.1153
437	1.94617	1.37963
438	2.3478	1.44183
439	3.22356	1.47164
440	2.93632	1.73208
441	2.70782	1.05399
442	2.26271	1.34952
443	2.61566	1.19025
444	1.79393	1.0251
445	1.89664	1.24427
446	2.48388	1.50351
447	3.3626	1.31956
448	1.71928	1.15959
449	1.62098	1.18889
450	2.27692	1.19257
451	3.77529	1.02018
452	2.907	1.06499
453	2.47384	1.77582
454	2.4121	1.83235
455	3.60414	1.19607
456	2.35544	1.13467
457	2.05248	1.11923
458	2.04196	1.12785
459	3.86608	1.32228
460	3.32222	1.35478
461	2.6054	1.17647
462	3.28476	1.22651
463	2.98584	1.27963
464	2.04284	1.56859
465	2.48089	1.30862
466	3.43615	1.35233
467	3.17441	1.1091
468	2.24713	1.17666
469	2.11093	1.1955
470	2.22095	1.16415
471	2.51547	1.29918
472	3.53035	1.29948
473	2.51583	1.17635
474	3.52021	1.33943
475	3.82053	1.14324
476	2.03846	1.20362
477	2.00775	1.21239
478	2.13297	1.24522
479	3.29115	1.10671
480	2.61285	1.34757
481	2.69753	1.31048
482	2.32965	1.3045
483	2.3937	1.19786
484	2.7959	1.42769
485	4.51612	1.5962
486	3.78301	1.42996
487	4.71969	1.59579
488	3.61516	1.14781
489	3.04836	1.20542
490	2.70947	1.45086
491	2.43256	1.34119
492	2.0941	1.56714
493	2.5314	1.08342
494	3.1329	1.21868
495	1.7591	1.21374
496	2.09403	1.52651
497	1.81505	1.05691
498	2.10871	1.03132
499	2.63417	1.61597
500	2.66797	1.2713
501	2.61522	1.36405
502	4.90855	1.33487
503	2.30038	1.19644
504	1.48659	1.23597
505	2.7551	1.28794
506	4.67781	1.26678
507	2.91853	1.01801
508	2.77443	1.41625
509	3.67855	1.27574
510	2.1601	1.49647
511	2.1133	1.15755
512	2.35202	1.04748
513	3.05421	1.07872
514	1.6487	1.3306
515	3.27777	1.29168
516	2.63976	1.21963
517	2.43509	1.20291
518	3.4426	1.83658
519	2.52723	1.53214
520	3.95695	1.10312
521	2.94428	1.41701
522	3.11999	1.03708
523	2.54715	1.41527
524	4.70018	1.14512
525	2.16179	1.27804
526	2.9123	1.66134
527	1.90895	1.38082
528	3.54877	1.10477
529	3.0232	1.13401
530	2.62977	1.44194
531	4.32012	1.14682
532	4.31662	1.32277
533	3.08686	1.48131
534	3.21762	1.28275
535	3.1123	1.13318
536	2.27733	1.30547
537	3.54818	1.36007
538	2.69782	1.19861
539	2.53956	1.15675
540	4.04941	1.46993
541	2.74072	1.19976
542	2.54173	1.3581
543	2.01057	1.25583
544	3.86169	1.19908
545	2.21872	1.95793
546	2.64766	1.1278
547	4.30696	1.20168
548	2.73694	1.17312
549	2.45237	1.21972
550	2.01886	1.14397
551	2.44367	1.70024
552	2.62594	1.34733
553	1.97839	1.2497
554	3.37533	1.17739
555	2.42519	1.17837
556	1.84532	1.11657
557	2.27693	1.63892
558	2.57134	1.64846
559	1.62433	1.38827
560	3.10408	1.26324
561	2.3926	1.20517
562	2.15152	1.03865
563	4.461	1.30219
564	1.99026	1.18383
565	1.51172	1.18045
566	2.44977	1.36561
567	2.61742	1.06568
568	2.5042	1.14781
569	3.05045	1.61723
570	1.97451	1.43122
571	2.36483	1.17151
572	3.52359	1.15137
573	2.21401	1.29842
574	1.88685	1.48625
575	2.01589	1.09119
576	1.29533	1.16671
577	1.44366	1.02742
578	1.57513	1.28553
579	2.26584	1.17023
580	2.34194	1.0961
581	1.92489	1.2733
582	1.7804	1.20546
583	2.49344	1.18322
584	2.73841	1.20063
585	2.85133	1.20479
586	3.19348	1.1795
587	2.67724	1.2146
588	2.8702	1.42677
589	3.28775	1.15378
590	2.0763	1.07189
591	1.59401	1.23335
592	2.28821	1.10319
593	3.74269	1.1579
594	2.21732	1.15817
595	1.3002	1.06452
596	2.83287	1.32941
597	2.77303	1.16449
598	2.13306	1.17299
599	4.10198	1.28033
600	3.60221	1.16156
601	1.91531	1.07509
602	3.5792	1.568
603	2.95822	1.27135
604	2.44332	1.28355
605	2.24033	1.08813
606	3.12031	1.30807
607	2.92148	1.59734
608	2.58683	1.17
609	3.00467	1.30136
610	2.8639	1.38521
611	1.86222	1.2423
612	2.10852	1.20238
613	3.83597	1.32463
614	2.26725	1.06305
615	1.76664	1.16911
616	2.54456	1.08828
617	1.87513	1.42132
618	2.27808	1.35499
619	1.95961	1.15696
620	2.79868	1.11445
621	2.05163	1.37583
622	3.35118	1.24762
623	4.56784	1.45824
624	1.89797	1.58579
625	4.33899	1.28938
626	3.9118	1.23191
627	2.46823	1.13604
628	2.33611	1.39949
629	1.24527	1.13387
630	3.00984	1.67314
631	3.414	1.41384
632	1.38035	1.19187
633	2.85876	1.41218
634	1.70587	1.23979
635	2.46663	1.08284
636	2.11206	1.401
637	2.86722	1.07816
638	2.48974	1.48461
639	2.49387	1.20895
640	2.89258	1.33069
641	2.16974	1.48572
642	3.61035	1.73958
643	2.74203	1.3524
644	3.10181	1.37383
645	2.11545	1.11081
646	2.5896	1.46029
647	2.79314	2.25095
648	2.18527	1.20296
649	2.39399	1.07942
650	1.94363	1.0689
651	1.89984	1.33557
652	2.53763	1.85953
653	2.60325	1.25254
654	1.37759	1.06161
655	1.58665	1.2286
656	2.25478	1.0705
657	2.02337	1.7008
658	2.53448	1.10819
659	1.82243	1.09936
660	1.83545	1.11447
661	1.85713	1.16092
662	2.97139	1.24908
663	2.0861	1.11998
664	1.73047	1.00437
665	1.52689	1.25202
666	1.73219	1.48603
667	3.12456	1.70558
668	1.7335	1.3395
669	2.33333	1.15151
670	2.26795	1.89724
671	2.53666	1.28544
672	1.75635	1.05483
673	4.42131	1.17864
674	2.68834	1.21742
675	3.07435	1.16005
676	2.17354	1.27592
677	1.40314	1.22668
678	1.59548	1.14975
679	1.77471	1.06976
680	2.06955	1.26656
681	2.26947	1.58004
682	1.96603	1.18221
683	2.41479	1.28601
684	1.8708	1.31117
685	2.86972	1.21462
686	3.10057	1.32057
687	2.4013	1.29538
688	2.09239	1.10505
689	1.52195	1.28967
690	2.45274	1.16179
691	1.5456	1.21685
692	2.10127	1.24352
693	1.90257	1.07634
694	2.06428	1.31637
695	2.04301	1.35167
696	3.05198	1.37906
697	2.99003	1.28372
698	2.49161	1.02432
699	2.61491	1.02961
700	2.2477	1.07708
701	2.75694	1.68144
702	1.48837	1.29301
703	2.32584	1.28084
704	2.56973	1.39715
705	1.38294	1.08182
706	1.96273	1.40701
707	1.79421	1.34137
708	1.96374	1.2059
709	1.5649	1.0956
710	3.28638	1.30787
711	1.25241	1.08646
712	2.58275	1.36544
713	2.97423	1.21475
714	1.74999	1.41634
715	1.89162	1.14493
716	3.18123	1.2476
717	2.15569	1.23926
718	2.69199	1.20805
719	2.17523	1.20291
720	2.30564	1.15337
721	3.85213	1.41885
722	2.28894	1.18175
723	2.51191	1.4922
724	2.52063	1.28751
725	3.61224	1.50464
726	1.98866	1.22824
727	2.7005	1.34225
728	2.30105	1.11124
729	2.5725	1.24845
730	1.59546	1.11869
731	2.11619	1.43343
732	1.78319	1.12207
733	2.77525	1.51143
734	1.79653	1.18872
735	3.31164	1.48882
736	1.83423	1.30803
737	3.05885	1.13807
738	2.77841	1.26851
739	2.26079	1.4273
740	2.16604	1.62172
741	1.8857	1.13738
742	2.40034	1.19194
743	2.16969	1.09981
744	4.6875	1.34974
745	2.78539	1.17416
746	2.3037	1.25378
747	3.55896	1.14331
748	4.84736	1.37232
749	2.46723	1.29941
750	1.4076	1.14859
751	4.07199	1.50132
752	2.03442	1.12298
753	2.65617	1.36722
754	3.49796	1.29816
755	3.25839	1.58085
756	2.42042	1.45055
757	1.58794	1.29618
758	2.37854	1.45172
759	1.87705	1.32452
760	2.24885	1.31068
761	3.73542	1.16155
762	2.0662	1.30847
763	3.53224	1.29406
764	2.43169	1.2669
765	3.16526	1.37423
766	2.93881	1.22398
767	2.31556	1.30328
768	3.01334	1.57005
769	3.69271	1.15594
770	2.6395	1.08105
771	4.13935	1.20884
772	1.74751	1.19906
773	2.69591	2.03035
774	2.28315	1.13401
775	3.11597	1.30523
776	3.79094	1.19078
777	2.72741	1.56794
778	3.16023	1.46159
779	2.73637	1.31368
780	3.1045	1.27838
781	2.4567	1.08307
782	1.77078	1.29273
783	1.79993	1.1859
784	1.94958	1.16851
785	2.33718	1.19794
786	2.64067	1.44873
787	4.89851	1.36794
788	2.13925	1.78883
789	3.2959	1.64868
790	3.05316	1.18827
791	2.15754	1.49426
792	2.03087	1.35287
793	1.64327	1.43995
794	2.5938	1.03879
795	2.61143	1.40641
796	2.35971	1.04984
797	3.87663	1.14753
798	3.41117	1.15394
799	3.34032	1.06697
800	2.93747	1.6079
801	2.67212	1.10057
802	2.36129	1.07076
803	3.21241	1.39058
804	3.79602	1.42536
805	2.36713	1.3107
806	3.42668	1.31206
807	3.06208	1.05589
808	4.54952	1.28049
809	2.51125	1.09501
810	3.3762	1.65164
811	4.3631	1.09448
812	2.36115	1.10784
813	2.95965	1.45521
814	1.63726	1.0719
815	2.61624	1.35641
816	2.70295	1.28374
817	2.54557	1.11863
818	2.53317	1.46126
819	2.53745	1.16699
820	2.75928	1.22704
821	3.1707	1.20167
822	1.9705	1.26261
823	1.9483	1.32319
824	2.17669	1.40818
825	2.45342	1.11203
826	1.46324	1.24143
827	2.08018	1.1354
828	1.63058	1.18816
829	2.19896	1.36888
830	1.51443	1.47233
831	2.12021	1.54765
832	2.06484	1.63673
833	1.91428	1.73738
834	2.568	1.1803
835	3.5014	1.36536
836	3.01498	1.35965
837	2.81282	1.61597
838	2.67318	1.09156
839	2.09057	1.17557
840	2.51265	1.075
841	2.58992	1.37528
842	1.92569	1.61936
843	2.40691	1.29794
844	2.3172	1.52527
845	1.55948	1.13821
846	4.35831	1.14121
847	2.62513	1.14482
848	2.87946	1.17574
849	1.57748	1.1735
850	1.79195	1.19626
851	2.81101	1.09923
852	2.05676	1.28236
853	1.99711	1.04633
854	1.98448	1.26118
855	2.82843	1.24464
856	4.93377	1.24521
857	2.58974	1.10341
858	3.09092	1.11001
859	2.90609	1.43914
860	2.43151	1.28989
861	3.60806	1.1322
862	1.48002	1.19331
863	3.59124	1.33998
864	1.39123	1.05155
865	3.35928	1.37708
866	1.62989	1.31538
867	2.67133	1.19686
868	1.72429	1.22452
869	2.27482	1.19132
870	1.83974	1.18547
871	1.98777	1.45071
872	1.88689	1.26707
873	2.94999	1.27172
874	1.70874	1.27663
875	2.13832	1.11169
876	1.60184	1.13182
877	3.02264	1.0524
878	2.45626	1.3518
879	2.88012	1.1188
880	2.89794	1.08356
881	4.17669	1.52021
882	1.64386	1.19948
883	1.86229	1.37242
884	2.39428	1.61616
885	2.52518	1.4197
886	2.45095	1.32917
887	2.98016	1.07228
888	1.84918	1.20948
889	2.42429	1.44428
890	2.80758	1.11736
891	2.47976	1.22499
892	1.72114	1.20353
893	1.83024	1.41774
894	2.18871	1.41337
895	1.50386	1.38935
896	2.42822	1.28297
897	1.47305	1.44108
898	2.53426	1.19614
899	2.44777	1.65349
900	1.78956	1.18657
901	2.77647	1.17766
902	1.64123	1.21112
903	2.78668	1.22897
904	2.87003	1.40752
905	2.82375	1.07285
906	1.7355	1.31792
907	2.66497	1.18075
908	2.23573	1.33722
909	2.00097	1.10698
910	2.34579	1.16665
911	2.31005	1.14202
912	1.9199	1.85941
913	3.22821	1.83018
914	1.5637	1.19657
915	1.66266	1.29605
916	2.36642	1.40458
917	1.36114	1.23029
918	2.41275	1.62591
919	2.77647	1.25978
920	2.3724	1.23004
921	3.46958	1.18443
922	3.47685	1.37674
923	1.95668	1.11645
924	2.12576	1.34304
925	2.74772	1.23196
926	2.21281	1.12849
927	2.82446	1.32173
928	3.43358	1.08818
929	3.30745	1.23459
930	2.62884	1.3258
931	2.09098	1.22131
932	2.66043	1.11413
933	3.03135	1.93431
934	1.59389	1.22254
935	3.52828	1.06752
936	2.77854	1.51589
937	1.58467	1.22142
938	2.27527	1.66497
939	2.06454	1.2461
940	1.66962	1.22741
941	2.2054	1.19899
942	2.73782	1.30123
943	2.32665	1.27295
944	1.48354	1.07425
945	2.22073	1.18485
946	4.56118	1.24288
947	3.01385	1.23087
948	2.45497	1.41327
949	2.74983	1.55764
950	3.67382	1.35076
951	2.66878	1.59022
952	3.71846	1.26257
953	3.15635	1.344
954	2.10243	1.11776
955	3.12879	1.39929
956	2.30538	1.33748
957	1.70417	1.56094
958	1.59945	1.32713
959	2.59787	1.49268
960	2.06419	1.38563
961	2.34699	1.52753
962	2.0225	1.23265
963	1.96226	1.32769
964	1.88976	1.32691
965	2.60739	1.37756
966	2.81529	1.40947
967	3.03931	1.52639
968	2.45428	1.04171
969	2.56207	1.50778
970	1.8696	1.14466
971	2.53274	1.37941
972	2.24235	1.11641
973	1.68877	1.08044
974	2.7118	1.12185
975	2.91056	1.36703
976	2.54165	1.13307
977	1.84249	1.43027
978	3.40927	1.17593
979	2.07366	1.38043
980	2.18292	1.52313
981	2.69114	1.5783
982	1.8393	1.36549
983	1.78228	1.0828
984	1.81313	1.13714
985	2.47437	1.17905
986	2.67385	1.51291
987	1.993	1.13322
988	2.06176	1.23154
989	2.19306	1.08686
990	1.9832	1.16753
991	1.34684	1.24364
992	1.99574	1.24735
993	2.87353	1.21739
994	1.67647	1.1671
995	2.14985	1.2126
996	2.61386	1.28353
997	1.32946	1.0733
998	2.36117	1.16871
999	1.77134	1.02208
1000	2.58564	1.24786
1001	3.41518	1.65571
1002	3.90497	1.35711
1003	4.54929	1.09899
1004	2.10458	1.07337
1005	2.29938	1.14918
1006	4.98322	1.28436
1007	2.73344	1.26424
1008	2.64889	1.2962
1009	2.19083	1.16643
1010	2.74347	1.11367
1011	3.50222	1.25313
1012	2.01008	1.53246
1013	3.45473	1.17496
1014	2.3072	1.20136
1015	1.39517	1.21758
1016	1.72301	1.23917
1017	2.23751	1.17437
1018	2.09985	1.8083
1019	3.38962	1.12265
1020	2.27576	1.05146
1021	3.49881	1.24374
1022	2.27683	1.1332
1023	2.21018	1.26468
1024	3.58714	1.10359
1025	1.7004	1.19747
1026	2.40623	1.06291
1027	2.05893	1.07635
1028	1.43163	1.18317
1029	1.46215	1.34784
1030	2.52823	1.40194
1031	1.78507	1.04044
1032	1.45884	1.0987
1033	2.35989	1.38057
1034	1.8949	1.07004
1035	3.16388	1.33212
1036	2.97709	1.33403
1037	3.41216	1.31242
1038	2.1511	1.37159
1039	2.26646	1.14688
1040	2.35857	1.32851
1041	2.12485	1.35197
1042	1.8109	1.21643
1043	2.23307	1.2628
1044	1.42423	1.23435
1045	2.08828	1.28788
1046	1.43479	1.06592
1047	2.14503	1.36778
1048	1.41507	1.0839
1049	1.66263	1.24317
1050	1.67806	1.09922
1051	2.57863	1.15186
1052	1.48774	1.1724
1053	1.5296	1.32533
1054	2.22379	1.13711
1055	2.14278	1.22557
1056	1.30056	1.09137
1057	2.58627	1.27779
1058	1.32115	1.22537
1059	1.96579	1.29714
1060	2.48362	1.15881
1061	1.38228	1.0535
1062	2.05693	1.03968
1063	2.56912	1.08385
1064	1.96367	1.47662
1065	1.81533	1.2651
1066	2.72423	1.53453
1067	2.25257	1.18577
1068	1.08716	1.0482
1069	2.13728	1.18761
1070	2.60588	1.32465
1071	2.53097	1.10204
1072	4.85247	1.98359
1073	1.43111	1.2754
1074	1.44185	1.3107
1075	1.87065	1.1558
1076	2.49051	1.22406
1077	2.33146	1.59884
1078	1.83613	1.75292
1079	1.32152	1.14974
1080	1.59762	1.00678
1081	2.03474	1.09766
1082	1.4986	1.3518
1083	1.63254	1.45027
1084	3.26998	1.32711
1085	3.07233	1.38047
1086	2.79589	1.2866
1087	1.892	1.08514
1088	1.56307	1.29647
1089	2.25845	1.30322
1090	2.27518	1.22011
1091	1.52112	1.31133
1092	1.87778	1.44752
1093	1.46326	1.10546
1094	1.73368	1.10734
1095	2.4614	1.24494
1096	3.58082	1.22083
1097	2.73709	1.2606
1098	2.60893	1.64871
1099	4.81418	1.25543
1100	2.69849	2.52425
1101	1.64734	1.20985
1102	2.77239	1.17395
1103	1.78052	1.33821
1104	2.30107	1.27886
1105	2.68825	1.22961
1106	1.82348	1.1276
1107	2.71868	1.49225
1108	2.03477	1.12349
1109	1.77262	1.36706
1110	3.25488	1.3686
1111	3.54656	1.37219
1112	2.24302	1.24807
1113	2.36952	1.32531
1114	1.73355	1.27385
1115	3.41859	1.18686
1116	2.348	1.17437
1117	3.83555	1.27103
1118	3.05082	1.23101
1119	2.34015	1.09795
1120	2.92397	1.22463
1121	3.37979	1.10123
1122	2.01572	1.26239
1123	2.55384	1.57962
1124	3.06968	1.26813
1125	1.63231	1.19235
1126	2.04781	1.33342
1127	1.4657	1.17021
1128	2.32224	1.21832
1129	2.97832	1.2283
1130	2.31524	1.29412
1131	3.37555	1.34108
1132	2.30713	1.35554
1133	2.863	1.47154
1134	2.7099	1.67037
1135	2.24661	1.10945
1136	2.96373	1.17131
1137	1.70553	1.30439
1138	1.90529	1.08358
1139	2.70837	1.20992
1140	4.60224	2.7469
1141	2.12915	1.21324
1142	3.01082	1.22137
1143	2.68646	1.24444
1144	1.91994	1.1805
1145	1.74677	1.24561
1146	1.72294	1.22619
1147	2.96577	1.04648
1148	2.97516	1.21065
1149	1.81654	1.18639
1150	3.54548	1.10597
1151	3.52646	1.23601
1152	3.59272	1.70994
1153	1.83044	1.24431
1154	1.71262	1.1376
1155	2.32222	1.29133
1156	1.44035	1.41535
1157	2.76755	1.4277
1158	2.7707	1.17918
1159	2.5842	1.41076
1160	1.97622	1.19872
1161	1.60403	1.14659
1162	2.18988	1.30626
1163	2.26416	1.21299
1164	2.89546	1.32547
1165	2.99568	1.72111
1166	2.92792	1.3458
1167	2.25348	1.33173
1168	2.00805	1.19549
1169	2.05019	1.16113
1170	2.06987	1.24974
1171	2.72805	1.62896
1172	3.93136	2.48606
1173	2.39408	1.42124
1174	3.15818	1.17987
1175	3.17447	1.13682
1176	2.42975	1.27462
1177	2.43931	1.14092
1178	1.92747	1.20486
1179	1.97492	1.40908
1180	2.72388	1.58578
1181	2.09533	1.3615
1182	1.7195	1.70254
1183	3.52764	1.42915
1184	3.43063	1.58714
1185	2.50922	1.32093
1186	1.88592	1.29567
1187	1.94691	1.56867
1188	2.74546	1.02956
1189	2.71431	1.2406
1190	2.40244	1.35814
1191	1.56967	1.07999
1192	2.36138	1.18048
1193	1.90761	1.22494
1194	2.39228	1.29238
1195	3.53773	2.12952
1196	2.39247	1.224
1197	2.3957	1.22767
1198	3.06211	1.14347
1199	2.42352	1.25876
1200	2.34891	1.12446
1201	2.29359	1.35474
1202	2.30462	1.20002
1203	1.93704	1.26438
1204	1.84574	1.40881
1205	3.3128	1.29475
1206	1.69025	1.03591
1207	2.94312	1.15216
1208	2.0821	1.34278
1209	1.55898	1.14372
1210	2.62817	1.22488
1211	2.40664	1.40445
1212	2.12561	1.57989
1213	1.62644	1.2711
1214	3.66274	1.66008
1215	1.97913	1.26041
1216	3.26712	1.192
1217	2.93716	1.09143
1218	1.91595	1.44698
1219	2.22948	1.35467
1220	3.2326	1.64646
1221	2.49479	1.57671
1222	1.69959	1.13234
1223	1.57979	1.44594
1224	2.21896	1.18096
1225	2.194	1.41629
1226	2.27257	1.2799
1227	2.32131	1.31946
1228	2.26856	1.61683
1229	2.37942	1.68692
1230	2.0183	1.29284
1231	3.55151	1.29132
1232	2.37297	1.37791
1233	3.18384	1.13179
1234	2.07775	1.23705
1235	1.91327	1.28891
1236	1.95324	1.28022
1237	1.81413	1.27566
1238	2.24845	1.09506
1239	2.5753	1.14701
1240	1.3718	1.22389
1241	1.66237	1.15389
1242	2.49456	1.50192
1243	1.44238	1.19833
1244	2.28591	1.56469
1245	1.94323	1.15686
1246	2.5176	1.12786
1247	2.18892	1.18193
1248	2.6487	1.35716
1249	2.16258	1.26918
1250	2.39862	1.7844
1251	1.30684	1.14266
1252	1.6734	1.34654
1253	2.35319	1.2177
1254	1.61547	1.33136
1255	2.22172	1.3651
1256	1.83941	1.10261
1257	1.84502	1.2242
1258	2.39297	1.28152
1259	2.58993	1.20096
1260	2.01495	1.13428
1261	2.84844	1.14055
1262	2.51842	1.26098
1263	2.0046	1.12297
1264	1.49146	1.146
1265	2.18128	1.48417
1266	3.69686	1.15718
1267	1.81511	1.28677
1268	2.61494	1.11826
1269	2.20147	1.27203
1270	1.78957	1.11123
1271	3.58593	1.40749
1272	2.45028	1.33739
1273	2.25057	1.11368
1274	2.07349	1.05598
1275	2.93995	1.10761
1276	2.5491	1.20133
1277	1.98163	1.27359
1278	2.28996	1.23171
1279	4.17979	1.37502
1280	2.73345	1.32232
1281	1.74625	1.19222
1282	2.32483	1.27558
1283	2.30204	1.23263
1284	3.38564	1.13774
1285	3.62048	1.7251
1286	1.93547	1.26722
1287	3.06715	1.7152
1288	1.46081	1.03317
1289	2.1376	1.07022
1290	2.54605	1.31154
1291	2.28605	1.29305
1292	2.46096	1.37236
1293	1.8174	1.46772
1294	2.64227	1.63259
1295	3.11	1.2177
1296	2.7936	1.14193
1297	3.14571	1.36639
1298	2.25954	1.7469
1299	2.94985	1.36252
1300	1.79811	1.14177
1301	3.06957	1.23375
1302	2.37771	1.93045
1303	2.57871	1.13542
1304	2.56398	1.52921
1305	2.4498	1.41041
1306	2.00874	1.32673
1307	2.69506	1.3334
1308	3.97016	1.22326
1309	2.92054	1.18217
1310	3.2048	1.32542
1311	2.50136	1.17748
1312	3.0529	1.21703
1313	3.58646	1.32792
1314	2.70244	1.47864
1315	1.91022	1.15146
1316	1.52254	1.12182
1317	2.14254	1.16029
1318	1.5592	1.26955
1319	1.9461	1.34699
1320	2.08587	1.42936
1321	2.59208	1.61628
1322	1.93717	1.17235
1323	2.21284	1.206
1324	4.66867	1.33486
1325	4.15142	1.22422
1326	2.48553	1.36502
1327	2.56315	1.41087
1328	2.96511	1.18009
1329	2.59141	1.92611
1330	2.71437	1.94487
1331	2.75398	1.02449
1332	3.94572	1.04055
1333	2.49672	1.18231
1334	1.69599	1.47174
1335	1.5024	1.18242
1336	1.82675	1.4467
1337	2.03424	1.71977
1338	2.1137	1.20874
1339	3.47327	2.76473
1340	2.44097	1.2418
1341	2.17249	1.33257
1342	2.77737	1.32457
1343	1.90541	1.59453
1344	2.06262	1.32049
1345	1.96021	1.32997
1346	2.60948	1.69181
1347	2.46418	1.28352
1348	1.95725	1.01953
1349	1.863	1.22758
1350	1.75401	1.06672
1351	2.57679	1.25105
1352	1.64758	1.19304
1353	4.04131	2.5769
1354	2.91647	1.24866
1355	2.57508	1.84884
1356	2.12954	1.21578
1357	2.1948	1.46741
1358	1.44582	1.23206
1359	2.46096	1.50694
1360	2.06261	1.15589
1361	2.50725	1.12096
1362	2.56471	1.34602
1363	2.73862	1.44172
1364	1.66261	1.25914
1365	1.85046	1.23324
1366	2.11561	1.11075
1367	1.9846	1.15016
1368	1.78836	1.14127
1369	1.95212	1.13187
1370	1.78112	1.27971
1371	3.5467	1.20438
1372	1.4924	1.23732
1373	1.4907	1.25412
1374	2.07008	1.39831
1375	2.87634	1.53919
1376	1.52872	1.30566
1377	2.25127	1.10339
1378	1.34663	1.05853
1379	3.20623	1.86826
1380	1.56575	1.222
1381	1.72247	1.42545
1382	1.54605	1.34625
1383	1.89422	1.02462
1384	1.42514	1.19515
1385	2.38125	1.32434
1386	2.72906	1.20894
1387	2.53936	1.06352
1388	2.48598	1.38455
1389	2.26453	1.19883
1390	2.63349	1.54635
1391	1.85406	1.63389
1392	1.64842	1.34654
1393	1.96985	1.3499
1394	4.38211	1.57825
1395	2.34052	1.20599
1396	1.40292	1.0714
1397	2.03504	1.20894
1398	2.19748	1.40253
1399	2.04765	1.11111
1400	1.52402	1.27486
1401	2.58318	1.66211
1402	2.44909	1.22802
1403	2.60028	1.28705
1404	3.43092	1.26125
1405	4.38021	1.12723
1406	2.85823	1.12351
1407	2.42855	1.08239
1408	2.1424	1.33539
1409	3.72309	1.42208
1410	2.06359	1.27895
1411	3.12364	1.38609
1412	1.64365	1.19412
1413	1.8725	1.23118
1414	3.07287	1.48831
1415	2.28546	1.17268
1416	3.15922	1.25281
1417	2.81991	1.41953
1418	1.59451	1.47564
1419	3.16291	1.27129
1420	2.42762	1.28607
1421	4.14984	1.01439
1422	1.6889	1.00993
1423	2.94537	1.39705
1424	2.66803	1.21535
1425	1.70247	1.40614
1426	3.5576	1.30075
1427	1.56621	1.29978
1428	3.29168	1.16856
1429	2.26351	1.23401
1430	1.83882	1.14858
1431	2.23043	1.60405
1432	2.14511	1.12205
1433	3.54038	1.23613
1434	3.96806	1.63332
1435	2.96914	1.2251
1436	2.53711	1.3562
1437	3.58668	1.25418
1438	2.82763	1.30052
1439	2.60299	1.24116
1440	3.0675	1.24075
1441	3.30033	1.18004
1442	2.04525	1.42068
1443	2.0152	1.45108
1444	2.58387	1.2874
1445	2.1429	1.3746
1446	1.54848	1.18657
1447	1.62363	1.07294
1448	2.09886	1.62774
1449	2.48187	1.46784
1450	2.37559	1.15676
1451	2.16005	1.33396
1452	1.47884	1.25732
1453	3.30554	1.55167
1454	1.75611	1.25845
1455	2.67124	1.24911
1456	1.84612	1.02816
1457	1.74233	1.23274
1458	1.9008	1.16349
1459	2.4002	1.14174
1460	1.87076	1.06777
1461	2.02152	1.24733
1462	3.34075	1.21289
1463	4.06615	1.64056
1464	1.66595	1.26085
1465	1.9052	1.11837
1466	2.15908	1.10211
1467	3.91772	2.31693
1468	2.61073	1.24278
1469	2.59163	1.15506
1470	1.89636	1.33229
1471	3.79442	1.42115
1472	4.15346	1.34294
1473	2.51815	1.51803
1474	2.62801	1.95532
1475	2.10539	1.22193
1476	2.8944	1.23157
1477	2.42714	1.14667
1478	1.6036	1.51009
1479	2.93073	1.03419
1480	2.04215	1.35911
1481	2.45115	1.0881
1482	2.13275	1.28428
1483	1.64127	1.5166
1484	2.56446	1.19142
1485	3.53614	1.0851
1486	2.12726	1.43404
1487	2.44483	1.09292
1488	2.03384	1.59318
1489	1.54685	1.25393
1490	2.70091	1.40818
1491	3.72013	1.28477
1492	2.80296	1.13531
1493	3.28765	1.24779
1494	1.35067	1.03271
1495	2.45993	1.39066
1496	3.74911	1.31057
1497	1.57844	1.06467
1498	1.71465	1.28295
1499	2.02221	1.16162
1500	1.88981	1.31345
1501	2.22227	1.50723
1502	2.65361	1.69723
1503	1.76583	1.34509
1504	2.78986	1.1683
1505	2.68047	1.61343
1506	2.75637	1.14318
1507	2.4386	1.32338
1508	2.51564	1.56955
1509	2.1995	1.3778
1510	2.83744	1.19048
1511	3.36736	1.37638
1512	2.364	1.07871
1513	2.8223	1.21104
1514	2.55719	1.15121
1515	1.76485	1.47084
1516	3.38466	1.57665
1517	1.42893	1.14098
1518	1.87159	1.02956
1519	3.10133	1.22077
1520	1.73328	1.12625
1521	3.43126	1.12489
1522	3.72471	1.43729
1523	2.1005	1.69684
1524	2.213	1.2917
1525	3.19495	1.61863
1526	1.64405	1.31054
1527	2.11047	1.52924
1528	1.76607	1.09813
1529	4.02681	1.12505
1530	1.86805	1.35098
1531	3.03188	1.54794
1532	2.83163	1.0905
1533	2.05485	1.14552
1534	1.8513	1.13234
1535	1.62832	1.23718
1536	3.23249	1.14331
1537	1.73528	1.17841
1538	3.08017	1.07604
1539	2.0129	1.42077
1540	2.89822	1.47977
1541	3.64986	1.20132
1542	2.67499	1.07309
1543	1.9803	1.78506
1544	3.30241	1.36491
1545	2.22778	1.11803
1546	3.18989	1.29791
1547	3.72783	1.16299
1548	2.24205	1.34016
1549	3.59497	1.31825
1550	1.89084	1.59257
1551	3.48308	1.30053
1552	2.55689	1.48788
1553	1.7862	1.70427
1554	3.39392	1.25171
1555	1.92541	1.25994
1556	2.54999	1.63554
1557	1.8896	1.20022
1558	1.78713	1.46762
1559	1.7643	1.38328
1560	3.4252	1.23384
1561	2.48021	1.30447
1562	1.84574	1.15641
1563	1.91886	1.2949
1564	2.39015	1.2167
1565	2.12802	1.10456
1566	2.51606	1.243
1567	3.60462	1.27307
1568	2.48666	1.28237
1569	1.52257	1.16862
1570	1.4221	1.35865
1571	3.05008	1.08686
1572	2.87863	1.10376
1573	4.80394	1.30257
1574	1.95158	1.37924
1575	2.45	1.27369
1576	2.70276	1.26215
1577	1.51655	1.28386
1578	2.49031	1.20057
1579	2.44537	1.52522
1580	1.28156	1.10372
1581	1.81991	1.30297
1582	1.59869	1.01962
1583	3.59373	1.52197
1584	1.98459	1.13587
1585	1.78123	1.22842
1586	2.47383	1.83727
1587	2.15861	1.32032
1588	2.34822	1.14351
1589	3.37181	1.27557
1590	4.06508	1.22883
1591	2.95389	1.37919
1592	2.7271	1.14284
1593	2.03434	1.14381
1594	2.39951	1.21736
1595	3.68342	1.44075
1596	2.15089	1.07552
1597	3.24673	1.72801
1598	2.0761	1.62484
1599	2.59564	1.53243
1600	2.25747	1.4752
1601	1.63342	1.116
1602	2.22434	1.30805
1603	2.70215	1.23525
1604	3.42005	1.23338
1605	2.76197	1.27048
1606	2.86388	1.13114
1607	1.94814	1.31016
1608	2.60612	1.28406
1609	3.93614	1.23381
1610	2.59089	1.10203
1611	3.73079	1.09345
1612	2.23988	1.74185
1613	2.08651	1.25319
1614	3.14851	1.33825
1615	1.9482	1.22377
1616	3.81622	1.22557
1617	4.39847	1.29595
1618	3.01801	1.27947
1619	1.90992	1.12496
1620	2.16419	1.24655
1621	1.77729	1.01373
1622	3.45802	1.39647
1623	2.31191	1.0463
1624	3.39034	1.0892
1625	2.65907	1.50008
1626	2.17105	1.1471
1627	2.51905	1.29065
1628	1.29532	1.05934
1629	2.3625	1.35062
1630	2.13684	1.15996
1631	1.93358	1.3325
1632	3.15128	1.73184
1633	3.34262	1.27467
1634	2.2827	1.44935
1635	2.41554	1.56327
1636	1.17393	1.02224
1637	3.58443	1.54488
1638	2.20546	1.19856
1639	3.06861	1.11604
1640	3.03786	1.32517
1641	2.98229	1.5726
1642	3.23771	1.31358
1643	2.04197	1.12669
1644	2.321	1.21182
1645	1.49564	1.34329
1646	1.75665	1.28422
1647	2.29104	1.14039
1648	2.2705	1.34209
1649	2.29234	1.37428
1650	1.29904	1.12977
1651	3.0759	1.13984
1652	1.63047	1.03201
1653	2.43356	1.19559
1654	2.08318	1.32601
1655	4.01722	1.29211
1656	1.55942	1.07816
1657	1.87848	1.27666
1658	2.18896	1.38461
1659	2.29727	1.23308
1660	2.60638	1.23463
1661	2.74688	1.55849
1662	2.607	1.31812
1663	1.81386	1.63583
1664	3.67042	1.41066
1665	3.93374	1.35622
1666	1.93224	1.33915
1667	2.21279	1.30502
1668	2.69871	1.13877
1669	2.07893	1.32593
1670	2.00429	1.17935
1671	2.14104	1.46799
1672	2.20592	1.19969
1673	2.15595	1.69632
1674	1.67477	1.45615
1675	3.18569	1.52532
1676	2.04578	1.37044
1677	2.9889	1.49059
1678	1.60436	1.02497
1679	2.48472	1.40274
1680	2.46686	1.31396
1681	2.16616	1.07779
1682	1.57561	1.04571
1683	2.04725	1.63076
1684	1.88969	1.25638
1685	4.03065	1.21321
1686	2.549	1.26793
1687	1.92807	1.3173
1688	2.43047	1.22227
1689	2.96627	1.81126
1690	2.50453	1.25983
1691	3.43893	1.148
1692	3.30687	1.55254
1693	2.46228	1.39156
1694	2.61894	1.32342
1695	2.46104	1.08191
1696	1.84139	1.382
1697	2.00888	1.47217
1698	2.6411	1.29291
1699	1.53536	1.12646
1700	3.29318	1.75773
1701	3.01099	1.26374
1702	2.28828	1.2952
1703	1.84272	1.26442
1704	1.48093	1.20405
1705	2.9641	1.13869
1706	2.48009	1.19006
1707	2.12903	1.12086
1708	2.62327	1.23776
1709	2.55534	1.7666
1710	2.45336	1.22015
1711	2.68666	1.68705
1712	1.89177	1.63789
1713	2.60658	1.22247
1714	2.14261	1.08186
1715	2.16879	1.06912
1716	2.83189	1.27688
1717	1.99987	1.14897
1718	1.7003	1.55299
1719	2.51509	1.71184
1720	2.43916	1.54893
1721	2.86628	1.10601
1722	2.12651	1.17149
1723	2.17413	1.4008
1724	2.44594	1.18583
1725	3.16451	1.46026
1726	1.41637	1.29613
1727	3.11678	1.3985
1728	2.19485	1.06566
1729	2.31785	1.2991
1730	2.14109	1.30624
1731	3.09051	1.23537
1732	3.07327	1.16742
1733	2.03681	1.2031
1734	1.91235	1.64465
1735	2.14723	1.27874
1736	2.77663	1.46296
1737	2.33515	1.37678
1738	2.62215	1.25788
1739	2.56544	1.34646
1740	2.17798	1.26098
1741	2.57863	1.09774
1742	2.56148	1.32474
1743	1.77297	1.30847
1744	3.27578	1.31809
1745	3.66921	1.26497
1746	3.09344	1.25989
1747	2.61806	1.35554
1748	2.92047	1.40946
1749	3.42223	1.58386
1750	2.20035	1.17896
1751	2.69742	1.37533
1752	2.76007	1.23561
1753	1.36477	1.14007
1754	1.97898	1.08821
1755	2.75988	1.32017
1756	1.62697	1.44286
1757	1.71241	1.35368
1758	2.5745	1.72427
1759	1.81978	1.18723
1760	3.12104	1.96723
1761	1.8532	1.19249
1762	2.87412	1.16955
1763	2.77061	1.1282
1764	2.98377	1.20983
1765	2.38787	1.22373
1766	3.21354	1.25288
1767	3.65898	1.14825
1768	1.52624	1.2243
1769	3.30011	1.12215
1770	2.4577	1.83728
1771	2.49724	1.4318
1772	3.00439	1.77554
1773	3.087	1.49546
1774	4.36721	1.2895
1775	3.09142	1.2409
1776	2.6758	1.37184
1777	1.53437	1.4492
1778	1.75706	1.11962
1779	2.78085	1.65997
1780	2.73327	1.28005
1781	2.06349	1.42952
1782	2.29102	1.24196
1783	1.79566	1.14447
1784	1.53563	1.06884
1785	2.50439	1.23998
1786	2.47118	1.43764
1787	3.38887	1.64149
1788	2.01071	1.45186
1789	3.75264	1.26903
1790	2.07901	1.40515
1791	2.51785	1.27636
1792	2.0144	1.40901
1793	2.63462	1.47138
1794	2.46323	1.40001
1795	3.15834	1.3278
1796	3.21234	1.16679
1797	1.4381	1.31972
1798	1.65119	1.23068
1799	1.88829	1.40983
1800	1.89393	1.08153
1801	3.10111	1.23414
1802	1.9033	1.13796
1803	1.3049	1.19997
1804	3.08408	1.38232
1805	1.51304	1.22084
1806	1.70306	1.23189
1807	2.12137	1.1358
1808	2.58017	1.17464
1809	2.22302	1.61443
1810	2.14828	1.07236
1811	1.3123	1.06101
1812	1.52347	1.15691
1813	3.01934	1.36965
1814	2.39987	1.19757
1815	2.35742	1.16586
1816	2.6269	1.53675
1817	2.56987	1.20265
1818	2.71326	1.08719
1819	2.52589	1.11828
1820	2.06923	1.10277
1821	1.88093	1.22296
1822	1.89346	1.552
1823	2.44526	1.05536
1824	1.17138	1.13072
1825	1.75205	1.10901
1826	2.00579	1.12946
1827	2.10277	1.13396
1828	2.52287	1.4815
1829	2.31134	1.07171
1830	2.07202	1.36124
1831	1.69423	1.2309
1832	2.60613	1.07072
1833	1.49058	1.25677
1834	1.41344	1.16062
1835	4.44525	1.55745
1836	2.61845	1.22617
1837	2.345	1.06666
1838	3.13713	1.25689
1839	2.76821	1.28998
1840	2.54205	1.50967
1841	1.84924	1.34456
1842	4.06636	1.19851
1843	2.1863	1.41957
1844	2.03784	1.0826
1845	1.90275	1.26211
1846	3.01683	1.37316
1847	3.50009	1.0856
1848	2.1854	1.13462
1849	3.43087	1.16042
1850	3.43579	1.06433
1851	1.87887	1.2407
1852	1.50424	1.21423
1853	3.60305	1.37152
1854	3.16001	1.65452
1855	2.89391	1.33313
1856	2.53087	1.25171
1857	3.49651	1.04806
1858	2.17209	1.15328
1859	2.21251	1.40174
1860	1.83629	1.40038
1861	2.00112	1.39924
1862	1.59501	1.32348
1863	1.83467	1.1664
1864	2.27299	1.32837
1865	1.71811	1.14808
1866	2.0362	1.30296
1867	2.23752	1.36891
1868	3.16655	1.22646
1869	1.93398	1.44737
1870	3.37238	1.09004
1871	1.84865	1.51525
1872	2.13211	1.19013
1873	2.75193	1.74338
1874	1.43655	1.29119
1875	2.3708	1.30504
1876	2.21914	1.31839
1877	2.41756	1.24964
1878	2.87386	1.05244
1879	1.64438	1.43748
1880	1.59816	1.18918
1881	3.18926	1.43831
1882	2.13893	1.16951
1883	2.27588	1.05393
1884	2.10993	1.1111
1885	3.41589	1.30121
1886	4.07841	1.26701
1887	1.91764	1.34068
1888	1.82998	1.2739
1889	1.85144	1.42117
1890	2.43601	1.61957
1891	2.58895	1.19122
1892	2.27162	1.32111
1893	2.44754	1.2824
1894	1.77896	1.08741
1895	2.44538	1.16156
1896	3.21001	1.31673
1897	2.83137	1.21496
1898	1.88339	1.38666
1899	1.73258	1.16643
1900	1.5704	1.07048
1901	2.78771	1.40886
1902	2.0311	1.43726
1903	3.11844	1.14004
1904	2.26288	1.28938
1905	2.48107	1.37623
1906	2.19495	1.02413
1907	1.4142	1.07484
1908	2.6471	1.15899
1909	2.93711	1.22021
1910	1.67176	1.09619
1911	2.54492	1.27516
1912	2.66726	1.2274
1913	3.1603	1.31422
1914	2.34511	1.59603
1915	2.57041	1.40531
1916	3.16561	1.40136
1917	1.88641	1.27352
1918	1.98513	1.04762
1919	2.33458	1.23254
1920	2.47782	1.55021
1921	3.03562	1.20508
1922	2.87294	1.52051
1923	2.3318	1.28806
1924	2.82009	1.0922
1925	2.78904	1.14415
1926	3.83362	1.37596
1927	2.98293	1.11259
1928	2.43746	1.14198
1929	3.0958	1.29581
1930	2.2649	1.04867
1931	1.5448	1.40461
1932	2.4586	1.31569
1933	2.98947	1.4718
1934	1.9516	1.04049
1935	2.16298	1.32759
1936	2.25137	1.08801
1937	2.76586	1.67273
1938	1.4133	1.02615
1939	2.82157	1.39642
1940	3.2879	1.38369
1941	1.45355	1.03562
1942	3.27535	1.2931
1943	2.25996	1.2538
1944	2.11407	1.17556
1945	1.33078	1.2592
1946	2.36599	1.13564
1947	1.53858	1.23907
1948	1.39503	1.22198
1949	1.5124	1.3794
1950	2.28528	1.16441
1951	1.21885	1.06948
1952	2.22715	1.61468
1953	3.51012	1.32943
1954	1.38228	1.17337
1955	2.91068	1.43563
1956	2.83257	1.37239
1957	1.54683	1.37363
1958	2.49464	1.68953
1959	1.3733	1.09267
1960	2.76807	1.18104
1961	2.39295	1.25345
1962	1.9373	1.18398
1963	1.47097	1.32921
1964	1.5368	1.25263
1965	1.41072	1.16359
1966	2.90465	1.30118
1967	2.49795	1.33187
1968	1.65419	1.18022
1969	2.57193	1.33915
1970	2.95703	1.07977
1971	3.21309	1.14627
1972	3.68932	1.22678
1973	1.43746	1.22692
1974	2.19011	1.31408
1975	2.16005	1.07708
1976	2.35558	1.22906
1977	2.5136	1.24338
1978	2.8838	1.19089
1979	3.20911	1.49544
1980	2.14837	1.55757
1981	2.73432	1.38065
1982	2.50696	1.14325
1983	2.98205	1.41823
1984	3.04172	1.21128
1985	2.78969	1.27256
1986	2.39754	1.75492
1987	1.81031	1.28632
1988	2.55771	1.12901
1989	1.68496	1.10872
1990	2.98387	1.00821
1991	3.75149	1.21548
1992	2.36737	1.13601
1993	2.70676	1.26462
1994	1.78297	1.42797
1995	2.15144	1.54349
1996	2.74428	1.12742
1997	2.42283	1.58306
1998	2.41916	1.37807
1999	1.78111	1.2254
[truncated: 793 more rows]

## Sheet: 8034-L
Label	Ratio X/Z	Ratio Y/Z									Statistical: ratio X/Z	Statistical: ratio Y/Z
1	2.12618	1.74623								ave.	2.56383	1.35673
2	1.69325	1.3319								min	1.12972	1.00619
3	2.87827	1.40467								q1	2.00465	1.19152
4	2.94016	1.83782								median	2.44211	1.31981
5	2.8196	1.17412								q3	2.98888	1.47751
6	2.52377	1.44579								max	4.99596	2.89621
7	3.60214	1.88511								sd	0.747419	0.220941
8	2.14416	1.51272
9	2.71775	1.84875
10	1.6331	1.2787
11	3.63351	1.30908
12	3.8762	1.33794
13	2.63066	1.22964
14	2.28088	1.64501
15	2.12261	1.37349
16	3.16186	1.51203
17	2.85934	1.21333
18	1.88276	1.48624
19	2.61671	1.10301
20	2.65828	1.18604
21	2.49313	1.37697
22	1.84499	1.21767
23	2.66773	1.34716
24	3.35116	1.40652
25	3.87473	1.40815
26	2.92405	1.16189
27	2.08751	1.24955
28	2.39103	1.37324
29	2.42187	1.16022
30	2.09485	1.3485
31	1.52863	1.19572
32	2.52602	1.2641
33	1.88728	1.35264
34	3.26571	1.25356
35	2.25177	1.49536
36	2.3754	1.23648
37	1.7632	1.39073
38	1.82162	1.11936
39	3.31851	1.19917
40	2.19187	1.42546
41	2.86045	1.39401
42	3.0332	1.30882
43	2.05582	1.23213
44	3.24987	1.06598
45	2.30547	1.86743
46	3.45548	1.46525
47	1.71131	1.15439
48	1.50751	1.22314
49	2.01869	1.40864
50	2.0567	1.37498
51	2.11289	1.28288
52	2.6581	1.30153
53	4.90187	1.26875
54	2.6337	1.18543
55	1.71581	1.16338
56	2.18921	1.24458
57	1.64422	1.33396
58	2.58836	1.27824
59	1.6839	1.43033
60	2.99252	1.19809
61	1.7232	1.16878
62	1.50309	1.04688
63	2.15278	1.31828
64	2.10855	1.17185
65	2.72486	1.36289
66	2.54377	1.44152
67	3.5209	1.14075
68	3.4557	1.21435
69	1.97677	1.21798
70	1.84462	1.13394
71	3.18109	1.4742
72	2.83074	1.39208
73	2.54963	1.44996
74	2.16098	1.34449
75	2.09341	1.53427
76	2.16161	1.26326
77	3.02795	1.25114
78	1.74644	1.46133
79	2.64163	1.12002
80	3.33478	1.50906
81	1.77816	1.08349
82	3.18897	1.61837
83	1.56059	1.13419
84	2.21414	1.24535
85	2.5655	1.54787
86	3.69485	1.27053
87	2.63132	1.25914
88	2.23694	1.38001
89	2.16505	1.33732
90	1.45841	1.24808
91	2.17128	1.24422
92	2.02998	1.19694
93	2.86621	1.3991
94	2.63192	1.10248
95	1.79835	1.23398
96	1.99425	1.29743
97	1.49343	1.25161
98	1.79576	1.46164
99	1.65127	1.34158
100	1.82363	1.28671
101	2.96186	1.22095
102	1.93317	1.10442
103	2.79851	1.76368
104	1.72303	1.52245
105	2.6516	1.21997
106	1.67256	1.427
107	3.49828	1.37078
108	2.19354	1.35311
109	2.32562	1.25284
110	2.61098	1.17392
111	2.68973	1.66523
112	2.90655	1.44026
113	1.80465	1.21343
114	2.54025	1.3469
115	3.72741	1.11561
116	4.60627	1.53448
117	3.11071	1.54326
118	4.4848	1.30734
119	2.51093	1.17207
120	2.84704	1.50079
121	2.05169	1.40117
122	3.5085	2.09192
123	1.83821	1.29916
124	2.05118	1.31176
125	2.13741	1.55195
126	2.09659	1.56924
127	2.58023	1.17292
128	2.62069	1.06708
129	2.02706	1.15298
130	1.92339	1.32067
131	2.32249	1.14367
132	2.19891	1.52589
133	2.79296	1.22015
134	3.17655	1.3686
135	1.52411	1.33388
136	2.82195	1.46971
137	2.33755	1.46329
138	2.19239	1.48381
139	3.15126	1.40285
140	2.26639	1.81475
141	2.65039	1.15928
142	2.65414	1.46629
143	1.86025	1.07902
144	2.47189	1.28487
145	2.55687	1.16494
146	3.29297	1.38578
147	3.95653	1.35303
148	2.18687	1.23741
149	1.80482	1.25469
150	2.26985	1.62888
151	2.21255	1.50962
152	3.02909	1.42465
153	2.65198	1.20448
154	1.81878	1.15789
155	1.98991	1.2417
156	2.63313	1.27912
157	2.89841	1.16156
158	2.67825	1.38136
159	1.5048	1.20599
160	2.75517	1.39545
161	2.4945	1.22531
162	2.57966	1.49957
163	1.97804	1.33379
164	1.59453	1.27582
165	2.4045	1.23536
166	2.00471	1.2629
167	2.57255	1.19631
168	3.15095	1.29805
169	2.92739	2.22198
170	1.19877	1.10704
171	2.05048	1.1626
172	2.56971	1.3235
173	3.16965	1.8242
174	1.32098	1.09969
175	1.35434	1.1544
176	1.96433	1.39002
177	3.6188	1.55488
178	2.01382	1.13188
179	3.19206	1.51472
180	2.5282	1.31775
181	2.03918	1.49717
182	2.27201	1.21913
183	2.08032	1.30885
184	2.41909	1.36014
185	2.85761	1.10759
186	2.24343	1.35771
187	1.75701	1.04261
188	2.43781	1.68164
189	2.23587	1.05413
190	1.99601	1.05691
191	2.2913	1.30747
192	2.43944	1.21716
193	2.85736	1.30637
194	2.55831	1.16598
195	1.852	1.27203
196	1.79754	1.04151
197	1.53446	1.33464
198	1.41236	1.08878
199	1.9758	1.25426
200	1.96503	1.24931
201	1.64503	1.15971
202	3.90165	1.37084
203	2.15306	1.37263
204	3.41004	1.8218
205	2.06077	1.16016
206	1.95709	1.37096
207	3.79941	1.51102
208	1.87939	1.13303
209	3.66875	1.7216
210	1.9535	1.42384
211	1.60665	1.37342
212	2.06655	1.39825
213	2.23215	1.59768
214	2.0648	1.48345
215	1.71451	1.12586
216	1.90847	1.11944
217	2.69385	1.36989
218	2.27463	2.05759
219	2.23481	1.31924
220	2.64612	1.41784
221	1.83381	1.34664
222	1.71982	1.49092
223	2.23285	1.57239
224	2.39485	1.25925
225	2.36651	1.59793
226	3.04093	1.63609
227	1.56763	1.22607
228	1.75674	1.5761
229	1.69218	1.24568
230	1.55169	1.1064
231	2.34433	1.30977
232	2.90016	1.39729
233	3.19824	2.02225
234	2.66795	1.32793
235	3.20784	1.37222
236	2.53641	1.25162
237	2.86293	1.58304
238	2.3805	1.23661
239	1.95699	1.1644
240	1.89808	1.24023
241	2.41942	1.31675
242	2.34281	1.34823
243	1.55076	1.08955
244	1.90115	1.09798
245	1.63521	1.48205
246	2.10895	1.10799
247	1.61291	1.30944
248	1.56776	1.43491
249	1.92684	1.65681
250	2.37448	1.07973
251	2.57696	1.58976
252	1.99933	1.17008
253	2.28765	1.45765
254	1.72677	1.16801
255	2.762	1.4365
256	2.39416	1.38661
257	2.04332	1.44117
258	2.05719	1.16836
259	1.7616	1.17144
260	2.21133	1.17512
261	2.04663	1.11251
262	2.74282	1.31682
263	1.71616	1.27106
264	1.88619	1.13771
265	3.58438	1.3793
266	2.73486	1.63288
267	2.0591	1.13804
268	1.81101	1.26996
269	2.77327	1.3961
270	1.50532	1.24415
271	1.69266	1.32614
272	1.37737	1.22882
273	1.7104	1.56459
274	1.60559	1.13374
275	1.82275	1.25882
276	1.35538	1.05089
277	1.93258	1.30174
278	2.58985	1.17959
279	3.04909	1.16897
280	1.87041	1.33355
281	1.77803	1.34781
282	2.29732	1.33906
283	1.44794	1.12466
284	2.61083	1.05841
285	2.00742	1.60782
286	2.03254	1.54486
287	1.88805	1.31457
288	2.40523	1.46625
289	2.3508	1.224
290	2.10015	1.63019
291	2.60857	1.06141
292	2.15633	1.18772
293	2.42073	1.66848
294	2.26158	1.48774
295	2.1067	1.32763
296	1.74914	1.08596
297	3.07768	1.35442
298	2.58664	1.07511
299	2.14218	1.65569
300	2.91201	1.7557
301	3.30653	1.05224
302	3.78765	1.6174
303	2.94414	1.27306
304	2.61093	1.21351
305	1.86065	1.20268
306	2.00066	1.41719
307	2.6386	1.24181
308	2.59365	1.37346
309	2.53761	1.33082
310	2.61921	1.32063
311	2.64588	1.05044
312	3.91663	1.44851
313	3.81377	1.4452
314	2.21319	1.13697
315	2.46402	1.12133
316	1.39444	1.17837
317	1.8776	1.17274
318	2.14394	1.35109
319	1.82964	1.08628
320	3.35898	1.67546
321	1.84867	1.28402
322	3.29227	1.06681
323	2.96567	1.08534
324	1.71225	1.50489
325	2.00823	1.14885
326	1.72457	1.09584
327	2.08757	1.42233
328	2.80255	1.38494
329	2.89949	1.44886
330	2.25516	1.05253
331	2.1086	1.13008
332	2.02558	1.26838
333	2.20787	1.50019
334	2.2365	1.41501
335	3.27571	1.80676
336	2.94125	1.44537
337	2.59714	1.61919
338	2.31255	1.35422
339	2.78256	1.3412
340	2.23148	1.34837
341	2.79953	1.91069
342	2.77336	1.37338
343	2.56527	1.46569
344	2.30738	1.09558
345	2.76215	1.28677
346	2.80358	1.18588
347	2.33525	1.25444
348	2.7991	1.27082
349	2.82152	1.2209
350	2.85947	1.86512
351	1.59997	1.54561
352	2.75772	1.20863
353	1.77061	1.15327
354	3.33365	1.34356
355	4.08493	1.42103
356	3.08792	1.35701
357	2.02077	1.82787
358	2.12226	1.49595
359	2.76241	1.45609
360	2.42977	1.36847
361	2.27507	1.42703
362	2.45545	1.4197
363	2.76732	1.13786
364	2.53879	1.58855
365	3.29446	1.31852
366	3.49151	1.49934
367	2.701	1.68123
368	3.47744	1.28231
369	3.37592	1.08613
370	2.23212	1.03358
371	3.29164	1.13741
372	3.0928	1.01378
373	2.6444	1.49725
374	2.33867	1.36663
375	2.56814	1.85676
376	3.73383	1.50679
377	2.57645	1.06245
378	1.96334	1.25999
379	2.08668	1.23176
380	2.50318	1.37477
381	2.14564	1.34224
382	3.25277	1.29127
383	3.33571	1.77547
384	2.19516	1.36769
385	1.82737	1.42179
386	2.58328	1.16205
387	1.97098	1.07923
388	2.14078	2.06899
389	1.76556	1.61584
390	2.68473	1.28674
391	1.63695	1.051
392	2.42976	1.11732
393	2.47132	1.34396
394	2.93118	1.5007
395	1.79705	1.40341
396	2.02197	1.23168
397	2.86939	1.35965
398	3.40574	1.64177
399	3.02208	1.63979
400	2.47742	1.64627
401	3.19694	1.17582
402	1.82601	1.14386
403	3.58928	2.18213
404	1.73638	1.4302
405	1.74564	1.4046
406	2.63595	1.12001
407	1.50833	1.30017
408	2.5595	1.43985
409	1.38993	1.23987
410	3.18384	1.37364
411	1.61239	1.51193
412	3.79962	1.40046
413	1.89689	1.33818
414	2.73155	1.44801
415	3.59547	1.0872
416	1.95367	1.4462
417	2.20785	2.01988
418	3.34289	1.60351
419	2.97451	1.44388
420	1.4612	1.23869
421	1.87622	1.49711
422	4.37407	1.59893
423	3.37104	1.37642
424	3.29161	1.40138
425	3.99585	1.64621
426	2.05158	1.2656
427	3.82063	1.71591
428	1.67579	1.04842
429	4.23336	1.67571
430	2.30363	1.43528
431	2.08669	1.43856
432	3.27198	1.88971
433	2.46422	1.18455
434	2.91811	1.51539
435	2.48414	1.77191
436	2.06709	1.16351
437	2.393	1.25709
438	2.38324	1.31524
439	2.79692	1.28784
440	1.70993	1.27291
441	1.75252	1.40157
442	2.36733	1.47249
443	2.30146	1.80524
444	4.39305	2.1677
445	2.29253	1.51834
446	1.95736	1.50365
447	4.13662	1.21629
448	2.36919	1.50657
449	2.5832	1.09713
450	1.8034	1.21703
451	1.89202	1.39974
452	3.89423	1.16006
453	2.86405	1.31337
454	1.70124	1.31749
455	2.4215	1.4454
456	1.51094	1.08154
457	2.04197	1.17332
458	2.43161	1.29223
459	3.41819	1.48097
460	2.6765	1.53153
461	2.31726	1.98694
462	2.84691	1.12531
463	1.82325	1.3752
464	1.94128	1.4312
465	2.30149	1.38783
466	3.3404	1.80201
467	2.0208	1.04849
468	3.12076	1.18999
469	3.14838	1.0926
470	3.17067	1.56246
471	1.58988	1.4316
472	3.31009	2.19436
473	1.64225	1.36745
474	2.34071	1.35997
475	3.84788	1.42264
476	1.64474	1.08787
477	1.97396	1.16925
478	2.11534	1.0707
479	3.81506	1.03817
480	1.92221	1.64232
481	2.22466	1.14673
482	2.80859	1.44941
483	2.35988	1.64656
484	2.7584	1.38563
485	2.01687	1.19766
486	2.92442	2.2045
487	2.18468	1.29087
488	2.95279	1.13648
489	1.34218	1.21343
490	3.66823	1.37032
491	2.77166	1.21043
492	3.0387	1.20673
493	2.26165	1.18967
494	2.20072	1.31912
495	1.64101	1.31995
496	2.62969	1.26869
497	3.69629	1.22525
498	2.43971	1.42414
499	1.31085	1.18425
500	3.58671	1.57913
501	3.8359	1.26652
502	1.61668	1.38596
503	2.56246	1.14563
504	2.85936	1.48858
505	2.45918	1.60324
506	2.63576	1.80805
507	2.19323	1.75579
508	2.16005	1.29813
509	2.9819	1.36551
510	2.04302	1.42902
511	2.01315	1.02297
512	1.9862	1.72092
513	2.89207	1.378
514	2.59989	1.93736
515	3.69356	1.14438
516	2.74159	1.30604
517	1.71046	1.37437
518	2.81343	1.57635
519	1.76168	1.15318
520	2.6103	1.16914
521	2.4317	1.3163
522	2.07388	1.46434
523	1.88935	1.11022
524	1.66705	1.31986
525	1.81331	1.24543
526	1.71046	1.48349
527	2.19409	1.05373
528	2.15522	1.46812
529	2.75464	1.76045
530	2.89136	1.43905
531	2.40157	1.26509
532	1.55217	1.34057
533	1.85555	1.57557
534	2.57115	1.32286
535	2.01727	1.49276
536	2.52937	1.19918
537	3.08559	1.33502
538	2.57592	1.32901
539	1.48212	1.07393
540	1.89255	1.25352
541	1.84351	1.39976
542	3.0022	1.53279
543	1.22172	1.15841
544	2.26923	1.32579
545	1.83905	1.13004
546	2.08629	1.50446
547	1.71648	1.459
548	2.08887	1.48273
549	2.41366	1.33518
550	2.65953	1.26591
551	2.10235	1.18122
552	3.91561	1.47287
553	2.9928	1.21923
554	2.80392	1.4869
555	2.01477	1.29622
556	2.60248	1.38556
557	2.20805	1.25403
558	2.51404	1.23725
559	2.14792	1.66658
560	2.68917	1.73022
561	3.08242	1.37612
562	2.08916	1.0925
563	3.75901	1.44092
564	1.83155	1.1608
565	4.9852	1.60907
566	4.6362	1.56896
567	2.13558	1.31157
568	2.00648	1.47109
569	1.72497	1.36985
570	2.73884	1.22233
571	1.73845	1.25924
572	3.44111	1.23547
573	1.99983	1.46271
574	3.51086	1.50715
575	2.76552	1.2393
576	2.66178	1.61322
577	3.0064	1.43161
578	2.63687	1.47497
579	2.84362	1.36526
580	2.0844	1.27801
581	3.42144	1.22954
582	2.228	1.36705
583	2.60849	1.24111
584	1.8938	1.24925
585	3.28998	1.47558
586	1.92208	1.4159
587	2.26913	1.1991
588	2.61455	1.80302
589	1.98813	1.18078
590	2.14108	1.52418
591	2.42039	1.32426
592	2.02738	1.15456
593	3.09374	1.60822
594	3.12489	1.62974
595	2.20182	1.30691
596	1.58197	1.27787
597	2.65269	1.10894
598	1.76763	1.46002
599	3.7835	1.6981
600	1.69417	1.12823
601	1.9453	1.04409
602	2.91501	1.20684
603	2.23401	1.25405
604	3.07452	1.45688
605	2.61615	1.41878
606	2.40465	1.55346
607	2.91441	1.87154
608	2.6887	1.4546
609	1.66971	1.18636
610	1.75444	1.16518
611	2.86878	1.30026
612	2.28024	1.42888
613	2.23317	1.16413
614	3.01478	1.1495
615	1.65699	1.07976
616	1.60538	1.0532
617	3.60422	1.61812
618	2.65314	1.35005
619	1.86314	1.47521
620	2.7737	1.19404
621	2.77205	1.04864
622	1.82701	1.31824
623	3.43702	1.10507
624	2.58173	1.46617
625	2.1021	1.13841
626	2.20227	1.15123
627	2.16788	1.81437
628	1.64251	1.25749
629	2.15874	1.39873
630	2.99919	1.28189
631	3.14881	1.55211
632	1.6562	1.22432
633	2.24758	1.28154
634	3.53794	1.35847
635	3.58121	1.65912
636	1.82698	1.14931
637	2.63972	1.41338
638	2.3661	1.25708
639	2.23224	1.29876
640	2.74006	1.51988
641	2.03219	1.53372
642	3.28801	2.02192
643	2.47021	1.16816
644	1.78385	1.18484
645	1.41024	1.0987
646	2.07616	1.22399
647	2.51591	1.15645
648	4.51073	2.01985
649	1.97837	1.30894
650	2.26479	1.16343
651	2.18538	1.19089
652	2.09163	1.24001
653	3.53257	1.56557
654	3.1926	1.27302
655	1.88027	1.22565
656	2.01745	1.0893
657	2.34436	1.06676
658	2.15753	1.31518
659	1.54672	1.3911
660	2.49184	1.31985
661	2.69397	1.16955
662	3.03542	1.45976
663	3.10003	1.37736
664	3.13316	1.6811
665	2.20268	1.76212
666	2.5776	1.51736
667	1.96968	1.2465
668	3.21164	1.09646
669	1.68858	1.15063
670	4.66892	1.5317
671	1.62395	1.30099
672	2.112	2.10499
673	1.80267	1.31253
674	3.25167	1.33491
675	2.42977	1.22343
676	1.97343	1.19642
677	3.43356	1.98316
678	1.44982	1.12839
679	2.63558	1.10097
680	2.46881	1.04756
681	2.80159	1.72388
682	1.5543	1.04183
683	3.78357	1.04425
684	1.54068	1.02211
685	2.75072	1.24019
686	3.74272	1.91638
687	2.64477	1.27101
688	2.1268	1.67279
689	2.02645	1.4744
690	2.31331	1.59093
691	2.82244	1.17837
692	3.84295	1.19501
693	2.10193	1.37643
694	1.91109	1.34406
695	2.42243	1.37594
696	3.36547	1.17975
697	1.87642	1.19711
698	4.10527	1.21565
699	2.41739	1.58617
700	2.82269	1.13848
701	1.60646	1.48291
702	2.33812	1.12826
703	3.73426	2.02785
704	4.17342	1.34428
705	1.55824	1.31402
706	2.6529	1.38304
707	1.65993	1.32815
708	2.38872	1.1205
709	2.7847	1.32301
710	4.48232	1.78158
711	3.51424	1.22183
712	3.50492	1.89127
713	3.4907	1.39379
714	2.84291	1.22228
715	2.48142	1.11524
716	2.68551	1.35381
717	3.00225	1.46408
718	1.99961	1.24963
719	3.65754	1.77769
720	3.62912	1.13244
721	2.28295	1.22828
722	1.90083	1.20834
723	1.82222	1.29406
724	2.83429	1.28578
725	3.69655	1.11211
726	3.03768	1.66419
727	2.7014	1.54348
728	3.52748	1.37221
729	2.35231	1.73398
730	2.75559	1.211
731	2.29919	1.7162
732	2.60249	1.45696
733	2.51659	1.63734
734	2.63209	1.48075
735	3.23381	1.5306
736	2.37975	1.19938
737	2.57582	1.42478
738	2.94378	1.30934
739	4.60584	1.11818
740	4.34665	1.28527
741	2.47897	1.36455
742	4.10941	1.44388
743	2.50795	1.40817
744	3.33251	1.27104
745	2.42416	1.56455
746	2.86504	1.14356
747	3.58349	1.31993
748	4.06842	1.17766
749	2.73523	1.17913
750	2.27116	1.28427
751	1.92606	1.2597
752	2.56732	1.07972
753	2.02483	1.06746
754	1.99912	1.27856
755	2.68149	1.59979
756	2.77975	1.08522
757	2.48432	1.16448
758	2.32294	1.24337
759	2.75339	1.20797
760	4.13099	1.5275
761	2.54254	1.04894
762	2.54031	1.6486
763	2.03059	1.25414
764	3.32144	1.87053
765	3.31244	1.49667
766	1.80078	1.13211
767	2.17915	1.37167
768	2.6507	1.11892
769	1.83934	1.17776
770	2.17648	1.48378
771	2.18372	1.61324
772	1.56264	1.22035
773	2.57846	1.38089
774	1.77336	1.14423
775	2.26131	1.08994
776	1.9879	1.54625
777	2.10152	1.14776
778	2.4477	1.43912
779	3.08048	1.37078
780	2.72006	1.36939
781	2.83907	1.22224
782	4.29908	1.37894
783	1.87967	1.03976
784	3.2588	1.7298
785	2.38487	1.2146
786	3.48716	1.52496
787	4.00397	1.30606
788	2.90906	1.33173
789	2.44425	1.45421
790	2.55684	1.42032
791	1.61719	1.11997
792	2.40118	1.30255
793	2.30456	1.58225
794	1.56653	1.34959
795	2.5019	1.43846
796	1.59252	1.25911
797	2.35146	1.43566
798	2.57671	1.16505
799	3.73277	1.33175
800	2.24381	1.32633
801	1.94295	1.1793
802	1.92591	1.20576
803	2.63922	1.4511
804	3.37654	1.20337
805	4.30431	1.22459
806	1.7697	1.17562
807	2.7747	1.23713
808	2.02131	1.17495
809	3.38922	1.56252
810	2.8921	1.14586
811	2.63315	1.20962
812	2.69107	1.47044
813	2.77088	1.10764
814	3.90318	1.31587
815	3.27064	1.12877
816	3.97383	1.54159
817	2.12254	1.16423
818	1.57122	1.33598
819	2.1526	1.1562
820	1.86997	1.26009
821	2.57356	1.27914
822	3.72206	1.40323
823	3.42467	1.10876
824	4.44433	1.32101
825	2.8166	1.17074
826	1.90859	1.18152
827	2.06768	1.54324
828	3.06149	1.14812
829	2.6869	1.40292
830	2.66404	1.14264
831	1.8292	1.26819
832	2.40789	1.30407
833	3.35593	1.51624
834	2.81206	1.45608
835	1.70391	1.25726
836	1.32945	1.13554
837	2.16699	2.1031
838	3.08099	1.17754
839	1.537	1.33079
840	1.93015	1.37715
841	3.40738	1.48719
842	2.75919	1.22674
843	1.42942	1.33875
844	3.15676	1.08141
845	3.71866	1.45945
846	3.03792	1.42896
847	2.04708	1.46051
848	2.52588	1.02877
849	2.913	1.21807
850	2.05423	1.50215
851	3.54143	1.13165
852	1.59012	1.16366
853	2.475	1.48524
854	2.29941	1.2233
855	3.37652	1.32487
856	2.01025	1.30314
857	2.5406	1.26585
858	2.4183	1.26892
859	2.02593	1.33927
860	1.90207	1.25113
861	3.64307	1.11775
862	2.76738	1.32013
863	2.32972	1.62124
864	2.9173	1.5624
865	2.27712	1.45153
866	2.90341	1.1387
867	2.32927	1.19467
868	1.70084	1.06342
869	2.76285	1.47364
870	4.71723	1.47091
871	3.95548	1.82104
872	3.0979	1.45092
873	2.56912	1.05117
874	3.96276	1.71961
875	2.96874	1.1403
876	2.90258	1.02982
877	4.08574	1.26318
878	3.70649	1.37617
879	2.60849	1.33471
880	3.22457	1.27111
881	3.54405	1.62546
882	2.25798	1.05304
883	2.62572	1.0221
884	3.26444	1.45006
885	2.59268	1.18115
886	3.12408	1.32205
887	3.03175	1.28101
888	4.10724	1.52419
889	2.46835	1.20753
890	2.52645	1.61785
891	3.51859	1.42774
892	2.62954	1.57609
893	1.8315	1.10452
894	2.10807	1.09081
895	2.07059	1.21853
896	3.48282	1.31595
897	3.09597	1.51766
898	3.5079	1.67069
899	2.8611	1.31569
900	1.89526	1.41862
901	4.44793	2.28422
902	3.89422	1.49549
903	3.077	1.36993
904	1.8143	1.50654
905	1.9674	1.34176
906	2.90275	1.41724
907	2.22574	1.14731
908	2.09343	1.19038
909	1.88352	1.08114
910	3.25768	1.50225
911	3.03514	1.18114
912	4.48638	1.57196
913	2.78512	1.42631
914	4.72336	2.48191
915	1.3715	1.14289
916	2.74613	1.23441
917	1.6669	1.50788
918	2.75682	1.31291
919	2.36966	1.63052
920	3.17337	1.96719
921	2.39258	1.26962
922	3.15942	1.0964
923	2.79629	1.25043
924	1.79555	1.49038
925	2.90674	1.22115
926	2.06318	1.14256
927	2.90986	1.05478
928	3.70668	1.4077
929	3.24766	1.58073
930	3.69319	1.5317
931	2.04784	1.22584
932	1.75468	1.45251
933	2.52566	1.2409
934	4.02423	1.51735
935	2.95185	1.11492
936	2.97779	1.15265
937	2.0342	1.17563
938	4.36223	1.37028
939	4.15722	1.34666
940	3.77121	1.29882
941	1.6164	1.16537
942	3.6929	1.34667
943	2.49477	1.21714
944	2.49367	1.13584
945	1.86444	1.54751
946	3.41106	1.36455
947	4.65718	1.77245
948	2.26832	1.38132
949	2.26584	1.42399
950	3.06599	1.11979
951	3.93078	1.47122
952	3.09489	1.60311
953	2.92298	1.21452
954	2.37514	1.29708
955	4.97646	1.99664
956	2.03313	1.54168
957	2.98463	1.3442
958	2.67577	1.24081
959	4.35895	1.67228
960	4.21682	1.29207
961	3.78192	1.21698
962	4.36349	1.28445
963	2.54439	1.51118
964	1.35266	1.34623
965	1.51398	1.09947
966	1.91603	1.62226
967	1.79641	1.82818
968	2.12158	1.19172
969	1.51637	1.40685
970	1.93399	1.13646
971	1.68289	1.05176
972	1.96571	1.28005
973	3.28849	1.31359
974	4.94915	1.5592
975	3.47611	1.84305
976	2.07473	1.3494
977	2.22786	1.58531
978	1.72326	1.43452
979	3.78118	1.24701
980	2.96937	1.18355
981	2.94495	2.08655
982	3.23025	1.55832
983	3.07193	1.32368
984	2.58329	1.12961
985	2.03724	1.7346
986	2.63786	1.18931
987	3.61662	1.66043
988	2.3934	1.41496
989	2.43228	1.09999
990	4.07908	1.31292
991	4.49276	1.34061
992	2.20307	1.34652
993	1.66022	1.2909
994	3.32016	1.48519
995	3.43573	1.61308
996	3.39588	1.27057
997	3.04869	1.19678
998	2.27625	1.71308
999	2.96146	1.30093
1000	1.87013	1.06386
1001	3.17836	1.71164
1002	3.42893	1.67697
1003	3.92571	1.47715
1004	2.78604	1.47251
1005	2.59335	1.27847
1006	2.36449	1.51003
1007	2.80087	1.39948
1008	2.33204	1.33291
1009	2.48485	1.02798
1010	2.29477	1.29069
1011	2.15081	1.05708
1012	1.63423	1.25312
1013	2.98	1.08296
1014	3.09726	1.25158
1015	3.89113	1.61701
1016	4.19887	1.12272
1017	3.11123	1.24448
1018	4.16783	1.90704
1019	2.03743	1.09825
1020	3.27275	1.74613
1021	2.74563	1.21913
1022	3.75112	1.34087
1023	2.92335	1.11274
1024	3.73186	2.49636
1025	2.32543	1.4398
1026	2.56553	1.1122
1027	1.58507	1.46475
1028	1.65469	1.59303
1029	1.70129	1.61772
1030	1.52551	1.03059
1031	3.98177	1.11225
1032	1.34188	1.04664
1033	3.98521	2.2534
1034	2.19865	1.35689
1035	1.54751	1.23345
1036	2.19392	1.23216
1037	2.41324	1.14681
1038	3.64753	1.12502
1039	2.17693	1.3425
1040	4.01061	1.47302
1041	3.29675	1.73951
1042	3.21436	1.54986
1043	3.82303	1.21059
1044	3.12152	1.16049
1045	3.19948	1.39181
1046	2.94303	1.68506
1047	3.20365	1.81302
1048	1.90773	1.28469
1049	2.30297	1.47636
1050	2.08883	1.61257
1051	2.39346	1.30666
1052	3.12992	1.37666
1053	2.56305	1.1873
1054	3.29806	1.24376
1055	2.01614	1.44526
1056	3.71436	1.14102
1057	1.9595	1.3298
1058	2.51039	1.37564
1059	2.08057	1.24489
1060	2.36144	1.50112
1061	3.84497	2.14128
1062	2.57021	1.11001
1063	2.53777	1.34576
1064	2.83772	1.47535
1065	1.53344	1.49214
1066	2.91703	1.58365
1067	1.59362	1.41659
1068	1.80328	1.04599
1069	1.93545	1.49543
1070	1.98145	1.45339
1071	2.44273	1.27229
1072	3.10813	1.21928
1073	1.76036	1.67713
1074	1.46537	1.41439
1075	3.12644	1.39188
1076	2.44358	1.05162
1077	2.18494	1.22735
1078	2.56251	1.52647
1079	2.7288	1.404
1080	2.45545	1.67105
1081	3.32642	1.25655
1082	3.59633	1.16338
1083	3.75464	1.51953
1084	1.70493	1.39388
1085	2.99056	1.55636
1086	2.17004	1.27687
1087	2.35229	1.47087
1088	2.64367	1.35742
1089	2.37291	1.29393
1090	4.129	1.72739
1091	1.90143	1.34821
1092	1.60349	1.05642
1093	2.21976	1.46038
1094	2.99566	1.47171
1095	4.89284	1.4183
1096	1.72152	1.0805
1097	1.7858	1.03449
1098	3.9779	1.08383
1099	2.32764	2.06234
1100	2.11218	1.09646
1101	1.79468	1.03481
1102	2.21314	1.30049
1103	4.46117	1.25865
1104	3.01056	1.47667
1105	3.41845	1.75136
1106	1.85942	1.11871
1107	2.26208	1.26581
1108	3.00603	1.50745
1109	1.75773	1.58113
1110	1.8449	1.46228
1111	3.14843	1.69953
1112	4.81644	1.12603
1113	2.83097	1.11417
1114	2.21539	1.08291
1115	2.15423	1.46704
1116	4.41576	1.47184
1117	2.78732	1.26276
1118	2.93871	1.57312
1119	2.03328	1.44859
1120	2.28173	1.13893
1121	2.50278	1.07937
1122	2.06368	1.36423
1123	3.92181	1.41085
1124	2.90749	1.64584
1125	3.59075	1.25737
1126	4.01045	1.28218
1127	2.80327	1.02791
1128	2.38124	1.33137
1129	2.38648	1.93701
1130	1.82031	1.23702
1131	3.23552	1.22261
1132	3.46434	1.09813
1133	3.9288	1.03447
1134	2.74809	1.083
1135	2.71173	1.21273
1136	2.2204	1.31891
1137	1.93992	1.1334
1138	2.64026	1.2456
1139	2.11129	1.06024
1140	3.1035	1.39262
1141	2.21446	1.14429
1142	3.30606	1.28018
1143	2.57933	1.60154
1144	2.93972	1.14948
1145	3.11474	1.43188
1146	3.16492	1.4241
1147	2.21937	1.13065
1148	2.62746	1.82647
1149	2.5282	1.1339
1150	2.82443	1.14635
1151	2.61499	1.44099
1152	4.6088	1.68061
1153	1.87609	1.43331
1154	3.56028	1.3099
1155	3.60305	1.54207
1156	4.46263	1.22063
1157	2.31258	1.28368
1158	3.49075	1.29356
1159	1.81559	1.29906
1160	4.09479	1.31478
1161	2.59677	1.54135
1162	1.96874	1.61286
1163	3.29696	1.21405
1164	2.74404	1.8703
1165	2.32234	1.41882
1166	2.08964	1.69923
1167	2.33495	1.53598
1168	3.28779	1.07171
1169	3.51518	1.06949
1170	2.78705	1.42885
1171	2.19752	1.17767
1172	2.52152	1.78856
1173	1.96334	1.4372
1174	2.10432	1.87801
1175	2.25589	1.2817
1176	2.71327	1.378
1177	3.17649	1.49411
1178	1.46081	1.09805
1179	1.99592	1.31358
1180	2.43689	1.46355
1181	1.96807	1.49388
1182	2.57418	1.54896
1183	4.10117	1.32911
1184	3.1438	1.64326
1185	2.82368	1.44593
1186	1.90795	1.40465
1187	1.46234	1.0575
1188	3.15425	1.33269
1189	2.496	1.30429
1190	1.6457	1.09339
1191	2.35005	1.26928
1192	1.99379	1.68435
1193	1.6522	1.27277
1194	3.04802	1.38052
1195	1.69469	1.50791
1196	2.57397	1.26853
1197	2.36477	1.51609
1198	3.05032	1.2148
1199	1.7689	1.1442
1200	3.69851	1.42584
1201	2.14276	1.28657
1202	1.5888	1.37379
1203	2.36726	1.62594
1204	2.91731	1.29055
1205	2.24862	1.2827
1206	3.37455	1.18152
1207	2.36695	1.24789
1208	2.24384	1.32379
1209	2.6856	1.25273
1210	2.95199	1.08829
1211	3.44539	1.4702
1212	2.34662	1.17097
1213	1.77159	1.26833
1214	1.96048	1.35362
1215	2.93171	1.03796
1216	2.46217	1.30308
1217	2.26495	1.35952
1218	4.00424	1.73406
1219	2.96473	1.19761
1220	1.82469	1.37877
1221	3.11924	1.29939
1222	2.02843	1.46986
1223	2.3292	1.72985
1224	2.52172	1.36339
1225	1.96668	1.09271
1226	2.54827	1.15427
1227	1.85639	1.58348
1228	2.50206	1.45027
1229	2.47463	1.16161
1230	2.07611	1.31873
1231	4.0994	1.17023
1232	1.53667	1.08654
1233	3.14589	1.39461
1234	2.33959	1.06484
1235	2.68165	1.21945
1236	4.04356	1.71754
1237	2.66196	1.60904
1238	1.70883	1.26794
1239	2.70475	1.30016
1240	1.16386	1.08972
1241	2.19831	1.29649
1242	3.45601	1.23334
1243	1.70411	1.16211
1244	2.78123	1.48486
1245	1.76689	1.25871
1246	2.14256	1.34901
1247	2.20462	1.17563
1248	2.33478	1.19226
1249	2.2354	1.70809
1250	2.74847	1.16847
1251	3.08059	1.19193
1252	2.1185	1.36298
1253	2.30468	1.49704
1254	1.79825	1.38806
1255	2.12083	1.2047
1256	2.83692	1.08233
1257	2.16656	1.78047
1258	2.29232	1.66308
1259	1.57346	1.26708
1260	3.14899	1.04655
1261	2.41499	1.63412
1262	2.26143	1.5125
1263	2.45508	1.57983
1264	2.56107	1.36527
1265	1.96062	1.05095
1266	1.83001	1.46194
1267	2.23186	1.42165
1268	2.05786	1.28549
1269	4.04387	1.3088
1270	2.3909	1.15146
1271	1.866	1.07081
1272	2.10359	1.10376
1273	1.40228	1.18025
1274	1.573	1.55311
1275	1.56325	1.11836
1276	2.17551	1.7383
1277	3.29185	1.10411
1278	2.75455	1.50534
1279	1.60499	1.39985
1280	2.81711	1.23868
1281	2.62808	1.04387
1282	2.58038	1.3392
1283	1.53652	1.18943
1284	1.53606	1.27908
1285	4.03256	1.36758
1286	1.9864	1.28777
1287	4.25536	1.4903
1288	2.25598	1.09456
1289	2.5614	1.31868
1290	2.21189	1.4709
1291	2.38337	1.13078
1292	1.57897	1.35056
1293	1.76766	1.37497
1294	3.18847	1.29272
1295	2.45961	1.20303
1296	1.6619	1.27226
1297	4.5311	1.6649
1298	2.49554	1.28012
1299	2.51658	1.31384
1300	2.1636	1.2003
1301	3.53572	1.1112
1302	1.44016	1.25448
1303	2.34186	1.31023
1304	2.39806	1.47483
1305	1.74941	1.07372
1306	3.30085	1.48943
1307	1.73995	1.11587
1308	2.09431	1.15827
1309	2.44149	1.46516
1310	2.25364	1.15278
1311	1.67681	1.47797
1312	3.04037	1.42923
1313	4.09054	1.361
1314	1.72743	1.2531
1315	4.58659	1.06219
1316	4.07133	1.69593
1317	2.37728	1.26833
1318	1.68844	1.20885
1319	3.00406	1.39553
1320	2.12747	1.13484
1321	1.93071	1.38578
1322	2.28578	1.19498
1323	2.74508	1.20181
1324	2.98572	1.16472
1325	2.17333	1.80036
1326	3.40146	1.39427
1327	3.341	1.55174
1328	2.73154	1.95033
1329	3.45017	1.18194
1330	1.78672	1.39271
1331	4.5955	1.81762
1332	2.90217	1.28775
1333	3.63393	1.35137
1334	4.06366	1.47039
1335	2.9983	1.13001
1336	1.48557	1.16712
1337	3.08223	1.17608
1338	2.0706	1.29367
1339	2.41322	1.16638
1340	2.08367	1.24319
1341	1.76605	1.19342
1342	3.04223	1.26291
1343	1.52225	1.25479
1344	2.46215	1.17203
1345	1.99214	1.34168
1346	2.32996	1.22632
1347	2.49298	1.39041
1348	3.84859	1.36272
1349	2.38182	1.0873
1350	3.95519	1.79799
1351	2.32091	1.53297
1352	1.98973	1.13009
1353	4.03053	1.62559
1354	4.12824	1.29546
1355	2.68898	1.33596
1356	3.68255	1.17648
1357	4.14908	1.57046
1358	2.01641	1.42689
1359	3.14747	1.29562
1360	1.7586	1.11996
1361	2.80816	1.20223
1362	3.10575	1.21968
1363	2.51608	1.67661
1364	2.65638	1.24238
1365	1.71251	1.05338
1366	3.31906	1.41073
1367	2.24694	1.3296
1368	3.43119	1.71087
1369	1.81596	1.50491
1370	2.64362	1.30552
1371	4.30855	1.22871
1372	3.23588	1.64947
1373	1.48558	1.37445
1374	3.72538	1.42425
1375	3.00354	1.48336
1376	3.71928	1.18388
1377	2.02978	1.16229
1378	3.22808	1.45243
1379	1.8098	1.43744
1380	1.70314	1.16366
1381	1.78838	1.16623
1382	2.24804	1.61521
1383	1.96546	1.91977
1384	3.3518	1.57518
1385	3.83998	1.12011
1386	2.20279	1.28078
1387	2.48035	1.31295
1388	4.14925	1.0713
1389	2.08236	1.14252
1390	2.45691	1.54096
1391	2.19987	1.16255
1392	2.8336	1.22348
1393	2.35046	1.32482
1394	2.57798	1.00619
1395	4.29986	1.29956
1396	2.91641	1.0506
1397	2.37382	1.27653
1398	2.75153	2.04544
1399	2.34787	1.0953
1400	2.10656	1.45752
1401	3.31803	1.13134
1402	3.06736	1.40061
1403	2.98709	1.38897
1404	3.26383	1.65656
1405	3.55017	1.09667
1406	2.18984	1.15787
1407	4.0394	1.28351
1408	1.74998	1.19493
1409	2.69976	1.09591
1410	2.94659	1.27337
1411	2.15252	1.13193
1412	4.28964	1.51175
1413	2.84929	1.1527
1414	2.40532	1.15787
1415	2.45021	1.41121
1416	4.29031	1.30856
1417	2.62258	1.55296
1418	1.54905	1.39166
1419	2.83794	1.1579
1420	2.08139	1.64641
1421	2.41041	1.42007
1422	3.52905	1.7462
1423	3.05434	1.19857
1424	2.32215	1.68685
1425	3.84094	1.04287
1426	3.19638	1.43588
1427	2.62301	1.11937
1428	2.66391	1.56614
1429	2.46655	1.48933
1430	3.82739	1.38069
1431	2.70306	1.1687
1432	3.53481	1.10335
1433	2.56621	1.33332
1434	2.80288	1.1278
1435	2.5722	1.52769
1436	3.70381	1.0655
1437	2.06523	1.05711
1438	2.96654	1.34399
1439	2.34573	1.09998
1440	4.0101	1.31308
1441	3.11503	1.23694
1442	2.95748	1.49662
1443	1.51225	1.29737
1444	1.74868	1.32035
1445	2.05939	1.3908
1446	2.80633	1.63313
1447	4.19537	1.35999
1448	2.16868	1.35866
1449	2.39342	1.05389
1450	2.42751	1.28317
1451	3.67698	1.3147
1452	1.35778	1.26668
1453	2.585	1.36399
1454	2.50797	1.11119
1455	2.06791	1.45154
1456	2.6499	1.0708
1457	2.26023	1.22506
1458	3.68798	1.50471
1459	1.91469	1.03515
1460	2.2565	1.11482
1461	1.61821	1.27371
1462	2.21618	1.35561
1463	3.10194	1.5491
1464	1.94067	1.558
1465	4.14828	1.78121
1466	4.95862	1.77996
1467	3.67787	1.02272
1468	3.37836	1.2766
1469	1.85637	1.19929
1470	4.5893	1.32081
[truncated: 1,358 more rows]

[truncated: 9 more sheets: 8036-L, 8035-L, 8034-R, PD14, PD21 (with 8067-L), PD21, PD56, hist alr xz, hist alr yz]
