# Supplementary material for: Glomeruli of the Mouse Olfactory Bulb: Numbers, Sizes, Shapes
Source: Eur J Neurosci. 2025 Dec 8;62(11):e70327. doi: 10.1111/ejn.70327 (PMC12686850; doi:10.1111/ejn.70327)
Supplement: Supplementary file 1 — Data S1: Supporting information. [file EJN-62-0-s002.zip › TableS3.xlsx]

## Sheet: SR1-1692
Label	Size (Voxel)	Volume(µm^3)	e.d.(µm)	Surface Area (µm^2)	Spherical Area (µm^2)	sem	sphericity					Statistical: sem	Statistical: sphericity
1	28434	437798	94.2089	52413.6	27992.4	1.87242	0.534067				ave.	1.61842	0.622459
2	12083	186042	70.8279	27362.8	15822.1	1.7294	0.578234				min	1.28372	0.434105
3	14562	224211	75.3736	32173.9	17918.2	1.7956	0.556918				q1	1.51503	0.586549
4	4868	74952.6	52.3114	16900.9	8630.74	1.95822	0.510668				median	1.60132	0.624484
5	18505	284921	81.6411	33937	21022	1.61436	0.619441				q3	1.70489	0.660053
6	33274	512320	99.2767	45031.1	31085	1.44864	0.690301				max	2.30359	0.778984
7	11792	181561	70.2546	25684.4	15567	1.64992	0.60609				sd	0.141975	0.0525252
8	10008	154093	66.5163	22817.2	13954.4	1.63512	0.611577
9	8430	129797	62.8186	18255.2	12446.1	1.46674	0.681783
10	4037	62157.7	49.1472	10605.8	7618.22	1.39217	0.718304
11	14331	220654	74.973	29479.5	17728.2	1.66286	0.601375
12	22082	339997	86.5948	39666.8	23650.5	1.67721	0.596228
13	14188	218453	74.7228	31246.4	17610.1	1.77435	0.563588
14	2988	46006.2	44.4569	8651.28	6233.54	1.38786	0.720534
15	21490	330882	85.814	37608.5	23225.9	1.61925	0.617569
16	9963	153400	66.4165	27025.3	13912.6	1.94251	0.514799
17	4323	66561.2	50.2814	14594.9	7973.91	1.83034	0.546347
18	19244	296300	82.7137	34720.4	21578	1.60906	0.621479
19	6279	96677.8	56.9433	14884.3	10226.8	1.45541	0.687091
20	38940	599559	104.619	51563.6	34520.6	1.49371	0.669476
21	24146	371776	89.2129	36185.4	25102.2	1.44152	0.69371
22	15124	232864	76.3311	26857.7	18376.3	1.46154	0.684211
23	3688	56784.1	47.688	10628.8	7172.57	1.48187	0.674825
24	17778	273728	80.5577	36609.8	20467.7	1.78866	0.559077
25	7730	119019	61.0294	18442.3	11747.2	1.56993	0.63697
26	14822	228214	75.8196	26235.9	18130.9	1.44703	0.691071
27	9132	140605	64.5161	20647.9	13127.8	1.57284	0.635794
28	4574	70425.9	51.2363	11923.2	8279.65	1.44007	0.694413
29	9207	141760	64.6922	20278.6	13199.6	1.53631	0.65091
30	11949	183979	70.5651	24723.3	15704.9	1.57424	0.635228
31	7587	116817	60.6507	18695.2	11601.9	1.6114	0.620579
32	5545	85376.4	54.6319	15838.2	9413.45	1.68251	0.59435
33	2915	44882.3	44.0919	8305.35	6131.59	1.35452	0.73827
34	7831	120574	61.294	18770.9	11849.3	1.58414	0.631258
35	8899	137018	63.9626	20793.2	12903.5	1.61143	0.620565
36	11913	183424	70.4941	24523	15673.3	1.56463	0.639128
37	13051	200946	72.6709	25933.4	16656.2	1.55698	0.642268
38	7750	119327	61.082	18925.7	11767.4	1.60831	0.621769
39	11452	176326	69.5728	23091.7	15266.4	1.51259	0.661117
40	7523	115832	60.4797	15814.8	11536.5	1.37084	0.729477
41	30526	470009	96.4649	47906.1	29349.1	1.63229	0.612637
42	9317	143454	64.9488	22631.9	13304.5	1.70107	0.587864
43	6644	102298	58.026	16576.5	10619.4	1.56097	0.640629
44	6442	99187.5	57.4318	15616.8	10403.1	1.50117	0.666148
45	5667	87254.8	55.0297	15645.3	9551.02	1.63808	0.610472
46	19353	297978	82.8696	39036.5	21659.4	1.80229	0.554851
47	18176	279856	81.1544	32197.1	20772.1	1.55002	0.645154
48	5493	84575.7	54.4606	16137.9	9354.5	1.72515	0.579659
49	20753	319534	84.8215	35056.4	22691.8	1.54489	0.647294
50	10860	167211	68.3527	28922.8	14735.6	1.96279	0.509479
51	24712	380491	89.9046	39099.9	25492.9	1.53375	0.651995
52	26724	411469	92.2811	40065.1	26858.5	1.49171	0.670371
53	15487	238453	76.9369	27304.3	18669.2	1.46253	0.683745
54	3675	56584	47.6319	10529.9	7155.71	1.47154	0.67956
55	19206	295715	82.6593	32650.9	21549.6	1.51515	0.66
56	48472	746323	112.541	67607.9	39946.2	1.69248	0.59085
57	4484	69040.1	50.898	11109.5	8170.68	1.35968	0.735466
58	27486	423202	93.15	43527.8	27366.7	1.59054	0.628717
59	6177	95107.3	56.6333	17573.5	10115.8	1.73723	0.575628
60	22336	343907	86.9256	40127.4	23831.5	1.6838	0.593896
61	1005	15474	30.9173	4056.29	3014.8	1.34546	0.743241
62	4352	67007.7	50.3936	12749.4	8009.53	1.59178	0.628228
63	9318	143469	64.9511	23365.5	13305.4	1.75609	0.569448
64	9041	139204	64.301	20611.3	13040.4	1.58057	0.632683
65	20645	317871	84.6741	33698	22613	1.49021	0.671047
66	5704	87824.5	55.1492	15895.1	9592.55	1.65702	0.603491
67	11494	176973	69.6578	21793.1	15303.7	1.42404	0.702225
68	13004	200223	72.5835	28409.2	16616.2	1.70973	0.584889
69	7415	114169	60.1889	17794.5	11425.8	1.55739	0.6421
70	3997	61541.8	48.9843	11389.6	7567.81	1.50501	0.664449
71	16295	250894	78.2523	31656.2	19313	1.63911	0.610087
72	6542	100727	57.7275	15927.4	10510.5	1.51539	0.659897
73	14563	224227	75.3754	33087.1	17919	1.84648	0.541572
74	6546	100789	57.7393	17320.1	10514.7	1.64722	0.607082
75	9752	150152	65.9443	19890	13715.5	1.45019	0.689565
76	6284	96754.7	56.9584	16161.4	10232.3	1.57945	0.633131
77	4088	62942.9	49.3533	11136.2	7682.25	1.4496	0.689843
78	2582	39755.1	42.3446	7753.82	5655.25	1.37108	0.72935
79	18025	277531	80.929	31690.5	20656.9	1.53414	0.651832
80	7579	116694	60.6294	16830	11593.7	1.45165	0.68887
81	5131	79002	53.237	13977	8938.86	1.56362	0.639542
82	9921	152754	66.323	22129.1	13873.5	1.59507	0.626934
83	7025	108164	59.1146	19013.2	11021.6	1.72508	0.579682
84	18525	285229	81.6705	32036.1	21037.1	1.52284	0.656669
85	7470	115016	60.3373	19992.9	11482.3	1.7412	0.574317
86	2907	44759.1	44.0515	10066.6	6120.37	1.64477	0.607987
87	6208	95584.6	56.7279	15406.2	10149.6	1.51791	0.6588
88	13708	211062	73.8704	23140.8	17210.6	1.34456	0.743737
89	9635	148350	65.6795	19988.1	13605.5	1.46912	0.680681
90	3555	54736.3	47.1078	10566.8	6999.08	1.50975	0.662363
91	10368	159636	67.3045	23826.2	14287.1	1.66767	0.599638
92	13938	214603	74.2813	29399.3	17402.6	1.68936	0.59194
93	14087	216898	74.545	28609.1	17526.4	1.63234	0.612617
94	29698	457260	95.5847	46977.2	28815.9	1.63025	0.613402
95	5761	88702.1	55.3323	14293.9	9656.35	1.48026	0.675558
96	3553	54705.5	47.0989	11408.1	6996.45	1.63055	0.613288
97	10423	160483	67.4233	20467.1	14337.6	1.42751	0.70052
98	7304	112460	59.887	18968.6	11311.5	1.67692	0.596331
99	5247	80788.1	53.6352	14035.9	9073.09	1.54698	0.64642
100	19037	293113	82.4161	35401.9	21423	1.65252	0.605136
101	8155	125563	62.128	20562.8	12173.9	1.68909	0.592035
102	9420	145040	65.1873	21928.5	13402.4	1.63617	0.611184
103	17419	268200	80.0117	29509.2	20191.2	1.46148	0.684236
104	15224	234404	76.4989	29519.4	18457.2	1.59934	0.625258
105	3497	53843.3	46.8502	9882.05	6922.74	1.42748	0.700537
106	18772	289032	82.0319	33284.1	21223.7	1.56825	0.637653
107	9571	147365	65.5337	19508.2	13545.2	1.44023	0.694333
108	12903	198667	72.3951	24327.6	16530.1	1.47172	0.679479
109	13177	202886	72.904	27966.6	16763.3	1.66833	0.599403
110	8476	130505	62.9327	20556.1	12491.3	1.64563	0.607671
111	7399	113922	60.1456	16730.4	11409.4	1.46637	0.681957
112	9910	152584	66.2985	20415.7	13863.2	1.47266	0.679045
113	6928	106670	58.8412	16747.3	10919.9	1.53365	0.652039
114	42858	659885	108.016	61424.2	36799	1.66918	0.599096
115	15549	239408	77.0395	28197.9	18719	1.50638	0.663845
116	4036	62142.3	49.1431	13941.2	7616.96	1.83029	0.546362
117	9340	143808	65.0022	21706.9	13326.4	1.62887	0.613923
118	10373	159713	67.3153	23159.8	14291.7	1.62051	0.617091
119	7899	121621	61.4709	18714.6	11917.8	1.5703	0.636819
120	6756	104022	58.3502	15698.3	10738.4	1.46188	0.684049
121	5560	85607.3	54.6811	12443.3	9430.42	1.31948	0.757873
122	1782	27437.5	37.421	6124.69	4416.58	1.38675	0.72111
123	6176	95091.9	56.6302	16184.6	10114.7	1.60011	0.624956
124	10027	154386	66.5584	24762.6	13972.1	1.77229	0.564242
125	17452	268708	80.0622	30909.9	20216.7	1.52893	0.654053
126	12530	192924	71.6907	22429.7	16210	1.3837	0.722699
127	8367	128827	62.6617	18415.9	12384	1.48707	0.672463
128	13316	205026	73.1594	26858.1	16880.9	1.59103	0.628524
129	4565	70287.3	51.2027	12676.7	8268.78	1.53308	0.652282
130	11124	171276	68.9022	21987.8	14973.4	1.46845	0.680988
131	31513	485206	97.4935	48644.7	29978.3	1.62266	0.616271
132	8371	128888	62.6717	19044.5	12387.9	1.53734	0.650473
133	13463	207290	73.4277	26796.4	17005	1.5758	0.6346
134	3411	52519.2	46.4629	9151.37	6808.77	1.34406	0.744017
135	23228	357642	88.0677	41251.9	24461.8	1.68638	0.592987
136	12595	193925	71.8145	22926.5	16266	1.40948	0.709484
137	6347	97724.8	57.1481	15628.7	10300.5	1.51727	0.65908
138	3249	50024.9	45.7154	10894.9	6591.45	1.65288	0.605005
139	7226	111259	59.6731	18357	11230.9	1.63452	0.611802
140	35178	541636	101.135	53176.9	32259.8	1.6484	0.606651
141	13704	211000	73.8632	27264.5	17207.3	1.58447	0.631125
142	28354	436567	94.1204	45125.3	27939.8	1.61509	0.619161
143	6544	100758	57.7334	16767.6	10512.6	1.595	0.626959
144	13335	205319	73.1942	26454.4	16897	1.56563	0.638722
145	37217	573030	103.053	61085.6	33494.6	1.82374	0.548323
146	12270	188921	71.1914	25165.6	15984.9	1.57433	0.63519
147	8270	127333	62.4186	17568.8	12288.1	1.42975	0.699425
148	11410	175680	69.4877	24225	15229	1.59071	0.628649
149	11795	181608	70.2606	24963.9	15569.7	1.60337	0.623688
150	24694	380214	89.8827	42083.8	25480.5	1.6516	0.605472
151	6273	96585.4	56.9252	14539.6	10220.3	1.42262	0.702929
152	4481	68994	50.8867	12815.5	8167.03	1.56918	0.637276
153	23261	358150	88.1093	39242.6	24485	1.60272	0.62394
154	2824	43481.1	43.6282	8717.2	6003.31	1.45207	0.688674
155	13768	211986	73.978	30361.7	17260.8	1.759	0.568506
156	10142	156156	66.8119	20363.8	14078.7	1.44642	0.691361
157	25086	386249	90.3559	38520	25749.5	1.49595	0.668471
158	11368	175033	69.4023	24221.1	15191.6	1.59437	0.627205
159	30154	464281	96.0714	48424.1	29110.1	1.66348	0.60115
160	12430	191385	71.4995	24982.8	16123.6	1.54946	0.645387
161	14234	219161	74.8034	26504.1	17648.1	1.50181	0.665865
162	7893	121529	61.4554	20628.1	11911.8	1.73174	0.577452
163	19603	301827	83.2249	38133.2	21845.5	1.74558	0.572874
164	14037	216128	74.4567	24543.2	17484.9	1.40367	0.712416
165	2353	36229.1	41.0538	7696.62	5315.72	1.4479	0.690657
166	18990	292389	82.3482	34904.6	21387.7	1.63199	0.612748
167	10415	160360	67.4061	26863.1	14330.3	1.87458	0.533454
168	10526	162069	67.6447	27412.9	14431.9	1.89947	0.526463
169	6485	99849.5	57.5593	16688.4	10449.3	1.59708	0.626142
170	12782	196804	72.1681	28228	16426.6	1.71843	0.581925
171	20900	321797	85.0213	42673.7	22798.8	1.87175	0.534259
172	3960	60972.1	48.8327	10665	7521.04	1.41803	0.705205
173	15078	232156	76.2536	27874.3	18339.1	1.51994	0.65792
174	35683	549411	101.617	54699.6	32567.8	1.67956	0.595394
175	4485	69055.5	50.9018	12567.9	8171.89	1.53794	0.650219
176	12221	188167	71.0965	25511.9	15942.3	1.60026	0.624898
177	28698	441863	94.4995	54493.9	28165.4	1.93478	0.516854
178	9315	143423	64.9442	21206.2	13302.6	1.59414	0.627298
179	19167	295114	82.6033	36909.7	21520.4	1.7151	0.583056
180	13792	212355	74.021	29066.4	17280.9	1.682	0.59453
181	8550	131644	63.1153	20615.3	12563.9	1.64084	0.609446
182	17959	276515	80.8301	34845.4	20606.4	1.691	0.591367
183	4300	66207.1	50.1921	11438.9	7945.6	1.43965	0.694612
184	3692	56845.7	47.7053	10410.5	7177.76	1.45038	0.689475
185	2270	34951.2	40.5653	7160.55	5189.97	1.37969	0.724801
186	18858	290357	82.157	32937.8	21288.5	1.54721	0.646323
187	15643	240855	77.1944	32252.8	18794.4	1.71609	0.582721
188	8102	124746	61.9931	17137.9	12121.1	1.41389	0.707269
189	4220	64975.3	49.8789	11403.8	7846.74	1.45332	0.68808
190	10727	165164	68.0725	21846	14615	1.49476	0.669003
191	3067	47222.6	44.8453	10236.1	6342.93	1.61378	0.619663
192	8128	125147	62.0593	19933	12147	1.64098	0.609394
193	3768	58015.9	48.0304	12182.9	7275.93	1.67441	0.597225
194	17928	276037	80.7836	32150.8	20582.7	1.56203	0.640192
195	3214	49486	45.5506	9492.73	6544.02	1.4506	0.689372
196	7421	114261	60.2051	16462	11432	1.43999	0.694448
197	18616	286631	81.804	33876.9	21106	1.60509	0.623019
198	6464	99526.2	57.4971	14656.9	10426.7	1.4057	0.711388
199	9190	141498	64.6524	18205.7	13183.3	1.38096	0.724132
200	22759	350420	87.4709	37333.2	24131.4	1.54708	0.64638
201	8852	136294	63.8498	23113.6	12858.1	1.7976	0.556299
202	34570	532274	100.549	53048.3	31887	1.66363	0.601094
203	19943	307062	83.7033	32009.2	22097.4	1.44855	0.690345
204	20746	319426	84.812	34869	22686.7	1.53698	0.650626
205	11892	183101	70.4527	24540.5	15654.9	1.56759	0.637922
206	20553	316455	84.5482	33664.9	22545.7	1.49318	0.669711
207	8421	129658	62.7963	18723.8	12437.2	1.50547	0.664245
208	8967	138065	64.1251	20865.8	12969.2	1.60888	0.621552
209	2699	41556.5	42.9748	8456.93	5824.83	1.45188	0.688764
210	3404	52411.4	46.4311	9275.89	6799.45	1.36421	0.733024
211	12680	195234	71.9756	28996.8	16339.1	1.77469	0.563478
212	23335	359289	88.2027	36052.5	24536.9	1.46932	0.680588
213	5584	85976.8	54.7597	14985	9457.54	1.58445	0.631135
214	8838	136079	63.8161	20316.7	12844.5	1.58174	0.632214
215	5660	87147	55.007	15664	9543.15	1.64139	0.609241
216	25188	387820	90.4782	37607.5	25819.2	1.45657	0.686545
217	15319	235867	76.6577	31397	18533.9	1.69403	0.590309
218	4838	74490.7	52.2037	12707.6	8595.25	1.47845	0.676384
219	14371	221270	75.0426	29440	17761.2	1.65754	0.603302
220	7372	113507	60.0723	17911	11381.6	1.57367	0.635455
221	22413	345093	87.0254	38962.5	23886.2	1.63117	0.613057
222	16650	256360	78.8165	31019.5	19592.5	1.58323	0.631619
223	26039	400922	91.4859	40823.6	26397.6	1.54649	0.646626
224	16306	251063	78.2699	32331.6	19321.7	1.67333	0.597611
225	16129	248338	77.9857	31172.4	19181.7	1.62512	0.61534
226	14453	222533	75.1851	29172.8	17828.7	1.63628	0.611141
227	19528	300673	83.1186	34041.1	21789.8	1.56225	0.640103
228	29108	448176	94.9474	44620.3	28433	1.56931	0.637222
229	4471	68840	50.8488	11626.3	8154.88	1.42569	0.701416
230	5206	80156.8	53.4951	13555.7	9025.76	1.50189	0.665827
231	7945	122329	61.59	21842.1	11964	1.82565	0.547751
232	16993	261641	79.3541	29263.9	19860.7	1.47346	0.678675
233	30246	465698	96.169	50964.4	29169.3	1.74719	0.572347
234	4082	62850.6	49.3291	10927.7	7674.73	1.42386	0.702316
235	14984	230709	76.0948	29606.6	18262.8	1.62114	0.616848
236	9833	151399	66.1263	21506	13791.3	1.55939	0.641278
237	7787	119896	61.179	16355.3	11804.9	1.38547	0.721775
238	7505	115554	60.4314	15890.6	11518.1	1.37961	0.72484
239	8622	132753	63.292	18480.4	12634.4	1.46271	0.683663
240	11433	176034	69.5343	24563.4	15249.5	1.61077	0.620821
241	16810	258824	79.0682	29958.8	19717.8	1.51937	0.658166
242	10528	162100	67.649	23024.7	14433.7	1.5952	0.62688
243	13202	203271	72.9501	28956.4	16784.5	1.72519	0.579646
244	18559	285753	81.7204	34093.9	21062.9	1.61867	0.617791
245	6745	103853	58.3185	15613.4	10726.8	1.45556	0.687021
246	14423	222071	75.1331	27330.8	17804	1.53509	0.651426
247	7243	111520	59.7198	18646	11248.5	1.65764	0.603266
248	17042	262396	79.4303	34546	19898.9	1.73608	0.576011
249	16005	246429	77.7853	28436.3	19083.2	1.49012	0.671086
250	24128	371499	89.1907	39824.5	25089.7	1.58729	0.630006
251	17592	270864	80.2757	34740.6	20324.7	1.70928	0.585043
252	2700	41571.9	42.9801	8702.73	5826.26	1.49371	0.669475
253	3570	54967.3	47.1739	10720	7018.75	1.52733	0.654737
254	12586	193787	71.7973	27845.6	16258.2	1.71271	0.583869
255	4792	73782.4	52.0377	13290.1	8540.68	1.55609	0.642635
256	20772	319826	84.8474	32382.7	22705.6	1.4262	0.701164
257	15405	237191	76.8009	30464.3	18603.2	1.63758	0.610658
258	12086	186088	70.8337	27400.9	15824.7	1.73153	0.577525
259	13050	200931	72.669	26063.4	16655.4	1.56487	0.639032
260	5665	87224	55.0232	13567.2	9548.77	1.42083	0.703813
261	9001	138588	64.2061	18619.3	13001.9	1.43204	0.698305
262	14409	221855	75.1087	27984.6	17792.5	1.57283	0.635796
263	7223	111213	59.6648	17322.8	11227.8	1.54285	0.64815
264	7013	107979	59.0809	18737.5	11009.1	1.702	0.587543
265	4004	61649.6	49.0129	11386.6	7576.65	1.50285	0.665402
266	9459	145640	65.2771	21110.6	13439.3	1.57081	0.636616
267	14419	222009	75.1261	28615	17800.7	1.60752	0.622076
268	3513	54089.7	46.9215	9995.97	6943.84	1.43954	0.694664
269	5907	90950.1	55.7958	17163.1	9818.81	1.74798	0.57209
270	2229	34319.9	40.3196	8826.86	5127.29	1.72155	0.580873
271	2595	39955.2	42.4155	8350.44	5674.22	1.47165	0.679511
272	9100	140113	64.4406	21338.4	13097.1	1.62924	0.613782
273	8988	138388	64.1751	18926.9	12989.4	1.4571	0.686295
274	6205	95538.4	56.7187	16537.1	10146.3	1.62986	0.613551
275	10402	160160	67.378	22622.8	14318.3	1.57999	0.632916
276	4383	67485.1	50.513	12850.4	8047.52	1.59681	0.626248
277	3624	55798.7	47.4106	12754.9	7089.35	1.79916	0.555814
278	7879	121313	61.419	18491.9	11897.7	1.55424	0.6434
279	4947	76169	52.5928	14121.9	8723.87	1.61876	0.617755
280	9192	141529	64.657	22242.9	13185.2	1.68696	0.592784
281	11605	178682	69.8813	26949.3	15402	1.74973	0.571518
282	6438	99125.9	57.42	17890.7	10398.8	1.72047	0.581237
283	1622	24973.9	36.2657	6176.36	4148.09	1.48896	0.671608
284	4084	62881.3	49.3372	12938.4	7677.24	1.6853	0.593367
285	8197	126209	62.2344	19736.9	12215.7	1.6157	0.618927
286	7036	108333	59.1454	17486.2	11033.1	1.58489	0.63096
287	10494	161576	67.5761	31284.2	19470	1.60679	0.622358
288	21144	325554	85.3509	47677.4	22975.9	2.0751	0.481904
289	21037	323907	85.2067	36998.2	22898.3	1.61576	0.618904
290	21840	336270	86.2773	38235.3	23477.4	1.6286	0.614024
291	18206	280318	81.199	31253.2	20794.9	1.50293	0.665369
292	26884	413933	92.4649	37985.8	26965.6	1.40868	0.709886
293	20425	314484	84.3723	34956.8	22452	1.55695	0.64228
294	15321	235897	76.6611	28575.1	18535.6	1.54163	0.648662
295	4944	76122.8	52.5822	14843	8720.34	1.70211	0.587507
296	4750	73135.8	51.8852	13910.5	8490.7	1.63832	0.610382
297	15184	233788	76.4319	29317.2	18424.9	1.59117	0.628468
298	11993	184656	70.6516	26080.9	15743.4	1.65662	0.603639
299	16177	249077	78.063	28450.7	19219.7	1.48029	0.675543
300	5845	89995.5	55.5999	17377.4	9749.99	1.7823	0.561073
301	8396	129273	62.734	18416.1	12412.6	1.48366	0.674007
302	15689	241564	77.27	31464.5	18831.2	1.67087	0.598491
303	5219	80356.9	53.5396	15786.9	9040.78	1.74619	0.572677
304	11630	179067	69.9314	22925	15424.1	1.48631	0.672809
305	21718	334392	86.1164	40582.5	23389.9	1.73505	0.576353
306	1777	27360.5	37.3859	6412.09	4408.32	1.45454	0.687501
307	9140	140729	64.5349	21430.8	13135.5	1.63153	0.612923
308	14326	220577	74.9642	30837.2	17724.1	1.73985	0.574763
309	15684	241487	77.2618	33124.6	18827.2	1.7594	0.568376
310	18359	282674	81.4258	37228.5	20911.3	1.78031	0.5617
311	11428	175957	69.5242	23184.4	15245	1.52079	0.657554
312	8933	137541	64.044	22901.7	12936.4	1.77033	0.564865
313	4979	76661.7	52.706	13368	8761.45	1.52578	0.655403
314	11233	172955	69.1265	24902.2	15071.1	1.65231	0.605212
315	14206	218730	74.7543	29130.5	17625	1.6528	0.605035
316	12705	195619	72.0229	27265.5	16360.5	1.66654	0.600046
317	33880	521650	99.8758	52538.8	31461.3	1.66995	0.598821
318	19266	296639	82.7452	53884.9	28535.8	1.88833	0.529569
319	16268	250478	78.2091	27883.9	19291.7	1.44539	0.691857
320	11619	178898	69.9094	26907.6	15414.4	1.74562	0.572864
321	18815	289695	82.0945	31113.9	21256.1	1.46376	0.683172
322	3108	47853.9	45.0443	9083.57	6399.34	1.41945	0.704496
323	7409	114076	60.1726	19197.9	11419.7	1.68112	0.59484
324	25151	387250	90.4338	45598.1	25794	1.76778	0.56568
325	7920	121944	61.5254	19227	11938.9	1.61045	0.620944
326	12090	186150	70.8415	26146.4	15828.2	1.65189	0.605368
327	14620	225104	75.4736	31267.7	17965.8	1.7404	0.57458
328	13959	214927	74.3186	28408	17420.1	1.63076	0.613211
329	22287	343153	86.862	37825.3	23796.6	1.58952	0.62912
330	28732	442387	94.5368	42297.2	28187.6	1.50056	0.666418
331	16199	249416	78.0984	33734.2	19237.1	1.7536	0.570255
332	8893	136926	63.9482	22325.8	12897.7	1.73099	0.577706
333	4214	64883	49.8552	11384.3	7839.3	1.45221	0.688607
334	21232	326909	85.4692	39263	23039.6	1.70415	0.586802
335	10329	159036	67.22	21734.6	14251.3	1.5251	0.655693
336	29878	460032	95.7774	41983.1	28932.2	1.45108	0.68914
337	2614	40247.8	42.5188	8875.5	5701.88	1.55659	0.642429
338	8550	131644	63.1153	20608.5	12563.9	1.64029	0.609648
339	10975	168982	68.5931	21903.9	14839.4	1.47606	0.677478
340	16952	261010	79.2902	29053	19828.7	1.4652	0.682502
341	6814	104915	58.5167	16984.8	10799.8	1.57269	0.635851
342	20494	315546	84.4672	35412.8	22502.6	1.57372	0.635437
343	13044	200838	72.6579	26818.8	16650.3	1.61071	0.620844
344	10770	165826	68.1634	21557.3	14654.1	1.47108	0.679774
345	52869	814024	115.846	74926.3	42326.8	1.77019	0.564912
346	23034	354654	87.8218	37593.8	24325.4	1.54545	0.647059
347	6288	96816.3	56.9705	15726	10236.6	1.53625	0.650937
348	2429	37399.3	41.4911	7914.12	5429.58	1.45759	0.686062
349	11647	179329	69.9655	23236.3	15439.2	1.50502	0.664442
350	22654	348804	87.3362	38750.3	24057.2	1.61076	0.620825
351	33269	512243	99.2718	51082.2	31081.9	1.64347	0.608468
352	18550	285614	81.7072	32463.8	21056.1	1.54178	0.648601
353	21623	332929	85.9906	37425.8	23321.6	1.60477	0.623143
354	9820	151199	66.0972	20239.6	13779.1	1.46886	0.680801
355	21109	325015	85.3038	35452.5	22950.5	1.54473	0.647361
356	4444	68424.3	50.7462	13073.8	8122.01	1.60967	0.621244
357	29070	447591	94.9061	45802	28408.2	1.61228	0.620241
358	16784	258423	79.0274	32055.3	19697.5	1.62738	0.614485
359	17826	274467	80.6301	33919.4	20504.6	1.65424	0.604508
360	11944	183902	70.5552	23817.9	15700.5	1.51701	0.659189
361	8088	124531	61.9574	19675.6	12107.1	1.62513	0.615337
362	18790	289310	82.0581	32008.9	21237.3	1.5072	0.66348
363	71576	1.10206e+06	128.155	87785.8	51799.5	1.69472	0.590068
364	10566	162685	67.7303	23144.4	14468.4	1.59965	0.625139
365	7363	113368	60.0478	19172.6	11372.4	1.6859	0.593156
366	26890	414025	92.4718	37683	26969.6	1.39724	0.715698
367	1394	21463.4	34.48	5090.4	3749.64	1.35757	0.736611
368	13644	210077	73.7553	26622.1	17157	1.55167	0.644465
369	5736	88317.2	55.2521	13729.5	9628.39	1.42594	0.701292
370	13331	205257	73.1869	24871.3	16893.6	1.47223	0.679243
371	22558	347326	87.2126	34203.7	23989.1	1.4258	0.70136
372	9875	152045	66.2204	24995.1	13830.5	1.80724	0.55333
373	1695	26097.9	36.8018	6392.21	4271.64	1.49643	0.668256
374	25560	393547	90.9214	43237.4	26072.8	1.65833	0.603016
375	15280	235266	76.5926	29371.8	18502.5	1.58745	0.629941
376	34406	529749	100.39	56178.1	31786.1	1.76738	0.565809
377	21030	323799	85.1973	38048.3	22893.2	1.66199	0.601688
378	13531	208337	73.5511	26020.9	17062.2	1.52506	0.65571
379	15404	237175	76.7993	31198	18602.4	1.67709	0.59627
380	9763	150321	65.9691	21146.9	13725.8	1.54067	0.649068
381	14903	229461	75.9575	32102.6	18196.9	1.76418	0.566835
382	6072	93490.6	56.3105	14958.8	10000.8	1.49576	0.668559
383	13932	214511	74.2706	27616.3	17397.6	1.58736	0.629977
384	17671	272080	80.3957	35952.1	20385.5	1.76361	0.567018
385	15629	240640	77.1714	29935.3	18783.2	1.59373	0.627458
386	3082	47453.6	44.9183	10352.7	6363.6	1.62686	0.614679
387	17930	276068	80.7866	34390.2	20584.2	1.67071	0.598549
388	15549	239408	77.0395	30358.3	18719	1.62179	0.616602
389	2894	44558.9	43.9858	9271.86	6102.11	1.51945	0.658132
390	10981	169074	68.6056	21922.9	14844.8	1.4768	0.677139
391	3274	50409.8	45.8323	9604.61	6625.22	1.4497	0.689796
392	4367	67238.7	50.4514	11074.1	8027.92	1.37945	0.724926
393	4004	61649.6	49.0129	13108.8	7576.65	1.73016	0.577982
394	15552	239454	77.0444	31702.1	18721.4	1.69336	0.590541
395	12639	194603	71.898	28432.7	16303.8	1.74393	0.573419
396	10849	167042	68.3296	25026.2	14725.6	1.6995	0.588409
397	31653	487361	97.6377	44698	30067.1	1.48661	0.672671
398	9212	141837	64.7039	23337.5	13204.3	1.76741	0.5658
399	13567	208891	73.6163	26764.1	17092.4	1.56585	0.638632
400	21410	329650	85.7073	38123.9	23168.2	1.64553	0.607707
401	7307	112506	59.8952	19983.8	11314.6	1.76619	0.56619
402	15519	238946	76.9899	30817.3	18694.9	1.64843	0.606637
403	5175	79679.5	53.3887	15255.4	8989.89	1.69695	0.589293
404	2664	41017.6	42.7882	8850.46	5774.36	1.53272	0.652436
405	2475	38107.6	41.7514	8748.39	5497.91	1.59122	0.628448
406	37385	575617	103.208	55317.9	33595.4	1.64659	0.607314
407	11619	178898	69.9094	23664.7	15414.4	1.53523	0.651368
408	8204	126317	62.2522	21181.1	12222.6	1.73294	0.577054
409	10438	160714	67.4556	22726.1	14351.3	1.58355	0.631491
410	8301	127810	62.4965	22187.9	12318.8	1.80115	0.555202
411	13011	200330	72.5966	27652.7	16622.2	1.6636	0.601105
412	9670	148889	65.7589	22723.9	13638.5	1.66616	0.600182
413	19366	298178	82.8882	35776.2	21669.1	1.65102	0.605685
414	35296	543453	101.248	53057.5	32331.9	1.64103	0.609375
415	9787	150690	66.0231	20362.5	13748.2	1.4811	0.675174
416	11187	172246	69.032	23435.3	15029.9	1.55924	0.641336
417	12366	190399	71.3766	26815.4	16068.2	1.66885	0.599216
418	5775	88917.7	55.3771	15437.6	9671.99	1.59612	0.62652
419	14173	218222	74.6964	28325.6	17597.7	1.60962	0.621263
420	5740	88378.8	55.265	13821.8	9632.87	1.43486	0.696931
421	12877	198267	72.3465	25197.6	16507.9	1.5264	0.655137
422	9696	149289	65.8178	21039.8	13662.9	1.53992	0.649384
423	5530	85145.4	54.5826	13399.5	9396.46	1.42602	0.701254
424	8733	134462	63.5624	21125.8	12742.6	1.65789	0.603176
425	23685	364678	88.6415	39488.4	24781.6	1.59346	0.627567
426	15542	239300	77.0279	29634.9	18713.4	1.58362	0.631464
427	4027	62003.7	49.1066	12441.5	7605.63	1.63583	0.611312
428	19526	300642	83.1158	33557	21788.3	1.54014	0.649291
429	23246	357919	88.0904	36419.8	24474.5	1.48807	0.672009
430	31088	478662	97.0533	45568.7	29708.2	1.53388	0.651942
431	7613	117217	60.7199	17426.1	11628.4	1.49858	0.667297
432	9681	149058	65.7838	20069.2	13648.8	1.4704	0.680086
433	8245	126948	62.3557	18368.1	12263.3	1.49781	0.667641
434	23368	359797	88.2442	40695.3	24560	1.65697	0.60351
435	6517	100342	57.6539	14998.5	10483.7	1.43066	0.69898
436	16055	247199	77.8663	27677.3	19122.9	1.44734	0.690924
437	25391	390945	90.7206	39166.4	25957.8	1.50885	0.662757
438	7223	111213	59.6648	20521.1	11227.8	1.82771	0.547132
439	11828	182116	70.3261	23484.3	15598.7	1.50553	0.664217
440	7065	108780	59.2266	16568.1	11063.4	1.49756	0.667753
441	13207	203348	72.9593	25456.8	16788.7	1.51631	0.659498
442	8606	132507	63.2528	19120.8	12618.7	1.51528	0.659946
443	12489	192293	71.6124	26299.1	16174.6	1.62595	0.615024
444	13832	212971	74.0925	29609.6	17314.3	1.71013	0.584751
445	8991	138434	64.1823	19531.7	12992.3	1.50333	0.665192
446	13605	209476	73.6849	29118.6	17124.3	1.70042	0.588089
447	3441	52981.1	46.5987	10234.9	6848.64	1.49445	0.669144
448	22826	351452	87.5566	40237.4	24178.8	1.66416	0.600903
449	7972	122745	61.6597	18989.6	11991.1	1.58364	0.631457
450	16934	260733	79.2621	30441.2	19814.7	1.53629	0.650917
451	15751	242518	77.3717	33762.7	18880.8	1.78821	0.55922
452	13179	202917	72.9077	27269.4	16765	1.62657	0.614791
453	20282	312282	84.1749	35755.9	22347.1	1.60002	0.624991
454	12661	194941	71.9397	26209.9	16322.7	1.60573	0.62277
455	3672	56537.8	47.619	11322.9	7151.81	1.58323	0.631622
456	14593	224688	75.4271	29367.2	17943.6	1.63664	0.61101
457	4880	75137.4	52.3543	13288.2	8644.92	1.53711	0.650573
458	27503	423464	93.1692	40585.4	27378	1.48241	0.674576
459	4409	67885.4	50.6127	11443.9	8079.31	1.41645	0.705993
460	7044	108456	59.1678	19155.2	11041.5	1.73484	0.576421
461	12297	189337	71.2436	22180.7	16008.4	1.38557	0.721724
462	5426	83544.1	54.2383	15180.5	9278.28	1.63614	0.611196
463	12062	185719	70.7868	26968.8	15803.8	1.70648	0.586002
464	16634	256114	78.7913	30564.2	19580	1.56099	0.640617
465	15951	245598	77.6978	30563.6	19040.3	1.60521	0.622971
466	32552	501203	98.5534	50315.9	30633.7	1.6425	0.608827
467	23579	363046	88.509	43004.1	24707.6	1.74052	0.574542
468	22611	348142	87.2809	40324.1	24026.7	1.6783	0.59584
469	13606	209492	73.6867	27280.6	17125.2	1.59302	0.62774
470	3431	52827.1	46.5535	10645.9	6835.36	1.55747	0.642066
471	27223	419153	92.852	43269.3	27191.8	1.59126	0.628432
472	5592	86100	54.7858	13982.8	9466.57	1.47707	0.677016
473	8220	126563	62.2926	18416.6	12238.5	1.5048	0.664539
474	3984	61341.6	48.9312	11381.4	7551.4	1.50719	0.663487
475	20621	317502	84.6413	34910.4	22595.4	1.54502	0.647241
476	3439	52950.3	46.5897	9115.08	6845.98	1.33145	0.751061
477	7442	114584	60.2618	16530	11453.6	1.44322	0.692895
478	2166	33349.9	39.9361	7741.6	5030.22	1.53902	0.649765
479	8782	135216	63.6811	19298.9	12790.2	1.50888	0.662741
480	3471	53443	46.7338	9558.46	6888.39	1.38762	0.720658
481	11378	175187	69.4226	22928.6	15200.5	1.50841	0.662949
482	17484	269201	80.1111	35919.6	20241.4	1.77456	0.563521
483	7948	122375	61.5978	18704.4	11967	1.563	0.639796
484	22579	347649	87.2397	37103.8	24004	1.54573	0.646943
485	13697	210893	73.8506	24727.8	17201.4	1.43754	0.695631
486	11521	177389	69.7123	27203.7	15327.6	1.77482	0.563438
487	1434	22079.3	34.8066	5002.18	3821.03	1.30912	0.763874
488	3975	61203.1	48.8943	12117.6	7540.02	1.6071	0.622238
489	2839	43712.1	43.7053	10220.2	6024.55	1.69643	0.589474
490	16423	252865	78.4567	32763.3	19414	1.68761	0.592555
491	28764	442879	94.5719	49077.3	28208.5	1.7398	0.574777
492	5051	77770.2	52.9588	13529.4	8845.71	1.52948	0.653816
493	33124	510010	99.1273	51799.2	30991.5	1.6714	0.598301
494	6622	101959	57.9618	15803.3	10596	1.49145	0.670489
495	28131	433133	93.873	44970.7	27793.2	1.61805	0.618028
496	12749	196296	72.106	29664.9	16398.3	1.80903	0.552784
497	24362	375102	89.4781	39040.3	25251.6	1.54605	0.646809
498	5949	91596.8	55.9277	15299.9	9865.3	1.55088	0.644797
499	2093	32225.9	39.4823	6759.44	4916.55	1.37483	0.727361
500	2485	38261.5	41.8075	8420.12	5512.71	1.5274	0.654707
501	5314	81819.7	53.8625	16717.1	9150.16	1.82697	0.547354
502	1714	26390.5	36.9388	6266.1	4303.5	1.45605	0.686791
503	18077	278332	81.0068	36838.4	20696.6	1.77993	0.56182
504	19691	303182	83.3493	37323.8	21910.9	1.70344	0.587049
505	12698	195511	72.0097	25069.6	16354.5	1.53288	0.652365
506	10567	162700	67.7324	20269.9	14469.3	1.40089	0.713832
507	8064	124161	61.896	19630.3	12083.2	1.6246	0.615537
508	35753	550489	101.683	58084.8	32610.4	1.78117	0.561428
509	15791	243134	77.4371	32046.4	18912.7	1.69443	0.590167
510	21477	330681	85.7967	43712.3	23216.5	1.88281	0.53112
511	17514	269663	80.1569	33073	20264.6	1.63206	0.612724
512	8306	127887	62.5091	20901.8	12323.7	1.69606	0.589602
513	7759	119465	61.1056	17329.2	11776.6	1.4715	0.679577
514	12200	187843	71.0557	26316.5	15924.1	1.65262	0.605099
515	12327	189799	71.3014	25454.8	16034.4	1.58751	0.629917
516	7148	110058	59.4576	16106.6	11149.9	1.44455	0.692256
517	32427	499279	98.4271	59321.6	30555.2	1.94146	0.515077
518	7111	109488	59.3548	17858.5	11111.4	1.60723	0.62219
519	8014	123392	61.7678	18316.7	12033.2	1.52218	0.656952
520	25729	396149	91.1213	44849.1	26187.6	1.71261	0.583905
521	12019	185057	70.7026	22400.3	15766.2	1.42078	0.703838
522	12120	186612	70.9001	25076.6	15854.4	1.58168	0.632239
523	10362	159544	67.2915	23822	14281.6	1.66802	0.599512
524	7764	119542	61.1187	19834.1	11781.6	1.68348	0.594009
525	7678	118218	60.8922	17393.7	11694.4	1.48735	0.672338
526	18322	282104	81.3711	31604.3	20883.2	1.51339	0.660769
527	11878	182886	70.425	27633.4	15642.6	1.76654	0.566077
528	19293	297054	82.7839	32180.6	21614.6	1.48883	0.671666
529	20057	308818	83.8625	34472.1	22181.5	1.55409	0.643463
530	13281	204488	73.0953	27357.5	16851.4	1.62346	0.615967
531	1465	22556.6	35.0557	5038.28	3875.9	1.2999	0.769291
532	12409	191061	71.4592	24765.4	16105.4	1.53771	0.650319
533	9786	150675	66.0208	20957.1	13747.3	1.52445	0.655974
534	21207	326524	85.4356	34303.5	23021.5	1.49006	0.671112
535	15010	231109	76.1388	27949.2	18283.9	1.52863	0.654181
536	33617	517601	99.6167	53807.8	31298.3	1.71919	0.581668
537	28462	438229	94.2398	40759.7	28010.7	1.45514	0.687217
538	10456	160991	67.4944	22732.9	14367.8	1.58221	0.632028
539	7649	117772	60.8155	17278.8	11665	1.48126	0.675103
540	13138	202286	72.832	28698.6	16730.2	1.71538	0.582961
541	9756	150213	65.9533	20215.8	13719.2	1.47354	0.678637
542	6312	97185.9	57.0429	16600.3	10262.6	1.61754	0.618222
543	4155	63974.5	49.6215	10773.2	7765.96	1.38724	0.720857
544	7450	114708	60.2834	19159.3	11461.8	1.67159	0.598235
545	7605	117094	60.6986	20428.6	11620.2	1.75803	0.568819
546	21301	327971	85.5617	39161	23089.5	1.69605	0.589604
547	7203	110905	59.6097	19808.8	11207	1.76753	0.565761
548	31052	478108	97.0158	48030.3	29685.3	1.61798	0.618053
549	31838	490210	97.8275	53889.7	30184.1	1.78537	0.560109
550	16418	252788	78.4487	31180.5	19410.1	1.6064	0.622509
551	27154	418090	92.7735	41901.9	27145.9	1.54358	0.647843
552	26029	400769	91.4741	41715.2	26390.8	1.58067	0.632643
553	12001	184779	70.6673	24923.3	15750.4	1.58239	0.631957
554	35645	548826	101.581	53455.6	32544.7	1.64253	0.608817
555	3016	46437.4	44.5954	9069.51	6272.42	1.44593	0.691594
556	12087	186104	70.8357	26336.5	15825.6	1.66417	0.600899
557	2420	37260.7	41.4398	8776.63	5416.16	1.62045	0.617111
558	10416	160375	67.4082	24458.5	14331.2	1.70666	0.585939
559	19324	297532	82.8282	34465.5	21637.8	1.59284	0.627809
560	14974	230555	76.0779	28129.5	18254.6	1.54095	0.648949
561	25164	387450	90.4494	49110.7	25802.8	1.90331	0.525402
562	17997	277100	80.8871	35678	20635.5	1.72896	0.578381
563	16996	261687	79.3587	31218.5	19863	1.57169	0.636257
564	29535	454750	95.4095	42761	28710.4	1.48939	0.671416
565	25299	389529	90.6109	41961.9	25895	1.62046	0.617109
566	7096	109257	59.3131	17117.7	11095.8	1.54272	0.648205
567	6490	99926.5	57.5741	16071.7	10454.7	1.53728	0.650501
568	2571	39585.7	42.2844	7873.56	5639.18	1.39622	0.716217
569	4725	72750.8	51.794	13137.6	8460.88	1.55274	0.644022
570	13219	203533	72.9814	25989.2	16798.9	1.54708	0.646379
571	16406	252603	78.4296	28984	19400.6	1.49397	0.669357
572	13426	206720	73.3603	25001	16973.8	1.47292	0.678923
573	21844	336332	86.2826	40789.5	23480.2	1.73718	0.575644
574	10879	167504	68.3926	20697.3	14752.8	1.40294	0.712787
575	11596	178544	69.8632	22225.2	15394.1	1.44375	0.69264
576	12301	189398	71.2513	25344.3	16011.8	1.58285	0.631774
577	6656	102482	58.0609	15081.9	10632.2	1.41852	0.704963
578	15113	232695	76.3126	29140.2	18367.4	1.58651	0.630313
579	5916	91088.7	55.8241	19020.8	9828.78	1.93521	0.51674
580	15938	245397	77.6766	27388.1	19029.9	1.43921	0.694824
581	5449	83898.3	54.3148	15177.4	9304.48	1.6312	0.613047
582	11015	169598	68.6764	29407.1	14875.5	1.97688	0.505847
583	3603	55475.4	47.3188	9307.97	7061.94	1.31805	0.758698
584	19877	306046	83.6109	34651.9	22048.6	1.57161	0.636289
585	25143	387127	90.4242	42890.8	25788.5	1.66318	0.601259
586	15070	232033	76.2401	31321.9	18332.6	1.70854	0.585294
587	14471	222810	75.2163	27856.4	17843.5	1.56115	0.640553
588	26010	400476	91.4519	41689.4	26378	1.58046	0.632725
589	55156	849237	117.492	72464.6	43538.8	1.66437	0.600828
590	15297	235528	76.621	32203.2	18516.2	1.73919	0.574981
591	9677	148997	65.7748	20851	13645	1.5281	0.654406
592	2954	45482.7	44.2877	10709.7	6186.16	1.73123	0.577623
593	23402	360321	88.287	43419.9	24583.8	1.7662	0.566189
594	3083	47469	44.9232	9942.77	6364.97	1.56211	0.640161
595	5753	88578.9	55.3066	13799.7	9647.41	1.43041	0.699103
596	15450	237884	76.8756	26766.8	18639.5	1.43603	0.696364
597	9890	152276	66.2539	22770	13844.5	1.64469	0.608016
598	13873	213603	74.1656	26182.7	17348.5	1.50922	0.662594
599	9274	142792	64.8487	23001.1	13263.5	1.73416	0.576648
600	11573	178189	69.817	26058.9	15373.7	1.69503	0.58996
601	22777	350697	87.4939	39976	24144.2	1.65572	0.603967
602	11443	176188	69.5546	29339.7	15258.4	1.92286	0.520059
603	6625	102005	57.9706	17404.7	10599.2	1.64208	0.608982
604	28339	436336	94.1038	47690.1	27930	1.70749	0.585656
605	3257	50148	45.7529	10429.5	6602.26	1.57968	0.63304
606	24143	371730	89.2092	39732.8	25100.1	1.58297	0.631723
607	19394	298609	82.9281	34818.8	21690	1.60529	0.62294
608	57564	886313	119.178	76734.4	44796.9	1.71294	0.583792
609	2285	35182.1	40.6544	7407.48	5212.81	1.42101	0.703722
610	27473	423002	93.1353	43829.5	27358	1.60207	0.624193
611	13288	204595	73.1081	28956.7	16857.3	1.71775	0.582155
612	11458	176419	69.585	23823.5	15271.7	1.55998	0.641035
613	2384	36706.4	41.2333	7774.17	5362.31	1.44978	0.68976
614	9935	152969	66.3542	21565.8	13886.5	1.553	0.643914
615	13486	207644	73.4695	27246.1	17024.3	1.60042	0.624834
616	7629	117464	60.7624	18057.2	11644.6	1.55069	0.644874
617	22802	351082	87.5259	44089.6	24161.8	1.82477	0.548016
618	11222	172785	69.1039	21998.6	15061.3	1.46061	0.684646
619	11184	172200	69.0258	25843.9	15027.2	1.7198	0.581462
620	24305	374224	89.4083	40529.8	25212.2	1.60754	0.622067
621	5641	86854.5	54.9454	14233.2	9521.79	1.49481	0.668983
622	28285	435504	94.044	41139.7	27894.5	1.47483	0.678044
623	3809	58647.2	48.204	11710.2	7328.61	1.59788	0.625829
624	8194	126163	62.2268	19169.7	12212.7	1.56965	0.637084
625	4811	74075	52.1064	13999.2	8563.24	1.6348	0.611695
626	4220	64975.3	49.8789	11630.2	7846.74	1.48217	0.674686
627	11298	173955	69.2596	23892.8	15129.2	1.57925	0.63321
628	7331	112875	59.9607	16559	11339.4	1.46031	0.684788
629	20498	315608	84.4727	36963.9	22505.5	1.64244	0.60885
630	6954	107071	58.9148	16641.3	10947.2	1.52014	0.657834
631	30772	473796	96.7233	47881.8	29506.5	1.62275	0.616237
632	16305	251048	78.2683	31554	19320.9	1.63315	0.612314
633	4471	68840	50.8488	13453.8	8154.88	1.64979	0.606137
634	21213	326617	85.4437	35046.2	23025.9	1.52204	0.657015
635	5449	83898.3	54.3148	13688.3	9304.48	1.47116	0.679738
636	17019	262042	79.3945	32845.9	19880.9	1.65213	0.605279
637	11885	182993	70.4388	25956.1	15648.8	1.65866	0.602895
638	16238	250016	78.161	28119.1	19268	1.45937	0.685226
639	16956	261072	79.2964	36861.6	19831.9	1.8587	0.538009
640	6192	95338.2	56.6791	15913.5	10132.2	1.57059	0.636702
641	6952	107040	58.9091	17138.4	10945.1	1.56584	0.638633
642	20116	309726	83.9447	33517.1	22225	1.50808	0.663095
643	18861	290403	82.1613	35422.7	21290.7	1.66376	0.601049
644	18625	286769	81.8172	41243.1	21112.8	1.95347	0.511911
645	13262	204195	73.0604	26121.2	16835.3	1.55158	0.644506
646	18638	286969	81.8362	36160.1	21122.6	1.71191	0.584141
647	29786	458615	95.679	46637.8	28872.8	1.61528	0.619086
648	5286	81388.5	53.7677	14978.4	9117.99	1.64273	0.608741
649	11755	180992	70.1811	23528.5	15534.5	1.5146	0.660241
650	22013	338934	86.5045	38210.6	23601.2	1.61901	0.61766
651	19983	307678	83.7592	32428.7	22126.9	1.46557	0.682326
652	25361	390483	90.6848	45670	25937.3	1.76078	0.567929
653	5680	87455	55.0717	17687.4	9565.62	1.84906	0.540816
654	6293	96893.3	56.9856	14962.6	10242	1.4609	0.684508
655	10317	158851	67.194	23729.5	14240.2	1.66637	0.600107
656	4463	68716.8	50.8185	12387.1	8145.15	1.52079	0.657553
657	13188	203056	72.9243	28191	16772.6	1.68078	0.594962
658	24850	382615	90.0716	35062.1	25587.7	1.37027	0.729784
659	10809	166426	68.2455	23067	14689.4	1.57031	0.636815
660	7640	117633	60.7916	18102.7	11655.8	1.5531	0.643874
661	10402	160160	67.378	23194.2	14318.3	1.6199	0.617323
662	9619	148104	65.6431	20601.3	13590.5	1.51586	0.659689
663	7516	115724	60.4609	17038.8	11529.4	1.47786	0.676652
664	6011	92551.4	56.1213	15029.3	9933.73	1.51296	0.660957
665	13638	209984	73.7445	23968.2	17152	1.3974	0.715616
666	10725	165133	68.0683	25541.3	14613.2	1.74782	0.57214
667	26677	410746	92.227	44545	26827	1.66045	0.602245
668	36675	564685	102.55	50637.9	33168.6	1.52668	0.655017
669	30656	472010	96.6016	53553	29432.3	1.81953	0.549593
670	18316	282011	81.3622	36743.9	20878.6	1.75988	0.568219
671	18704	287985	81.9327	31087	21172.4	1.46828	0.68107
672	26471	407574	91.989	45892.8	26688.7	1.71956	0.581545
673	27338	420923	92.9825	47448.4	27268.3	1.74005	0.574695
674	11814	181900	70.2983	25239.4	15586.4	1.61932	0.617543
675	32533	500911	98.5342	46556.2	30621.8	1.52036	0.657738
676	19697	303275	83.3577	35277.1	21915.3	1.6097	0.621234
677	28617	440616	94.4106	44914.8	28112.3	1.59769	0.625904
678	19137	294652	82.5601	36569.7	21497.9	1.70108	0.587863
679	10560	162592	67.7174	23239	14463	1.6068	0.622356
680	20738	319303	84.8011	35791.8	22680.8	1.57806	0.633689
681	20073	309064	83.8848	39135.3	22193.3	1.76338	0.567093
682	25929	399229	91.3568	45078.7	26323.2	1.71251	0.583938
683	27342	420985	92.9871	42202.9	27271	1.54754	0.646189
684	3093	47622.9	44.9717	8752.35	6378.73	1.37211	0.728802
685	9628	148242	65.6636	21652.6	13598.9	1.59223	0.628051
686	4518	69563.6	51.0264	13025.5	8211.93	1.58617	0.63045
687	20263	311989	84.1486	42021.1	22333.2	1.88156	0.531475
688	30152	464250	96.0693	45536.8	29108.9	1.56436	0.639238
689	13152	202501	72.8579	25798.9	16742.1	1.54096	0.648944
690	42435	653372	107.66	69716.2	36556.4	1.90708	0.524361
691	17935	276145	80.7941	32345.6	20588.1	1.57108	0.636503
692	3406	52442.2	46.4402	33920.3	16956.9	2.00038	0.499905
693	27662	425912	93.3484	46927.7	27483.4	1.70749	0.585654
694	18644	287062	81.845	32572.4	21127.1	1.54174	0.64862
695	10437	160698	67.4535	22772.4	14350.4	1.58688	0.630168
696	21232	326909	85.4692	38709.3	23039.6	1.68012	0.595196
697	6848	105439	58.6139	15876	10835.7	1.46516	0.682521
698	5455	83990.6	54.3347	14723.3	9311.31	1.58123	0.63242
699	22213	342014	86.7657	40060	23743.9	1.68717	0.592709
700	13908	214141	74.2279	31192.2	17377.6	1.79496	0.557114
701	20573	316762	84.5756	41036.9	22560.4	1.81898	0.549759
702	6691	103021	58.1625	17052.3	10669.4	1.59824	0.625688
703	13679	210616	73.8183	31361.6	17186.4	1.82479	0.548007
704	13030	200623	72.6319	31304.7	16638.4	1.88147	0.531498
705	32727	503898	98.7297	53729.6	30743.4	1.74768	0.572187
706	12241	188475	71.1352	28892.5	15959.7	1.81034	0.552383
707	24268	373654	89.3629	42407.9	25186.6	1.68375	0.593914
708	6356	97863.3	57.1751	19189.8	10310.3	1.86123	0.537278
709	19122	294421	82.5386	32477.8	21486.7	1.51153	0.661581
710	29100	448053	94.9387	42365.3	28427.8	1.49028	0.671017
711	5998	92351.2	56.0809	14586.9	9919.4	1.47055	0.680019
712	7927	122052	61.5435	17234	11945.9	1.44267	0.69316
713	23845	367141	88.8406	42975.7	24893.1	1.72641	0.579237
714	31978	492365	97.9707	44994	30272.5	1.4863	0.672812
715	16097	247846	77.9341	28710	19156.3	1.49872	0.667234
716	12060	185688	70.7829	23678.8	15802	1.49847	0.667349
717	38893	598836	104.577	57008.3	34492.8	1.65276	0.605049
718	23270	358288	88.1207	43644.9	24491.3	1.78206	0.561149
719	12945	199314	72.4736	28591.4	16565.9	1.72592	0.579401
720	5044	77662.5	52.9343	13377.3	8837.53	1.51369	0.660638
721	9088	139928	64.4123	19294.1	13085.6	1.47446	0.678216
722	23291	358612	88.1472	36939.1	24506	1.50735	0.663417
723	28499	438799	94.2806	45839.8	28035	1.63509	0.611586
724	5480	84375.6	54.4176	14488	9339.74	1.55122	0.644655
725	18210	280379	81.2049	32717.7	20798	1.57312	0.63568
726	18849	290218	82.1439	37840.2	21281.7	1.77806	0.562409
727	26623	409914	92.1647	38047.8	26790.8	1.42018	0.704136
728	7294	112306	59.8597	23651.3	11301.2	2.09281	0.477826
729	45846	705891	110.47	75308.5	38490.1	1.95657	0.511099
730	5787	89102.4	55.4154	16682.6	9685.38	1.72245	0.580568
731	18771	289017	82.0304	39005.2	21223	1.83788	0.544106
732	32142	494890	98.1379	58572.7	30375.9	1.92826	0.518603
733	8201	126271	62.2446	24193.9	12219.7	1.97992	0.505072
734	16577	255236	78.7012	31960.8	19535.2	1.63606	0.611225
735	10880	167519	68.3946	24797.4	14753.7	1.68076	0.594968
736	16937	260779	79.2668	33251.8	19817	1.67794	0.595969
737	16113	248092	77.9599	36403.3	19169	1.89907	0.526573
738	16545	254743	78.6505	28813.2	19510.1	1.47684	0.677124
739	2675	41187	42.847	8446.33	5790.24	1.45872	0.685534
740	37127	571644	102.97	51560.7	33440.6	1.54186	0.648568
741	10278	158250	67.1092	24250.6	14204.3	1.70727	0.585729
742	23694	364817	88.6527	44073.9	24787.9	1.77804	0.562417
743	14355	221024	75.0148	29535	17748	1.66413	0.600915
744	3787	58308.4	48.111	10893.6	7300.36	1.4922	0.67015
745	13195	203163	72.9372	29141.7	16778.5	1.73684	0.575757
746	4127	63543.4	49.5097	11517.9	7731.03	1.48982	0.671221
747	4321	66530.4	50.2737	13208.6	7971.45	1.65699	0.603503
748	34400	529657	100.384	63846.4	31782.4	2.00886	0.497794
749	16346	251679	78.3339	32510.7	19353.3	1.67985	0.595291
750	2920	44959.2	44.1171	8550.15	6138.6	1.39285	0.717953
751	33157	510518	99.1602	52741.6	31012.1	1.70068	0.588001
752	15121	232818	76.326	31805.4	18373.9	1.73101	0.577698
753	2091	32195.1	39.4697	24767.1	12110.1	2.04515	0.488961
754	4103	63173.9	49.4136	12009.3	7701.03	1.55945	0.641253
755	21171	325970	85.3872	38277.5	22995.5	1.66457	0.600756
756	12620	194310	71.8619	30439.7	16287.5	1.8689	0.535074
757	4712	72550.7	51.7465	13678	8445.35	1.61959	0.617441
758	8952	137834	64.0893	21170.6	12954.7	1.6342	0.61192
759	44762	689201	109.593	66385.5	37880.9	1.75248	0.570621
760	19205	295699	82.6578	42042.4	21548.8	1.95103	0.51255
761	9143	140775	64.5419	19054.8	13138.3	1.45032	0.689503
762	10100	155510	66.7195	24124.1	14039.8	1.71826	0.581984
763	12209	187982	71.0732	26065.1	15931.9	1.63603	0.611236
764	3808	58631.8	48.1998	11388.9	7327.33	1.5543	0.643375
765	50433	776517	114.038	69459.1	41016.4	1.69345	0.590512
766	6903	106285	58.7704	18157.3	10893.6	1.66678	0.599958
767	21429	329942	85.7327	39829.8	23181.9	1.71814	0.582024
768	18349	282520	81.411	32621.3	20903.7	1.56055	0.640798
769	6333	97509.2	57.1061	18209.1	10285.4	1.77039	0.564849
770	44614	686922	109.472	64942.9	37797.4	1.71818	0.58201
771	16965	261210	79.3105	34257.9	19838.9	1.7268	0.579104
772	37808	582130	103.595	61600.4	33848.3	1.8199	0.549482
773	14866	228892	75.8945	28618.1	18166.7	1.5753	0.6348
774	4295	66130.1	50.1726	11884.8	7939.44	1.49694	0.66803
775	13578	209060	73.6362	27629.6	17101.7	1.61561	0.618962
776	8515	131105	63.029	20049.9	12529.6	1.6002	0.62492
777	22621	348296	87.2937	44090.2	24033.8	1.83451	0.545105
778	11375	175141	69.4165	22542.1	15197.8	1.48324	0.674198
779	25417	391346	90.7515	40320.5	25975.5	1.55225	0.644226
780	14613	224996	75.4615	30947.7	17960	1.72314	0.580335
781	3220	49578.3	45.579	11173	6552.17	1.70524	0.586426
782	16331	251448	78.3099	30611.3	19341.5	1.58268	0.631841
783	11900	183224	70.4685	28113.6	15661.9	1.79502	0.557095
784	11678	179806	70.0275	27530.3	15466.5	1.77999	0.561801
785	9073	139697	64.3768	19508.5	13071.2	1.49248	0.670024
786	8331	128272	62.5717	19840.6	12348.4	1.60673	0.622382
787	29221	449916	95.0702	42714.6	28506.5	1.49841	0.667372
788	6525	100465	57.6774	16013.3	10492.2	1.5262	0.655222
789	22032	339227	86.5294	42543.2	23614.8	1.80155	0.555078
790	14827	228291	75.8281	28244.5	18135	1.55746	0.64207
791	11937	183794	70.5414	26512.9	15694.4	1.68932	0.591953
792	4230	65129.3	49.9182	11889.3	7859.13	1.5128	0.661027
793	4786	73690	52.016	13654.8	8533.54	1.60013	0.62495
794	6171	95014.9	56.6149	17030.1	10109.2	1.68461	0.59361
795	12211	188013	71.0771	24791.5	15933.6	1.55592	0.642705
796	21150	325647	85.359	35746.8	22980.2	1.55555	0.642861
797	46429	714867	110.937	69596.2	38815.7	1.79299	0.557727
798	28918	445250	94.7404	49752.1	28309.1	1.75746	0.569004
799	35166	541451	101.124	66529.2	32252.5	2.06276	0.484787
800	5385	82912.8	54.1013	15614	9231.48	1.69138	0.591232
801	11764	181130	70.199	25851.4	15542.4	1.66328	0.601221
802	35103	540481	101.063	59330.8	32213.9	1.84178	0.542954
803	11608	178728	69.8873	28057.8	15404.7	1.82138	0.549034
804	25156	387327	90.4398	44966.8	25797.4	1.74308	0.573698
805	11942	183871	70.5513	23702.4	15698.8	1.50983	0.662328
806	58424	899554	119.769	93030	45242	2.05628	0.486316
807	19658	302674	83.3027	40450.6	21886.4	1.84821	0.541064
808	16931	260687	79.2574	31733.8	19812.4	1.60172	0.62433
809	17441	268539	80.0454	44213.5	20208.2	2.18789	0.45706
810	31195	480309	97.1645	55999.4	29776.3	1.88067	0.531726
811	8303	127841	62.5016	20755.9	12320.8	1.68463	0.593602
812	34784	535569	100.756	59875.8	32018.5	1.87004	0.534748
813	22293	343245	86.8698	41814.7	23800.9	1.75685	0.569199
814	9171	141206	64.6078	23897	13165.1	1.81517	0.550911
815	7106	109411	59.3409	19089.6	11106.2	1.71883	0.581791
816	16178	249093	78.0646	35141.2	19220.5	1.82832	0.54695
817	29481	453919	95.3513	52617.6	28675.4	1.83494	0.544977
818	8090	124562	61.9625	20956.3	14743.6	1.42139	0.703538
819	20409	314237	84.3503	35987.6	22440.3	1.6037	0.623556
820	7138	109904	59.4299	17020.6	11139.5	1.52795	0.65447
821	19649	302536	83.29	38671.4	21879.7	1.76746	0.565785
822	38051	585871	103.817	55873.5	33993.2	1.64367	0.608395
823	9477	145917	65.3185	22874.8	13456.4	1.69992	0.588262
824	9965	153431	66.4209	26330.7	13914.4	1.89233	0.528449
825	48327	744091	112.428	66811	39866.5	1.67587	0.596705
826	28113	432856	93.853	44523.1	27781.3	1.60263	0.623975
827	31599	486530	97.5821	51992.3	30032.9	1.73118	0.57764
828	13772	212047	73.9852	29106.9	17264.2	1.68597	0.59313
829	1767	27206.5	37.3157	5739.42	4391.76	1.30686	0.765192
830	5493	84575.7	54.4606	16246.1	9354.5	1.73671	0.5758
831	39253	604378	104.899	59279.8	34705.3	1.70809	0.585449
832	18424	283674	81.5218	36376.8	20960.6	1.73548	0.576208
833	12277	189029	71.2049	25759.9	15991	1.6109	0.620771
834	18102	278716	81.0441	35085.4	20715.7	1.69367	0.590435
835	11132	171399	68.9187	22198.5	14980.6	1.48181	0.67485
836	13577	209045	73.6343	29150.7	17100.8	1.70464	0.586636
837	7140	109935	59.4354	19549	11141.6	1.7546	0.569931
838	24262	373562	89.3555	42967.3	25182.5	1.70624	0.586084
839	44141	679639	109.084	62829.8	37529.8	1.67413	0.597325
840	7319	112691	59.928	18807.9	11327	1.66044	0.602249
841	26140	402478	91.604	54508.9	26465.8	2.0596	0.485531
842	28898	444943	94.7186	47035.9	28296.1	1.66228	0.601584
843	29527	454627	95.4009	43711.4	28705.2	1.52277	0.656698
844	6240	96077.3	56.8252	17435.3	10184.4	1.71195	0.584128
845	27888	429392	93.602	53671.5	27632.9	1.94231	0.514852
846	8893	136926	63.9482	24707.4	12897.7	1.91564	0.522018
847	26599	409545	92.137	46879.1	26774.7	1.75087	0.571144
848	7347	113122	60.0043	16180.5	11355.9	1.42485	0.701827
849	5510	84837.5	54.5167	14222.1	9373.79	1.51722	0.659099
850	10210	157203	66.9609	22124.1	14141.6	1.56447	0.639192
851	6414	98756.4	57.3485	17255.2	10372.9	1.66349	0.601145
852	6839	105300	58.5882	17262.5	10826.2	1.59451	0.627151
853	46719	719332	111.167	80518.7	38977.1	2.06579	0.484076
854	8373	128919	62.6767	18877.7	12389.9	1.52364	0.656325
855	5968	91889.3	55.9872	16740.6	9886.29	1.69332	0.590556
856	33490	515646	99.4911	54033.9	31219.4	1.73078	0.577775
857	26140	402478	91.604	42330.8	26465.8	1.59946	0.625213
858	10837	166857	68.3044	25189	14714.8	1.71182	0.584174
859	8760	134878	63.6278	21137.1	12768.8	1.65537	0.604095
860	14538	223842	75.3322	28431.9	17898.5	1.5885	0.629523
861	5521	85006.8	54.553	15201.2	9386.27	1.61952	0.617467
862	10227	157465	66.998	22796.1	14157.3	1.6102	0.62104
863	4502	69317.3	50.9661	12589.3	8192.53	1.53668	0.650753
864	8694	133862	63.4676	23695.3	12704.6	1.86509	0.536166
865	11966	184241	70.5985	23029.7	15719.8	1.46502	0.682587
866	26102	401892	91.5596	42672.9	26440.1	1.61394	0.619601
867	6294	96908.7	56.9886	14691.6	10243.1	1.43429	0.697211
868	7926	122037	61.5409	19483.4	11944.9	1.6311	0.613083
869	19726	303721	83.3986	33564.6	21936.8	1.53006	0.653571
870	15550	239423	77.0411	29200	18719.8	1.55985	0.641089
871	21325	328341	85.5938	39691.8	23106.8	1.71775	0.582156
872	12326	189783	71.2995	23822	16033.5	1.48576	0.673056
873	5748	88502	55.2906	16166.4	9641.82	1.67669	0.596412
874	7028	108210	59.123	17376.5	11024.8	1.57613	0.634465
875	13381	206027	73.2783	28645.3	16935.8	1.6914	0.591226
876	32582	501665	98.5837	50665.5	30652.5	1.6529	0.604998
877	17400	267908	79.9826	34935	20176.6	1.73146	0.577546
878	10630	163670	67.8667	23428.1	14526.8	1.61275	0.620058
879	10138	156095	66.8031	21245	14075	1.50941	0.66251
880	28607	440462	94.3996	43962.2	28105.8	1.56417	0.639317
881	17611	271157	80.3046	29290.2	20339.3	1.44008	0.694407
882	21729	334561	86.1309	34713.4	23397.8	1.48362	0.674026
883	6134	94445.2	56.5016	17429.1	10068.8	1.731	0.5777
884	13712	211124	73.8776	26243.3	17214	1.52454	0.655937
885	8995	138496	64.1918	21608.6	12996.2	1.66269	0.601436
886	38592	594201	104.307	56710	34314.6	1.65265	0.605089
887	18104	278747	81.0471	30254.7	20717.2	1.46037	0.684759
888	14763	227306	75.7189	27744.4	18082.7	1.53431	0.651761
889	10185	156818	66.9062	23588.1	14118.5	1.67072	0.598544
890	6650	102390	58.0434	16106.3	10625.8	1.51577	0.65973
891	17543	270110	80.2011	32526.8	20287	1.60333	0.6237
892	30611	471318	96.5543	43835.1	29403.5	1.49081	0.670776
893	24135	371607	89.1993	48695.3	25094.5	1.94047	0.515338
894	16530	254512	78.6267	30922.5	19498.3	1.58591	0.630553
895	4894	75352.9	52.4043	14483	8661.44	1.67213	0.598041
896	22772	350620	87.4875	40398.6	24140.6	1.67347	0.59756
897	14291	220039	74.9031	27520.2	17695.2	1.55523	0.642991
898	21927	337610	86.3917	35564.1	23539.7	1.51082	0.661894
899	8822	135832	63.7776	22248.6	12829	1.73425	0.57662
900	7116	109565	59.3687	17178.3	11116.6	1.54528	0.647131
901	14939	230016	76.0186	30623.8	18226.2	1.68021	0.595163
902	14528	223688	75.3149	24242.2	17890.3	1.35504	0.737983
903	17890	275452	80.7265	29684.5	20553.6	1.44425	0.692401
904	33403	514306	99.4049	49262.5	31165.3	1.58068	0.632638
905	22919	352884	87.6754	38980.1	24244.4	1.6078	0.621969
906	10615	163439	67.8348	20219.5	14513.1	1.39319	0.71778
907	10669	164271	67.9496	21410.3	14562.3	1.47025	0.680155
908	8499	130859	62.9895	17913.7	12513.9	1.4315	0.698568
909	13651	210184	73.7679	24443	17162.9	1.42417	0.702161
910	14083	216836	74.538	25047.5	17523.1	1.4294	0.699594
911	4896	75383.7	52.4115	11888.6	8663.8	1.37222	0.728749
912	11759	181053	70.189	26631.2	15538	1.71394	0.58345
913	16365	251972	78.3642	32437.5	19368.3	1.67477	0.597095
914	10525	162053	67.6425	24666.1	14431	1.70925	0.585053
915	4530	69748.4	51.0715	13009.2	8226.46	1.58138	0.63236
916	19624	302151	83.2546	41503.1	21861.1	1.89849	0.526735
917	14774	227475	75.7377	35361	18091.7	1.95454	0.511629
918	1653	25451.2	36.4953	6614	4200.78	1.57447	0.635134
919	23297	358704	88.1548	36100.8	24510.2	1.47289	0.678938
920	10733	165256	68.0852	23070	14620.5	1.57792	0.633746
921	17419	268200	80.0117	34237.4	20191.2	1.69565	0.589743
922	15637	240763	77.1845	28199.6	18789.6	1.50081	0.666305
923	22452	345693	87.0758	38066.1	23913.9	1.59179	0.628222
924	17161	264228	79.6147	30198.6	19991.4	1.51058	0.661997
925	8515	131105	63.029	18749.4	12529.6	1.49641	0.668267
926	20019	308233	83.8095	39732.5	22153.5	1.79351	0.557567
927	19569	301304	83.1768	35430.1	21820.3	1.62372	0.615868
928	10636	163762	67.8795	21826.6	14532.3	1.50194	0.665804
929	23364	359736	88.2392	44567.8	24557.2	1.81486	0.551008
930	7672	118126	60.8764	18304.6	11688.4	1.56605	0.638548
931	14702	226367	75.6144	30802.3	18032.9	1.70812	0.58544
932	20092	309357	83.9113	34842.8	22207.3	1.56897	0.637359
933	15830	243735	77.5008	29968.3	18943.9	1.58195	0.63213
934	5466	84160	54.3712	13301.7	9323.82	1.42663	0.700951
935	27373	421462	93.0222	42774.1	27291.6	1.5673	0.638041
936	27132	417751	92.7484	45857.5	27131.2	1.69021	0.591642
937	18911	291173	82.2339	41162.4	21328.4	1.92994	0.518151
938	10123	155864	66.7701	20557.3	14061.1	1.46199	0.683998
939	2992	46067.8	44.4767	9043.39	6239.1	1.44947	0.689907
940	10141	156141	66.8097	20924.5	14077.8	1.48635	0.672791
941	4404	67808.4	50.5935	12746.6	8073.2	1.57888	0.633359
942	5640	86839.1	54.9421	14235.7	9520.66	1.49524	0.668788
943	12302	189414	71.2532	27387	16012.7	1.71033	0.584682
944	8427	129751	62.8112	20539.3	12443.1	1.65065	0.605822
945	6439	99141.3	57.4229	14802.1	10399.8	1.4233	0.702593
946	21579	332252	85.9323	39639	23290	1.70198	0.587551
947	6996	107717	59.0331	16472.3	10991.3	1.49867	0.667258
948	8994	138481	64.1894	19958.5	12995.2	1.53584	0.651111
949	12154	187135	70.9663	25293.5	15884	1.59239	0.627988
950	12154	187135	70.9663	25720.6	15884	1.61927	0.617561
951	8763	134924	63.6351	19884.2	12771.7	1.55689	0.642305
952	20455	314946	84.4136	37201.8	22474	1.65532	0.604111
953	13105	201778	72.771	30030.9	16702.1	1.79802	0.556166
954	23175	356825	88.0006	39818	24424.6	1.63024	0.613407
955	13696	210877	73.8489	23280.3	17200.6	1.35346	0.738848
956	13219	203533	72.9814	27023.3	16798.9	1.60864	0.621643
957	9389	144562	65.1157	20226.2	13373	1.51247	0.66117
958	15217	234296	76.4872	29966.8	18451.6	1.62408	0.615734
959	14028	215989	74.4408	25058.7	17477.5	1.43378	0.697459
960	16268	250478	78.2091	31412.3	19291.7	1.62828	0.614145
961	15182	233757	76.4285	34468.3	18423.3	1.87091	0.534499
962	15350	236344	76.7094	28114.7	18558.9	1.51489	0.660116
963	6890	106085	58.7335	17722.1	10880	1.62888	0.61392
964	7487	115277	60.3831	17650.3	11499.7	1.53485	0.65153
965	7091	109180	59.2991	17360.2	11090.5	1.56531	0.63885
966	2224	34242.9	40.2894	7129.63	5119.62	1.39261	0.718076
967	4277	65853	50.1024	12532.4	7917.24	1.58293	0.631741
968	19555	301088	83.1569	37173	21809.9	1.70441	0.586713
969	8820	135802	63.7728	21321.1	12827	1.6622	0.601614
970	22974	353731	87.7455	34400.1	24283.2	1.41662	0.705904
971	9961	153370	66.412	22942.2	13910.7	1.64924	0.606338
972	3578	55090.5	47.2091	10551.8	7029.23	1.50113	0.666164
973	7135	109858	59.4215	16996.7	11136.4	1.52624	0.655207
974	5795	89225.6	55.4409	14111.5	9694.3	1.45564	0.686981
975	6026	92782.3	56.168	16498.3	9950.24	1.65808	0.603106
976	10007	154078	66.5141	21786.6	13953.5	1.56137	0.640464
977	9558	147165	65.5041	23827.4	13532.9	1.76069	0.567958
978	19719	303613	83.3887	34825	21931.6	1.58789	0.629766
979	10111	155679	66.7437	23666	14050	1.68441	0.593679
980	18789	289294	82.0566	33435.7	21236.5	1.57444	0.635146
981	21497	330989	85.8233	43579.2	23230.9	1.87592	0.533073
982	10458	161022	67.4987	21950.9	14369.7	1.52758	0.654629
983	6297	96954.9	56.9977	16595.7	10246.4	1.61967	0.61741
984	4110	63281.7	49.4417	10907.9	7709.78	1.41481	0.706809
985	17527	269863	80.1767	34411.2	20274.6	1.69726	0.589186
986	14436	222271	75.1556	31325.6	17814.7	1.75841	0.568696
987	13474	207459	73.4477	29041.4	17014.2	1.70689	0.58586
988	18671	287477	81.8845	39979	21147.5	1.89048	0.528966
989	18324	282135	81.374	34099.1	20884.7	1.63273	0.612471
990	9205	141729	64.6875	20481.3	13197.7	1.55189	0.644375
991	11693	180037	70.0575	24137.7	15479.8	1.55931	0.641311
992	13807	212586	74.0478	28338.5	17293.4	1.63869	0.610243
993	3100	47730.7	45.0056	9077.02	6388.35	1.42087	0.703794
994	12542	193109	71.7136	22369.7	16220.3	1.37912	0.7251
995	6365	98001.9	57.2021	17334.5	10320	1.6797	0.595345
996	21560	331959	85.907	43934.1	23276.3	1.8875	0.5298
997	34398	529626	100.382	47968.3	31781.2	1.50933	0.662544
998	24358	375040	89.4732	41568.1	25248.9	1.64634	0.607409
999	21851	336440	86.2918	32649.9	23485.3	1.39023	0.719306
1000	25214	388220	90.5093	42714.5	25837	1.65323	0.604877
1001	13616	209646	73.7048	24015.5	17133.6	1.40167	0.713436
1002	7465	114939	60.3239	17072.7	11477.2	1.48754	0.672253
1003	8958	137926	64.1037	19441.7	12960.5	1.50007	0.666635
1004	6905	106316	58.776	19469	10895.7	1.78684	0.559647
1005	16418	252788	78.4487	29047.4	19410.1	1.49651	0.668222
1006	9865	151891	66.198	20888	13821.2	1.5113	0.66168
1007	8457	130212	62.8856	17578.5	12472.6	1.40936	0.70954
1008	6511	100250	57.6362	14495.4	10477.2	1.38352	0.722795
1009	13983	215296	74.3611	22949	17440.1	1.31588	0.759948
1010	6795	104623	58.4623	16116.9	10779.7	1.49511	0.668845
1011	8923	137387	64.0201	17620.7	12926.7	1.36312	0.73361
1012	9083	139851	64.4005	16792.1	13080.8	1.28372	0.778984
1013	10540	162284	67.6747	21250.5	14444.7	1.47116	0.679735
1014	29308	451255	95.1644	40846.7	28563.1	1.43005	0.699275
1015	19971	307493	83.7425	31736	22118.1	1.43484	0.69694
1016	17857	274944	80.6768	35407.3	20528.3	1.72481	0.579776
1017	21890	337040	86.3431	34089.4	23513.2	1.4498	0.689751
1018	14835	228414	75.8418	27803.8	18141.5	1.53261	0.652483
1019	10758	165641	68.138	22348.9	14643.2	1.52623	0.655208
1020	8580	132106	63.189	19172.2	12593.3	1.52241	0.656852
1021	10733	165256	68.0852	20453.8	14620.5	1.39898	0.714806
1022	4637	71395.9	51.4705	12809.8	8355.5	1.5331	0.652272
1023	11645	179298	69.9615	21922.5	15437.4	1.42009	0.70418
1024	26414	406696	91.9229	41702.8	26650.4	1.56481	0.639055
1025	11102	170937	68.8567	24306.5	14953.7	1.62545	0.615215
1026	3760	57892.7	47.9964	11032.7	7265.62	1.51847	0.658556
1027	17730	272989	80.4851	30150.4	20430.9	1.47573	0.677632
1028	23552	362630	88.4752	42610.3	24688.8	1.7259	0.579409
1029	15943	245474	77.6848	27266	19033.9	1.4325	0.698082
1030	22263	342783	86.8308	36673.9	23779.5	1.54225	0.648405
1031	11774	181284	70.2189	28226.7	15551.2	1.81508	0.550939
1032	7462	114892	60.3158	21164.3	11474.1	1.84453	0.542143
1033	36674	564670	102.549	57186.4	33168	1.72414	0.579998
1034	11416	175772	69.4998	24213.2	15234.3	1.58938	0.629176
1035	13438	206905	73.3822	25632.1	16983.9	1.5092	0.662604
1036	25940	399398	91.3698	47646.5	26330.6	1.80955	0.552625
1037	13548	208599	73.5819	31479.4	17076.5	1.84344	0.542465
1038	12116	186550	70.8923	23392.4	15850.9	1.47578	0.677609
1039	51787	797364	115.05	75657.1	41747.3	1.81226	0.551796
1040	26667	410592	92.2155	46387	26820.3	1.72955	0.578186
1041	17700	272527	80.4397	31537.6	20407.8	1.54537	0.647095
1042	27334	420862	92.978	44228.6	27265.7	1.62214	0.616471
1043	13706	211031	73.8668	29480	17209	1.71306	0.58375
1044	19195	295545	82.6435	35287.1	21541.4	1.63811	0.61046
1045	10768	165795	68.1592	25485.6	14652.3	1.73937	0.574922
1046	16511	254220	78.5966	31151	19483.3	1.59885	0.625449
1047	7110	109473	59.352	17676.5	11110.3	1.59099	0.628539
1048	9691	149212	65.8065	22012.8	13658.2	1.61169	0.620467
1049	13357	205658	73.2345	25037.2	16915.6	1.48012	0.675619
1050	14401	221732	75.0948	28287.1	17785.9	1.59042	0.628764
1051	12577	193648	71.7802	25682.5	16250.5	1.58042	0.632744
1052	31953	491980	97.9452	49827.6	30256.7	1.64683	0.607228
1053	13272	204349	73.0788	24953.1	16843.7	1.48144	0.675017
1054	9737	149921	65.9104	19625.3	13701.4	1.43236	0.698149
1055	13814	212694	74.0603	26755.9	17299.3	1.54665	0.646559
1056	37626	579328	103.429	55565.1	33739.6	1.64688	0.607208
1057	9366	144208	65.0625	19203.1	13351.1	1.43831	0.695258
1058	32613	502142	98.6149	53655.8	30672	1.74934	0.571643
1059	10703	164794	68.0217	20430.1	14593.2	1.39997	0.714299
1060	11057	170245	68.7635	21945.4	14913.3	1.47153	0.679563
1061	28471	438368	94.2497	40468.8	28016.6	1.44446	0.692302
1062	13246	203949	73.031	24248.5	16821.7	1.4415	0.693724
1063	16551	254836	78.66	29826.6	19514.8	1.52841	0.654274
1064	28414	437490	94.1868	43255.5	27979.2	1.54599	0.646837
1065	11694	180053	70.0595	23138.9	15480.7	1.4947	0.669032
1066	3201	49285.8	45.4891	9319.85	6526.37	1.42803	0.700266
1067	6670	102698	58.1016	17086.4	10647.1	1.60479	0.623135
1068	8195	126178	62.2294	17075	12213.7	1.39802	0.715295
1069	23656	364231	88.6053	36090.2	24761.4	1.45752	0.686097
1070	19622	302120	83.2518	32414.8	21859.6	1.48286	0.674373
1071	9253	142468	64.7998	19329.6	13243.5	1.45955	0.685141
1072	14345	220870	74.9974	26390	17739.8	1.48762	0.672215
1073	7268	111905	59.7885	15430	11274.3	1.3686	0.730674
1074	18704	287985	81.9327	31152.8	21172.4	1.47139	0.679631
1075	33315	512951	99.3175	47791.6	31110.5	1.53619	0.650962
1076	6456	99403	57.4734	15336.9	10418.1	1.47213	0.679286
1077	15238	234619	76.5224	28188.7	18468.6	1.52631	0.655176
1078	9351	143977	65.0277	22290.5	13336.8	1.67134	0.598321
1079	25310	389698	90.624	40932.1	25902.5	1.58023	0.632817
1080	32657	502820	98.6593	51712.8	30699.5	1.68448	0.593655
1081	7429	114384	60.2267	18081.6	11440.2	1.58053	0.632698
1082	8929	137480	64.0344	21436.8	12932.5	1.65759	0.603286
1083	22486	346217	87.1197	40254.5	23938.1	1.68161	0.594668
1084	3412	52534.6	46.4674	11136.3	6810.1	1.63526	0.611522
1085	9709	149489	65.8472	20788.1	13675.1	1.52014	0.657832
1086	17349	267123	79.9044	29915.5	20137.1	1.48559	0.673133
1087	17010	261903	79.3805	28994.5	19873.9	1.45892	0.685439
1088	11127	171322	68.9084	28002.5	14976.1	1.86981	0.534815
1089	22787	350851	87.5067	39135.3	24151.2	1.62043	0.617121
1090	3066	47207.2	44.8404	8980.83	6341.56	1.41619	0.706122
1091	6934	106763	58.8582	19334.5	10926.2	1.76955	0.565117
1092	21557	331913	85.9031	42586.1	23274.1	1.82976	0.546519
1093	4556	70148.7	51.169	14502.2	8257.91	1.75615	0.569426
1094	28165	433657	93.9108	52232.2	27815.5	1.87781	0.532537
1095	21880	336886	86.33	42695.2	23506	1.81635	0.550555
1096	25339	390145	90.6586	44330.6	25922.3	1.71013	0.58475
1097	12856	197944	72.3071	24262.2	16489.9	1.47133	0.679655
1098	5797	89256.4	55.4473	14834.3	9696.53	1.52986	0.653656
1099	5743	88425	55.2746	13590.8	9636.22	1.41039	0.709024
1100	12056	185626	70.7751	26077.4	15798.5	1.65063	0.605831
1101	27220	419106	92.8486	49846.9	27189.8	1.83329	0.545466
1102	21430	329958	85.734	38772.1	23182.6	1.67246	0.59792
1103	9271	142746	64.8417	21782	13260.7	1.6426	0.60879
1104	19487	300041	83.0604	34186.5	21759.3	1.57112	0.636487
1105	14875	229030	75.9099	26914.9	18174.1	1.48095	0.675243
1106	10812	166472	68.2519	23483.4	14692.1	1.59836	0.62564
1107	7028	108210	59.123	20506.6	11024.8	1.86005	0.537621
1108	4843	74567.7	52.2217	13635.1	8601.17	1.58526	0.630811
1109	14061	216497	74.4991	26662.8	17504.9	1.52317	0.656528
1110	15540	239269	77.0246	27526.7	18711.8	1.47109	0.679769
1111	33219	511473	99.222	47504.7	31050.7	1.52991	0.653635
1112	9776	150521	65.9983	21358.9	13737.9	1.55474	0.643194
1113	14844	228553	75.8571	27608.3	18148.8	1.52122	0.657369
1114	15108	232618	76.3041	27945.8	18363.4	1.52182	0.657106
1115	20322	312898	84.2302	34388.8	22376.5	1.53683	0.650692
1116	16714	257345	78.9174	31075.4	19642.7	1.58203	0.632098
1117	12592	193879	71.8088	27088.9	16263.4	1.66564	0.600371
1118	13677	210585	73.8147	24058	17184.7	1.39997	0.714301
1119	7642	117664	60.7969	17058.1	11657.9	1.46323	0.683421
1120	23568	362876	88.4953	40677	24700	1.64685	0.607222
1121	20622	317517	84.6427	32945.5	22596.2	1.45801	0.685865
1122	13737	211509	73.9225	25986.2	17234.9	1.50777	0.663232
1123	5270	81142.2	53.7134	12953.1	9099.58	1.42348	0.702504
1124	3217	49532.1	45.5648	9955.41	6548.1	1.52035	0.657742
1125	16790	258516	79.0368	31200.6	19702.2	1.58361	0.631468
1126	21073	324461	85.2553	34871.6	22924.4	1.52115	0.657396
1127	7415	114169	60.1889	18294.4	11425.8	1.60114	0.624553
1128	9485	146041	65.3369	19003.3	13464	1.41142	0.708505
1129	17184	264582	79.6503	35852.9	20009.2	1.79182	0.558093
1130	10604	163270	67.8114	22705.6	14503.1	1.56557	0.638746
1131	23322	359089	88.1863	35417	24527.8	1.44395	0.692543
1132	36527	562406	102.412	47616.8	33079.4	1.43947	0.694699
1133	12959	199530	72.4997	27017	16577.9	1.6297	0.613609
1134	5277	81250	53.7372	13742.4	9107.64	1.50889	0.662739
1135	3244	49947.9	45.6919	8716.88	6584.68	1.32381	0.755394
1136	15865	244273	77.5579	33466.4	18971.8	1.76401	0.56689
1137	21293	327848	85.5509	39238.9	23083.7	1.69985	0.588286
1138	17734	273050	80.4911	34102.8	20433.9	1.66893	0.599186
1139	22827	351467	87.5579	42971.7	24179.5	1.7772	0.562683
1140	21552	331836	85.8964	46602.9	23270.5	2.00266	0.499336
1141	11704	180206	70.0794	22100.4	15489.5	1.4268	0.70087
1142	17229	265275	79.7197	29090.4	20044.2	1.45132	0.689029
1143	13196	203179	72.939	28449.2	16779.4	1.69549	0.589801
1144	23874	367588	88.8766	38632.1	24913.3	1.55066	0.644886
1145	17276	265999	79.7922	32136.4	20080.6	1.60037	0.624855
1146	19198	295592	82.6478	33715.1	21543.6	1.56497	0.638989
1147	6031	92859.3	56.1835	13688.8	9955.75	1.37496	0.727294
1148	7599	117002	60.6827	18310.1	11614.1	1.57654	0.6343
1149	15639	240794	77.1878	28469.5	18791.2	1.51505	0.660044
1150	35490	546440	101.433	48491.4	32450.3	1.49433	0.669197
1151	15586	239978	77.1005	31108	18748.7	1.65921	0.602697
1152	41491	638837	106.856	69240.2	36012.3	1.92269	0.520106
1153	7746	119265	61.0715	17772.8	11763.4	1.51085	0.661877
1154	7926	122037	61.5409	17757.7	11944.9	1.48663	0.672662
1155	15029	231402	76.1709	27042.5	18299.3	1.47779	0.676687
1156	12903	198667	72.3951	26972.7	16530.1	1.63173	0.612845
1157	7320	112706	59.9307	16136	11328	1.42443	0.702035
1158	14302	220208	74.9224	25784.5	17704.3	1.4564	0.686626
1159	15071	232048	76.2418	27448.4	18333.4	1.49718	0.667921
1160	6145	94614.6	56.5353	16751.4	10080.8	1.66172	0.601788
1161	26797	412593	92.3651	45511.1	26907.4	1.6914	0.591228
1162	9893	152323	66.2606	20234.9	13847.3	1.46128	0.684331
1163	33365	513721	99.3672	47693.3	31141.7	1.5315	0.652956
1164	10557	162546	67.711	19667.1	14460.2	1.36008	0.73525
1165	3024	46560.5	44.6347	8874.65	6283.51	1.41237	0.708029
1166	4742	73012.6	51.8561	12103.4	8481.16	1.42709	0.700724
1167	19337	297732	82.8468	34594.5	21647.5	1.59809	0.625748
1168	28193	434088	93.942	44634.4	27834	1.60359	0.6236
1169	4283	65945.4	50.1259	11828.4	7924.64	1.49261	0.669965
1170	10112	155694	66.7459	20710.4	14051	1.47395	0.678449
1171	11316	174232	69.2963	22723.7	15145.2	1.50039	0.666495
1172	7320	112706	59.9307	16420.2	11328	1.44951	0.689886
1173	26683	410838	92.2339	39602.9	26831	1.47601	0.677502
1174	15836	243827	77.5106	28618.4	18948.6	1.51031	0.662114
1175	10257	157927	67.0635	23034.3	14185	1.62385	0.615819
1176	6270	96539.2	56.9161	15466.7	10217.1	1.51381	0.660584
1177	21570	332113	85.9203	34286	23283.5	1.47255	0.679096
1178	12949	199376	72.4811	23577.7	16569.3	1.42297	0.702754
1179	33804	520480	99.8011	46141.8	31414.2	1.46882	0.68082
1180	11424	175895	69.5161	22555.9	15241.5	1.4799	0.675721
1181	21671	333668	86.0542	43007.2	23356.1	1.84137	0.543074
1182	6392	98417.6	57.2829	19369.9	10349.2	1.87164	0.534291
1183	33031	508578	99.0345	45377.6	30933.5	1.46694	0.68169
1184	46677	718686	111.134	59015.9	38953.8	1.51502	0.660056
1185	36729	565516	102.6	50225.3	33201.2	1.51276	0.661045
1186	4359	67115.5	50.4206	12092.4	8018.11	1.50814	0.663069
1187	16311	251140	78.2779	31542.9	19325.7	1.63218	0.612679
1188	13132	202193	72.8209	24642.6	16725.1	1.47339	0.678707
1189	19221	295946	82.6808	33374.4	21560.8	1.54792	0.646028
1190	13650	210169	73.7661	27094.6	17162.1	1.57875	0.633413
1191	26943	414841	92.5325	40765.9	27005	1.50957	0.662442
1192	2499	38477.1	41.8859	8962.18	5533.4	1.61965	0.617417
1193	23911	368158	88.9225	41089	24939	1.64758	0.606951
1194	7813	120297	61.247	19500.4	11831.1	1.64823	0.606713
1195	8612	132599	63.2675	21012.1	12624.6	1.66438	0.600824
1196	8592	132291	63.2185	19624.3	12605	1.55686	0.642317
1197	21952	337995	86.4246	36362.4	23557.6	1.54355	0.647856
1198	3377	51995.7	46.308	11639.8	6763.45	1.72099	0.58106
1199	18495	284768	81.6264	31037.2	21014.4	1.47695	0.677071
1200	11165	171908	68.9867	23704	15010.2	1.57919	0.633234
1201	10399	160113	67.3715	22021	14315.6	1.53825	0.650088
1202	9659	148720	65.734	22384.9	13628.1	1.64255	0.608809
1203	36634	564054	102.512	53384.6	33143.9	1.61069	0.620852
1204	9912	152615	66.303	22652.9	13865.1	1.63381	0.612066
1205	13512	208044	73.5166	26616.2	17046.2	1.56142	0.640444
1206	9886	152215	66.2449	21991.3	13840.8	1.58887	0.629377
1207	23475	361445	88.3787	39600.2	24634.9	1.60748	0.622091
1208	19850	305630	83.573	37771.7	22028.7	1.71466	0.583206
1209	5608	86346.4	54.838	13124.5	9484.61	1.38376	0.722666
1210	11305	174063	69.2739	21723.6	15135.4	1.43528	0.696728
1211	11686	179929	70.0435	23404.1	15473.6	1.51252	0.661149
1212	10132	156002	66.7899	21119	14069.5	1.50105	0.6662
1213	7845	120789	61.3305	21678.9	11863.4	1.82737	0.547234
1214	15251	234820	76.5441	30471.9	18479.1	1.649	0.606429
1215	15934	245336	77.6701	27731.8	19026.7	1.45752	0.686098
1216	5441	83775.1	54.2882	14595.9	9295.37	1.57024	0.636847
1217	4965	76446.1	52.6565	13545.2	8745.01	1.5489	0.645619
1218	10265	158050	67.0809	21938.5	14192.3	1.5458	0.646913
1219	18633	286892	81.8289	33393.2	21118.8	1.5812	0.632429
1220	13450	207090	73.404	25951.5	16994	1.5271	0.654838
1221	23809	366587	88.7959	38571.4	24868.1	1.55104	0.644728
1222	24746	381014	89.9458	39065.3	25516.3	1.53099	0.65317
1223	18290	281611	81.3237	30545.5	20858.8	1.46439	0.682879
1224	26488	407836	92.0087	40247.5	26700.2	1.50739	0.663399
1225	32761	504421	98.7639	46806.1	30764.7	1.52142	0.657279
1226	7555	116324	60.5653	16947	11569.2	1.46483	0.682672
1227	26190	403247	91.6624	48135.7	26499.5	1.81647	0.550518
1228	12239	188444	71.1314	27679.6	15958	1.73453	0.576526
1229	11168	171954	68.9929	21507.3	15012.9	1.43259	0.698038
1230	11799	181669	70.2685	24842	15573.2	1.59518	0.62689
1231	8080	124408	61.9369	18812.1	12099.2	1.55482	0.64316
1232	2982	45913.9	44.4271	9090.19	6225.19	1.46023	0.684825
1233	1915	29485.3	38.3297	6649.18	4633.69	1.43496	0.696881
1234	29582	455474	95.4601	43193.2	28740.8	1.50285	0.665402
1235	5093	78416.9	53.1052	14450.4	8894.68	1.62461	0.615531
1236	26089	401692	91.5444	40173	26431.3	1.5199	0.657938
1237	3090	47576.7	44.9571	10422.4	6374.61	1.63498	0.611627
1238	11474	176665	69.6173	21921.8	15285.9	1.43412	0.697291
1239	9883	152169	66.2382	22021.2	13838	1.59136	0.628394
1240	8719	134246	63.5284	19728	12728.9	1.54985	0.645223
1241	19763	304291	83.4507	34141.6	21964.2	1.55442	0.643328
1242	21377	329142	85.6633	38935.6	23144.4	1.68229	0.594427
1243	21046	324045	85.2189	34423.4	22904.8	1.50289	0.665387
1244	21135	325416	85.3388	33358.3	22969.4	1.45229	0.688565
1245	23002	354162	87.7811	45028.8	24302.9	1.85282	0.539719
1246	7370	113476	60.0669	18086.7	11379.6	1.5894	0.629169
1247	4011	61757.4	49.0415	10616.3	7585.48	1.39955	0.714514
1248	11302	174017	69.2677	22252.4	15132.8	1.47048	0.680049
1249	9280	142884	64.8627	20219.9	13269.2	1.52382	0.656246
1250	10627	163624	67.8603	22780.2	14524.1	1.56845	0.637573
1251	21715	334346	86.1124	38574.5	23387.7	1.64935	0.606299
1252	13010	200315	72.5947	24487.4	16621.3	1.47325	0.678771
1253	13999	215543	74.3895	27748.1	17453.4	1.58984	0.628994
1254	26213	403602	91.6892	42830.3	26515	1.61532	0.619072
1255	9138	140698	64.5302	19559.3	13133.5	1.48926	0.671474
1256	19820	305169	83.5309	37427.3	22006.5	1.70074	0.587978
1257	11906	183317	70.4803	25605.8	15667.2	1.63436	0.611862
1258	16844	259347	79.1215	31741.7	19744.4	1.60763	0.622034
1259	8962	137988	64.1132	19822.6	12964.4	1.52901	0.654018
1260	6053	93198	56.2518	15561.5	9979.94	1.55927	0.641324
1261	24354	374979	89.4683	37706.5	25246.1	1.49356	0.669543
1262	12916	198868	72.4194	26996.3	16541.2	1.63207	0.61272
1263	7924	122006	61.5357	19620.2	11942.9	1.64283	0.608705
1264	19070	293621	82.4637	38296	21447.7	1.78555	0.560051
1265	15279	235251	76.591	29273.1	18501.7	1.58218	0.632037
1266	12756	196404	72.1192	23988	16404.3	1.4623	0.683854
1267	21216	326663	85.4477	42025.1	23028	1.82495	0.547959
1268	19301	297177	82.7953	37606.3	21620.6	1.73937	0.57492
1269	17548	270187	80.2087	35639	20290.8	1.75641	0.569342
1270	34066	524514	100.058	48836.1	31576.3	1.5466	0.646578
1271	5166	79540.9	53.3577	14218.3	8979.47	1.58342	0.631544
1272	27959	430485	93.6813	44639.2	27679.7	1.6127	0.620077
1273	16818	258947	79.0807	29823	19724.1	1.51201	0.661371
1274	34302	528148	100.289	49650.6	31722	1.56518	0.638905
1275	18602	286415	81.7835	32731	21095.4	1.55157	0.644507
1276	5262	81019	53.6862	14101.5	9090.37	1.55125	0.64464
1277	12952	199422	72.4867	30168.5	16571.9	1.82046	0.549311
1278	14365	221178	75.0322	29353.8	17756.3	1.65315	0.604904
1279	13954	214850	74.3097	25989.3	17415.9	1.49227	0.67012
1280	28358	436628	94.1249	39589.4	27942.5	1.41682	0.705806
1281	11304	174048	69.2718	23175.1	15134.5	1.53127	0.653052
1282	2007	30901.8	38.9339	7147.99	4780.93	1.4951	0.66885
1283	13819	212771	74.0693	26481.9	17303.4	1.53044	0.653406
1284	9978	153631	66.4498	20897.9	13926.5	1.50058	0.666409
1285	9725	149736	65.8834	21376.6	13690.1	1.56146	0.640426
1286	27497	423371	93.1625	39944.3	27374	1.45921	0.685304
1287	9040	139189	64.2987	19924.3	13039.5	1.528	0.654449
1288	24272	373716	89.3678	37028	25189.4	1.46998	0.68028
1289	7662	117972	60.8499	17451.3	11678.2	1.49435	0.669187
1290	14548	223996	75.3495	26853.8	17906.7	1.49965	0.666823
1291	7897	121590	61.4658	16403	11915.8	1.37657	0.726441
1292	2303	35459.3	40.7609	7856.2	5240.15	1.49923	0.667008
1293	15851	244058	77.535	28046.7	18960.6	1.47921	0.676037
1294	25273	389128	90.5798	44979.3	25877.3	1.73818	0.575315
1295	14488	223072	75.2457	25938.4	17857.5	1.45252	0.688458
1296	11851	182470	70.3716	23870.5	15618.9	1.52831	0.654318
1297	20318	312836	84.2247	33179.4	22373.6	1.48297	0.674321
1298	13618	209676	73.7084	25894.7	17135.2	1.51119	0.661728
1299	18330	282227	81.3829	30348.5	20889.2	1.45283	0.688313
1300	9024	138943	64.2607	19270.2	13024.1	1.47958	0.675868
1301	9982	153693	66.4587	21243.2	13930.3	1.52497	0.655752
1302	16711	257299	78.9127	32090	19640.4	1.63388	0.61204
1303	30652	471949	96.5974	45476.1	29429.8	1.54524	0.647147
1304	5775	88917.7	55.3771	14318	9671.99	1.48036	0.675511
1305	11198	172416	69.0546	26843.6	15039.8	1.78484	0.560274
1306	12179	187520	71.0149	25081.2	15905.8	1.57686	0.634172
1307	8837	136063	63.8137	19267.4	12843.5	1.50017	0.666593
1308	5635	86762.1	54.9259	13542.1	9515.03	1.42323	0.702626
1309	7947	122360	61.5952	19394.7	11966	1.62081	0.616974
1310	11149	171661	68.9537	26298.1	14995.9	1.75369	0.570227
1311	27085	417028	92.6948	39802.3	27099.9	1.46873	0.680862
1312	8926	137434	64.0272	19791.7	12929.6	1.53073	0.653284
1313	5990	92228	56.0559	17353.5	9910.58	1.75101	0.571099
1314	10210	157203	66.9609	22184.6	14141.6	1.56875	0.637451
1315	2825	43496.5	43.6334	9451.54	6004.73	1.57402	0.635318
1316	3424	52719.3	46.5219	10364.9	6826.06	1.51843	0.658575
1317	13717	211201	73.8866	29724.4	17218.2	1.72634	0.57926
1318	14275	219792	74.8752	29447	17682	1.66536	0.60047
1319	38154	587457	103.91	62387.1	34054.5	1.83198	0.545858
1320	26777	412285	92.3421	44045.2	26894	1.63773	0.610601
1321	27551	424203	93.2234	43485.3	27409.8	1.58649	0.630324
1322	21691	333976	86.0807	36244.2	23370.5	1.55085	0.644806
1323	19456	299564	83.0164	33169.4	21736.2	1.526	0.655309
1324	13368	205827	73.2546	29219	16924.9	1.72639	0.579242
1325	2198	33842.6	40.1318	7551.23	5079.64	1.48657	0.67269
1326	25442	391730	90.7813	42540.6	25992.5	1.63665	0.611005
1327	4122	63466.4	49.4897	10293.1	7724.78	1.33248	0.750479
1328	29037	447083	94.8702	45255.7	28386.7	1.59425	0.627253
1329	8268	127302	62.4136	16705.7	12286.1	1.35972	0.735447
1330	2381	36660.3	41.216	7551.71	5357.81	1.40948	0.709483
1331	17566	270464	80.2362	32146.7	20304.7	1.58322	0.631625
1332	4068	62635	49.2727	10757	7657.17	1.40482	0.711833
1333	11524	177435	69.7183	23389	15330.3	1.52568	0.655447
1334	20109	309618	83.9349	34106.6	22219.9	1.53496	0.651483
1335	6228	95892.5	56.7887	16168.4	10171.4	1.58959	0.629091
1336	20989	323168	85.1418	33570.1	22863.5	1.46828	0.681067
1337	5282	81327	53.7541	12980.9	9113.39	1.42438	0.702061
1338	8746	134662	63.5939	21507.2	12755.2	1.68615	0.593067
1339	8402	129366	62.749	17924.1	12418.5	1.44334	0.692838
1340	29344	451810	95.2034	41384.5	28586.5	1.44769	0.690753
1341	9486	146056	65.3392	20985.3	13464.9	1.55852	0.641634
1342	13503	207906	73.5003	24500.1	17038.6	1.43792	0.69545
1343	42033	647182	107.319	65515	36325.2	1.80357	0.554456
1344	7872	121205	61.4008	18300.7	11890.6	1.53908	0.649737
1345	12799	197066	72.2001	36046.6	16441.1	2.19246	0.456108
1346	5205	80141.4	53.4917	15853.4	9024.6	1.75669	0.569252
1347	46892	721996	111.304	64965.3	39073.3	1.66265	0.601449
1348	18678	287585	81.8947	36503.7	21152.8	1.72571	0.579471
1349	6964	107225	58.943	18250.3	10957.7	1.66552	0.600414
1350	6299	96985.7	57.0037	17753.5	10248.5	1.7323	0.577269
1351	6147	94645.4	56.5414	17230.9	10083	1.7089	0.58517
1352	25630	394625	91.0043	42340.1	26120.4	1.62096	0.616918
1353	7614	117233	60.7226	16756.9	11629.4	1.44091	0.694005
1354	9514	146487	65.4034	21054.8	13491.4	1.56061	0.640774
1355	16615	255821	78.7613	33897.5	19565.1	1.73255	0.577183
1356	18236	280780	81.2436	34803.9	20817.8	1.67184	0.598145
1357	16961	261149	79.3042	31703.4	19835.8	1.5983	0.625667
1358	24948	384124	90.1899	43414.2	25655	1.69223	0.590935
1359	10803	166334	68.2329	25016.8	14684	1.70368	0.586964
1360	9139	140713	64.5325	20088.3	13134.5	1.52943	0.653837
1361	21485	330805	85.8073	39636.2	23222.3	1.70682	0.585886
1362	4153	63943.7	49.6135	10990.1	7763.47	1.41562	0.706406
1363	10481	161376	67.5481	25898.3	14390.7	1.79965	0.555663
1364	14367	221209	75.0357	26367.4	17757.9	1.48483	0.673479
1365	37452	576648	103.269	55775	33635.5	1.65822	0.603056
1366	13122	202039	72.8024	24782.6	16716.6	1.48252	0.674529
1367	8208	126379	62.2623	19396.8	12226.6	1.58644	0.630342
1368	4695	72288.9	51.6842	12914	8425.03	1.53281	0.652395
1369	7568	116524	60.6	17228.7	11582.5	1.48748	0.67228
1370	1227	18892.1	33.0441	5030.77	3443.85	1.4608	0.684557
1371	23202	357241	88.0348	33453.5	24443.6	1.3686	0.730673
1372	20759	319626	84.8297	31282.4	22696.1	1.37831	0.725525
1373	14118	217375	74.5997	27479.2	17552.1	1.56557	0.638743
1374	16143	248554	78.0083	31987.9	19192.7	1.66666	0.600001
1375	10470	161207	67.5245	21265.5	14380.7	1.47876	0.676243
1376	4217	64929.1	49.8671	12037	7843.02	1.53475	0.651574
1377	9416	144978	65.178	18473.9	13398.6	1.3788	0.725271
1378	13294	204688	73.1191	24095.4	16862.4	1.42894	0.699817
1379	4732	72858.6	51.8196	13227.3	8469.23	1.5618	0.640285
1380	10110	155664	66.7415	19944.7	14049.1	1.41964	0.704402
1381	15198	234004	76.4554	24983	18436.2	1.35511	0.737949
1382	23320	359058	88.1838	38693.4	24526.4	1.57762	0.633865
1383	1608	24758.4	36.1611	6390.45	4124.19	1.5495	0.645367
1384	22194	341721	86.741	38364.1	23730.4	1.61666	0.618558
1385	9316	143438	64.9465	23313.2	13303.5	1.75241	0.570644
1386	10295	158512	67.1462	19877.7	14220	1.39787	0.715374
1387	8831	135971	63.7993	21295.3	12837.7	1.65881	0.602843
1388	2811	43281	43.5612	8612.73	5984.87	1.43908	0.694887
1389	12295	189306	71.2397	24134.9	16006.6	1.5078	0.663216
1390	3296	50748.5	45.9348	10886.3	6654.86	1.63584	0.611308
1391	16706	257222	78.9048	28446.1	19636.4	1.44864	0.690304
1392	8901	137049	63.9674	20383	12905.5	1.57941	0.633147
1393	22209	341952	86.7605	34532.7	23741.1	1.45456	0.687495
1394	11570	178143	69.811	24392	15371	1.58688	0.630168
1395	29545	454904	95.4202	49950.5	28716.9	1.73941	0.574906
1396	22271	342907	86.8412	41606.1	23785.2	1.74924	0.571677
1397	21890	337040	86.3431	35187.8	23513.2	1.49652	0.668219
1398	30400	468069	96.332	46513.6	29268.2	1.58922	0.62924
1399	35386	544838	101.334	55516	32386.8	1.71415	0.583379
1400	5483	84421.8	54.4275	16157.3	9343.15	1.72932	0.578261
1401	15444	237791	76.8657	27442.6	18634.6	1.47266	0.679041
1402	21544	331713	85.8858	35557.1	23264.8	1.52837	0.654293
1403	11161	171846	68.9785	26962.8	15006.6	1.79673	0.556567
1404	22798	351021	87.5208	36714.1	24159	1.51969	0.65803
1405	12880	198313	72.3521	27328.5	16510.4	1.65523	0.604146
1406	6298	96970.3	57.0007	17766.3	10247.5	1.73373	0.576791
1407	13647	210123	73.7607	29243.6	17159.5	1.70422	0.58678
1408	9659	148720	65.734	23489.3	13628.1	1.72359	0.580184
1409	13645	210092	73.7571	25845.6	17157.9	1.50634	0.663861
1410	11420	175834	69.508	27481.3	15237.9	1.80348	0.554483
1411	17280	266060	79.7983	31778.2	20083.7	1.58229	0.631996
1412	23069	355193	87.8662	37773.8	24350.1	1.55128	0.644629
1413	27168	418306	92.7894	46897.3	27155.2	1.72701	0.579036
1414	21828	336086	86.2615	36750.8	23468.8	1.56595	0.638591
1415	33615	517570	99.6147	52290.2	31297	1.67077	0.598525
1416	41068	632324	106.491	54211.2	35767.1	1.51567	0.659772
1417	24502	377257	89.6492	41191.3	25348.3	1.62501	0.61538
1418	10479	161345	67.5438	23078.4	14388.9	1.6039	0.62348
1419	5259	80972.8	53.676	14748	9086.91	1.62299	0.616147
1420	31879	490841	97.8695	43123.9	30210	1.42747	0.70054
1421	18527	285260	81.6734	27769.4	21038.6	1.31992	0.75762
1422	35518	546871	101.46	58797	32467.3	1.81096	0.552194
1423	54345	836750	116.914	70964.8	43110.9	1.6461	0.607498
1424	14265	219638	74.8577	28873.2	17673.8	1.63368	0.612117
1425	27529	423864	93.1986	40948.6	27395.2	1.49473	0.669015
1426	14390	221563	75.0757	29154.1	17776.9	1.64	0.609755
1427	20563	316609	84.5619	32715	22553.1	1.45058	0.68938
1428	11438	176111	69.5445	20997	15253.9	1.3765	0.726481
1429	20463	315069	84.4246	36573.1	22479.9	1.62693	0.614656
1430	9277	142838	64.8557	21201.2	13266.4	1.59811	0.625737
1431	15430	237576	76.8424	25916.1	18623.4	1.39159	0.718602
1432	26202	403432	91.6763	47002.8	26507.6	1.77318	0.563958
1433	28752	442695	94.5588	42671.7	28200.7	1.51314	0.660876
1434	7076	108949	59.2573	15040.5	11074.9	1.35807	0.73634
1435	11731	180622	70.1333	23769.7	15513.3	1.53222	0.652649
1436	26619	409853	92.1601	44293.9	26788.1	1.65349	0.604782
1437	30346	467237	96.2749	47428.3	29233.6	1.62239	0.616374
1438	24390	375533	89.5124	43790.3	25271	1.73283	0.577091
1439	10554	162500	67.7046	22504.5	14457.5	1.5566	0.642426
1440	12765	196543	72.1361	24572.7	16412	1.49724	0.667896
1441	4773	73489.9	51.9688	11704.5	8518.09	1.37407	0.727763
1442	6803	104746	58.4852	16210.6	10788.2	1.50263	0.665501
1443	8985	138342	64.168	20591.9	12986.5	1.58564	0.630662
1444	42582	655635	107.784	65056.7	36640.8	1.77552	0.563214
1445	15066	231971	76.2334	31320.7	18329.3	1.70878	0.585214
1446	41860	644518	107.171	63821.9	36225.5	1.7618	0.567602
1447	2615	40263.2	42.5242	7660.22	5703.33	1.34311	0.744539
1448	28198	434165	93.9475	56245.3	27837.3	2.02051	0.494926
1449	22498	346402	87.1352	41708.3	23946.6	1.74172	0.574145
1450	26783	412378	92.349	45332.4	26898	1.68534	0.593351
1451	6452	99341.4	57.4615	15801	10413.8	1.51731	0.659061
1452	23766	365925	88.7424	43269.4	24838.1	1.74206	0.574034
1453	13076	201331	72.7173	25802.8	16677.5	1.54716	0.646344
1454	9159	141021	64.5796	19637.9	13153.7	1.49296	0.66981
1455	5709	87901.5	55.1653	14391.6	9598.15	1.49941	0.666928
1456	37224	573138	103.059	52615.5	33498.8	1.57067	0.636672
1457	15480	238346	76.9254	32050.8	18663.6	1.71729	0.582313
1458	11706	180237	70.0834	23781.4	15491.3	1.53515	0.651403
1459	11306	174078	69.2759	23597.1	15136.3	1.55897	0.641449
1460	26469	407543	91.9867	39557.2	26687.4	1.48224	0.674652
1461	13334	205304	73.1924	27141.9	16896.2	1.60639	0.622513
1462	13319	205073	73.1649	25930.8	16883.5	1.53586	0.651099
1463	13381	206027	73.2783	28935.6	16935.8	1.70854	0.585294
1464	17985	276915	80.8691	35902	20626.3	1.74059	0.574517
1465	20879	321474	84.9929	34552	22783.5	1.51654	0.659398
1466	17171	264382	79.6302	32810.6	19999.1	1.6406	0.609533
1467	33456	515122	99.4574	51582.6	31198.3	1.65338	0.604821
1468	7610	117171	60.7119	16543.3	11625.3	1.42304	0.702721
1469	19108	294206	82.5184	37023.6	21476.2	1.72393	0.580069
1470	19220	295930	82.6793	32442.2	21560.1	1.50474	0.664567
1471	55686	857397	117.868	87859.6	43817.2	2.00514	0.498719
1472	9055	139420	64.3342	19235.3	13053.9	1.47353	0.678642
1473	47925	737901	112.116	72794.5	39645.1	1.83616	0.544616
1474	5891	90703.7	55.7454	19006.6	9801.07	1.93923	0.515668
1475	30607	471256	96.5501	45288.2	29401	1.54036	0.649197
1476	13532	208352	73.5529	25756	17063	1.50946	0.662488
1477	11707	180253	70.0854	24531.7	15492.1	1.58349	0.631516
1478	3938	60633.4	48.7421	11433.2	7493.16	1.52582	0.655387
1479	53237	819690	116.114	77133.7	42523	1.81393	0.551289
1480	14680	226028	75.5767	30007.6	18014.9	1.66571	0.600344
1481	21557	331913	85.9031	35594.2	23274.1	1.52935	0.653874
1482	5203	80110.6	53.4848	13804.5	9022.29	1.53005	0.653575
1483	17582	270710	80.2605	32941.8	20317	1.62139	0.616755
1484	16581	255298	78.7075	29119.7	19538.4	1.49039	0.670967
1485	10418	160406	67.4125	20591.4	14333	1.43664	0.696068
1486	6989	107610	59.0134	18557.4	10983.9	1.68951	0.591889
1487	4344	66884.6	50.3627	11797	7999.71	1.47468	0.678111
1488	18107	278793	81.0516	31996.5	20719.5	1.54427	0.647554
1489	15038	231540	76.1861	27256.1	18306.6	1.48887	0.671651
1490	17738	273112	80.4972	32654.2	20437	1.5978	0.625862
1491	34807	535923	100.779	50865.8	32032.6	1.58794	0.629747
1492	23085	355440	87.8866	40076.8	24361.3	1.6451	0.607865
1493	38981	600190	104.656	49991.1	34544.8	1.44714	0.691019
1494	6133	94429.8	56.4985	14503.9	10067.7	1.44064	0.694136
1495	7568	116524	60.6	17829	11582.5	1.53931	0.649643
1496	9704	149412	65.8359	20406.3	13670.4	1.49273	0.669912
1497	8649	133169	63.358	19126.4	12660.7	1.51069	0.661948
1498	16199	249416	78.0984	28083.7	19237.1	1.45987	0.684991
1499	15067	231987	76.2351	28348.4	18330.1	1.54655	0.646602
1500	3665	56430	47.5887	10714.6	7142.72	1.50007	0.666634
1501	11779	181361	70.2288	24335.9	15555.6	1.56445	0.639203
1502	13137	202270	72.8302	26094.5	16729.3	1.55981	0.641105
1503	6648	102359	58.0376	16155.2	10623.7	1.52068	0.6576
1504	4138	63712.8	49.5537	11748.1	7744.76	1.51691	0.659233
1505	9185	141421	64.6406	18490.3	13178.5	1.40306	0.712728
1506	22036	339288	86.5347	37353.4	23617.6	1.58159	0.632274
1507	24492	377103	89.637	40781.2	25341.4	1.60927	0.621399
1508	16571	255144	78.6917	32185.9	19530.5	1.64798	0.606804
1509	19891	306262	83.6305	32799.4	22059	1.48689	0.672543
1510	6405	98617.8	57.3217	18024.2	10363.2	1.73925	0.57496
1511	6102	93952.5	56.4031	14816.3	10033.7	1.47665	0.677207
1512	4962	76399.9	52.6459	14324.6	8741.49	1.63869	0.610244
1513	30449	468823	96.3837	43659.7	29299.7	1.49011	0.671093
1514	6807	104807	58.4967	17377.9	10792.4	1.61019	0.621043
1515	8755	134801	63.6157	20856.4	12764	1.63401	0.611992
1516	28836	443988	94.6508	49820.9	28255.6	1.76322	0.567143
1517	10691	164609	67.9963	20985.9	14582.3	1.43913	0.694863
1518	33208	511304	99.2111	46795	31043.9	1.50738	0.663402
1519	38982	600206	104.657	57266.4	34545.4	1.65771	0.60324
1520	6182	95184.3	56.6486	14945.5	10121.2	1.47665	0.677208
1521	22379	344569	86.9813	34453.5	23862.1	1.44386	0.692589
1522	25351	390329	90.6729	45006.9	25930.5	1.73567	0.576145
1523	14795	227799	75.7735	27764.7	18108.9	1.53321	0.652226
1524	10105	155587	66.7305	20889	14044.5	1.48734	0.672339
1525	8514	131090	63.0266	19310.9	12528.6	1.54135	0.648784
1526	19925	306785	83.6781	34157.9	22084.1	1.54672	0.64653
1527	36038	554877	101.953	63310.4	32783.5	1.93117	0.517821
1528	17042	262396	79.4303	35420.6	19898.9	1.78003	0.561787
1529	34919	537648	100.887	60100.7	32101.3	1.87222	0.534124
1530	32101	494259	98.0962	50181.2	30350.1	1.65341	0.60481
1531	21935	337733	86.4022	38808.8	23545.4	1.64825	0.606703
1532	10170	156587	66.8733	22395.4	14104.6	1.5878	0.629801
1533	39567	609213	105.178	59133.8	34890.2	1.69485	0.590021
1534	8193	126148	62.2243	18477.3	12211.7	1.51308	0.660904
1535	20906	321890	85.0295	36294.8	22803.2	1.59166	0.628277
1536	36487	561790	102.375	55442.9	33055.2	1.67728	0.596202
1537	12527	192878	71.685	27356.2	16207.4	1.68789	0.592457
1538	16098	247861	77.9357	29988.9	19157.1	1.56542	0.638805
1539	38186	587950	103.939	67310.2	34073.5	1.97544	0.506216
1540	22522	346771	87.1662	42701.4	23963.6	1.78193	0.56119
1541	11757	181023	70.1851	25741	15536.2	1.65684	0.60356
1542	6427	98956.5	57.3872	16499	10386.9	1.58844	0.629548
1543	3810	58662.6	48.2082	10513.5	7329.89	1.43434	0.697186
1544	9612	147996	65.6272	21453.3	13583.9	1.57932	0.633183
1545	13394	206227	73.302	26814.3	16946.8	1.58226	0.632007
1546	19722	303660	83.393	35784.4	21933.9	1.63147	0.612945
1547	25523	392978	90.8775	40240.4	26047.7	1.54487	0.647302
1548	8059	124084	61.8832	22346.4	12078.2	1.85015	0.540497
1549	9703	149397	65.8336	21784.3	13669.5	1.59365	0.62749
1550	3807	58616.4	48.1955	12691.1	7326.05	1.73232	0.577259
1551	23567	362861	88.494	39643.1	24699.3	1.60503	0.62304
1552	20221	311343	84.0905	35841.3	22302.3	1.60707	0.622251
1553	40059	616788	105.612	55852.2	35178.8	1.58767	0.629855
1554	19374	298301	82.8996	37476.8	21675.1	1.72903	0.57836
1555	27583	424695	93.2595	41840.6	27431	1.5253	0.655607
1556	32215	496014	98.2121	44785	30421.9	1.47213	0.679287
1557	40599	625103	106.084	59520.9	35494.2	1.67692	0.596333
1558	6376	98171.3	57.235	16620.1	10331.9	1.60862	0.62165
1559	7581	116725	60.6347	18073.7	11595.7	1.55865	0.641582
1560	13749	211693	73.944	29561.1	17244.9	1.71419	0.583367
1561	2512	38677.3	41.9584	8582.98	5552.57	1.54577	0.646928
1562	22184	341567	86.728	35723.5	23723.3	1.50585	0.664079
1563	15292	235451	76.6127	33677.3	18512.2	1.8192	0.549693
1564	34713	534476	100.688	59237.8	31974.9	1.85264	0.539771
1565	3988	61403.2	48.9475	11537.8	7556.45	1.52688	0.654932
1566	3859	59417	48.414	11408.6	7392.61	1.54325	0.647984
1567	33769	519941	99.7666	52429.9	31392.5	1.67014	0.598752
1568	6756	104022	58.3502	19206.4	10738.4	1.78857	0.559106
1569	18782	289186	82.0464	31998.9	21231.3	1.50716	0.6635
1570	33685	518648	99.6838	50984.6	31340.5	1.6268	0.614705
1571	7516	115724	60.4609	18360.6	11529.4	1.59251	0.627939
1572	7721	118880	61.0057	24602.5	11738.1	2.09595	0.47711
1573	18627	286800	81.8201	43257.8	21114.3	2.04875	0.488103
1574	7217	111120	59.6483	18801.1	11221.5	1.67545	0.596854
1575	40339	621100	105.857	67247.2	35342.5	1.90273	0.525562
1576	7864	121082	61.38	17537.8	11882.6	1.47593	0.677539
1577	15403	237160	76.7976	26899.7	18601.6	1.44609	0.691518
1578	31883	490903	97.8736	50629.1	30212.5	1.67576	0.596742
1579	8711	134123	63.509	21593.4	12721.1	1.69744	0.589122
1580	5423	83497.9	54.2283	14306.4	9274.86	1.5425	0.6483
1581	2648	40771.3	42.7024	9569.55	5751.22	1.66392	0.600991
1582	29009	446652	94.8397	51607.2	28368.5	1.81917	0.549701
1583	8269	127318	62.4161	18656.4	12287.1	1.51837	0.658601
1584	3464	53335.2	46.7023	11045.5	6879.12	1.60565	0.6228
1585	38602	594355	104.316	62877.2	34320.5	1.83206	0.545834
1586	6897	106193	58.7533	15805	10887.3	1.45169	0.688853
1587	9198	141622	64.6711	21454.9	13191	1.62648	0.614823
1588	5557	85561.1	54.6713	13750.4	9427.02	1.45861	0.685582
1589	6777	104345	58.4106	17655.3	10760.7	1.64072	0.609488
1590	8777	135139	63.669	23382.8	12785.3	1.82888	0.546784
1591	42225	650138	107.482	59451.5	36435.7	1.63168	0.612864
1592	10192	156926	66.9215	21660.1	14125	1.53346	0.652119
1593	7031	108256	59.1314	17128.9	11027.9	1.55324	0.643816
1594	15760	242657	77.3864	40082.1	18888	2.1221	0.471232
1595	22733	350020	87.4376	39466.8	24113.1	1.63674	0.610971
1596	15572	239762	77.0774	31621.4	18737.5	1.6876	0.592557
1597	8737	134524	63.5721	18387	12746.4	1.44252	0.693233
1598	16058	247245	77.8711	32754.3	19125.3	1.71262	0.583902
1599	11105	170984	68.8629	26373.9	14956.4	1.76339	0.567091
1600	42836	659546	107.998	58192.2	36786.4	1.58189	0.632153
1601	19298	297131	82.791	36470.6	21618.4	1.68702	0.592762
1602	11409	175664	69.4856	22674.8	15228.1	1.48901	0.671588
1603	14273	219761	74.8717	30143.3	17680.4	1.7049	0.586543
1604	24204	372669	89.2843	42324.5	25142.3	1.68339	0.594038
1605	16914	260425	79.2309	32783.1	19799.1	1.65579	0.603942
1606	14916	229662	75.9795	30505.6	18207.5	1.67545	0.596856
1607	31440	484082	97.4182	52326.6	29932	1.74818	0.572023
1608	8404	129396	62.754	19274.4	12420.5	1.55182	0.644404
1609	16983	261487	79.3385	29577.9	19852.9	1.48985	0.671208
1610	18246	280934	81.2584	34793.3	20825.4	1.67072	0.598545
1611	35467	546085	101.412	49700.2	32436.3	1.53224	0.652639
1612	25365	390545	90.6896	50401.6	25940.1	1.943	0.514667
1613	33109	509779	99.1124	47379.5	30982.2	1.52925	0.653915
1614	33469	515322	99.4703	49611.6	31206.3	1.58979	0.629013
1615	6504	100142	57.6155	16221.5	10469.7	1.54937	0.645424
1616	35565	547594	101.505	50129.1	32496	1.54262	0.648246
1617	9793	150783	66.0366	20379.5	13753.9	1.48173	0.674889
1618	13562	208814	73.6072	32482.7	17088.2	1.90088	0.526071
1619	70486	1.08527e+06	127.501	100753	51756.1	1.94668	0.513695
1620	24495	377150	89.6406	37463.2	25343.5	1.47822	0.67649
1621	28885	444742	94.7044	46459.6	28287.6	1.6424	0.608864
1622	39215	603793	104.865	55190.5	34682.9	1.59129	0.628422
1623	11955	184071	70.5769	28666.8	15710.2	1.82473	0.548026
1624	12264	188829	71.1798	26572.7	15979.7	1.6629	0.601359
1625	14656	225658	75.5355	33235	17995.3	1.84687	0.541455
1626	5484	84437.1	54.4308	15090.4	9344.28	1.61493	0.619222
1627	5524	85053	54.5629	15245	9389.67	1.6236	0.615916
1628	22012	338919	86.5032	47013.1	23600.5	1.99204	0.501997
1629	2414	37168.4	41.4055	8930.51	5407.2	1.6516	0.605475
1630	24117	371329	89.1772	42460.9	25082.1	1.69288	0.59071
1631	6647	102344	58.0347	19027	10622.6	1.79118	0.558291
1632	27175	418413	92.7974	51695	27159.9	1.90336	0.525386
1633	31401	483481	97.3779	49021.7	29907.3	1.63912	0.610082
1634	17336	266922	79.8844	33370.8	20127.1	1.65801	0.603133
1635	15059	231863	76.2216	26912.1	18323.6	1.46871	0.680869
1636	8836	136048	63.8113	18478.8	12842.6	1.43887	0.69499
1637	19885	306169	83.6221	39042.4	22054.5	1.77027	0.564887
1638	12441	191554	71.5206	27908.5	16133.1	1.72989	0.578072
1639	10614	163424	67.8327	22538.8	14512.2	1.55309	0.643877
1640	19446	299410	83.0021	38497.5	21728.7	1.77173	0.56442
1641	12525	192847	71.6812	25123.4	16205.6	1.55029	0.645042
1642	16391	252372	78.4057	35762.1	19388.8	1.84447	0.542161
1643	6014	92597.6	56.1307	16353.4	9937.03	1.6457	0.607644
1644	12308	189506	71.2648	27449.1	16017.9	1.71365	0.58355
1645	20610	317332	84.6263	36502.7	22587.4	1.61606	0.618787
1646	35218	542252	101.174	54325	32284.3	1.68271	0.59428
1647	12695	195465	72.004	30271.5	16351.9	1.85125	0.540176
1648	29156	448915	94.9996	50702.7	28464.2	1.78128	0.561395
1649	23417	360552	88.3059	42971.5	24594.3	1.74721	0.57234
1650	3058	47084	44.8014	10498.2	6330.52	1.65835	0.60301
1651	22658	348865	87.3413	41437.5	24060	1.72226	0.580633
1652	12904	198683	72.397	27044.2	16530.9	1.63597	0.611257
1653	19970	307478	83.7411	38783.5	22117.3	1.75353	0.570277
1654	24993	384817	90.2441	43622.3	25685.8	1.6983	0.588823
1655	18300	281765	81.3385	35424.4	20866.4	1.69767	0.589041
1656	31881	490872	97.8716	53505.5	30211.3	1.77104	0.564639
1657	27517	423679	93.185	45555.3	27387.2	1.66338	0.601187
1658	14431	222194	75.1469	28309.5	17810.6	1.58947	0.629139
1659	39770	612339	105.357	58252.8	35009.4	1.66392	0.600991
1660	10411	160298	67.3974	22366.1	14326.6	1.56116	0.640549
1661	14995	230878	76.1134	29913.4	18271.7	1.63714	0.61082
1662	23959	368897	88.982	46216.3	24972.4	1.8507	0.540337
1663	7782	119819	61.1659	18042.8	11799.8	1.52907	0.653991
1664	15046	231663	76.1996	31426.8	18313.1	1.71608	0.582722
1665	29590	455597	95.4687	55062.7	28746	1.91549	0.52206
1666	3960	60972.1	48.8327	12096.9	7521.04	1.60841	0.621733
1667	14697	226290	75.6058	28498.7	18028.8	1.58073	0.632618
1668	31216	480633	97.1863	45754	29789.7	1.5359	0.651084
1669	11566	178082	69.8029	23781.8	15367.5	1.54754	0.646188
1670	29485	453981	95.3556	44871.6	28678	1.56467	0.639112
1671	9201	141668	64.6781	19321.3	13193.8	1.46442	0.682864
1672	20399	314083	84.3365	35979.1	22433	1.60385	0.6235
1673	7030	108241	59.1286	17117.6	11026.8	1.55236	0.64418
1674	6844	105377	58.6025	16114.7	10831.5	1.48777	0.672147
1675	7036	108333	59.1454	17377.3	11033.1	1.57501	0.634917
1676	34629	533183	100.606	56404	31923.3	1.76686	0.565975
1677	25977	399968	91.4132	40847	26355.6	1.54984	0.645229
1678	23228	357642	88.0677	39706.4	24461.8	1.6232	0.616067
1679	4637	71395.9	51.4705	12583.9	8355.5	1.50606	0.663984
1680	12799	197066	72.2001	26928.4	16441.1	1.63787	0.610549
1681	15601	240209	77.1253	30055	18760.7	1.60202	0.624212
1682	8439	129935	62.841	20848.3	12454.9	1.6739	0.597407
1683	13019	200454	72.6114	25956.1	16629	1.56089	0.64066
1684	25015	385156	90.2705	38597	25700.9	1.50178	0.665878
1685	8350	128565	62.6193	18008.3	12367.2	1.45613	0.68675
1686	37280	574000	103.111	53797.4	33532.4	1.60434	0.623309
1687	19122	294421	82.5386	33305.9	21486.7	1.55007	0.645132
1688	5279	81280.8	53.744	12617.1	9109.94	1.38499	0.722029
1689	29027	446929	94.8593	45638.1	28380.2	1.60809	0.621854
1690	8332	128288	62.5742	19289.4	12349.4	1.56197	0.640219
1691	7283	112136	59.8296	17573.2	11289.8	1.55655	0.642448
1692	44757	689124	109.589	71532.9	37878.1	1.8885	0.52952
1693	18839	290064	82.1294	35973.2	21274.2	1.69093	0.59139
1694	3924	60417.8	48.6843	9879.17	7475.39	1.32156	0.756682
1695	16297	250925	78.2555	30663.4	19314.6	1.58758	0.629891
1696	12798	197051	72.1982	24488.9	16440.3	1.48957	0.671334
1697	20890	321643	85.0078	37899.6	22791.5	1.66288	0.601366
1698	33903	522004	99.8984	55845.2	31475.5	1.77424	0.563621
1699	35673	549257	101.607	58663.8	32561.7	1.80162	0.555057
1700	40866	629214	106.316	61336.5	35649.7	1.72053	0.581215
1701	13426	206720	73.3603	26192.9	16973.8	1.54314	0.648029
1702	6179	95138.1	56.6394	15874.9	10118	1.56898	0.637357
1703	5105	78601.7	53.1469	13752.8	8908.64	1.54376	0.647768
1704	18764	288909	82.0202	38241.7	21217.7	1.80235	0.554831
1705	7523	115832	60.4797	17242.9	11536.5	1.49463	0.669061
1706	21044	324014	85.2162	38845.3	22903.4	1.69605	0.589605
1707	15898	244782	77.6116	30865.5	18998.1	1.62467	0.61551
1708	9753	150167	65.9465	20730.6	13716.4	1.51138	0.661649
1709	17947	276330	80.8121	32965.6	20597.2	1.60049	0.624809
1710	4017	61849.7	49.0659	11375.6	7593.04	1.49816	0.667486
1711	19129	294529	82.5486	34291.9	21492	1.59557	0.626735
1712	15835	243811	77.5089	30511.5	18947.8	1.61029	0.621007
1713	10320	158897	67.2005	25596	14243	1.7971	0.556453
1714	21122	325215	85.3213	37593.3	22960	1.63734	0.610746
1715	16385	252280	78.3961	30126.3	19384.1	1.55417	0.643428
1716	9267	142684	64.8324	21399.3	13256.9	1.61421	0.619499
1717	5476	84314	54.4044	13606.1	9335.19	1.4575	0.686104
1718	4733	72874	51.8233	13999.4	8470.43	1.65273	0.605058
1719	16563	255021	78.679	37454.9	19524.2	1.91838	0.521273
1720	26290	404787	91.7789	48456.6	26566.9	1.82394	0.548263
1721	11994	184672	70.6535	22772.8	15744.3	1.44641	0.691365
1722	9572	147380	65.536	20751.7	13546.2	1.53192	0.652775
1723	18872	290572	82.1773	33586.9	21299	1.57692	0.634146
1724	20941	322429	85.0769	34152.4	22828.6	1.49604	0.668433
1725	3605	55506.2	47.3276	11072.5	7064.55	1.56734	0.638025
1726	12972	199730	72.524	24845.7	16589	1.49773	0.667678
1727	37220	573076	103.056	62746.5	33496.4	1.87323	0.533837
1728	24911	383555	90.1453	42268.2	25629.6	1.64919	0.606357
1729	8733	134462	63.5624	21160.1	12742.6	1.66059	0.602196
1730	19539	300842	83.1342	34495.4	21798	1.58251	0.631908
1731	14620	225104	75.4736	30200	17965.8	1.68097	0.594893
1732	9967	153462	66.4254	22219.2	13916.3	1.59663	0.62632
1733	24649	379521	89.8281	42171.5	25449.6	1.65706	0.603478
1734	26634	410084	92.1774	45816.1	26798.2	1.70967	0.584908
1735	31805	489702	97.7937	53348.3	30163.2	1.76865	0.565402
1736	20318	312836	84.2247	38771.9	22373.6	1.73293	0.577056
1737	4009	61726.6	49.0333	11604.2	7582.95	1.5303	0.653467
1738	20474	315238	84.4397	35775.6	22487.9	1.59088	0.628583
1739	20223	311374	84.0932	33163.6	22303.8	1.48691	0.672536
1740	9235	142191	64.7577	20089.7	13226.3	1.51892	0.658363
1741	27527	423833	93.1963	46115.5	27393.9	1.68342	0.594028
1742	12857	197959	72.309	25112.6	16490.8	1.52283	0.656673
1743	13810	212633	74.0532	32281.5	17295.9	1.86642	0.535784
1744	7057	108657	59.2042	17150.2	11055.1	1.55134	0.644603
1745	19426	299102	82.9737	32525.7	21713.8	1.49792	0.66759
1746	16375	252126	78.3802	33968.6	19376.2	1.75311	0.570415
1747	4758	73258.9	51.9143	13694.5	8500.23	1.61108	0.620703
1748	5465	84144.6	54.3679	13518.8	9322.69	1.4501	0.689609
1749	15877	244458	77.5774	31337.8	18981.3	1.65098	0.6057
1750	18618	286661	81.8069	33067.1	21107.5	1.56661	0.638323
1751	50514	777764	114.099	64433.9	41060.3	1.56925	0.637247
1752	2789	42942.2	43.4472	8918.64	5953.61	1.49802	0.667546
1753	29224	449962	95.0734	46837	28508.5	1.64291	0.608674
1754	50931	784185	114.412	63247	41286	1.53193	0.652773
1755	20235	311558	84.1099	35134.5	22312.6	1.57465	0.635062
1756	21522	331374	85.8565	36083.1	23248.9	1.55203	0.644317
1757	4724	72735.4	51.7904	13670.4	8459.69	1.61595	0.618833
1758	6602	101651	57.9034	16810	10574.6	1.58966	0.629067
1759	25054	385756	90.3174	41117.2	25727.6	1.59817	0.625714
1760	21103	324923	85.2957	35498.9	22946.2	1.54705	0.646391
1761	9838	151476	66.1375	20673.9	13796	1.49854	0.667314
1762	3123	48084.8	45.1166	8938.97	6419.91	1.39238	0.718193
1763	5344	82281.6	53.9636	13660.5	9184.57	1.48733	0.672345
1764	12858	197975	72.3109	27314.5	16491.6	1.65627	0.603767
1765	25839	397843	91.251	41246.5	26262.2	1.57056	0.636714
1766	36103	555878	102.014	53616.5	32822.9	1.63351	0.612178
1767	11296	173925	69.2555	23315.9	15127.4	1.5413	0.648801
1768	8584	132168	63.1988	19482.3	12597.2	1.54655	0.646599
1769	10478	161330	67.5417	20068	14388	1.39478	0.71696
1770	10593	163100	67.7879	24087.8	14493.1	1.66202	0.601676
1771	16262	250386	78.1995	33474.5	19287	1.7356	0.576168
1772	3881	59755.8	48.5058	11390.5	7420.68	1.53497	0.651477
1773	2921	44974.6	44.1221	10397.1	6140	1.69333	0.590552
1774	5140	79140.6	53.2681	12506.5	8949.31	1.39748	0.715575
1775	14369	221239	75.0392	30345.4	17759.6	1.70868	0.585247
1776	23949	368743	88.9696	40958.8	24965.4	1.64062	0.609526
1777	10338	159174	67.2395	25194.7	14259.5	1.76687	0.565973
1778	20663	318148	84.6987	34506.5	22626.1	1.52507	0.655706
1779	24565	378227	89.726	43066.4	25391.7	1.69608	0.589595
1780	9718	149628	65.8675	21239.1	13683.6	1.55216	0.644263
1781	14773	227460	75.7359	26065.5	18090.9	1.44081	0.694056
1782	19246	296331	82.7166	36943	21579.5	1.71195	0.584129
1783	4871	74998.8	52.3221	12855.9	8634.29	1.48894	0.671618
1784	12056	185626	70.7751	26379.2	15798.5	1.66973	0.5989
1785	15126	232895	76.3344	30264.4	18378	1.64678	0.607246
1786	40115	617651	105.661	54355.3	35211.6	1.54368	0.647804
1787	12861	198021	72.3165	27607.6	16494.2	1.67378	0.597451
1788	43177	664796	108.284	61527.2	36981.3	1.66374	0.601056
1789	5594	86130.8	54.7924	13933.5	9468.82	1.47151	0.679572
1790	28990	446359	94.819	43289.2	28356.1	1.52663	0.655039
1791	15293	235466	76.6143	29814.1	18513	1.61044	0.620947
1792	10174	156649	66.8821	20455.4	14108.3	1.44988	0.689711
1793	33626	517740	99.6256	53414.7	31303.9	1.70633	0.586053
1794	24713	380506	89.9058	39312.1	25493.6	1.54204	0.648493
1795	2825	43496.5	43.6334	8850.74	6004.73	1.47396	0.678444
1796	14215	218868	74.7701	26476.4	17632.4	1.50157	0.665968
1797	9782	150613	66.0118	19724.5	13743.6	1.43518	0.696778
1798	23510	361983	88.4226	35936.4	24659.4	1.45731	0.686196
1799	8879	136710	63.9147	19515.9	12884.2	1.51472	0.660189
1800	3471	53443	46.7338	10574.2	6888.39	1.53508	0.651434
1801	16170	248969	78.0517	34283.5	19214.1	1.78429	0.560448
1802	6941	106871	58.878	17423.1	10933.6	1.59354	0.627535
1803	6335	97540	57.1121	16271.6	10287.6	1.58168	0.632239
1804	11279	173663	69.2207	24988.2	15112.2	1.65351	0.604774
1805	8678	133615	63.4287	18752.7	12689	1.47787	0.676648
1806	10573	162792	67.7452	22470.5	14474.8	1.55238	0.644171
1807	13768	211986	73.978	26368.1	17260.8	1.52762	0.654611
1808	22915	352822	87.6703	39073.8	24241.6	1.61185	0.620405
1809	11699	180130	70.0695	22938.5	15485.1	1.48133	0.67507
1810	23128	356102	87.9411	37565.3	24391.6	1.54009	0.649312
1811	16685	256899	78.8717	29486.9	19620	1.5029	0.665379
1812	6630	102082	57.9852	15059.1	10604.5	1.42007	0.704193
1813	40688	626473	106.162	61996.3	35546.1	1.74411	0.573358
1814	10901	167843	68.4386	24266.4	14772.7	1.64266	0.608771
1815	2900	44651.3	44.0161	9453.75	6110.54	1.54712	0.646362
1816	10127	155925	66.7789	21405.5	14064.8	1.52192	0.657065
1817	13006	200253	72.5873	24516.3	16617.9	1.47529	0.677833
1818	4261	65606.6	50.0399	13066.2	7897.48	1.65447	0.604422
1819	20933	322305	85.0661	38826.9	22822.8	1.70123	0.587809
1820	9814	151106	66.0837	21858	13773.5	1.58696	0.630137
1821	29732	457784	95.6211	46365.1	28837.9	1.60778	0.621974
1822	26439	407081	91.9519	43937.2	26667.2	1.64761	0.60694
1823	11071	170460	68.7926	23178.2	14925.8	1.55289	0.643961
1824	3107	47838.5	45.0394	8943.32	6397.96	1.39784	0.71539
1825	5174	79664.1	53.3853	14115.3	8988.74	1.57034	0.636806
1826	20373	313683	84.3006	39641.8	22413.9	1.76862	0.565411
1827	19220	295930	82.6793	37701.5	21560.1	1.74867	0.571863
1828	19336	297716	82.8453	38824.5	21646.7	1.79355	0.557553
1829	21869	336717	86.3155	37530.8	23498.1	1.59718	0.626104
1830	33919	522251	99.9141	54495.1	31485.4	1.7308	0.577767
1831	6404	98602.4	57.3187	17245.2	10362.1	1.66426	0.600868
1832	13145	202394	72.8449	27867.4	16736.1	1.6651	0.600563
1833	12001	184779	70.6673	27252.6	15750.4	1.73028	0.577942
1834	14686	226120	75.587	33531.1	18019.8	1.86079	0.537405
1835	37468	576895	103.284	51707.3	33645.1	1.53685	0.650683
1836	23685	364678	88.6415	38769.1	24781.6	1.56443	0.63921
1837	18380	282997	81.4569	33544	20927.2	1.60289	0.623873
1838	3474	53489.2	46.7472	10796.5	6892.35	1.56644	0.63839
1839	8721	134277	63.5333	20625.2	12730.9	1.62009	0.61725
1840	14985	230724	76.0965	28998.4	18263.6	1.58777	0.629814
1841	22730	349974	87.4337	46213.8	24110.9	1.91672	0.521726
1842	16755	257977	78.9819	33844.9	19674.8	1.72021	0.581324
1843	18502	284875	81.6367	33960.7	21019.7	1.61566	0.618942
1844	22894	352499	87.6435	37579.2	24226.8	1.55114	0.644686
1845	12725	195927	72.0607	30640.8	16377.7	1.87089	0.534506
1846	14300	220177	74.9189	27832.5	17702.7	1.57222	0.636043
1847	9098	140082	64.4359	19509.3	13095.2	1.4898	0.671229
1848	25332	390037	90.6502	42589.1	25917.6	1.64325	0.608549
1849	18928	291434	82.2585	35522	21341.1	1.66449	0.600786
1850	29442	453318	95.3092	45495.2	28650.1	1.58796	0.629739
1851	5667	87254.8	55.0297	14584.3	9551.02	1.52699	0.654882
1852	21244	327094	85.4853	38319	23048.3	1.66255	0.601484
1853	48033	739564	112.2	72963.3	39704.6	1.83765	0.544172
1854	40619	625411	106.102	54571.8	35505.9	1.53698	0.650627
1855	33004	508163	99.0075	50423	30916.6	1.63094	0.613145
1856	3122	48069.4	45.1118	9304.66	6418.54	1.44965	0.68982
1857	16411	252680	78.4376	31338.2	19404.6	1.61499	0.619198
1858	31001	477322	96.9626	47870.7	29652.7	1.61438	0.619434
1859	18560	285768	81.7219	37279.3	21063.6	1.76984	0.565022
1860	19979	307617	83.7537	37391.1	22124	1.69007	0.591691
1861	35077	540081	101.038	68757.5	32198	2.13546	0.468284
1862	30106	463542	96.0204	49902.9	29079.2	1.7161	0.582716
1863	13842	213125	74.1103	27175.4	17322.6	1.56878	0.637438
1864	20433	314607	84.3833	36146.4	22457.9	1.60952	0.621303
1865	19939	307001	83.6977	38760.5	22094.5	1.75431	0.570025
1866	31794	489532	97.7824	47070.2	30156.3	1.56088	0.640666
1867	15570	239731	77.0741	32157.3	18735.9	1.71635	0.582631
1868	14471	222810	75.2163	29740.3	17843.5	1.66673	0.599977
1869	30292	466406	96.2177	52658.4	29198.9	1.80344	0.554497
1870	9285	142961	64.8744	20954.2	13274	1.57859	0.633477
1871	48504	746816	112.565	66383.1	39963.7	1.66108	0.602017
1872	9905	152507	66.2873	20593.9	13858.5	1.48601	0.672942
1873	10233	157558	67.0111	27411.1	14162.8	1.93543	0.516682
1874	11752	180946	70.1751	26127.9	15531.8	1.68222	0.594454
1875	56584	871224	118.498	99909.4	44287.1	2.25595	0.443272
1876	3766	57985.1	48.0219	11615.1	7273.35	1.59695	0.626195
1877	6821	105023	58.5367	16799.5	10807.2	1.55447	0.643306
1878	10292	158466	67.1397	25156.4	14217.2	1.76943	0.565153
1879	31489	484836	97.4688	48433.1	29963.1	1.61643	0.618649
1880	9210	141806	64.6992	23687.9	13202.4	1.79421	0.55735
1881	59354	913874	120.401	67050.8	45720.9	1.46653	0.681884
1882	56691	872871	118.572	77530.9	44342.9	1.74844	0.571938
1883	64107	987055	123.532	83863.9	48629.5	1.72455	0.579861
1884	6386	98325.2	57.2649	15824.6	10342.7	1.53003	0.653582
1885	22677	349158	87.3657	43109.1	24073.4	1.79073	0.55843
1886	27324	420708	92.9667	47394.5	27259	1.73867	0.575152
1887	1355	20862.9	34.1554	5324.73	3679.37	1.44718	0.690998
1888	12367	190415	71.3785	25705.2	16069.1	1.59967	0.62513
1889	23925	368373	88.9399	44635.4	24948.8	1.78908	0.558946
1890	9659	148720	65.734	25152.3	13628.1	1.84562	0.541824
1891	22142	340920	86.6732	41123.1	23693.3	1.73564	0.576156
1892	17219	265121	79.7043	30411.5	20036.4	1.51781	0.658844
1893	35434	545577	101.38	55787.8	32416.1	1.72099	0.581061
1894	26043	400984	91.4905	42251.1	26400.3	1.6004	0.624842
1895	12097	186258	70.8552	27970.1	15834.3	1.76642	0.566116
1896	23070	355209	87.8675	42955.3	24350.8	1.76402	0.566887
1897	5566	85699.7	54.7008	15024.2	9437.2	1.59202	0.628132
1898	7498	115447	60.4126	17772.3	11511	1.54395	0.647691
1899	46512	716145	111.003	68103.9	38861.9	1.75246	0.570627
1900	18475	284460	81.597	33799.2	20999.3	1.60954	0.621294
1901	15527	239069	77.0031	33161.2	18701.3	1.7732	0.563953
1902	16845	259362	79.123	37169.8	19745.2	1.88247	0.531216
1903	13679	210616	73.8183	30537.2	17186.4	1.77683	0.562802
1904	10553	162485	67.7025	22219.1	14456.6	1.53695	0.650638
1905	19849	305615	83.5716	37720.9	22027.9	1.71241	0.583971
1906	15004	231017	76.1287	28309.4	18279	1.54874	0.645687
1907	12679	195219	71.9738	34572.6	16338.2	2.11606	0.472576
1908	16634	256114	78.7913	35140.1	19580	1.7947	0.557197
1909	11824	182054	70.3181	25313.4	15595.2	1.62315	0.616084
1910	43028	662502	108.159	60956.4	36896.2	1.65211	0.605288
1911	20805	320335	84.8923	35719.3	22729.7	1.57148	0.636341
1912	9725	149736	65.8834	23511.9	13690.1	1.71744	0.582263
1913	9202	141683	64.6805	20719.6	13194.8	1.57029	0.636827
1914	15617	240455	77.1516	31736.1	18773.5	1.69047	0.591552
1915	9133	140621	64.5184	20684.5	13128.7	1.57551	0.634715
1916	21839	336255	86.276	41531.9	23476.7	1.76907	0.565267
1917	20156	310342	84.0003	35405.6	22254.5	1.59094	0.628558
1918	26266	404418	91.7509	45217.5	26550.8	1.70306	0.587179
1919	20938	322382	85.0728	38375.2	22826.4	1.68117	0.594822
1920	5730	88224.8	55.2328	17173.7	9621.68	1.7849	0.560255
1921	4361	67146.3	50.4283	16144.4	8020.57	2.01287	0.496802
1922	13863	213449	74.1478	26507.7	17340.1	1.52869	0.654155
1923	17628	271418	80.3304	35606.3	20352.4	1.74948	0.571597
1924	27242	419445	92.8736	43413.8	27204.5	1.59583	0.626632
1925	17050	262519	79.4427	31474.3	19905.1	1.58122	0.632423
1926	7112	109503	59.3576	19625.9	11112.4	1.76612	0.566213
1927	30185	464758	96.1043	48814.7	29130.1	1.67575	0.596749
1928	8729	134400	63.5527	20479.9	12738.7	1.60769	0.622009
1929	9940	153046	66.3653	25882.3	13891.2	1.86322	0.536705
1930	26212	403586	91.688	46584.8	26514.4	1.75696	0.569164
1931	46532	716453	111.019	70598.1	38873.1	1.81612	0.550625
1932	64042	986055	123.491	82327.1	48097.7	1.71166	0.584227
1933	24731	380783	89.9276	45915.5	25506	1.80019	0.555498
1934	5440	83759.7	54.2849	16665.7	9294.23	1.79312	0.557688
1935	5424	83513.3	54.2316	14258.9	9276	1.53718	0.650541
1936	34689	534107	100.665	57238.4	31960.2	1.79093	0.558369
1937	10947	168551	68.5348	21947.3	14814.2	1.4815	0.67499
1938	12830	197544	72.2584	25761.1	16467.7	1.56435	0.639245
1939	48730	750296	112.74	78394.7	40087.8	1.95558	0.511358
1940	14759	227244	75.712	30590.4	18079.5	1.69199	0.591018
1941	9240	142268	64.7694	19964.8	13231.1	1.50893	0.662721
1942	27007	415827	92.6057	47175.2	27047.8	1.74414	0.573347
1943	31150	479617	97.1177	47524.5	29747.7	1.59759	0.625944
1944	23482	361552	88.3875	40260.9	24639.8	1.63398	0.612004
1945	51840	798180	115.089	75713.3	41775.8	1.81237	0.551762
1946	23597	363323	88.5316	45427.6	24720.2	1.83767	0.544167
1947	34609	532875	100.587	56582	31911	1.77312	0.563978
1948	32876	506192	98.8793	55770.5	30836.6	1.80858	0.552921
1949	36614	563746	102.493	55424.7	33131.9	1.67285	0.597781
1950	19969	307463	83.7397	37999	22116.6	1.71812	0.582032
1951	26428	406912	91.9392	47056.2	26659.8	1.76506	0.566553
1952	19232	296115	82.6965	41231.6	21569	1.91161	0.52312
1953	31478	484667	97.4574	46490.5	29956.1	1.55195	0.64435
1954	18941	291635	82.2773	39119.6	21350.9	1.83222	0.545785
1955	14776	227506	75.7411	29757.6	18093.3	1.64467	0.608024
1956	30499	469593	96.4364	44934.5	29331.8	1.53194	0.652767
1957	19010	292697	82.3771	33309.1	21402.7	1.5563	0.642548
1958	6324	97370.6	57.079	16857.3	10275.6	1.64051	0.609566
1959	10200	157049	66.939	23532.3	14132.4	1.66514	0.600551
1960	28062	432071	93.7962	49580.2	27747.7	1.78682	0.559652
1961	15892	244689	77.6018	32656.4	18993.3	1.71937	0.581609
1962	12579	193679	71.784	25630.1	16252.2	1.57703	0.634104
1963	29976	461540	95.882	57728.4	28995.5	1.99095	0.502274
1964	19730	303783	83.4043	39647.7	21939.8	1.80711	0.553369
1965	12571	193556	71.7688	30117.6	16245.3	1.85393	0.539396
1966	10281	158297	67.1157	23805.9	14207.1	1.67564	0.596788
1967	2129	32780.2	39.7074	6816.61	4972.77	1.37079	0.729508
1968	42317	651555	107.56	57731	36488.6	1.58216	0.632046
1969	11279	173663	69.2207	24349.9	15112.2	1.61127	0.620627
1970	7839	120697	61.3149	17613.7	11857.4	1.48546	0.673191
1971	8841	136125	63.8234	25263.7	12847.4	1.96644	0.508532
1972	26839	413240	92.4133	44296	26935.5	1.64452	0.60808
1973	5530	85145.4	54.5826	18502.2	9396.46	1.96906	0.507856
1974	26767	412131	92.3306	40849.9	26887.3	1.5193	0.658199
1975	17613	271187	80.3077	29819.9	20340.9	1.46601	0.682125
1976	12886	198406	72.3633	26408.5	16515.6	1.59901	0.625388
1977	30695	472611	96.6425	50995.5	29457.3	1.73117	0.577645
1978	18970	292081	82.3193	33425.2	21372.7	1.56392	0.639419
1979	10893	167720	68.4219	24438.7	14765.4	1.65513	0.604182
1980	15421	237437	76.8275	37004.2	18616.1	1.98775	0.503082
1981	4476	68917	50.8677	14756.9	8160.96	1.80823	0.553027
1982	13179	202917	72.9077	27342.8	16765	1.63095	0.613141
1983	31026	477707	96.9887	48915.6	29668.7	1.64873	0.606528
1984	16644	256268	78.807	30934.1	19587.8	1.57925	0.633211
1985	10026	154370	66.5562	24459.8	13971.2	1.75074	0.571188
1986	27498	423387	93.1636	48756.9	27374.6	1.7811	0.561452
1987	6596	101559	57.8859	16797.4	10568.2	1.58943	0.629158
1988	8180	125947	62.1914	19327	12198.8	1.58434	0.631178
1989	25034	385448	90.2934	43933.2	25713.9	1.70854	0.585296
1990	8782	135216	63.6811	18832.1	12790.2	1.47239	0.679169
1991	6737	103730	58.2955	22133	10718.3	2.06498	0.484267
1992	7254	111690	59.7501	17337.6	11259.9	1.53977	0.649446
1993	16472	253619	78.5346	33878.5	19452.6	1.74159	0.574188
1994	25470	392162	90.8146	44398.8	26011.6	1.70688	0.585863
1995	19157	294960	82.5889	34825.1	21512.9	1.6188	0.617742
1996	41323	636250	106.711	52537.1	35915	1.46282	0.683612
1997	27892	429453	93.6064	44654.3	27635.5	1.61583	0.618877
1998	9124	140482	64.4972	20362.9	13120.1	1.55204	0.644314
1999	22666	348988	87.3516	38962.2	24065.7	1.619	0.617666
[truncated: 687 more rows]

## Sheet: AC1547
Label	Size (Voxel)	Volume(µm^3)	e.d.(µm)	Surface Area (µm^2)	Spherical Area (µm^2)	sem	sphericity					Statistical: sem	Statistical: sphericity
1	1382	21278.7	34.3807	7561.38	3728.09	2.02822	0.493044				ave.	1.61666	0.623837
2	2174	33473.1	39.9852	7003.69	5042.59	1.38891	0.719991				min	1.17712	0.40552
3	12399	190907	71.44	29421.4	16096.8	1.82778	0.547111				q1	1.50793	0.586051
4	6420	98848.7	57.3664	14830.4	10379.4	1.42884	0.69987				median	1.60123	0.624521
5	7507	115585	60.4368	18876.9	11520.2	1.6386	0.610277				q3	1.70634	0.663159
6	3873	59632.6	48.4725	12941.1	7410.47	1.74633	0.57263				max	2.46597	0.849534
7	20883	321536	84.9983	35884.2	22786.4	1.57481	0.634999				sd	0.151756	0.0567507
8	6602	101651	57.9034	18376	10574.6	1.73775	0.575457
9	8475	130490	62.9302	19136.2	12490.3	1.53208	0.652708
10	1588	24450.4	36.0105	7220.15	4089.92	1.76535	0.566459
11	8675	133569	63.4214	20038.7	12686.1	1.57958	0.633079
12	16509	254189	78.5934	31962.2	19481.8	1.64062	0.609525
13	10078	155171	66.671	22816	14019.4	1.62745	0.614457
14	3069	47253.4	44.8551	8309.68	6345.69	1.3095	0.76365
15	6981	107486	58.9909	19113.2	10975.5	1.74143	0.574239
16	2525	38877.4	42.0307	7522.43	5571.71	1.35011	0.74068
17	7141	109950	59.4382	16040.5	11142.6	1.43956	0.694655
18	12453	191739	71.5436	27024.4	16143.5	1.67401	0.597366
19	1311	20185.5	33.7816	4895.48	3599.28	1.36013	0.735226
20	4216	64913.8	49.8631	12053.1	7841.78	1.53704	0.650602
21	3350	51580	46.1843	11775.9	6727.35	1.75045	0.571281
22	6691	103021	58.1625	17647.5	10669.4	1.65402	0.604586
23	6001	92397.4	56.0902	15071.1	9922.71	1.51885	0.658393
24	6053	93198	56.2518	16308	9979.94	1.63407	0.611968
25	7809	120235	61.2366	18145.9	11827.1	1.53426	0.651778
26	3545	54582.4	47.0635	9565.05	6985.95	1.36919	0.730361
27	2390	36798.8	41.2678	8518.49	5371.3	1.58593	0.630546
28	6189	95292	56.6699	14652.1	10128.9	1.44657	0.691291
29	21322	328295	85.5898	36326	23104.7	1.57224	0.636037
30	6274	96600.8	56.9282	15820.2	10221.4	1.54775	0.646098
31	12097	186258	70.8552	29693.9	15834.3	1.87529	0.533251
32	5050	77754.9	52.9553	12989.3	8844.54	1.46862	0.680911
33	5001	77000.4	52.7835	14997.9	8787.24	1.70679	0.585896
34	16342	251618	78.3275	31960	19350.2	1.65167	0.605449
35	11069	170429	68.7884	23727.4	14924	1.58988	0.628979
36	3052	46991.6	44.7721	8817.61	6322.24	1.3947	0.717001
37	4922	75784	52.5041	12826.6	8694.45	1.47526	0.677847
38	5604	86284.8	54.825	14161	9480.1	1.49376	0.669454
39	8020	123484	61.7832	16856.5	12039.2	1.40014	0.714215
40	2840	43727.5	43.7104	9916.8	6025.96	1.64568	0.607652
41	13188	203056	72.9243	23857.7	16772.6	1.42242	0.703025
42	4501	69301.9	50.9623	11971.5	8191.32	1.46148	0.684237
43	4069	62650.4	49.2767	12113.4	7658.43	1.58171	0.632229
44	29804	458892	95.6983	47520.3	28884.4	1.64519	0.607834
45	11199	172431	69.0567	23238.2	15040.7	1.54502	0.647239
46	5904	90903.9	55.7863	17408	9815.49	1.77352	0.56385
47	12492	192339	71.6182	24606.9	16177.2	1.52109	0.657423
48	8970	138111	64.1323	20346.2	12972.1	1.56846	0.637567
49	8449	130089	62.8658	19067.8	12464.8	1.52974	0.653707
50	3525	54274.4	46.9749	10541.6	6959.65	1.51468	0.660208
51	9986	153754	66.4676	23052.2	13934	1.65439	0.604452
52	10178	156711	66.8908	20560.7	14112	1.45697	0.686358
53	5326	82004.4	53.903	13461.2	9163.93	1.46893	0.680766
54	6870	105777	58.6766	16910.7	10858.9	1.55731	0.642133
55	7212	111043	59.6345	17099.6	11216.3	1.52453	0.655942
56	4823	74259.7	52.1497	15663.1	8577.47	1.82607	0.547623
57	4437	68316.5	50.7196	12030.9	8113.48	1.48283	0.674386
58	8635	132953	63.3237	24044.8	12647.1	1.90122	0.525979
59	9997	153924	66.4919	25480	13944.2	1.82728	0.547261
60	6220	95769.3	56.7644	15344.2	10162.7	1.50986	0.662314
61	8243	126917	62.3506	22292.5	12261.3	1.81812	0.55002
62	2685	41340.9	42.9003	10609	5804.67	1.82767	0.547144
63	6303	97047.3	57.0158	16172.9	10252.9	1.5774	0.633954
64	6320	97309	57.067	14193.5	10271.3	1.38186	0.723662
65	12200	187843	71.0557	24354.2	15924.1	1.52939	0.653854
66	8822	135832	63.7776	22706.6	12829	1.76995	0.564988
67	14067	216590	74.5097	25180.3	17509.8	1.43807	0.695379
68	11733	180653	70.1373	25284.3	15515.1	1.62966	0.613624
69	5817	89564.3	55.511	17380.3	9718.82	1.78831	0.559186
70	3931	60525.6	48.7132	12980.6	7484.27	1.73438	0.576575
71	9340	143808	65.0022	18126.3	13326.4	1.36018	0.735196
72	21114	325092	85.3105	36788.8	22954.2	1.60271	0.623944
73	20010	308094	83.7969	34772.1	22146.9	1.57007	0.636914
74	19744	303998	83.424	40857.9	21950.2	1.86139	0.537232
75	5781	89010.1	55.3962	18757.7	9678.68	1.93804	0.515984
76	3838	59093.7	48.326	12119.9	7365.76	1.64544	0.607741
77	7767	119588	61.1266	20012	11784.6	1.69814	0.588878
78	7957	122514	61.621	20246.5	11976.1	1.69058	0.591514
79	14762	227291	75.7171	29573.4	18081.9	1.63552	0.611425
80	15925	245197	77.6555	33873	19019.6	1.78095	0.561497
81	12251	188629	71.1546	23370.8	15968.4	1.46357	0.683262
82	12169	187366	70.9955	22971.6	15897.1	1.44502	0.692034
83	11439	176126	69.5465	28492.8	15254.8	1.86779	0.535391
84	8072	124285	61.9165	19484.6	12091.2	1.61148	0.620549
85	4163	64097.7	49.6533	12063.1	7775.92	1.55134	0.644605
86	1779	27391.3	37.4	6944.65	4411.62	1.57417	0.635255
87	11997	184718	70.6594	25622.9	15746.9	1.62717	0.614564
88	9346	143900	65.0161	21943.2	13332.1	1.64589	0.607574
89	12899	198606	72.3877	26818.7	16526.7	1.62276	0.616236
90	20116	309726	83.9447	36745.7	22225	1.65335	0.604833
91	4253	65483.4	50.0086	11853.2	7887.6	1.50277	0.665438
92	16383	252249	78.3929	39374	19382.5	2.03142	0.492266
93	9254	142484	64.8021	21939.4	13244.5	1.65649	0.603685
94	10413	160329	67.4017	22671.6	14328.4	1.58228	0.631999
95	15894	244720	77.6051	36581.6	18994.9	1.92587	0.519246
96	7406	114030	60.1645	18974.3	11416.6	1.662	0.601686
97	9909	152569	66.2963	20195.5	13862.3	1.45687	0.686403
98	9437	145301	65.2265	24739.5	13418.5	1.84369	0.542391
99	12475	192078	71.5857	27027.1	16162.5	1.67222	0.598009
100	5061	77924.2	52.9937	13253.7	8857.38	1.49634	0.668297
101	5470	84221.6	54.3845	13646.6	9328.37	1.46291	0.68357
102	6553	100897	57.7598	14289.4	10522.2	1.35802	0.736364
103	10558	162562	67.7132	23188.6	14461.1	1.60351	0.623631
104	15098	232464	76.2873	27000.7	18355.3	1.47101	0.679806
105	6871	105793	58.6794	17114.4	10859.9	1.57592	0.634549
106	2911	44820.7	44.0717	9235.28	6125.98	1.50756	0.663324
107	16595	255513	78.7296	33786.4	19549.4	1.72826	0.578616
108	10459	161037	67.5008	22873	14370.6	1.59166	0.628277
109	13761	211878	73.9655	30379.5	17255	1.76062	0.567982
110	7895	121559	61.4606	19748.9	11913.8	1.65765	0.603263
111	6337	97570.8	57.1181	14908.4	10289.7	1.44886	0.690196
112	17777	273712	80.5561	32394.7	20467	1.58278	0.631799
113	9899	152415	66.274	21960.3	13852.9	1.58525	0.630817
114	10938	168412	68.516	22324.8	14806.1	1.50781	0.663212
115	8403	129381	62.7515	17044.1	12419.5	1.37236	0.72867
116	5402	83174.6	54.1582	14777.1	9250.9	1.59737	0.626031
117	8355	128642	62.6318	19349.7	12372.2	1.56398	0.639396
118	4032	62080.7	49.1269	11591.1	7611.93	1.52276	0.656702
119	9757	150229	65.9555	22543.8	13720.1	1.64312	0.6086
120	3109	47869.3	45.0491	10422	6400.71	1.62825	0.614156
121	12642	194649	71.9037	24339.8	16306.4	1.49265	0.669948
122	3802	58539.4	48.1744	12666.2	7319.63	1.73044	0.577888
123	5837	89872.3	55.5745	15565.4	9741.09	1.59791	0.625816
124	13984	215312	74.3629	25611.3	17440.9	1.46846	0.680984
125	29512	454396	95.3847	45966	28695.5	1.60186	0.624276
126	16712	257315	78.9142	30829.6	19641.1	1.56964	0.637087
127	8327	128211	62.5617	19711.8	12344.5	1.5968	0.626251
128	6153	94737.7	56.5598	16209	10089.6	1.60651	0.622467
129	4740	72981.8	51.8488	14217.1	8478.78	1.67679	0.596377
130	20088	309295	83.9057	43978.5	22204.4	1.98062	0.504892
131	13468	207367	73.4368	26182.3	17009.2	1.5393	0.649645
132	6348	97740.2	57.1511	18309	10301.6	1.7773	0.562652
133	8903	137079	63.9722	20644.5	12907.4	1.59943	0.625223
134	9104	140174	64.45	20267.3	13100.9	1.54701	0.646409
135	11274	173586	69.2105	22342.9	15107.7	1.4789	0.676177
136	4330	66669	50.3085	14198.6	7982.51	1.77872	0.562203
137	5250	80834.2	53.6454	15361.6	9076.54	1.69246	0.590857
138	3862	59463.2	48.4265	10645.2	7396.44	1.43924	0.694811
139	7853	120913	61.3514	18833.5	11871.5	1.58645	0.630337
140	8528	131306	63.0611	23549.7	12542.4	1.87761	0.532591
141	9547	146995	65.4789	21124.9	13522.6	1.5622	0.640123
142	1638	25220.3	36.3846	5644.07	4175.32	1.35177	0.739772
143	5040	77600.9	52.9203	13519.5	8832.86	1.53059	0.653342
144	30389	467899	96.3203	51979	29261.2	1.77638	0.562942
145	17208	264952	79.6873	38866.9	20027.9	1.94064	0.515293
146	21595	332498	85.9535	40188.8	23301.5	1.72473	0.5798
147	2921	44974.6	44.1221	9681.68	6140	1.57682	0.634188
148	19614	301997	83.2405	38729.3	21853.7	1.77221	0.564268
149	5356	82466.3	54.004	14436	9198.31	1.56941	0.637181
150	4629	71272.7	51.4409	15087.6	8345.89	1.80779	0.553162
151	1647	25358.9	36.4511	6958.89	4190.61	1.66059	0.602195
152	4704	72427.5	51.7172	13894	8435.79	1.64703	0.607152
153	4391	67608.2	50.5437	15498.2	8057.31	1.9235	0.519885
154	28542	439461	94.328	48075.4	28063.2	1.71311	0.583733
155	22948	353330	87.7124	38547.6	24264.8	1.58862	0.629477
156	8262	127210	62.3985	19691	12280.2	1.60348	0.623644
157	7861	121036	61.3722	21100.1	11879.5	1.77617	0.563009
158	9797	150844	66.0455	23086.2	13757.6	1.67806	0.595925
159	16780	258362	79.0211	32106.3	19694.4	1.63023	0.613411
160	10256	157912	67.0613	20501.8	14184	1.44542	0.691842
161	12581	193710	71.7878	26979.8	16253.9	1.6599	0.602447
162	5978	92043.3	56.0185	16448.9	9897.34	1.66196	0.6017
163	7289	112229	59.846	21629.6	11296	1.91479	0.52225
164	7996	123114	61.7215	20935.7	12015.2	1.74244	0.573909
165	5439	83744.3	54.2815	13977.9	9293.1	1.50411	0.664843
166	20089	309310	83.9071	35485.8	22205.1	1.59809	0.625747
167	11836	182239	70.3419	22935.9	15605.7	1.46971	0.680405
168	6759	104068	58.3588	18848.2	10741.6	1.75469	0.569901
169	5262	81019	53.6862	16756.4	9090.37	1.84332	0.5425
170	11279	173663	69.2207	25781.6	15112.2	1.70601	0.586163
171	22161	341213	86.698	39553.8	23706.9	1.66845	0.599357
172	6421	98864.1	57.3694	16220.9	10380.4	1.56263	0.639945
173	23314	358966	88.1762	44375.3	24522.2	1.8096	0.552609
174	9519	146564	65.4148	25694.2	13496.1	1.90383	0.525258
175	25974	399922	91.4097	45092.5	26353.6	1.71106	0.584434
176	4101	63143.1	49.4056	12861.8	7698.53	1.67069	0.598555
177	12345	190076	71.3361	29126.6	16050	1.81474	0.551043
178	19491	300103	83.0661	35281	21762.2	1.6212	0.616827
179	12798	197051	72.1982	30951.2	16440.3	1.88264	0.531168
180	1034	15920.5	31.2118	8539.44	4502.09	1.89677	0.527211
181	2504	38554.1	41.9138	9117.63	5540.78	1.64555	0.607699
182	7269	111921	59.7912	19196.4	11275.4	1.70251	0.587369
183	3242	49917.1	45.6825	10130.9	6581.98	1.53919	0.649694
184	2853	43927.6	43.777	9884.71	6044.34	1.63537	0.611484
185	17422	268247	80.0163	35095.7	20193.6	1.73797	0.575385
186	8346	128503	62.6093	23650	12363.3	1.91293	0.522759
187	11800	181685	70.2705	27523.2	15574.1	1.76724	0.565853
188	5935	91381.2	55.8838	18246.5	9849.82	1.85247	0.539819
189	8327	128211	62.5617	19235.9	12344.5	1.55826	0.641741
190	8631	132892	63.314	22785.5	12643.1	1.80221	0.554876
191	3378	52011.1	46.3126	11280.9	6764.79	1.6676	0.599665
192	3430	52811.7	46.549	11116.8	6834.03	1.62668	0.614749
193	1298	19985.3	33.6696	5382.29	3575.45	1.50535	0.664299
194	8503	130921	62.9994	20409.2	12517.8	1.63041	0.613342
195	4429	68193.3	50.6891	15686.8	8103.73	1.93575	0.516596
196	18886	290788	82.1976	38889.2	21309.6	1.82496	0.547956
197	12703	195588	72.0191	25281.2	16358.8	1.54542	0.647074
198	18495	284768	81.6264	31837.9	21014.4	1.51505	0.660044
199	8122	125054	62.0441	19303.6	12141.1	1.58994	0.628954
200	18188	280041	81.1722	30940.7	20781.2	1.48888	0.671647
201	14138	217683	74.6349	32228.8	17568.7	1.83444	0.545124
202	6802	104730	58.4823	17665.3	10787.1	1.63763	0.61064
203	15474	238253	76.9154	33630.9	18658.8	1.80242	0.55481
204	8784	135247	63.6859	20117.3	12792.1	1.57263	0.635876
205	8696	133892	63.4725	20202.4	12706.5	1.58992	0.628961
206	10886	167612	68.4072	22959.8	14759.1	1.55564	0.642822
207	8585	132183	63.2013	17992.6	12598.2	1.42819	0.700187
208	23071	355224	87.8688	42480	24351.5	1.74445	0.573246
209	13642	210046	73.7517	24339.4	17155.4	1.41876	0.704839
210	16175	249046	78.0598	33563.3	19218.1	1.74644	0.572592
211	17138	263874	79.5791	32927.8	19973.5	1.64857	0.606585
212	12056	185626	70.7751	24919.7	15798.5	1.57735	0.633976
213	11102	170937	68.8567	25772.8	14953.7	1.72351	0.580213
214	8110	124870	62.0135	18049.4	12129.1	1.48811	0.671992
215	54280	835749	116.867	77596.4	43076.5	1.80136	0.555136
216	6642	102267	58.0201	19504.9	10617.3	1.83709	0.544339
217	13201	203256	72.9482	31654.8	16783.6	1.88606	0.530207
218	16628	256021	78.7818	30561.3	19575.3	1.56122	0.640525
219	6098	93890.9	56.3908	16467.7	10029.3	1.64195	0.609032
220	11433	176034	69.5343	26669.5	15249.5	1.74888	0.571794
221	12316	189629	71.2802	27623.8	16024.9	1.72381	0.58011
222	3521	54212.8	46.9571	10713.8	6954.38	1.54059	0.649103
223	4556	70148.7	51.169	12281.9	8257.91	1.48729	0.672363
224	3135	48269.6	45.1743	11068.2	6436.35	1.71964	0.581516
225	12014	184980	70.6928	24028.4	15761.8	1.52447	0.655967
226	8637	132984	63.3286	19009.5	12649	1.50284	0.665405
227	7013	107979	59.0809	19392.3	11009.1	1.76148	0.567704
228	3354	51641.5	46.2026	10804.4	6732.71	1.60476	0.623147
229	8318	128072	62.5392	23498.4	12335.6	1.90492	0.524955
230	8169	125778	62.1635	17955.9	12187.8	1.47326	0.678767
231	19842	305507	83.5618	39036.6	22022.7	1.77256	0.564157
232	2315	35644.1	40.8316	7567.75	5258.34	1.43919	0.694835
233	6814	104915	58.5167	16495	10799.8	1.52734	0.654733
234	21952	337995	86.4246	38481.6	23557.6	1.63351	0.612177
235	8832	135986	63.8017	22262.8	12838.7	1.73404	0.576687
236	13693	210831	73.8435	28122.5	17198.1	1.63521	0.611543
237	1423	21909.9	34.7174	6383.93	3801.46	1.67933	0.595474
238	6492	99957.3	57.58	14839.5	10456.8	1.41912	0.70466
239	16182	249154	78.071	34206.6	19223.6	1.7794	0.561987
240	13906	214111	74.2244	28489.9	17376	1.63961	0.6099
241	19603	301827	83.2249	34297.6	21845.5	1.57	0.636942
242	1358	20909.1	34.1806	4911	3684.8	1.33277	0.750316
243	9813	151091	66.0815	21638.6	13772.6	1.57114	0.636482
244	3148	48469.8	45.2367	10309.8	6454.13	1.5974	0.626019
245	30175	464604	96.0937	56439.1	29123.7	1.93791	0.516019
246	68782	1.05904e+06	126.465	95021.3	50442.6	1.88375	0.530856
247	16726	257530	78.9363	30617.8	19652.1	1.55799	0.641852
248	21192	326293	85.4155	36655.9	23010.7	1.593	0.627748
249	500	7698.5	24.4983	3517.86	1970.35	1.78539	0.560101
250	1006	15489.4	30.9275	9494.47	4763.45	1.99319	0.501708
251	5511	84852.9	54.52	13954.2	9374.93	1.48846	0.671834
252	4611	70995.6	51.3741	15249.5	8324.24	1.83194	0.545868
253	4685	72134.9	51.6475	11859.6	8413.06	1.40967	0.709387
254	4449	68501.3	50.7653	13235.6	8128.1	1.62837	0.614109
255	1565	24096.3	35.8358	5144.28	4050.33	1.27009	0.787347
256	2499	38477.1	41.8859	9742.5	5533.4	1.76067	0.567965
257	11317	174248	69.2984	24937	15146.1	1.64643	0.607375
258	2466	37969	41.7007	7826.71	5484.58	1.42704	0.700751
259	1831	28191.9	37.7609	6218.95	4497.18	1.38286	0.723141
260	2620	40340.1	42.5513	10257.5	5710.6	1.79622	0.556724
261	2926	45051.6	44.1473	9416.67	6147.01	1.53191	0.652779
262	6927	106655	58.8384	17288	10918.9	1.58331	0.631587
263	2953	45467.3	44.2827	10573.7	6184.77	1.70964	0.584918
264	3796	58447	48.1491	11517.5	7311.93	1.57517	0.634851
265	4698	72335.1	51.6952	11526.5	8428.62	1.36754	0.731238
266	7578	116678	60.6267	20092.4	11592.7	1.7332	0.576968
267	12852	197882	72.2996	23696.9	16486.5	1.43735	0.695724
268	12114	186519	70.8884	26638	15849.2	1.68072	0.594982
269	4011	61757.4	49.0415	11802.5	7585.48	1.55594	0.642699
270	1648	25374.3	36.4585	6470.4	4192.3	1.5434	0.64792
271	10956	168690	68.5535	21047.7	14822.3	1.42	0.704225
272	28881	444681	94.7	53312.8	28285	1.88485	0.530547
273	7420	114246	60.2024	19074.1	11431	1.66863	0.599294
274	4963	76415.3	52.6495	14141.1	8742.67	1.61748	0.618245
275	2505	38569.5	41.9194	8014.63	5542.25	1.4461	0.691517
276	2865	44112.4	43.8383	10221.9	6061.28	1.68643	0.592968
277	9304	143254	64.9186	22053.1	13292.1	1.65911	0.602732
278	9535	146810	65.4515	23697.6	13511.2	1.75392	0.570151
279	10852	167088	68.3359	23769.2	14728.4	1.61384	0.61964
280	5042	77631.7	52.9273	15086.4	8835.2	1.70754	0.585639
281	7015	108010	59.0865	21437.1	11011.2	1.94685	0.513649
282	12521	192786	71.6735	28398.3	16202.2	1.75274	0.570534
283	12840	197697	72.2771	26921	16476.2	1.63393	0.612022
284	7868	121144	61.3904	18694.5	11886.6	1.57274	0.635834
285	10999	169352	68.6431	23439.6	14861.1	1.57725	0.634014
286	5369	82666.5	54.0477	15195.8	9213.19	1.64935	0.606298
287	10945	168520	68.5306	22874.3	14812.4	1.54427	0.647556
288	2178	33534.7	40.0097	8165.42	5048.78	1.61731	0.618312
289	9597	147765	65.593	21146	13569.7	1.55832	0.641716
290	6687	102960	58.1509	18096.8	10665.2	1.69681	0.589341
291	1787	27514.4	37.4559	7680.01	4424.84	1.73566	0.57615
292	17152	264089	79.6008	42538.1	19984.4	2.12856	0.4698
293	12193	187736	71.0421	29733.2	15918	1.8679	0.535361
294	4618	71103.3	51.4001	12336.7	8332.66	1.48052	0.675437
295	4675	71981	51.6107	13280.7	8401.09	1.58083	0.632581
296	6472	99649.4	57.5209	19261.9	10435.3	1.84583	0.541762
297	12242	188490	71.1372	27537.3	15960.6	1.72533	0.5796
298	5614	86438.8	54.8576	13814.1	9491.38	1.45544	0.68708
299	1958	30147.3	38.6145	6920.13	4702.8	1.47149	0.679582
300	3365	51810.9	46.2531	11694.5	6747.42	1.73318	0.576973
301	3626	55829.5	47.4193	10854.3	7091.96	1.5305	0.653379
302	16895	260132	79.2012	33039.3	19784.3	1.66998	0.598809
303	19668	302828	83.3168	35767.9	21893.8	1.6337	0.612107
304	17071	262842	79.4753	35276.9	19921.4	1.7708	0.564716
305	1894	29161.9	38.1891	7074.63	4599.75	1.53805	0.650175
306	9083	139851	64.4005	21434.1	13080.8	1.63859	0.610281
307	7528	115909	60.4931	19578.1	11541.6	1.6963	0.589519
308	3791	58370	48.1279	10599	7305.5	1.45082	0.689265
309	4012	61772.8	49.0455	13013.7	7586.74	1.71532	0.582982
310	5220	80372.3	53.543	13149.7	9041.93	1.4543	0.687616
311	5822	89641.3	55.5269	15174.8	9724.39	1.56048	0.640827
312	22606	348065	87.2744	41288.1	24023.2	1.71868	0.581842
313	18794	289371	82.0639	34557.2	21240.3	1.62696	0.614642
314	13829	212925	74.0871	28461	17311.8	1.64402	0.608263
315	13090	201547	72.7432	25928	16689.4	1.55356	0.643682
316	21480	330728	85.8007	44068.1	23218.7	1.89796	0.526881
317	4394	67654.4	50.5552	15485.9	8060.98	1.92109	0.520537
318	6703	103206	58.1972	16470.6	10682.2	1.54187	0.648563
319	11225	172831	69.1101	27415.5	15063.9	1.81994	0.549468
320	12059	185672	70.7809	23347.5	15801.1	1.47758	0.676782
321	3633	55937.3	47.4498	11061.1	7101.08	1.55766	0.641989
322	24997	384879	90.2489	47643.4	25688.6	1.85465	0.539184
323	11078	170568	68.8071	26773.3	14932.1	1.793	0.557725
324	1079	16613.4	31.6582	5237.61	3161.03	1.65693	0.603525
325	2804	43173.2	43.525	9778.73	5974.93	1.63663	0.611013
326	14733	226844	75.6675	26781.2	18058.2	1.48305	0.674287
327	12923	198975	72.4325	26551.7	16547.2	1.60461	0.623205
328	11385	175295	69.4369	27346.6	15206.7	1.79832	0.556074
329	20763	319688	84.8352	39313.6	22699.1	1.73195	0.577384
330	4133	63635.8	49.5337	11092	7738.52	1.43335	0.697665
331	5346	82312.4	53.9704	14779.9	9186.86	1.60881	0.621578
332	6743	103822	58.3128	16564.9	10724.6	1.54456	0.647433
333	1519	23388	35.4812	6628.45	3970.57	1.66939	0.59902
334	10262	158004	67.0744	22918.2	14189.6	1.61514	0.61914
335	10854	167119	68.3401	23433.6	14730.2	1.59086	0.628591
336	29091	447914	94.929	46431.8	28421.9	1.63366	0.612121
337	16773	258254	79.0101	31002.1	19688.9	1.5746	0.635083
338	19152	294883	82.5817	34256.6	21509.2	1.59265	0.627884
339	16716	257376	78.9205	28889.2	19644.3	1.47062	0.679986
340	6501	100096	57.6066	14620.5	10466.5	1.39688	0.715879
341	7502	115508	60.4234	21222	11515	1.84298	0.5426
342	3355	51656.9	46.2072	12248	6734.05	1.81881	0.54981
343	4716	72612.3	51.7611	13403.1	8450.13	1.58614	0.630463
344	8407	129443	62.7614	23532.5	12423.4	1.8942	0.527927
345	15365	236575	76.7344	31358.1	18571	1.68855	0.592224
346	8796	135432	63.7149	24152.9	12803.8	1.88639	0.530113
347	5552	85484.1	54.6549	16653.2	9421.37	1.7676	0.565738
348	18170	279763	81.1454	35130.9	20767.5	1.69163	0.591146
349	7654	117849	60.8287	19420.9	11670.1	1.66416	0.600903
350	12021	185087	70.7065	29459	15767.9	1.86829	0.535249
351	4277	65853	50.1024	12181.8	7917.24	1.53864	0.649924
352	3850	59278.5	48.3763	13942.5	7381.11	1.88894	0.529398
353	3547	54613.2	47.0724	10694.1	6988.57	1.53023	0.653498
354	6791	104561	58.4508	18628.5	10775.5	1.72878	0.578441
355	11324	174356	69.3126	26829.2	15152.4	1.77063	0.564771
356	10585	162977	67.7708	25707.4	14485.8	1.77467	0.563485
357	15399	237098	76.7909	25726.1	18598.4	1.38324	0.722941
358	11785	181454	70.2407	27862.9	15560.9	1.79057	0.558481
359	13188	203056	72.9243	31963.9	16772.6	1.90572	0.524735
360	3609	55567.8	47.3451	11092.9	7069.78	1.56907	0.637322
361	11620	178913	69.9114	24265.9	15415.3	1.57415	0.635264
362	3059	47099.4	44.8063	8260.72	6331.9	1.30462	0.766507
363	7787	119896	61.179	19394.1	11804.9	1.64289	0.608684
364	16104	247953	77.9454	28915	19161.8	1.50899	0.662695
365	22076	339904	86.587	44098.6	23646.2	1.86494	0.536211
366	10469	161191	67.5224	22326.3	14379.7	1.55262	0.644071
367	4640	71442.1	51.4816	13938.8	8359.1	1.6675	0.599702
368	2153	33149.7	39.856	7297.68	5010.07	1.4566	0.686529
369	7276	112029	59.8104	19365.8	11282.6	1.71643	0.582606
370	15257	234912	76.5542	30175.9	18483.9	1.63255	0.612539
371	70638	1.08761e+06	127.593	87268.3	51346	1.69961	0.588369
372	6123	94275.8	56.4678	15013.2	10056.7	1.49285	0.669861
373	3192	49147.2	45.4465	8752.13	6514.13	1.34356	0.744291
374	4408	67870	50.6088	15466.5	8078.09	1.91462	0.522296
375	17800	274067	80.5909	42234.8	20484.6	2.06178	0.485018
376	4592	70703	51.3034	12627.6	8301.35	1.52115	0.657396
377	13309	204919	73.1466	25346.1	16875	1.50199	0.665785
378	9727	149767	65.8879	23309.1	13692	1.70239	0.587409
379	33883	521697	99.8788	65606.1	31463.2	2.08517	0.479577
380	5292	81480.9	53.788	14453.5	9124.89	1.58397	0.631327
381	1466	22572	35.0637	5378.54	3877.67	1.38706	0.720952
382	29653	456567	95.5364	47952.5	28786.8	1.66578	0.600319
383	15381	236821	76.761	31768.5	18583.9	1.70946	0.58498
384	1076	16567.2	31.6288	7743.3	4570.56	1.69417	0.590261
385	4793	73797.8	52.0413	11488	8541.86	1.3449	0.743548
386	10876	167458	68.3863	25057	14750.1	1.69877	0.588661
387	16701	257145	78.8969	34767.1	19632.5	1.7709	0.564686
388	8875	136648	63.9051	18366.1	12880.3	1.4259	0.701309
389	12598	193971	71.8202	24249.5	16268.5	1.49057	0.670882
390	19183	295361	82.6262	34800.9	21532.4	1.61621	0.61873
391	3560	54813.3	47.1298	11180.2	7005.64	1.59589	0.626611
392	4224	65036.9	49.8946	12482.4	7851.7	1.58977	0.629021
393	632	9730.9	26.4881	2684.84	2212.89	1.21327	0.824216
394	4892	75322.1	52.3972	14105.7	8659.08	1.62901	0.61387
395	4068	62635	49.2727	15066.5	7657.17	1.96764	0.508224
396	1250	19246.2	33.2493	5632.92	3486.75	1.61552	0.618995
397	6327	97416.8	57.088	16998.4	10278.9	1.65372	0.604699
398	3519	54182	46.9482	11138.9	6951.75	1.60232	0.624096
399	7584	116771	60.6427	17811	11598.8	1.53559	0.651216
400	3040	46806.9	44.7133	12024.3	6305.65	1.9069	0.524411
401	14198	218607	74.7403	25605.8	17618.4	1.45336	0.688062
402	5765	88763.7	55.3451	16495.4	9660.82	1.70746	0.585666
403	16952	261010	79.2902	38608.4	19828.7	1.94709	0.513586
404	12551	193248	71.7307	25671.8	16228.1	1.58194	0.632135
405	5481	84391	54.4209	15672.4	9340.87	1.67783	0.596007
406	22845	351744	87.5809	39922.9	24192.2	1.65024	0.605973
407	5056	77847.2	52.9763	15400.7	8851.54	1.73989	0.574748
408	20662	318133	84.6974	38168	22625.4	1.68696	0.592784
409	15756	242595	77.3798	28563.1	18884.8	1.51249	0.661161
410	29259	450501	95.1113	49556.8	28531.2	1.73693	0.575728
411	9862	151845	66.1913	23579.4	13818.4	1.70638	0.586037
412	8599	132399	63.2356	18634	12611.9	1.4775	0.676821
413	15358	236467	76.7227	27017.2	18565.4	1.45524	0.68717
414	18506	284937	81.6426	34302.2	21022.7	1.63167	0.612868
415	4952	76245.9	52.6105	11624.6	8729.74	1.33161	0.750973
416	4929	75891.8	52.529	12580.6	8702.69	1.4456	0.691753
417	7272	111967	59.7994	18916.9	11278.5	1.67726	0.596211
418	7508	115601	60.4395	19468.3	11521.2	1.68978	0.591792
419	13465	207321	73.4313	24408	17006.6	1.4352	0.696765
420	7612	117202	60.7172	21868.6	11627.3	1.88079	0.531691
421	1910	29408.3	38.2963	6042.96	4625.62	1.30641	0.765456
422	16639	256191	78.7992	40547.1	19583.9	2.07043	0.482992
423	3326	51210.4	46.0737	12891.5	6695.18	1.92548	0.51935
424	7391	113799	60.1239	18246.9	11401.2	1.60044	0.624828
425	4861	74844.8	52.2863	13856.2	8622.46	1.60698	0.622284
426	2833	43619.7	43.6745	9088.99	6016.06	1.51079	0.661906
427	4901	75460.7	52.4293	14238.5	8669.7	1.64233	0.608892
428	15796	243211	77.4453	40886.9	18916.7	2.16141	0.46266
429	15465	238115	76.9005	29385.7	18651.5	1.57551	0.634715
430	8276	127426	62.4337	21843.9	12294	1.77679	0.562813
431	18984	292297	82.3395	35191.6	21383.2	1.64576	0.607622
432	3301	50825.5	45.958	10812.3	6661.59	1.62309	0.61611
433	7908	121759	61.4943	17255.6	11926.8	1.44679	0.691186
434	3257	50148	45.7529	9847.86	6602.26	1.49159	0.670426
435	13327	205196	73.1796	25502.4	16890.2	1.50989	0.6623
436	16680	256822	78.8638	32758	19616.1	1.66996	0.598817
437	16703	257176	78.9001	30678.4	19634.1	1.56251	0.639998
438	12424	191292	71.488	24371.1	16118.4	1.512	0.661374
439	13223	203595	72.9887	28228.2	16802.3	1.68002	0.59523
440	5254	80895.8	53.659	15449.8	9081.15	1.7013	0.587786
441	5456	84006	54.338	14419	9312.45	1.54836	0.645845
442	9641	148442	65.6931	24815.1	13611.2	1.82314	0.548503
443	6644	102298	58.026	15751.3	10619.4	1.48325	0.674195
444	63586	979034	123.197	96930.7	47869.1	2.02491	0.493849
445	15826	243673	77.4943	30871.3	18940.7	1.6299	0.613536
446	17470	268986	80.0897	38773.4	20230.6	1.91657	0.521766
447	7730	119019	61.0294	23339.7	11747.2	1.98683	0.503313
448	15358	236467	76.7227	33392.3	18565.4	1.79863	0.555979
449	12758	196435	72.1229	27710.7	16406	1.68906	0.592045
450	17955	276453	80.8241	31101.8	20603.4	1.50955	0.66245
451	10915	168058	68.4679	20137.9	14785.3	1.36202	0.734203
452	19248	296361	82.7195	32121.3	21581	1.48841	0.671859
453	23175	356825	88.0006	41400.3	24424.6	1.69503	0.589961
454	18177	279871	81.1559	38333.8	20772.8	1.84538	0.541893
455	3044	46868.5	44.7329	8803.15	6311.18	1.39485	0.716924
456	3227	49686.1	45.612	9614.08	6561.66	1.46519	0.682505
457	4767	73397.5	51.947	13934.3	8510.95	1.63722	0.610792
458	10919	168120	68.4763	24913.5	14788.9	1.68461	0.59361
459	7719	118849	61.0004	19911.7	11736	1.69663	0.589404
460	15684	241487	77.2618	34309	18827.2	1.82231	0.548754
461	15569	239716	77.0725	32809.1	18735	1.75121	0.571032
462	14220	218945	74.7789	28089.4	17636.6	1.59268	0.627874
463	8312	127980	62.5241	18463.1	12329.7	1.49745	0.667802
464	14438	222302	75.1591	26550.7	17816.4	1.49024	0.671031
465	3971	61141.5	48.8779	12937.9	7534.96	1.71704	0.582397
466	14655	225643	75.5338	27990.6	17994.4	1.55551	0.642874
467	7446	114646	60.2726	17311.1	11457.7	1.51088	0.661867
468	8973	138157	64.1394	21175.9	12975	1.63206	0.612723
469	38197	588119	103.949	54447.5	34080.1	1.59763	0.625926
470	9540	146887	65.4629	20299.6	13516	1.5019	0.665823
471	6610	101774	57.9268	15270.6	10583.2	1.44292	0.69304
472	16724	257499	78.9331	31201.2	19650.5	1.5878	0.629801
473	6496	100019	57.5919	16792.1	10461.1	1.60519	0.622979
474	13075	201316	72.7154	27858.8	16676.7	1.67053	0.598613
475	9255	142499	64.8044	21004.5	13245.4	1.5858	0.630598
476	16544	254728	78.6489	33486.4	19509.3	1.71643	0.582603
477	19535	300780	83.1286	32750.4	21795	1.50266	0.665488
478	21264	327402	85.5121	36780.6	23062.7	1.59481	0.627035
479	10715	164979	68.0471	22196.8	14604.1	1.5199	0.657938
480	9070	139651	64.3697	19914.5	13068.3	1.52388	0.656219
481	10713	164948	68.0429	21877	14602.3	1.49819	0.667472
482	10132	156002	66.7899	24110	14069.5	1.71364	0.583552
483	4311	66376.5	50.2349	13121.7	7959.14	1.64863	0.606563
484	10086	155294	66.6887	20187.7	14026.9	1.43922	0.694822
485	3614	55644.8	47.3669	10513.9	7076.3	1.48579	0.673045
486	15843	243935	77.522	32399.8	18954.2	1.70937	0.585011
487	8340	128411	62.5943	19557.2	12357.3	1.58264	0.631857
488	8724	134323	63.5406	23257.8	12733.8	1.82646	0.547506
489	5545	85376.4	54.6319	14889.1	9413.45	1.58168	0.632238
490	4964	76430.7	52.653	13694.1	8743.84	1.56614	0.638513
491	15532	239146	77.0114	31554.2	18705.4	1.68691	0.592801
492	8664	133400	63.3946	20394.3	12675.4	1.60897	0.621514
493	6899	106224	58.759	19079.6	10889.4	1.75212	0.570738
494	15250	234804	76.5425	27894.3	18478.3	1.50957	0.662438
495	6463	99510.8	57.4942	17771.1	10425.7	1.70456	0.586663
496	22686	349296	87.3773	42903.5	24079.8	1.78172	0.561255
497	12859	197990	72.3128	25032	16492.5	1.51778	0.658855
498	3103	47776.9	45.0201	11539.5	6392.47	1.80517	0.553963
499	6533	100589	57.701	19026.6	10500.8	1.81192	0.551902
500	17617	271249	80.3137	35318.1	20344	1.73605	0.576021
501	8899	137018	63.9626	19558.7	12903.5	1.51577	0.659732
502	11220	172754	69.0998	23430.9	15059.5	1.55589	0.642718
503	3714	57184.5	47.7998	12605.9	7206.24	1.7493	0.571658
504	5139	79125.2	53.2646	13285.8	8948.15	1.48476	0.673511
505	2786	42896	43.4316	8011.52	5949.34	1.34663	0.742597
506	11197	172400	69.0526	25635.3	15038.9	1.7046	0.586648
507	17943	276268	80.8061	34073.9	20594.2	1.65454	0.604397
508	19350	297932	82.8653	34258	21657.2	1.58183	0.632179
509	27482	423140	93.1455	48945.1	27364	1.78867	0.559075
510	20475	315254	84.4411	34324.4	22488.7	1.5263	0.655179
511	8147	125439	62.1076	20523.2	12166	1.68694	0.59279
512	11020	169675	68.6868	21916.1	14880	1.47286	0.678952
513	6707	103268	58.2088	16218.7	10686.4	1.51769	0.658896
514	4234	65190.9	49.934	13572.9	7864.09	1.72593	0.579398
515	8937	137603	64.0535	21812.3	12940.2	1.68562	0.593254
516	10864	167273	68.3611	22045.1	14739.2	1.49568	0.668594
517	20940	322413	85.0755	37350.5	22827.9	1.63618	0.611179
518	13111	201870	72.7821	27295.9	16707.2	1.63378	0.612079
519	8568	131921	63.1595	19646	12581.5	1.5615	0.640412
520	7537	116047	60.5172	17145.6	11550.8	1.48436	0.67369
521	4386	67531.2	50.5245	11981	8051.19	1.48811	0.671995
522	31257	481264	97.2288	43499.8	29815.8	1.45895	0.685422
523	40409	622177	105.919	61370.6	35383.4	1.73445	0.576553
524	11822	182023	70.3142	32853.4	15593.4	2.10688	0.474636
525	2188	33688.6	40.0708	8960.24	5064.22	1.76932	0.565188
526	18094	278593	81.0321	35595	20709.6	1.71877	0.58181
527	6562	101035	57.7863	19614.3	10531.9	1.86237	0.536949
528	6827	105115	58.5539	18287.3	10813.5	1.69115	0.591314
529	4888	75260.5	52.3829	12979.3	8654.36	1.49974	0.666784
530	6267	96493	56.907	15845.1	10213.8	1.55134	0.644602
531	5437	83713.5	54.2749	14946.7	9290.82	1.60876	0.621595
532	14819	228168	75.8145	29578.4	18128.4	1.6316	0.612894
533	27573	424541	93.2482	47452.2	27424.4	1.73029	0.577938
534	7977	122822	61.6726	19770.9	11996.1	1.64811	0.606756
535	2894	44558.9	43.9858	11496.8	6102.11	1.88407	0.530766
536	14099	217082	74.5662	29696.6	17536.4	1.69343	0.590519
537	7922	121975	61.5305	21415.5	11940.9	1.79346	0.557583
538	23694	364817	88.6527	42991.9	24787.9	1.73439	0.576572
539	11666	179621	70.0035	24496	15455.9	1.58489	0.630959
540	11457	176403	69.5829	25661.9	15270.8	1.68046	0.595077
541	7258	111751	59.761	18209.2	11264	1.61659	0.618587
542	7242	111505	59.7171	18550.9	11247.4	1.64934	0.606302
543	4570	70364.3	51.2214	13293.7	8274.82	1.60652	0.622462
544	4092	63004.5	49.3694	12002.3	7687.26	1.56133	0.640481
545	9155	140960	64.5702	21762.6	13149.8	1.65497	0.604241
546	29178	449254	95.0235	52292.3	28478.6	1.8362	0.544603
547	5751	88548.1	55.3002	13916.7	9645.17	1.44287	0.693065
548	10644	163886	67.8965	27624.3	14539.5	1.89994	0.526332
549	5409	83282.4	54.1816	14274.9	9258.89	1.54175	0.648612
550	14848	228615	75.8639	32200.6	18152.1	1.77393	0.563719
551	14340	220793	74.9887	33026.2	17735.7	1.86214	0.537017
552	10650	163978	67.9093	28539	14545	1.96212	0.509654
553	5269	81126.8	53.71	13934	9098.43	1.53148	0.652964
554	24341	374778	89.4524	41204.5	25237.1	1.63269	0.612484
555	5275	81219.2	53.7304	14707.7	9105.34	1.61529	0.619084
556	7742	119204	61.0609	18248.2	11759.3	1.5518	0.644411
557	12089	186134	70.8396	25956.9	15827.3	1.64	0.609756
558	12180	187535	71.0169	25027.9	15906.7	1.57342	0.635557
559	36084	555585	101.996	67002.2	32811.4	2.04204	0.489706
560	6215	95692.4	56.7492	16075.6	10157.2	1.58268	0.63184
561	10186	156834	66.9084	26482.6	14119.4	1.87561	0.533159
562	11826	182085	70.3221	24848.4	15596.9	1.59316	0.627685
563	7351	113183	60.0152	19101.5	11360	1.68147	0.594718
564	15275	235189	76.5843	30090.1	18498.4	1.62663	0.614769
565	10156	156372	66.8426	24499.8	14091.7	1.7386	0.575176
566	6471	99634	57.5179	18217.6	10434.3	1.74594	0.572757
567	9654	148643	65.7226	22139.2	13623.4	1.62508	0.615354
568	9711	149520	65.8517	19764.3	13677	1.44508	0.692005
569	20455	314946	84.4136	39701.6	22474	1.76656	0.566073
570	18668	287431	81.8801	36053	21145.3	1.70502	0.586504
571	4673	71950.2	51.6033	13255	8398.69	1.57823	0.633622
572	15667	241225	77.2339	37006.5	18813.6	1.96701	0.508386
573	4314	66422.7	50.2465	11992.7	7962.84	1.50609	0.663972
574	7305	112475	59.8898	15839.4	11312.6	1.40016	0.714206
575	16097	247846	77.9341	31068.3	19156.3	1.62183	0.616586
576	17075	262904	79.4815	30735.7	19924.5	1.54261	0.648254
577	6972	107348	58.9655	16845.3	10966.1	1.53612	0.650989
578	2334	35936.6	40.943	8071.97	5287.07	1.52674	0.654991
579	10117	155771	66.7569	23585.4	14055.6	1.67801	0.595944
580	7507	115585	60.4368	18503.3	11520.2	1.60617	0.6226
581	26021	400645	91.4648	43009.7	26385.4	1.63006	0.613476
582	14646	225504	75.5183	28720.1	17987.1	1.59671	0.626289
583	4743	73028	51.8597	12482.8	8482.35	1.47162	0.679526
584	16314	251187	78.2827	30444.2	19328	1.57513	0.634869
585	11973	184348	70.6123	24972.9	15725.9	1.58801	0.62972
586	25269	389067	90.575	45825.5	25874.6	1.77106	0.564633
587	17807	274174	80.6014	40731.4	20490	1.98787	0.503051
588	16674	256730	78.8544	35008.3	19611.4	1.7851	0.560191
589	3869	59571	48.4558	11811.5	7405.37	1.595	0.626961
590	1722	26513.6	36.9962	6350.81	4316.88	1.47116	0.679737
591	9505	146348	65.3828	23247.7	13482.9	1.72424	0.579965
592	10238	157634	67.022	24719.1	14167.4	1.74478	0.573138
593	3260	50194.2	45.7669	9648.88	6606.32	1.46055	0.684672
594	10349	159344	67.2634	21680.1	14269.6	1.51931	0.658192
595	1299	20000.7	33.6782	4831.94	3577.29	1.35073	0.740341
596	5988	92197.2	56.0497	15075.5	9908.37	1.52149	0.657251
597	6581	101328	57.842	20866.3	10552.2	1.97744	0.505703
598	13411	206489	73.333	28022.1	16961.1	1.65213	0.605277
599	22395	344816	87.0021	36842.6	23873.4	1.54325	0.647985
600	4034	62111.5	49.135	12851.6	7614.45	1.6878	0.592489
601	3046	46899.3	44.7427	9182.39	6313.95	1.4543	0.687615
602	8289	127626	62.4664	18336.4	12306.9	1.48992	0.671175
603	8975	138188	64.1442	21999.6	12976.9	1.69529	0.589868
604	11016	169613	68.6784	23331.3	14876.4	1.56835	0.637613
605	13653	210215	73.7715	29431.4	17164.6	1.71466	0.583206
606	8987	138373	64.1728	20587.3	12988.5	1.58504	0.630898
607	27190	418644	92.8144	56020	27169.8	2.06185	0.485002
608	3813	58708.8	48.2208	12232	7333.74	1.66791	0.599552
609	5042	77631.7	52.9273	14576.8	8835.2	1.64985	0.606114
610	21327	328372	85.5964	35622.6	23108.3	1.54155	0.648697
611	16819	258962	79.0823	28085.6	19724.9	1.42386	0.702314
612	11057	170245	68.7635	27138.3	14913.3	1.81975	0.549527
613	11037	169937	68.7221	22144.3	14895.3	1.48667	0.672646
614	9610	147965	65.6226	21622.4	13582	1.59199	0.628144
615	22147	340997	86.6797	35567.7	23696.9	1.50094	0.666248
616	8201	126271	62.2446	22458.2	12219.7	1.83788	0.544106
617	23300	358750	88.1586	41525.3	24512.4	1.69406	0.590299
618	14039	216158	74.4603	29654.3	17486.6	1.69583	0.589681
619	10020	154278	66.5429	26663.2	13965.6	1.90921	0.523778
620	2012	30978.8	38.9662	7031.24	4788.87	1.46825	0.681084
621	27137	417828	92.7541	46992.6	27134.5	1.73184	0.577422
622	23883	367727	88.8878	46325.9	24919.6	1.85902	0.537919
623	13979	215235	74.354	31328.6	17436.7	1.7967	0.556575
624	4018	61865.1	49.07	12160.2	7594.3	1.60123	0.624521
625	7565	116478	60.592	21674.6	11579.4	1.87182	0.534239
626	14783	227614	75.753	28435.4	18099.1	1.5711	0.636497
627	4589	70656.8	51.2923	13972.9	8297.74	1.68394	0.593845
628	4994	76892.6	52.7589	13494.1	8779.03	1.53709	0.650581
629	1822	28053.3	37.6989	6837.64	4482.43	1.52543	0.655551
630	1877	28900.2	38.0745	7798.97	4572.19	1.70574	0.586255
631	7116	109565	59.3687	16909.9	11116.6	1.52114	0.657403
632	6204	95523	56.7157	17962.2	10145.2	1.7705	0.564812
633	6354	97832.5	57.1691	15606	10308.1	1.51395	0.660524
634	5833	89810.7	55.5618	14021	9736.64	1.44002	0.694433
635	16382	252234	78.3913	29352.4	19381.7	1.51444	0.660312
636	11718	180422	70.1074	24831.5	15501.8	1.60184	0.624281
637	11974	184364	70.6142	30883.5	15726.8	1.96375	0.50923
638	7518	115755	60.4663	16940.8	11531.4	1.4691	0.680687
639	10002	154001	66.503	23683.5	13948.9	1.69788	0.58897
640	18363	282735	81.4317	36792.6	20914.3	1.75921	0.568438
641	7399	113922	60.1456	18031.5	11409.4	1.58041	0.632749
642	9120	140421	64.4878	21912	13116.3	1.67059	0.59859
643	2902	44682.1	44.0262	8769.98	6113.35	1.43456	0.697077
644	14154	217929	74.663	31852.8	17582	1.81167	0.551975
645	15106	232587	76.3008	31967.6	18361.7	1.74099	0.574386
646	5258	80957.4	53.6726	12858.7	9085.76	1.41526	0.706585
647	7668	118064	60.8658	19639.1	11684.3	1.68081	0.594952
648	10048	154709	66.6048	24862.9	13991.6	1.77698	0.562751
649	7161	110258	59.4936	19619.3	11163.4	1.75747	0.569001
650	8663	133384	63.3921	19572.2	12674.4	1.54423	0.64757
651	10901	167843	68.4386	24438.2	14772.7	1.65428	0.604491
652	5249	80818.9	53.642	13091.5	9075.39	1.44253	0.693226
653	12644	194680	71.9075	23370.4	16308.1	1.43305	0.697811
654	19079	293759	82.4767	36896.8	21454.5	1.71977	0.581473
655	15087	232295	76.2688	30253.3	18346.3	1.64901	0.606425
656	23746	365617	88.7175	38783.3	24824.2	1.56232	0.640074
657	4531	69763.8	51.0753	12294.5	8227.67	1.49428	0.669217
658	1611	24804.6	36.1835	6266.39	4129.32	1.51754	0.658962
659	7746	119265	61.0715	19637.8	11763.4	1.6694	0.599019
660	4765	73366.7	51.9398	13714	8508.56	1.61178	0.620431
661	12123	186658	70.9059	28528.8	15857	1.79913	0.555824
662	5039	77585.5	52.9168	14317.9	8831.69	1.6212	0.616827
663	16009	246491	77.7918	30110.1	19086.4	1.57757	0.633887
664	12439	191523	71.5167	27136.8	16131.4	1.68224	0.594446
665	12795	197005	72.1926	26334.6	16437.7	1.60208	0.624187
666	8346	128503	62.6093	19699.1	12363.3	1.59336	0.627605
667	7771	119650	61.1371	16972.4	11788.7	1.43972	0.694579
668	16888	260025	79.1903	33878.6	19778.8	1.71288	0.583813
669	33217	511442	99.22	55568.4	31049.5	1.78967	0.558761
670	16034	246875	77.8323	28953	19106.3	1.51537	0.659907
671	16811	258839	79.0697	29110.2	19718.6	1.47628	0.677378
672	5828	89733.7	55.5459	15141.1	9731.07	1.55595	0.642694
673	14009	215697	74.4072	28678.5	17461.7	1.64237	0.608877
674	9616	148058	65.6363	19060.7	13587.6	1.4028	0.712862
675	11191	172308	69.0402	23270.8	15033.5	1.54793	0.646024
676	6510	100234	57.6332	16478.4	10476.1	1.57294	0.635752
677	13407	206428	73.3257	23818.7	16957.8	1.40459	0.711951
678	15880	244504	77.5823	32345.4	18983.7	1.70385	0.586906
679	10801	166303	68.2287	24618.1	14682.2	1.67673	0.596398
680	11595	178528	69.8612	24790.3	15393.2	1.61047	0.620937
681	5589	86053.8	54.776	16994.4	9463.18	1.79584	0.556842
682	2395	36875.8	41.2966	7557.69	5378.79	1.40509	0.711698
683	22969	353654	87.7391	39985.6	24279.6	1.64688	0.607209
684	18075	278301	81.0038	36917.4	20695.1	1.78387	0.560577
685	7763	119527	61.1161	18330.7	11780.6	1.55601	0.642671
686	5999	92366.6	56.084	15075.1	9920.5	1.51959	0.658073
687	15505	238730	76.9667	29658.8	18683.7	1.58742	0.629954
688	20890	321643	85.0078	43493.3	22791.5	1.90831	0.524024
689	9236	142207	64.76	20063.4	13227.3	1.51682	0.659273
690	11942	183871	70.5513	27383.1	15698.8	1.74428	0.573302
691	17335	266907	79.8829	30757.4	20126.3	1.52822	0.654355
692	6801	104715	58.4795	15035	10786.1	1.39393	0.717398
693	9486	146056	65.3392	20852.3	13464.9	1.54864	0.645726
694	5762	88717.5	55.3355	17063.9	9657.47	1.76692	0.565957
695	31627	486961	97.6109	48693.6	30050.6	1.62039	0.617136
696	7904	121698	61.4839	18483.6	11922.8	1.55027	0.645049
697	5557	85561.1	54.6713	13350	9427.02	1.41614	0.706145
698	7073	108903	59.2489	18387.6	11071.8	1.66077	0.602131
699	4841	74536.9	52.2145	12504.5	8598.8	1.45422	0.687654
700	30162	464404	96.0799	54575.8	29115.3	1.87447	0.533484
701	10823	166642	68.275	24547.7	14702.1	1.66967	0.598919
702	14200	218637	74.7438	31274.1	17620	1.77492	0.563407
703	7995	123099	61.719	18872.6	12014.2	1.57086	0.636592
704	6212	95646.2	56.74	16294.2	10154	1.60471	0.623164
705	13416	206566	73.3421	26044.9	16965.4	1.53518	0.651389
706	13524	208229	73.5384	27065.9	17056.3	1.58686	0.630177
707	10029	154417	66.5628	22822	13974	1.63318	0.612302
708	8260	127179	62.3935	21272	12278.2	1.7325	0.5772
709	13905	214095	74.2226	28870.3	17375.1	1.66159	0.601834
710	4464	68732.2	50.8223	11737.6	8146.36	1.44084	0.694037
711	7351	113183	60.0152	16806.9	11360	1.47948	0.675912
712	6850	105469	58.6196	17126.3	10837.8	1.58023	0.632818
713	5488	84498.7	54.4441	16403.2	9348.83	1.75457	0.56994
714	12717	195804	72.0456	26275.6	16370.8	1.60503	0.623042
715	4146	63836	49.5856	12173.6	7754.74	1.56982	0.637015
716	22582	347695	87.2435	44208.4	24006.2	1.84154	0.543023
717	6149	94676.2	56.5476	14144.8	10085.2	1.40253	0.712996
718	5621	86546.5	54.8804	15002	9499.27	1.57928	0.633198
719	2993	46083.2	44.4817	10902	6240.49	1.74698	0.572415
720	21367	328988	85.6499	36714.4	23137.2	1.58682	0.630193
721	28554	439646	94.3412	48076.6	28071.1	1.71267	0.583883
722	7321	112721	59.9335	16793.5	11329.1	1.48233	0.674612
723	4591	70687.6	51.2997	12973.7	8300.15	1.56307	0.639767
724	15764	242718	77.3929	29596.3	18891.2	1.56667	0.638295
725	11225	172831	69.1101	27309	15063.9	1.81288	0.55161
726	14730	226798	75.6624	31780.5	18055.8	1.76013	0.56814
727	10812	166472	68.2519	25167.9	14692.1	1.71302	0.583766
728	10907	167935	68.4512	24691.1	14778.1	1.6708	0.598517
729	5212	80249.2	53.5156	18124.5	9032.69	2.00655	0.498368
730	7310	112552	59.9034	17101.8	11317.7	1.51106	0.661786
731	15376	236744	76.7527	31814	18579.9	1.71228	0.584017
732	8952	137834	64.0893	19965.9	12954.7	1.54121	0.648841
733	6710	103314	58.2175	19924.7	10689.6	1.86393	0.5365
734	10005	154047	66.5097	22181.2	13951.7	1.58986	0.628987
735	8563	131845	63.1473	18129.5	12576.7	1.44152	0.693713
736	16842	259316	79.1183	28680.7	19742.9	1.45271	0.688368
737	18821	289787	82.1032	34688.8	21260.6	1.6316	0.612896
738	9349	143947	65.0231	23247.1	13334.9	1.74332	0.573617
739	3126	48131	45.1311	11535.8	6424.02	1.79573	0.556875
740	3373	51934.1	46.2897	10415.2	6758.11	1.54114	0.648869
741	3027	46606.7	44.6495	9687.73	6287.66	1.54075	0.649034
742	10251	157835	67.0504	22300.4	14179.4	1.57273	0.635837
743	16980	261441	79.3338	28403.6	19850.6	1.43087	0.698876
744	22647	348696	87.3272	40143.6	24052.2	1.66902	0.599154
745	8777	135139	63.669	17548.5	12785.3	1.37255	0.728572
746	18740	288540	81.9852	32908.4	21199.6	1.55232	0.644199
747	12087	186104	70.8357	27101.9	15825.6	1.71253	0.58393
748	20764	319703	84.8365	36026.8	22699.8	1.5871	0.630081
749	18972	292112	82.3222	34696.5	21374.2	1.62329	0.616034
750	20612	317363	84.629	32434.3	22588.9	1.43585	0.696451
751	9895	152353	66.265	22977.5	13849.2	1.65912	0.602729
752	18485	284614	81.6117	35269.3	21006.8	1.67894	0.595613
753	5566	85699.7	54.7008	16260.5	9437.2	1.72302	0.580376
754	17504	269509	80.1416	32464.9	20256.9	1.60266	0.623963
755	12140	186920	70.9391	27430.8	15871.8	1.72827	0.578613
756	4544	69964	51.1241	12176.2	8243.4	1.47708	0.677012
757	17599	270972	80.2864	35827.5	20330.1	1.76229	0.567444
758	13556	208722	73.5964	25522.9	17083.2	1.49404	0.669327
759	40614	625334	106.097	56141.1	35503	1.58131	0.632389
760	12716	195788	72.0437	33500.4	16370	2.04645	0.48865
761	21196	326355	85.4208	37645.8	23013.6	1.63581	0.611319
762	15077	232141	76.2519	28378	18338.2	1.54747	0.646214
763	5232	80557.1	53.584	16450.5	9055.79	1.81657	0.550488
764	10024	154340	66.5518	24334	13969.3	1.74196	0.574065
765	27973	430700	93.697	47151.4	27689	1.70289	0.587235
766	10984	169121	68.6119	24413.3	14847.5	1.64426	0.608175
767	21470	330574	85.7873	31740.1	23211.5	1.36743	0.731297
768	16510	254204	78.595	32207.8	19482.5	1.65316	0.604902
769	11776	181315	70.2228	24239.1	15553	1.55849	0.641647
770	32393	498755	98.3927	53242.3	30533.9	1.74371	0.573489
771	4869	74968	52.3149	12773.3	8631.92	1.47978	0.675778
772	47921	737840	112.113	69202.3	39642.9	1.74564	0.572855
773	20853	321074	84.9576	36732	22764.6	1.61356	0.619749
774	12001	184779	70.6673	23077	15750.4	1.46516	0.682518
775	8785	135263	63.6883	21760.4	12793.1	1.70095	0.587906
776	14877	229061	75.9133	36811.3	18175.7	2.0253	0.493754
777	5108	78647.9	53.1573	17615.6	8912.13	1.97659	0.505922
778	11317	174248	69.2984	23364.8	15146.1	1.54263	0.648245
779	28431	437752	94.2056	44533.1	27990.4	1.59101	0.62853
780	35078	540096	101.039	53290.5	32198.6	1.65505	0.60421
781	39167	603054	104.822	62135.7	34654.6	1.793	0.557725
782	13759	211847	73.9619	30101.4	17253.3	1.74467	0.573173
783	11240	173062	69.1408	26174.7	15077.4	1.73602	0.576029
784	12539	193063	71.7079	23096.2	16217.7	1.42414	0.70218
785	4502	69317.3	50.9661	14147.4	8192.53	1.72687	0.579082
786	22947	353315	87.7111	40214.5	24264.1	1.65736	0.603368
787	6215	95692.4	56.7492	16355	10157.2	1.61018	0.621049
788	10446	160837	67.4729	24221.8	14358.7	1.68691	0.592799
789	9488	146087	65.3437	20471.7	13466.8	1.52017	0.657823
790	9802	150921	66.0568	23429.6	13762.3	1.70245	0.587389
791	14498	223226	75.2631	29015.5	17865.7	1.62409	0.61573
792	5321	81927.4	53.8861	12342.6	9158.19	1.34771	0.741999
793	9527	146687	65.4332	20729.1	13503.7	1.53507	0.651435
794	4187	64467.2	49.7485	12680.7	7805.78	1.62453	0.615563
795	2604	40093.8	42.4645	8031.53	5687.33	1.41218	0.708125
796	34175	526192	100.165	58163.9	31643.7	1.83809	0.544043
797	13744	211616	73.935	27337.2	17240.8	1.58561	0.63067
798	4312	66391.9	50.2387	11511	7960.37	1.44604	0.691542
799	4419	68039.3	50.6509	11247.1	8091.52	1.38998	0.719433
800	11072	170476	68.7946	25094.1	14926.7	1.68115	0.594832
801	19623	302135	83.2532	38831.7	21860.4	1.77635	0.562952
802	9774	150490	65.9938	21902.6	13736.1	1.59453	0.627142
803	17928	276037	80.7836	31962	20582.7	1.55286	0.643974
804	24893	383278	90.1235	47864.9	25617.3	1.86847	0.535199
805	4606	70918.6	51.3555	13273.9	8318.22	1.59576	0.626661
806	9041	139204	64.301	22026.1	13040.4	1.68906	0.592045
807	10696	164686	68.0069	23648.8	14586.9	1.62124	0.616812
808	10805	166365	68.2371	26399.1	14685.8	1.7976	0.556299
809	15561	239593	77.0593	26450.9	18728.6	1.41233	0.708051
810	19330	297624	82.8368	37429.1	21642.2	1.72945	0.57822
811	8316	128041	62.5342	18082.2	12333.6	1.46609	0.682086
812	17847	274790	80.6617	29441.2	20520.7	1.43471	0.697005
813	16157	248769	78.0308	31550.1	19203.8	1.64291	0.608678
814	14663	225766	75.5475	32098.4	18001	1.78315	0.560807
815	18802	289494	82.0756	28765.3	21246.3	1.3539	0.738608
816	28050	431886	93.7829	45195.7	27739.8	1.62928	0.61377
817	26028	400753	91.473	46208.6	26390.1	1.75098	0.571108
818	15508	238777	76.9717	28150.1	18686.1	1.50647	0.663802
819	6280	96693.2	56.9463	19408.3	10227.9	1.89758	0.526988
820	11862	182639	70.3934	22879.9	15628.6	1.46398	0.68307
821	8467	130366	62.9104	18152.3	12482.5	1.45422	0.687654
822	16752	257931	78.9771	34491.8	19672.5	1.7533	0.570352
823	24525	377611	89.6772	37796.8	25364.2	1.49016	0.671067
824	19248	296361	82.7195	33513.3	21581	1.55291	0.643952
825	5547	85407.2	54.6385	14300.2	9415.71	1.51876	0.65843
826	8375	128950	62.6817	22081	12391.9	1.78189	0.561201
827	6224	95830.9	56.7766	15341.9	10167	1.50898	0.662698
828	11089	170737	68.8298	23074.9	14942	1.5443	0.647544
829	4076	62758.2	49.305	11605	7667.21	1.51359	0.660679
830	10229	157496	67.0024	20464.1	14159.1	1.44529	0.691902
831	8802	135524	63.7294	20400	12809.6	1.59256	0.62792
832	9539	146872	65.4606	22656.7	13515	1.67641	0.596513
833	16447	253234	78.4949	30626.9	19433	1.57603	0.634505
834	10185	156818	66.9062	27213	14118.5	1.92747	0.518814
835	6453	99356.8	57.4645	15647.9	10414.9	1.50245	0.66558
836	22863	352022	87.6039	36543	24204.9	1.50974	0.662367
837	6335	97540	57.1121	16573.4	10287.6	1.61101	0.620728
838	8435	129874	62.831	17725.6	12451	1.42363	0.70243
839	18467	284336	81.5852	31566.8	20993.2	1.50367	0.66504
840	39840	613416	105.419	70031.2	35050.5	1.99801	0.500498
841	18164	279671	81.1365	35581.6	20762.9	1.71371	0.58353
842	19364	298148	82.8853	33069.4	21667.6	1.52622	0.655216
843	19180	295314	82.6219	40914.2	21530.1	1.90032	0.526226
844	4292	66083.9	50.1609	13340.2	7935.74	1.68102	0.594876
845	22689	349343	87.3811	40319	24081.9	1.67424	0.597284
846	11008	169490	68.6618	24568.1	14869.2	1.65228	0.605223
847	21472	330604	85.79	35324.5	23212.9	1.52176	0.657133
848	19508	300365	83.0903	35952.4	21774.9	1.65109	0.60566
849	21511	331205	85.8419	32130	23241	1.38247	0.723342
850	8849	136248	63.8426	22675.1	12855.1	1.7639	0.566927
851	18886	290788	82.1976	35325.4	21309.6	1.65773	0.603236
852	10495	161592	67.5782	22569	14403.5	1.56691	0.6382
853	7346	113106	60.0016	19706.8	11354.9	1.73554	0.576189
854	24385	375456	89.5063	37673.7	25267.5	1.49099	0.670693
855	15439	237714	76.8574	30056.9	18630.6	1.61331	0.619845
856	10846	166996	68.3233	25392.5	14722.9	1.72469	0.579814
857	14331	220654	74.973	28583.6	17728.2	1.61232	0.620224
858	28671	441447	94.4699	47992	28147.7	1.70501	0.586508
859	13064	201146	72.695	25669.8	16667.3	1.54013	0.649296
860	13192	203117	72.9317	25666.5	16776	1.52996	0.653613
861	12979	199838	72.537	26566.1	16594.9	1.60086	0.624665
862	10017	154232	66.5363	24146.3	13962.8	1.72933	0.578259
863	24920	383693	90.1561	42268.2	25635.8	1.6488	0.606502
864	9146	140821	64.549	19650.4	13141.2	1.49533	0.668751
865	18951	291789	82.2918	35255	21358.4	1.65064	0.605827
866	10593	163100	67.7879	22337.2	14493.1	1.54124	0.64883
867	12372	190492	71.3881	25786.7	16073.4	1.60431	0.623321
868	11067	170399	68.7843	27087.5	14922.2	1.81524	0.55089
869	21592	332452	85.9495	35912.5	23299.3	1.54136	0.64878
870	10624	163578	67.854	26289.7	14521.3	1.81042	0.552359
871	23968	369035	88.9931	43285.7	24978.6	1.73291	0.577064
872	10185	156818	66.9062	21170.2	14118.5	1.49946	0.666905
873	23427	360706	88.3184	43591.2	24601.3	1.7719	0.564365
874	8275	127410	62.4312	20031.3	12293.1	1.62948	0.613691
875	9323	143546	64.9627	19635.1	13310.2	1.47519	0.677877
876	9042	139220	64.3034	22938.6	13041.4	1.7589	0.568536
877	11166	171923	68.9888	22966.1	15011.1	1.52994	0.653619
878	7725	118942	61.0162	18348.1	11742.1	1.56259	0.639963
879	21969	338257	86.4469	42667.5	23569.7	1.81027	0.552405
880	12707	195650	72.0267	24310.7	16362.3	1.48578	0.673046
881	14991	230816	76.1067	30110	18268.4	1.6482	0.606722
882	5960	91766.1	55.9622	14197.5	9877.46	1.43737	0.695717
883	18190	280071	81.1752	38662.5	20782.7	1.86032	0.537542
884	7025	108164	59.1146	20743.8	11021.6	1.88211	0.53132
885	2005	30871	38.921	6593.15	4777.76	1.37997	0.724655
886	18936	291558	82.2701	38230.1	21347.1	1.79088	0.558386
887	5745	88455.8	55.281	15163.1	9638.46	1.57318	0.635654
888	8048	123915	61.855	18527.7	12067.2	1.53538	0.651304
889	15208	234158	76.4721	32551.4	18444.3	1.76485	0.566622
890	11052	170168	68.7532	24728.5	14908.8	1.65865	0.602899
891	6936	106794	58.8639	17252.1	10928.3	1.57866	0.633448
892	15806	243365	77.4616	31434.3	18924.7	1.66102	0.602039
893	8520	131182	63.0414	19362.1	12534.5	1.54471	0.647372
894	8209	126394	62.2648	18345.3	12227.6	1.50032	0.666526
895	23008	354254	87.7887	35703.4	24307.1	1.46884	0.680807
896	12538	193048	71.706	28409.3	16216.9	1.75184	0.570828
897	2987	45990.8	44.452	9499.93	6232.15	1.52434	0.656021
898	10766	165764	68.1549	22356.6	14650.4	1.526	0.655308
899	11676	179775	70.0235	23084.6	15464.8	1.49272	0.669917
900	8691	133815	63.4603	19887.4	12701.7	1.56573	0.638679
901	13839	213079	74.105	30539.6	17320.1	1.76324	0.567137
902	14450	222487	75.1799	29503.1	17826.2	1.65504	0.604215
903	11099	170891	68.8505	23176	14951	1.55013	0.645108
904	17224	265198	79.712	26573.6	20040.3	1.32601	0.754141
905	5055	77831.8	52.9728	14341.1	8850.38	1.6204	0.617132
906	6583	101358	57.8478	17945.8	10554.3	1.70033	0.588123
907	16040	246968	77.842	32888.5	19111	1.72092	0.581084
908	8317	128057	62.5367	19504.9	12334.6	1.58132	0.632385
909	9494	146179	65.3575	23962.9	13472.5	1.77866	0.562221
910	11861	182624	70.3914	28602.7	15627.7	1.83026	0.546371
911	7183	110597	59.5545	16841.1	11186.3	1.50551	0.664225
912	5389	82974.4	54.1147	14005	9236.05	1.51634	0.659481
913	18666	287400	81.8772	34570.1	21143.7	1.635	0.611619
914	7266	111875	59.783	16646.6	11272.3	1.47677	0.677152
915	12186	187628	71.0285	27942.9	15911.9	1.7561	0.569443
916	10336	159143	67.2352	21944.4	14257.7	1.53912	0.64972
917	15687	241533	77.2667	30978.3	18829.6	1.64519	0.607832
918	8631	132892	63.314	17405.5	12643.1	1.37667	0.726388
919	13053	200977	72.6746	28197.3	16657.9	1.69273	0.590763
920	9876	152061	66.2226	19433	13831.5	1.40499	0.71175
921	10794	166195	68.214	21707.6	14675.8	1.47914	0.67607
922	10443	160791	67.4664	22218.7	14355.9	1.5477	0.646119
923	14287	219977	74.8962	27491.6	17691.9	1.55391	0.643538
924	23016	354377	87.7989	36388.4	24312.8	1.49668	0.668146
925	9762	150306	65.9668	25149.6	13724.8	1.83242	0.545728
926	9340	143808	65.0022	23516.9	13326.4	1.76468	0.566674
927	41028	631708	106.457	64411.8	35743.8	1.80204	0.554927
928	10603	163254	67.8092	20421.9	14502.2	1.4082	0.710127
929	1796	27653	37.5187	6349.32	4439.68	1.43013	0.699238
930	8833	136002	63.8041	21768.5	12839.6	1.69541	0.589827
931	11523	177420	69.7163	25646.6	15329.4	1.67304	0.597715
932	50439	776609	114.043	75687.9	41019.7	1.84516	0.541958
933	27149	418013	92.7678	43275.1	27142.5	1.59437	0.627209
934	7974	122776	61.6649	17900.5	11993.1	1.49257	0.669987
935	15688	241548	77.2684	28588.4	18830.4	1.51821	0.658672
936	12830	197544	72.2584	25235.2	16467.7	1.53241	0.652567
937	12902	198652	72.3933	25757.9	16529.2	1.55832	0.641715
938	26282	404664	91.7696	45182.8	26561.5	1.70106	0.587869
939	6801	104715	58.4795	16264.6	10786.1	1.50792	0.663163
940	4535	69825.4	51.0903	11935.2	8232.52	1.44977	0.689766
941	15862	244227	77.553	28105.9	18969.4	1.48165	0.674924
942	4851	74690.8	52.2504	12681.3	8610.64	1.47275	0.679002
943	5976	92012.5	56.0122	14684.8	9895.13	1.48404	0.673836
944	13331	205257	73.1869	29302.3	16893.6	1.73452	0.576529
945	9438	145317	65.2288	19357.5	13419.4	1.4425	0.693242
946	29071	447606	94.9072	46142.4	28408.9	1.62423	0.615678
947	4435	68285.7	50.712	11788.8	8111.04	1.45343	0.688027
948	22679	349189	87.3683	37583.6	24074.9	1.56111	0.640568
949	15935	245351	77.6718	29674.4	19027.5	1.55955	0.641211
950	14229	219084	74.7947	26507.1	17644	1.50233	0.665633
951	8563	131845	63.1473	19606.9	12576.7	1.55899	0.64144
952	19468	299749	83.0334	41909.7	21745.1	1.92731	0.518857
953	21941	337826	86.4101	45545.9	23549.7	1.93403	0.517055
954	15613	240393	77.145	34527.3	18770.3	1.83946	0.543637
955	8436	129889	62.8335	22350.6	12452	1.79494	0.557121
956	21055	324184	85.231	36296.6	22911.4	1.58422	0.631227
957	17537	270017	80.192	31362.7	20282.3	1.5463	0.646703
958	3500	53889.5	46.8635	9784.96	6926.7	1.41264	0.707892
959	9431	145209	65.2126	22929.4	13412.8	1.70952	0.584961
960	19345	297855	82.8582	40682	21653.4	1.87878	0.53226
961	27085	417028	92.6948	48173.5	27099.9	1.77763	0.562547
962	25520	392931	90.8739	41942.2	26045.6	1.61033	0.620989
963	34736	534830	100.71	52715.9	31989	1.64794	0.606819
964	23383	360028	88.2631	39987.8	24570.5	1.62747	0.614451
965	30058	462803	95.9693	57270.8	29048.3	1.97157	0.50721
966	28971	446066	94.7983	44958.9	28343.7	1.5862	0.630437
967	37409	575986	103.23	57726.9	33609.7	1.71757	0.582219
968	29285	450901	95.1395	54362.2	28548.1	1.90423	0.525147
969	15249	234789	76.5408	27622.4	18477.4	1.49493	0.668929
970	9490	146118	65.3483	22119.5	13468.7	1.64229	0.608906
971	21739	334715	86.1441	35487.9	23404.9	1.51626	0.659518
972	18700	287924	81.9269	32210.9	21169.4	1.52158	0.657212
973	17579	270664	80.2559	30984	20314.7	1.5252	0.655652
974	8940	137649	64.0607	22201.2	12943.1	1.71529	0.582992
975	11550	177835	69.7707	23427.6	15353.3	1.5259	0.655352
976	14808	227999	75.7957	26757.4	18119.5	1.47672	0.677175
977	9825	151276	66.1084	22886.3	13783.8	1.66038	0.602273
978	12891	198483	72.3727	26821.4	16519.8	1.62359	0.615921
979	8410	129489	62.7689	20592.3	12426.4	1.65714	0.603449
980	6230	95923.3	56.7948	17040	10173.6	1.67493	0.59704
981	20588	316993	84.5961	35476.2	22571.3	1.57174	0.636239
982	4838	74490.7	52.2037	12328	8595.25	1.43428	0.697215
983	22109	340412	86.6301	35219.1	23669.8	1.48794	0.672072
984	15889	244643	77.597	29464.3	18990.9	1.5515	0.644539
985	9037	139143	64.2916	17994	13036.6	1.38027	0.724494
986	13591	209261	73.6596	26293.5	17112.6	1.5365	0.650828
987	15814	243488	77.4747	31043.8	18931.1	1.63983	0.609818
988	10887	167627	68.4093	21614.6	14760	1.4644	0.682872
989	8272	127364	62.4237	20572.9	12290.1	1.67394	0.597392
990	15551	239439	77.0428	28887.8	18720.6	1.5431	0.648046
991	8147	125439	62.1076	20380.7	12166	1.67523	0.596934
992	15783	243011	77.424	26785.5	18906.3	1.41675	0.705842
993	12722	195881	72.055	25387.8	16375.1	1.55039	0.645
994	6208	95584.6	56.7279	14267.1	10149.6	1.40568	0.711401
995	22068	339781	86.5765	39495.3	23640.5	1.67066	0.598565
996	7200	110858	59.6014	16354.3	11203.9	1.4597	0.685074
997	17525	269832	80.1737	30502.2	20273.1	1.50457	0.664643
998	32284	497077	98.2822	47189.4	30465.3	1.54895	0.645597
999	11952	184025	70.571	25084.1	15707.5	1.59694	0.626196
1000	6474	99680.2	57.5268	17726.8	10437.5	1.69838	0.588798
1001	9645	148504	65.7022	21076	13614.9	1.54801	0.645992
1002	9258	142545	64.8114	22487.3	13248.3	1.69738	0.589144
1003	24763	381276	89.9664	45737.4	25528	1.79166	0.558142
1004	10960	168751	68.5619	23121.2	14825.9	1.55951	0.641227
1005	4654	71657.6	51.5333	13689	8375.91	1.63433	0.61187
1006	33224	511550	99.227	50257.7	31053.9	1.61841	0.617892
1007	16142	248538	78.0066	30327.7	19192	1.58023	0.632819
1008	11132	171399	68.9187	24175.6	14980.6	1.61379	0.61966
1009	14472	222825	75.218	28694.8	17844.3	1.60806	0.621866
1010	3470	53427.6	46.7293	10239.6	6887.06	1.48679	0.672589
1011	7968	122683	61.6494	18345.5	11987.1	1.53044	0.653407
1012	11991	184625	70.6476	29621.5	15741.7	1.88172	0.531428
1013	9035	139112	64.2868	18586.4	13034.7	1.42592	0.7013
1014	15279	235251	76.591	35933.5	18501.7	1.94218	0.514886
1015	33059	509009	99.0625	47803.6	30951	1.5445	0.647461
1016	13041	200792	72.6523	24013.9	16647.7	1.44247	0.693253
1017	15539	239254	77.023	30488.3	18711	1.62943	0.61371
1018	10057	154848	66.6247	21997.9	14000	1.57128	0.636423
1019	6310	97155.1	57.0369	17690.4	10260.5	1.72413	0.580003
1020	20136	310034	83.9725	35087.5	22239.7	1.57769	0.633836
1021	10303	158635	67.1636	22233.7	14227.3	1.56275	0.639899
1022	3874	59648	48.4766	10679.7	7411.75	1.44091	0.694004
1023	20501	315654	84.4768	38537.2	22507.7	1.71218	0.584051
1024	11157	171784	68.9702	22240.3	15003	1.48239	0.674589
1025	12949	199376	72.4811	26133	16569.3	1.57719	0.634038
1026	11262	173401	69.1859	20830.8	15097	1.3798	0.724745
1027	6552	100881	57.7569	17355.3	10521.2	1.64956	0.606223
1028	15782	242995	77.4224	30022.1	18905.5	1.58801	0.629721
1029	9633	148319	65.6749	21312.6	13603.6	1.56668	0.638291
1030	9017	138835	64.2441	19485.9	13017.3	1.49692	0.668039
1031	10681	164455	67.9751	27211.7	14573.2	1.86724	0.53555
1032	7087	109119	59.288	16636.3	11086.4	1.50061	0.666398
1033	8157	125593	62.133	18543.6	12175.9	1.52297	0.656611
1034	6553	100897	57.7598	17082.9	10522.2	1.6235	0.615952
1035	7637	117587	60.7836	20279.7	11652.8	1.74033	0.574603
1036	14264	219623	74.8559	25932.6	17672.9	1.46736	0.681494
1037	7483	115216	60.3723	17099.8	11495.6	1.48751	0.672265
1038	7146	110027	59.452	17718.8	11147.8	1.58944	0.629153
1039	14037	216128	74.4567	30463.5	17484.9	1.74227	0.573964
1040	9584	147565	65.5634	18991.9	13557.5	1.40085	0.713855
1041	10960	168751	68.5619	26272.6	14825.9	1.77207	0.56431
1042	8539	131475	63.0882	21222.2	12553.1	1.69059	0.59151
1043	9371	144285	65.074	20626.7	13355.9	1.54439	0.647503
1044	4330	66669	50.3085	12038.3	7982.51	1.50808	0.663093
1045	10393	160021	67.3586	23969.7	14310.1	1.67503	0.597006
1046	21676	333745	86.0608	34886.3	23359.7	1.49344	0.669595
1047	6754	103991	58.3444	15711.2	10736.3	1.46337	0.683354
1048	14705	226413	75.6196	28560.9	18035.3	1.58361	0.631469
1049	22535	346971	87.183	38146.3	23972.8	1.59123	0.628445
1050	8070	124254	61.9114	17142.6	12089.2	1.41802	0.705211
1051	18168	279733	81.1425	35503.6	20766	1.7097	0.584898
1052	12771	196635	72.1474	26416	16417.1	1.60905	0.621484
1053	6337	97570.8	57.1181	15503.9	10289.7	1.50674	0.663684
1054	5752	88563.5	55.3034	14118.1	9646.29	1.46358	0.683257
1055	14488	223072	75.2457	30076.6	17857.5	1.68426	0.593733
1056	5086	78309.1	53.0809	13772.3	8886.52	1.5498	0.645244
1057	2104	32395.3	39.5513	7442.43	4933.76	1.50847	0.662923
1058	10262	158004	67.0744	22429.6	14189.6	1.58071	0.632626
1059	8461	130274	62.8955	19492.4	12476.6	1.56232	0.640075
1060	17808	274190	80.6029	34438.1	20490.7	1.68066	0.595003
1061	10131	155987	66.7877	23175.8	14068.5	1.64735	0.607037
1062	31559	485914	97.5409	52299	30007.5	1.74286	0.573769
1063	31186	480171	97.1551	47381.1	29770.6	1.59154	0.628323
1064	6377	98186.7	57.238	15360.2	10333	1.48652	0.672713
1065	4382	67469.7	50.5091	13266.6	8046.29	1.64878	0.606507
1066	6806	104792	58.4938	16100.7	10791.3	1.492	0.670241
1067	10209	157188	66.9587	21521.5	14140.7	1.52196	0.657048
1068	10188	156865	66.9127	22376.4	14121.3	1.58459	0.631079
1069	8416	129581	62.7838	19598.5	12432.3	1.57642	0.634348
1070	5199	80049	53.4711	14537.7	9017.67	1.61214	0.620295
1071	10044	154647	66.596	22082.1	13987.9	1.57866	0.633448
1072	5515	84914.5	54.5332	13407.1	9379.46	1.42941	0.699589
1073	7486	115262	60.3804	18138.6	11498.7	1.57745	0.633934
1074	8684	133708	63.4433	22039.2	12694.8	1.73608	0.576012
1075	3289	50640.7	45.9022	9707.85	6645.44	1.46083	0.684543
1076	17604	271049	80.294	35047	20334	1.72357	0.580191
1077	14500	223256	75.2665	28287	17867.3	1.58317	0.631644
1078	4764	73351.3	51.9361	14466.9	8507.37	1.70052	0.588056
1079	4996	76923.4	52.7659	14091.2	8781.38	1.60466	0.623184
1080	10867	167319	68.3674	24122.4	14741.9	1.63631	0.61113
1081	14029	216005	74.4426	28683.2	17478.3	1.64108	0.609357
1082	3833	59016.7	48.305	11746.8	7359.36	1.59617	0.626501
1083	8071	124269	61.9139	16526.9	12090.2	1.36697	0.731545
1084	10282	158312	67.1179	21803.8	14208	1.53461	0.65163
1085	9275	142807	64.8511	21485.7	13264.5	1.61979	0.617362
1086	22721	349835	87.4222	40993.4	24104.6	1.70065	0.58801
1087	22806	351144	87.5311	43884.9	24164.6	1.81608	0.550637
1088	2468	37999.8	41.712	8979.4	5487.54	1.63632	0.611126
1089	4852	74706.2	52.254	12796.9	8611.82	1.48597	0.67296
1090	14769	227398	75.7291	29307.9	18087.6	1.62033	0.617158
1091	4571	70379.7	51.2251	12608	8276.03	1.52343	0.656413
1092	23016	354377	87.7989	37564.8	24312.8	1.54506	0.647222
1093	11855	182531	70.3795	29765	15622.4	1.90528	0.524858
1094	3292	50686.9	45.9162	9882.54	6649.48	1.48621	0.672851
1095	19388	298517	82.9195	35923.1	21685.5	1.65655	0.603664
1096	26276	404572	91.7626	51355.1	26557.5	1.93373	0.517135
1097	18281	281473	81.3103	33860.7	20852	1.62386	0.615816
1098	9335	143731	64.9906	24565.4	13321.6	1.84402	0.542293
1099	28665	441355	94.4633	47195.4	28143.8	1.67694	0.596325
1100	7654	117849	60.8287	19125.4	11670.1	1.63884	0.610188
1101	22255	342660	86.8204	39318.1	23773.8	1.65384	0.604654
1102	17425	268293	80.0209	33348.9	20195.9	1.65127	0.605594
1103	8339	128396	62.5918	19028.2	12356.4	1.53995	0.649371
1104	21357	328834	85.6366	39087.2	23129.9	1.6899	0.591752
1105	2378	36614.1	41.1987	8852.51	5353.31	1.65365	0.604722
1106	2335	35952	40.9488	8121.44	5288.58	1.53566	0.651187
1107	4013	61788.2	49.0496	11585.8	7588	1.52686	0.654938
1108	33437	514829	99.4386	51400.8	31186.4	1.64818	0.606731
1109	6041	93013.3	56.2146	14781.4	9966.75	1.48307	0.674278
1110	25323	389898	90.6395	41668	25911.4	1.6081	0.621854
1111	11816	181931	70.3023	24691.2	15588.2	1.58397	0.631325
1112	31379	483142	97.3551	51154.1	29893.3	1.71122	0.584377
1113	8009	123315	61.755	21031.6	12028.2	1.74853	0.57191
1114	10090	155356	66.6975	23311.3	14030.6	1.66147	0.601878
1115	19833	305369	83.5491	31303.8	22016.1	1.42186	0.703303
1116	27820	428345	93.5258	49865.9	27587.9	1.80752	0.553243
1117	18677	287570	81.8933	34170.4	21152	1.61546	0.619017
1118	17581	270695	80.259	38754.5	20316.2	1.90756	0.52423
1119	4123	63481.8	49.4937	12667.5	7726.03	1.63958	0.609911
1120	7419	114230	60.1997	17021.7	11430	1.48922	0.671491
1121	34185	526346	100.175	59913	31649.8	1.893	0.528263
1122	1553	23911.5	35.744	5891.86	4029.6	1.46214	0.683927
1123	31124	479216	97.0907	54136.8	29731.1	1.82088	0.549185
1124	29090	447899	94.9279	48628.6	28421.3	1.71099	0.584456
1125	13315	205011	73.1576	33687.7	16880.1	1.99571	0.501075
1126	13468	207367	73.4368	30223.6	17009.2	1.7769	0.562777
1127	42426	653233	107.652	63496.7	36551.3	1.7372	0.57564
1128	7710	118711	60.9767	16370.1	11726.9	1.39594	0.716362
1129	23319	359043	88.1825	36057.6	24525.7	1.4702	0.680181
1130	15248	234773	76.5391	30350	18476.6	1.64262	0.608785
1131	20483	315377	84.4521	42997.8	22494.5	1.91148	0.523155
1132	1983	30532.3	38.7781	7655.28	5774.57	1.32569	0.754325
1133	19541	300873	83.1371	37839.1	21799.5	1.73578	0.576109
1134	12366	190399	71.3766	32068.2	16068.2	1.99575	0.501064
1135	20913	321997	85.039	40362.7	22808.2	1.76965	0.565082
1136	11913	183424	70.4941	24650.6	15673.3	1.57277	0.635819
1137	25416	391330	90.7503	43965	25974.8	1.6926	0.590807
1138	19470	299780	83.0363	33701.8	21746.6	1.54975	0.645266
1139	53302	820691	116.161	78203.3	42557.6	1.83759	0.544191
1140	33320	513028	99.3225	53654.9	31113.7	1.72448	0.579885
1141	3186	49054.8	45.418	9726.66	6505.96	1.49504	0.668879
1142	4472	68855.4	50.8526	11892.7	8156.09	1.45813	0.685809
1143	28292	435612	94.0518	51561.2	27899.1	1.84813	0.541087
1144	6382	98263.7	57.253	15388.7	10338.4	1.48851	0.671814
1145	33979	523175	99.973	53652.1	31522.6	1.70202	0.587536
1146	29154	448884	94.9974	52696.6	28462.9	1.85141	0.540128
1147	7164	110304	59.5019	20446.1	11166.5	1.83102	0.546145
1148	15372	236683	76.746	29507.1	18576.7	1.5884	0.629565
1149	2926	45051.6	44.1473	9478.23	6147.01	1.54193	0.64854
1150	19838	305446	83.5562	34309.4	22019.8	1.55812	0.6418
1151	1985	30563	38.7912	8595.19	5778.45	1.48746	0.672289
1152	4041	62219.3	49.1634	11540.5	7623.25	1.51385	0.660568
1153	14053	216374	74.485	29120.8	17498.2	1.66422	0.600883
1154	22083	340012	86.5961	37006.1	23651.2	1.56466	0.639117
1155	15073	232079	76.2452	29531.9	18335	1.61068	0.620855
1156	11733	180653	70.1373	24765.4	15515.1	1.59621	0.626483
1157	21652	333376	86.0291	50068.3	23342.4	2.14495	0.466212
1158	40293	620391	105.817	64291.4	35315.7	1.82048	0.549306
1159	4143	63789.8	49.5736	11781.5	7751	1.51999	0.657897
1160	3367	51841.7	46.2623	10679.5	6750.09	1.58212	0.632062
1161	22896	352530	87.6461	40540.9	24228.2	1.6733	0.597623
1162	8686	133738	63.4482	20838	12696.8	1.6412	0.609311
1163	20108	309603	83.9335	44316.6	22219.1	1.99453	0.501372
1164	8419	129627	62.7913	21288.8	12435.3	1.71197	0.584121
1165	19504	300303	83.0846	38804.8	21771.9	1.78233	0.561063
1166	29034	447036	94.8669	42537.4	28384.8	1.4986	0.66729
1167	13137	202270	72.8302	29021.9	16729.3	1.73479	0.576437
1168	23354	359582	88.2266	41350.9	24550.2	1.68434	0.593704
1169	9971	153523	66.4343	21678.9	13920	1.55739	0.642099
1170	24697	380260	89.8864	40323.6	25482.6	1.5824	0.631952
1171	22201	341829	86.7501	42089.1	23735.4	1.77326	0.563932
1172	10784	166041	68.1929	24856.1	14666.8	1.69472	0.590067
1173	15884	244566	77.5888	31834.7	18986.9	1.67666	0.596423
1174	17975	276761	80.8541	32266	20618.7	1.56489	0.639021
1175	7592	116894	60.664	19445	11607	1.67529	0.596913
1176	4892	75322.1	52.3972	12799.5	8659.08	1.47816	0.676516
1177	9841	151522	66.1443	24083.1	13798.8	1.74531	0.572964
1178	10834	166811	68.2981	23518.1	14712.1	1.59856	0.625565
1179	3353	51626.1	46.1981	9122.64	6731.37	1.35524	0.737875
1180	24256	373470	89.3481	44711.9	25178.3	1.77581	0.563124
1181	26039	400922	91.4859	48590.2	26397.6	1.84071	0.543269
1182	25057	385803	90.321	44483.5	25729.6	1.72888	0.578408
1183	14344	220855	74.9956	30470.4	17738.9	1.71771	0.58217
1184	8367	128827	62.6617	18158.4	12384	1.46628	0.681998
1185	3562	54844.1	47.1386	10399.8	7008.26	1.48393	0.673887
1186	11047	170091	68.7428	24896.2	14904.3	1.67041	0.598657
1187	6900	106239	58.7619	16645.3	10890.5	1.52843	0.654268
1188	4602	70857	51.3407	13492.8	8313.4	1.62302	0.616134
1189	7197	110812	59.5931	19951.4	11200.8	1.78125	0.561403
1190	8965	138034	64.1204	20453.7	12967.2	1.57733	0.633982
1191	8603	132460	63.2454	18199.8	12615.8	1.44262	0.693182
1192	2475	38107.6	41.7514	8393.49	5497.91	1.52667	0.655021
1193	19610	301935	83.2348	48304.6	21850.7	2.21066	0.452353
1194	3491	53750.9	46.8233	18324.5	9352.23	1.95938	0.510367
1195	15309	235713	76.641	31774.6	18525.9	1.71515	0.58304
1196	11603	178651	69.8773	26611.6	15400.3	1.728	0.578704
1197	29988	461725	95.8948	48450.9	29003.2	1.67054	0.59861
1198	25728	396134	91.1202	38384.9	26187	1.4658	0.68222
1199	3149	48485.2	45.2415	9660.93	6455.49	1.49654	0.668206
1200	4085	62896.7	49.3412	12662.8	7678.49	1.64913	0.606382
1201	15750	242503	77.37	29881.1	18880	1.58269	0.631836
1202	32202	495814	98.1989	54051.9	30413.7	1.77722	0.562676
1203	12585	193771	71.7954	26987	16257.4	1.65999	0.602414
1204	10526	162069	67.6447	28076.1	14431.9	1.94542	0.514027
1205	20970	322875	85.1162	37697.2	22849.7	1.64979	0.606137
1206	21966	338211	86.4429	36119.3	23567.6	1.53259	0.652492
1207	13600	209399	73.6759	26488.3	17120.1	1.5472	0.646327
1208	26254	404233	91.737	48089.7	26542.7	1.81179	0.551941
1209	13033	200669	72.6375	26473.3	16640.9	1.59086	0.628591
1210	7718	118834	60.9978	18353	11735	1.56395	0.639407
1211	7209	110997	59.6263	16844	11213.2	1.50216	0.665709
1212	10992	169244	68.6285	23219	14854.8	1.56307	0.639767
1213	5304	81665.7	53.8287	12884.7	9138.68	1.40991	0.709265
1214	26889	414010	92.4707	44933.5	26969	1.66612	0.600197
1215	26616	409807	92.1567	45481.4	26786.1	1.69795	0.588946
1216	21250	327186	85.4933	42510.9	23052.6	1.84408	0.542276
1217	8826	135894	63.7872	19540.9	12832.9	1.52272	0.656719
1218	16869	259732	79.1606	28448.5	19764	1.43941	0.694729
1219	14035	216097	74.4532	25361.6	17483.3	1.45062	0.68936
1220	12021	185087	70.7065	26983.1	15767.9	1.71126	0.584364
1221	32156	495106	98.1522	48136.3	30384.8	1.58423	0.631223
1222	10626	163609	67.8582	25079.8	14523.2	1.72688	0.579079
1223	7831	120574	61.294	18878.9	11849.3	1.59326	0.627646
1224	12205	187920	71.0654	25087.7	15928.4	1.57502	0.634911
1225	21049	324091	85.2229	39322.2	22907	1.7166	0.582546
1226	22861	351991	87.6014	40913.1	24203.5	1.69038	0.591583
1227	4669	71888.6	51.5886	13661	8393.9	1.62749	0.614443
1228	17999	277131	80.8901	31186.4	20637	1.51119	0.661731
1229	8986	138357	64.1704	22350.2	12987.5	1.7209	0.581092
1230	5757	88640.5	55.3195	14263.8	9651.88	1.47783	0.676669
1231	5579	85899.9	54.7433	14713	9451.89	1.55662	0.642416
1232	10179	156726	66.893	22109.9	14112.9	1.56664	0.63831
1233	5157	79402.3	53.3267	15861.5	8969.04	1.76848	0.565459
1234	15584	239947	77.0972	33164.5	18747.1	1.76905	0.565276
1235	19447	299425	83.0036	38202.1	21729.5	1.75808	0.568803
1236	4257	65545	50.0242	11191.8	7892.54	1.41803	0.705205
1237	10073	155094	66.66	23703.5	14014.8	1.69132	0.591253
1238	9253	142468	64.7998	19745.4	13243.5	1.49095	0.670712
1239	18268	281272	81.2911	37858.8	20842.1	1.81646	0.550523
1240	4719	72658.4	51.7721	12592.9	8453.72	1.48963	0.671309
1241	19430	299164	82.9794	36777.8	21716.8	1.69352	0.590486
1242	15191	233896	76.4436	28880.7	18430.6	1.567	0.638162
1243	11578	178266	69.827	23446.7	15378.1	1.52468	0.655875
1244	8630	132876	63.3115	17872.2	12642.2	1.4137	0.707366
1245	13287	204580	73.1063	27227.7	16856.4	1.61527	0.61909
1246	22663	348942	87.3477	45154.7	24063.5	1.87648	0.532913
1247	3390	52195.8	46.3674	11616	6780.8	1.71307	0.583746
1248	29292	451009	95.1471	51179.5	28552.7	1.79246	0.557893
1249	12327	189799	71.3014	23837.6	16034.4	1.48666	0.67265
1250	14202	218668	74.7473	25726.9	17621.7	1.45996	0.684952
1251	6729	103606	58.2724	16054.4	10709.8	1.49904	0.667094
1252	1510	23249.5	35.411	5863.5	3954.87	1.4826	0.67449
1253	11779	181361	70.2288	25476.5	15555.6	1.63777	0.610586
1254	4719	72658.4	51.7721	13141.8	8453.72	1.55456	0.643268
1255	11230	172908	69.1203	23019.8	15068.4	1.52768	0.654586
1256	13213	203441	72.9703	27099.9	16793.8	1.61369	0.619699
1257	50458	776902	114.057	60255.1	41030	1.46856	0.680937
1258	10387	159929	67.3456	25944.3	14304.6	1.81371	0.551357
1259	21323	328310	85.5911	34729.1	23105.4	1.50307	0.665303
1260	11404	175587	69.4755	24927.8	15223.7	1.63744	0.610711
1261	30265	465990	96.1891	54972.1	29181.5	1.8838	0.530842
1262	20157	310357	84.0016	37616.6	22255.2	1.69024	0.591633
1263	7985	122945	61.6932	24521.4	12004.1	2.04275	0.489537
1264	14572	224365	75.3909	28587.9	17926.4	1.59473	0.627064
1265	3954	60879.7	48.808	10863.3	7513.44	1.44585	0.691633
1266	5366	82620.3	54.0376	16386.3	9209.76	1.77924	0.562039
1267	16112	248076	77.9583	37523.3	19168.2	1.95758	0.510834
1268	10314	158805	67.1875	24861.6	14237.5	1.74621	0.572668
1269	21833	336163	86.2681	49240.8	23472.4	2.09782	0.476685
1270	5186	79848.8	53.4265	14483.2	9002.63	1.60877	0.621593
1271	6508	100204	57.6273	18572.1	10474	1.77316	0.563966
1272	4480	68978.6	50.8829	14652.3	8165.82	1.79434	0.557307
1273	5207	80172.2	53.4985	12418.6	9026.92	1.37573	0.726889
1274	22585	347741	87.2474	37480.1	24008.3	1.56113	0.64056
1275	4388	67562	50.5322	14302.4	8053.64	1.7759	0.563095
1276	17468	268955	80.0867	30146	20229.1	1.49023	0.671037
1277	12528	192894	71.6869	33940.8	16208.2	2.09405	0.477544
1278	10852	167088	68.3359	26252.1	14728.4	1.78242	0.561036
1279	11606	178698	69.8833	29393.9	15402.9	1.90834	0.524017
1280	23276	358381	88.1283	39000.5	24495.5	1.59215	0.628082
1281	13578	209060	73.6362	29416.5	17101.7	1.7201	0.581363
1282	3876	59678.8	48.485	12967.6	7414.3	1.74899	0.571757
1283	3146	48439	45.2271	9306.15	6451.39	1.4425	0.69324
1284	17319	266661	79.8583	31262.4	20113.9	1.55427	0.64339
1285	12299	189368	71.2474	26016.6	16010.1	1.62501	0.61538
1286	7427	114354	60.2213	16949.3	11438.2	1.48182	0.674847
1287	17316	266614	79.8537	28462.9	20111.6	1.41525	0.706589
1288	13430	206782	73.3676	26581.4	16977.2	1.56571	0.638686
1289	13390	206166	73.2947	25678.6	16943.4	1.51555	0.659827
1290	15902	244843	77.6181	31104.7	19001.3	1.63698	0.610881
1291	13062	201116	72.6913	30932.9	16665.6	1.85609	0.538766
1292	14937	229985	76.0152	27593.1	18224.5	1.51406	0.660475
1293	9524	146641	65.4263	21259.2	13500.8	1.57466	0.635057
1294	21647	333299	86.0224	37188.3	23338.9	1.59341	0.627586
1295	12550	193232	71.7288	25958.7	16227.2	1.5997	0.625117
1296	10219	157342	66.9805	24101	14149.9	1.70326	0.587108
1297	16129	248338	77.9857	29675.9	19181.7	1.5471	0.646372
1298	15707	241841	77.2995	30813.5	18845.6	1.63505	0.611601
1299	9870	151968	66.2092	22031.5	13825.9	1.5935	0.627551
1300	19632	302274	83.2659	34323.9	21867.1	1.56966	0.63708
1301	12676	195172	71.9681	26368.9	16335.6	1.6142	0.619502
1302	23959	368897	88.982	40646.4	24972.4	1.62765	0.614382
1303	10276	158220	67.1048	23331.5	14202.5	1.64278	0.608724
1304	10793	166180	68.2119	20896	14674.9	1.42392	0.702285
1305	22529	346879	87.1752	39684.5	23968.6	1.65569	0.603979
1306	13760	211863	73.9637	25175.7	17254.1	1.45911	0.685349
1307	9576	147442	65.5451	20980.8	13549.9	1.54841	0.645825
1308	6846	105408	58.6082	17156	10833.6	1.58359	0.631476
1309	20246	311728	84.1251	36061.6	22320.7	1.61562	0.618959
1310	11509	177204	69.6881	29160	15317	1.90377	0.525274
1311	15760	242657	77.3864	34266.6	18888	1.8142	0.551206
1312	7554	116309	60.5626	19700.1	11568.2	1.70295	0.587216
1313	9957	153308	66.4031	23306.4	13907	1.67588	0.596703
1314	10342	159236	67.2482	20595.5	14263.2	1.44396	0.692539
1315	3208	49393.6	45.5223	10442.7	6535.88	1.59775	0.625879
1316	17716	272773	80.4639	29040	20420.1	1.42213	0.703171
1317	9628	148242	65.6636	21501.4	13598.9	1.58111	0.632469
1318	12755	196389	72.1173	25947.8	16403.4	1.58185	0.63217
1319	7557	116355	60.5707	20315.1	11571.3	1.75566	0.569588
1320	20060	308864	83.8667	35105	22183.8	1.58246	0.631926
1321	13032	200654	72.6356	26751.4	16640.1	1.60765	0.622027
1322	6369	98063.5	57.2141	15820.1	10324.3	1.53231	0.652609
1323	17394	267815	79.9734	33857.7	20171.9	1.67846	0.595786
1324	20021	308263	83.8123	34966.4	22155	1.57826	0.633608
1325	17541	270079	80.1981	28417.2	20285.4	1.40087	0.713843
1326	14473	222841	75.2198	26849.2	17845.1	1.50457	0.664643
1327	20788	320073	84.8692	34755.9	22717.3	1.52993	0.653623
1328	14903	229461	75.9575	30226	18196.9	1.66105	0.602028
1329	9779	150567	66.0051	24341.2	13740.8	1.77146	0.564507
1330	17579	270664	80.2559	28541.6	20314.7	1.40497	0.711757
1331	28866	444450	94.6836	48281.8	28275.2	1.70757	0.585629
1332	42767	658483	107.94	60811.3	36746.9	1.65487	0.604276
1333	20051	308725	83.8541	34348.2	22177.1	1.54881	0.645656
1334	24771	381399	89.9761	37869.6	25533.5	1.48314	0.674247
1335	10093	155402	66.7041	20786.9	14033.3	1.48125	0.675106
1336	7997	123130	61.7241	16803.4	12016.2	1.3984	0.715105
1337	14987	230755	76.0999	28011.9	18265.2	1.53362	0.65205
1338	18316	282011	81.3622	34330.3	20878.6	1.64428	0.608169
1339	13108	201824	72.7765	27152.6	16704.7	1.62545	0.615214
1340	20175	310634	84.0266	34241.4	22268.5	1.53766	0.650337
1341	7553	116294	60.56	19001.7	11567.2	1.64273	0.608743
1342	11597	178559	69.8652	22709.6	15394.9	1.47513	0.677905
1343	4935	75984.2	52.5503	16166.1	8709.75	1.85609	0.538767
1344	17699	272512	80.4381	30870.9	20407	1.51276	0.661045
1345	9107	140220	64.4571	20154.6	13103.8	1.53807	0.650165
1346	9995	153893	66.4875	21709.9	13942.4	1.55712	0.642213
1347	6483	99818.8	57.5534	18240	10447.2	1.74593	0.57276
1348	6433	99048.9	57.4051	16067.8	10393.4	1.54596	0.646847
1349	12374	190522	71.3919	24530	16075.1	1.52596	0.655324
1350	7015	108010	59.0865	16384.8	11011.2	1.48802	0.672034
1351	5487	84483.3	54.4408	15124.1	9347.69	1.61795	0.618064
1352	13483	207598	73.464	23651	17021.8	1.38946	0.719706
1353	7490	115324	60.3911	17337	11502.8	1.5072	0.663482
1354	8881	136741	63.9195	20282.9	12886.1	1.57401	0.635319
1355	23655	364216	88.604	40650.8	24760.7	1.64175	0.609107
1356	6851	105485	58.6224	18623.2	10838.9	1.71819	0.582007
1357	20918	322074	85.0457	36416.2	22811.9	1.59637	0.626421
1358	13163	202671	72.8782	28152.6	16751.4	1.68061	0.595021
1359	7381	113645	60.0967	19368.1	11390.9	1.70031	0.588127
1360	21420	329804	85.7207	40605.2	23175.4	1.75208	0.57075
1361	16961	261149	79.3042	30101.6	19835.8	1.51754	0.658959
1362	14537	223826	75.3305	30088.5	17897.7	1.68114	0.594836
1363	12117	186565	70.8942	22750.9	15851.8	1.43523	0.696753
1364	10701	164763	68.0175	23579	14591.4	1.61595	0.618831
1365	10255	157896	67.0591	23661.9	14183.1	1.66831	0.599408
1366	17123	263643	79.5559	31386.6	19961.9	1.57233	0.635999
1367	12699	195527	72.0116	27217.8	16355.4	1.66415	0.600907
1368	2823	43465.7	43.6231	9067.64	6001.89	1.5108	0.661902
1369	21705	334192	86.0992	36835.9	23380.5	1.5755	0.63472
1370	10108	155633	66.7371	20810.8	14047.2	1.48149	0.674998
1371	3144	48408.2	45.2175	9072.47	6448.66	1.40688	0.710794
1372	3850	59278.5	48.3763	11122.3	7381.11	1.50686	0.663632
1373	15459	238022	76.8905	35138.7	18646.7	1.88445	0.530659
1374	17507	269555	80.1462	32441.3	20259.2	1.60131	0.624488
1375	13510	208013	73.513	28481.9	17044.5	1.67103	0.598433
1376	1873	28838.6	38.0474	6703.89	4565.69	1.46832	0.68105
1377	23540	362445	88.4602	37290.2	24680.4	1.51092	0.661846
1378	12234	188367	71.1217	24465.1	15953.6	1.53351	0.652097
1379	13090	201547	72.7432	27277	16689.4	1.63439	0.61185
1380	4236	65221.7	49.9418	13280.4	7866.56	1.68821	0.592345
1381	5757	88640.5	55.3195	16171.8	9651.88	1.67551	0.596833
1382	10976	168997	68.5952	23463.5	14840.3	1.58106	0.632487
1383	10593	163100	67.7879	21237.2	14493.1	1.46534	0.682436
1384	2305	35490.1	40.7727	7640.38	5243.18	1.4572	0.686246
1385	19095	294006	82.4997	33815.1	21466.5	1.57525	0.63482
1386	7442	114584	60.2618	17537.2	11453.6	1.53115	0.653102
1387	29589	455582	95.4676	46152.5	28745.4	1.60556	0.622835
1388	14162	218052	74.6771	28170.1	17588.6	1.60161	0.624371
1389	17646	271695	80.3578	34018.2	20366.3	1.67032	0.598688
1390	15180	233726	76.4252	30266.8	18421.7	1.643	0.608642
1391	9013	138773	64.2346	21281.6	13013.5	1.63535	0.61149
1392	17279	266045	79.7968	30638.5	20082.9	1.5256	0.655479
1393	6525	100465	57.6774	15243.4	10492.2	1.45283	0.688313
1394	12224	188213	71.1023	26505.5	15945	1.66231	0.601571
1395	8821	135817	63.7752	19226.1	12828	1.49876	0.667219
1396	4655	71673	51.537	16777.7	8377.11	2.0028	0.4993
1397	6000	92382	56.0871	14147.1	9921.6	1.42589	0.701316
1398	34701	534291	100.676	59210.1	31967.5	1.8522	0.5399
1399	13297	204734	73.1246	32609.9	16864.9	1.93359	0.517171
1400	3686	56753.3	47.6794	12525.1	7169.98	1.74688	0.572448
1401	26339	405542	91.8359	46788	26599.9	1.75895	0.568521
1402	23926	368389	88.9411	39520.6	24949.5	1.58402	0.631303
1403	18181	279933	81.1618	35391.9	20775.9	1.70351	0.587023
1404	7699	118542	60.9477	19378.1	11715.8	1.65402	0.604589
1405	3691	56830.3	47.701	10416.7	7176.46	1.45151	0.688936
1406	13178	202902	72.9058	27290.3	16764.1	1.6279	0.614289
1407	7828	120528	61.2862	17522.9	11846.3	1.47919	0.676045
1408	3269	50332.8	45.809	9511.51	6618.47	1.43712	0.695838
1409	18109	278824	81.0545	32378.5	20721	1.56259	0.639962
1410	15013	231155	76.1439	28687.9	18286.3	1.56882	0.637422
1411	19042	293190	82.4233	33867.3	21426.7	1.58061	0.632667
1412	20344	313237	84.2606	36782.5	22392.6	1.64262	0.608785
1413	13744	211616	73.935	25111.6	17240.8	1.45652	0.686567
1414	8801	135509	63.727	21879.5	12808.6	1.70818	0.585417
1415	15408	237237	76.8059	30906.1	18605.7	1.66111	0.602006
1416	13062	201116	72.6913	25891.9	16665.6	1.55362	0.643659
1417	7522	115816	60.477	16659.7	11535.5	1.44421	0.692418
1418	9146	140821	64.549	21342.6	13141.2	1.62409	0.615728
1419	17235	265367	79.729	33879.6	20048.8	1.68986	0.591766
1420	21886	336979	86.3379	40828.7	23510.3	1.73663	0.575829
1421	9338	143777	64.9976	23091.9	13324.5	1.73304	0.577019
1422	6253	96277.4	56.8646	16027.2	10198.6	1.57151	0.63633
1423	12886	198406	72.3633	27219.6	16515.6	1.64812	0.606751
1424	25516	392870	90.8692	52428.2	26042.9	2.01315	0.496735
1425	7691	118418	60.9266	20840.4	11707.6	1.78007	0.561777
1426	12603	194048	71.8297	27936.4	16272.9	1.71675	0.582497
1427	14939	230016	76.0186	33145.5	18226.2	1.81857	0.549883
1428	15866	244289	77.5595	31524.4	18972.6	1.66158	0.601837
1429	1796	27653	37.5187	7416.22	4439.68	1.67044	0.598645
1430	12702	195573	72.0172	28466.3	16358	1.74021	0.574644
1431	1172	18045.3	32.5428	5362.93	3340.15	1.60559	0.622822
1432	19019	292836	82.3901	36082.8	21409.5	1.68537	0.593343
1433	4216	64913.8	49.8631	14025.6	7841.78	1.78858	0.559104
1434	1850	28484.5	37.891	5971.83	4528.23	1.3188	0.758266
1435	22361	344292	86.958	38258.8	23849.3	1.60419	0.623368
1436	15013	231155	76.1439	31595.4	18286.3	1.72782	0.578764
1437	5436	83698.1	54.2716	13087.9	9289.68	1.40886	0.709794
1438	12210	187997	71.0751	28485.4	15932.8	1.78785	0.559332
1439	9131	140590	64.5137	23024.1	13126.8	1.75397	0.570135
1440	10393	160021	67.3586	25259.9	14310.1	1.76519	0.566513
1441	13708	211062	73.8704	31714.4	17210.6	1.84272	0.542677
1442	13109	201839	72.7784	29797.8	16705.5	1.78371	0.560631
1443	14107	217205	74.5803	29592.8	17543	1.68687	0.592814
1444	10109	155648	66.7393	24117.5	14048.2	1.71677	0.58249
1445	20489	315469	84.4603	35761.7	22498.9	1.58949	0.629134
1446	4958	76338.3	52.6318	13973.1	8736.79	1.59934	0.625258
1447	8709	134092	63.5041	19515.1	12719.2	1.5343	0.651761
1448	12738	196127	72.0852	27523.4	16388.9	1.6794	0.595451
1449	43202	665181	108.305	62801.6	36995.6	1.69754	0.589087
1450	17488	269263	80.1172	35120	20244.5	1.73479	0.576438
1451	10709	164886	68.0344	24712.6	14598.7	1.6928	0.590738
1452	18404	283366	81.4923	32971.9	20945.4	1.57418	0.63525
1453	31209	480525	97.179	48365	29785.2	1.62379	0.615843
1454	6718	103437	58.2406	17645	10698.1	1.64936	0.606297
1455	26312	405126	91.8045	49468.9	26581.8	1.86101	0.537342
1456	45577	701749	110.254	66571.1	38339.4	1.73636	0.575916
1457	11150	171677	68.9558	23262.2	14996.8	1.55115	0.644684
1458	20716	318964	84.7711	41076.1	22664.8	1.81233	0.551775
1459	24333	374655	89.4426	46026.1	25231.6	1.82415	0.548202
1460	39136	602577	104.794	66736.8	34636.3	1.92678	0.518999
1461	9553	147088	65.4926	20657.1	13528.2	1.52696	0.654896
1462	3923	60402.4	48.6802	10804.6	7474.12	1.44561	0.69175
1463	15618	240470	77.1533	27199.8	18774.3	1.44878	0.690238
1464	40244	619637	105.774	71226.7	35287	2.01849	0.495419
1465	16908	260332	79.2215	32387.9	19794.4	1.63621	0.611167
1466	6145	94614.6	56.5353	16149	10080.8	1.60195	0.624239
1467	10123	155864	66.7701	20406.7	14061.1	1.45128	0.689045
1468	16728	257561	78.9394	32160.9	19653.7	1.63638	0.611105
1469	6259	96369.8	56.8828	16404.4	10205.1	1.60747	0.622095
1470	8391	129196	62.7216	19498.5	12407.7	1.57149	0.63634
1471	4395	67669.8	50.559	11469	8062.2	1.42256	0.702959
1472	9900	152430	66.2762	23419.5	13853.9	1.69047	0.591552
1473	7382	113661	60.0995	17250.3	11391.9	1.51426	0.660389
1474	6634	102144	57.9968	15591.2	10608.8	1.46965	0.680433
1475	3883	59786.6	48.5141	11052.3	7423.22	1.48888	0.671645
1476	7017	108041	59.0921	19783.9	11013.2	1.79637	0.556678
1477	7191	110720	59.5766	16811.3	11194.6	1.50173	0.665897
1478	5095	78447.7	53.1122	14693	8897	1.65145	0.605529
1479	22564	347418	87.2204	32974.9	23993.4	1.37433	0.727627
1480	6253	96277.4	56.8646	14397.9	10198.6	1.41176	0.708337
1481	8238	126840	62.338	18362.6	12256.4	1.49821	0.667463
1482	11182	172169	69.0217	25498.9	15025.4	1.69705	0.589258
1483	22659	348881	87.3426	42068.4	24060.7	1.74843	0.571942
1484	14459	222625	75.1955	30045.7	17833.6	1.68478	0.593551
1485	21606	332668	85.9681	40606.6	23309.4	1.74207	0.574029
1486	11414	175741	69.4958	28381	15232.6	1.86318	0.536717
1487	20289	312390	84.1846	48242.9	22352.3	2.1583	0.463327
1488	35585	547902	101.524	56688.6	32508.2	1.74383	0.573451
1489	19467	299733	83.032	45440.8	21744.4	2.08977	0.478521
1490	32286	497108	98.2842	48696.4	30466.6	1.59836	0.625643
1491	21060	324261	85.2377	42648.1	22915	1.86114	0.537305
1492	9482	145994	65.33	24260	13461.1	1.80223	0.554869
1493	4770	73443.7	51.9579	13720.5	8514.52	1.61143	0.620568
1494	12952	199422	72.4867	24987.7	16571.9	1.50784	0.663202
1495	23155	356518	87.9753	43546.5	24410.5	1.78392	0.560562
1496	13578	209060	73.6362	28068.2	17101.7	1.64125	0.60929
1497	5832	89795.3	55.5586	18814.8	9735.52	1.9326	0.517438
1498	29022	446852	94.8538	48228.5	28377	1.69956	0.588386
1499	10966	168844	68.5744	23134.8	14831.3	1.55986	0.641083
1500	10375	159744	67.3197	20552	14293.5	1.43786	0.69548
1501	3200	49270.4	45.4844	9028.11	6525.01	1.38362	0.722743
1502	15472	238222	76.9121	26866.7	18657.2	1.44002	0.694433
1503	5484	84437.1	54.4308	15404.2	9344.28	1.64851	0.606607
1504	3585	55198.2	47.2399	9996.66	7038.4	1.4203	0.704075
1505	12761	196481	72.1286	27524.9	16408.6	1.67747	0.596136
1506	27324	420708	92.9667	49917.7	27259	1.83124	0.546079
1507	30246	465698	96.169	44972.5	29169.3	1.54177	0.648603
1508	4107	63235.5	49.4296	11461.5	7706.03	1.48734	0.672341
1509	26147	402585	91.6122	45393.1	26470.5	1.71486	0.583139
1510	4288	66022.3	50.1454	11403	7930.81	1.43781	0.695504
1511	2978	45852.3	44.4073	9190.3	6219.62	1.47763	0.67676
1512	23425	360675	88.3159	37417.9	24599.9	1.52105	0.657438
1513	15043	231617	76.1946	26579.8	18310.7	1.4516	0.688894
1514	11762	181100	70.195	25509.9	15540.6	1.6415	0.6092
1515	3431	52827.1	46.5535	10444	6835.36	1.52794	0.654477
1516	17836	274621	80.6452	32873.8	20512.2	1.60264	0.623969
1517	12984	199915	72.5463	28592.2	16599.2	1.72251	0.580549
1518	9819	151183	66.0949	22009	13778.2	1.59738	0.626025
1519	3597	55383	47.2925	10236.1	7054.1	1.45108	0.68914
1520	19268	296669	82.7481	30995.1	21595.9	1.43523	0.696754
1521	5039	77585.5	52.9168	12613.3	8831.69	1.42819	0.700188
1522	7441	114569	60.2591	20200.7	11452.5	1.76386	0.566937
1523	12714	195757	72.0399	29943.6	16368.3	1.82937	0.546636
1524	15892	244689	77.6018	28119	18993.3	1.48047	0.675461
1525	10485	161438	67.5567	23967	14394.4	1.66502	0.600592
1526	4487	69086.3	50.9094	11382	8174.32	1.3924	0.718182
1527	19010	292697	82.3771	35548	21402.7	1.66091	0.602079
1528	6919	106532	58.8157	17170.3	10910.5	1.57375	0.635426
1529	26731	411577	92.2892	45884.4	26863.2	1.70808	0.585454
1530	3005	46268	44.5411	9038.18	6257.16	1.44445	0.692303
1531	5114	78740.3	53.1781	14645.2	8919.11	1.642	0.609013
1532	6583	101358	57.8478	15896.4	10554.3	1.50615	0.663945
1533	17285	266137	79.806	31317.7	20087.6	1.55906	0.641412
1534	9096	140051	64.4312	20320.7	13093.3	1.552	0.64433
1535	6459	99449.2	57.4823	15235.8	10421.4	1.46198	0.684005
1536	4022	61926.7	49.0862	11398.5	7599.34	1.49993	0.666697
1537	9824	151260	66.1062	22091.4	13782.9	1.60282	0.623902
1538	12242	188490	71.1372	26354.6	15960.6	1.65123	0.60561
1539	11867	182716	70.4033	24139.6	15633	1.54414	0.647608
1540	8543	131537	63.0981	21656.3	12557.1	1.72463	0.579835
1541	25247	388728	90.5487	43522.2	25859.5	1.68302	0.594169
1542	6185	95230.4	56.6577	16431	10124.5	1.6229	0.616182
1543	29344	451810	95.2034	43940	28586.5	1.53709	0.65058
1544	29233	450101	95.0832	47230	28514.3	1.65636	0.603733
1545	18666	287400	81.8772	34200.5	21143.7	1.61752	0.61823
1546	3318	51087.2	46.0367	9346.42	6684.44	1.39823	0.715188
1547	11086	170691	68.8236	21367.5	14939.3	1.43028	0.699162
1548	6203	95507.6	56.7126	14835.5	10144.1	1.46246	0.683777
1549	20420	314407	84.3654	36624.7	22448.4	1.63151	0.612929
1550	7411	114107	60.178	20335.2	11421.7	1.7804	0.561672
1551	7184	110612	59.5572	20851.7	11187.3	1.86387	0.536517
1552	18656	287246	81.8626	31979.5	21136.2	1.51302	0.66093
1553	1911	29423.7	38.303	7570.92	4627.23	1.63617	0.611185
1554	10317	158851	67.194	20192.1	14240.2	1.41796	0.705238
1555	5358	82497.1	54.0107	14391.2	9200.6	1.56416	0.63932
1556	8837	136063	63.8137	19540.5	12843.5	1.52143	0.657278
1557	18562	285799	81.7248	33766.2	21065.1	1.60294	0.623852
1558	8818	135771	63.768	18426	12825.1	1.43672	0.696032
1559	28984	446267	94.8124	41211.4	28352.2	1.45355	0.687969
1560	11410	175680	69.4877	26812.2	15229	1.7606	0.567987
1561	6255	96308.2	56.8707	15450.1	10200.8	1.5146	0.660241
1562	6362	97955.7	57.1931	14150.3	10316.8	1.37158	0.729084
1563	9459	145640	65.2771	20080.1	13439.3	1.49413	0.669286
1564	8038	123761	61.8294	23301	12057.2	1.93254	0.517455
1565	19862	305815	83.5898	36303.3	22037.5	1.64734	0.607039
1566	5857	90180.2	55.6379	15937.7	9763.33	1.6324	0.612594
1567	9124	140482	64.4972	18758	13120.1	1.42971	0.699442
1568	26404	406542	91.9113	40925.4	26643.7	1.53603	0.65103
1569	9253	142468	64.7998	21614.6	13243.5	1.63209	0.612712
1570	11444	176203	69.5566	25533.8	15259.2	1.67333	0.597611
1571	13368	205827	73.2546	25993.9	16924.9	1.53584	0.65111
1572	10699	164733	68.0133	21682	14589.6	1.48613	0.67289
1573	10143	156172	66.8141	23252.3	14079.7	1.65148	0.605516
1574	32754	504313	98.7569	55484.1	30760.3	1.80376	0.554399
1575	17532	269940	80.1844	31427.5	20278.5	1.5498	0.645245
1576	12172	187412	71.0013	26043.8	15899.7	1.63801	0.610499
1577	13845	213171	74.1157	25444.2	17325.1	1.46863	0.680907
1578	12528	192894	71.6869	26687.1	16208.2	1.64651	0.607344
1579	18002	277177	80.8946	31169.7	20639.3	1.51021	0.662159
1580	4338	66792.2	50.3395	11534.3	7992.34	1.44318	0.692917
1581	25224	388374	90.5212	44839.8	25843.8	1.73503	0.576359
1582	12270	188921	71.1914	27213.9	15984.9	1.70247	0.58738
1583	10310	158743	67.1788	22712.7	14233.8	1.59569	0.626688
1584	9735	149890	65.9059	19027.3	13699.5	1.38891	0.719991
1585	21950	337964	86.4219	36681.2	23556.1	1.55718	0.642185
1586	9958	153323	66.4054	20777.9	13907.9	1.49396	0.669362
1587	17160	264213	79.6132	33799.9	19990.6	1.69079	0.591439
1588	21931	337672	86.397	40598	23542.5	1.72445	0.579894
1589	15380	236806	76.7593	28986	18583.1	1.5598	0.641107
1590	12064	185749	70.7907	25368.1	15805.5	1.60502	0.623047
1591	10071	155063	66.6556	19818.4	14012.9	1.41429	0.707068
1592	5158	79417.7	53.3302	15668.9	8970.2	1.74677	0.572486
1593	18991	292404	82.3497	30779.4	21388.5	1.43907	0.694895
1594	6884	105993	58.7164	15964.8	10873.6	1.46821	0.681103
1595	8741	134585	63.5818	17311.5	12750.3	1.35773	0.736526
1596	7939	122237	61.5745	19126.6	11958	1.59948	0.625201
1597	3484	53643.1	46.792	11503.8	6905.57	1.66587	0.600286
1598	15613	240393	77.145	29276.1	18770.3	1.5597	0.641148
1599	16443	253173	78.4885	29376.9	19429.8	1.51195	0.661398
1600	12242	188490	71.1372	24155.5	15960.6	1.51345	0.660744
1601	8001	123191	61.7344	21285.2	12020.2	1.77079	0.564719
1602	8188	126071	62.2117	18869.4	12206.7	1.54582	0.646905
1603	16705	257207	78.9032	33839.6	19635.7	1.72338	0.580256
1604	14265	219638	74.8577	27299.1	17673.8	1.54461	0.647411
1605	24826	382246	90.0426	37247.7	25571.3	1.45662	0.686519
1606	21026	323737	85.1918	36981.2	22890.3	1.61558	0.618972
1607	37426	576248	103.245	54865.6	33619.9	1.63194	0.612769
1608	3565	54890.3	47.1519	10181.6	7012.2	1.45199	0.688709
1609	9685	149120	65.7929	20020.5	13652.6	1.46643	0.681929
1610	9196	141591	64.6664	19325.5	13189.1	1.46527	0.682468
1611	15043	231617	76.1946	25380.5	18310.7	1.3861	0.721446
1612	2828	43542.7	43.6488	8910.89	6008.98	1.48293	0.674341
1613	17029	262196	79.4101	31187.8	19888.7	1.56811	0.637709
1614	8719	134246	63.5284	18489.8	12728.9	1.45258	0.688431
1615	16786	258454	79.0305	29253.8	19699.1	1.48503	0.673386
1616	13214	203456	72.9722	25114.3	16794.6	1.49538	0.668728
1617	11762	181100	70.195	25020.6	15540.6	1.61001	0.621112
1618	3497	53843.3	46.8502	10302.4	6922.74	1.4882	0.671952
1619	9830	151353	66.1196	21421.7	13788.5	1.55359	0.64367
1620	10384	159882	67.3391	22908.2	14301.8	1.60177	0.624309
1621	25745	396396	91.1402	40601.4	26198.5	1.54976	0.645261
1622	5175	79679.5	53.3887	13745.4	8989.89	1.52899	0.654027
1623	21422	329835	85.7234	36699	23176.8	1.58343	0.631539
1624	18666	287400	81.8772	30482.7	21143.7	1.44169	0.69363
1625	11313	174186	69.2902	22270.5	15142.6	1.47072	0.679938
1626	4850	74675.4	52.2468	14958.5	8609.45	1.73745	0.575556
1627	28769	442956	94.5774	52390.1	28211.8	1.85703	0.538495
1628	23087	355471	87.8891	41872	24362.7	1.71869	0.581839
1629	2785	42880.6	43.4264	9015.78	5947.91	1.51579	0.659723
1630	21296	327895	85.555	35253.6	23085.9	1.52706	0.654852
1631	39176	603193	104.83	69339.3	34659.9	2.00056	0.49986
1632	12768	196589	72.1418	30007.5	16414.6	1.8281	0.547015
1633	2539	39093	42.1082	8145.82	5592.29	1.45662	0.686522
1634	4998	76954.2	52.7729	12259.4	8783.72	1.3957	0.716488
1635	28853	444250	94.6694	45094.3	28266.7	1.59532	0.626835
1636	7430	114400	60.2294	17073.3	11441.3	1.49225	0.670127
1637	3076	47361.2	44.8891	9795.32	6355.34	1.54127	0.648814
1638	21772	335223	86.1877	73886.6	41739.2	1.7702	0.564909
1639	11780	181377	70.2308	30400.1	15556.5	1.95418	0.511725
1640	18012	277331	80.9096	35072.9	20646.9	1.6987	0.588687
1641	12480	192155	71.5952	30898.9	16166.8	1.91126	0.523216
1642	11032	169860	68.7117	25250.1	14890.8	1.69569	0.589732
1643	12272	188952	71.1952	25096.4	15986.7	1.56983	0.637011
1644	24803	381892	90.0148	38562.3	25555.5	1.50896	0.662706
1645	19832	305353	83.5477	31705	22015.3	1.44013	0.694381
1646	22467	345924	87.0952	36751.5	23924.6	1.53614	0.650983
1647	6623	101974	57.9648	16983.8	10597	1.6027	0.623948
1648	23413	360490	88.3008	38880.4	24591.5	1.58105	0.632492
1649	16324	251341	78.2987	28395.2	19335.9	1.46852	0.680957
1650	15243	234696	76.5308	31071.1	18472.6	1.68201	0.594526
1651	15641	240824	77.1911	29993.4	18792.8	1.59601	0.626564
1652	10335	159128	67.233	19538	14256.8	1.37044	0.729695
1653	12256	188706	71.1643	23206.9	15972.8	1.45291	0.688276
1654	33155	510488	99.1582	47834.6	31010.9	1.54251	0.648293
1655	16402	252542	78.4232	34215.5	19397.5	1.76391	0.566921
1656	4029	62034.5	49.1147	10107.9	7608.15	1.32857	0.752691
1657	16239	250032	78.1626	31063.8	19268.8	1.61213	0.620296
1658	4745	73058.8	51.867	12129.8	8484.74	1.4296	0.699496
1659	28483	438553	94.263	41564.8	28024.5	1.48316	0.674237
1660	8133	125224	62.072	19486.9	12152	1.6036	0.623598
1661	12278	189044	71.2068	22963.3	15991.9	1.43594	0.696409
1662	12926	199022	72.4381	26994.8	16549.7	1.63114	0.61307
1663	7901	121652	61.4761	16885.5	11919.8	1.41659	0.705919
1664	16961	261149	79.3042	34038.1	19835.8	1.716	0.582752
1665	16426	252911	78.4615	29845.3	19416.4	1.53712	0.650569
1666	19725	303706	83.3972	32098.1	21936.1	1.46325	0.683408
1667	15113	232695	76.3126	25864.5	18367.4	1.40817	0.710141
1668	13337	205350	73.1979	26582.8	16898.7	1.57307	0.635699
1669	14074	216697	74.5221	24859.5	17515.6	1.41928	0.704584
1670	15321	235897	76.6611	29699.2	18535.6	1.60228	0.624111
1671	27325	420723	92.9678	47356.6	27259.7	1.73724	0.575627
1672	17699	272512	80.4381	41128	20407	2.01538	0.496184
1673	24667	379798	89.85	41183.7	25462	1.61746	0.618254
1674	33018	508378	99.0215	50296.6	30925.4	1.62639	0.61486
1675	18326	282165	81.377	36045.6	20886.2	1.72581	0.579438
1676	24868	382893	90.0934	41711.9	25600.1	1.62936	0.613736
1677	17197	264782	79.6704	32454.3	20019.3	1.62115	0.616847
1678	10586	162993	67.773	26163.2	14486.7	1.80602	0.553704
1679	8990	138419	64.1799	21468.4	12991.3	1.65251	0.605139
1680	11694	180053	70.0595	22560.2	15480.7	1.45731	0.686195
1681	11075	170522	68.8008	23689.8	14929.4	1.58678	0.630206
1682	12755	196389	72.1173	24347.8	16403.4	1.48431	0.673712
1683	8985	138342	64.168	20407.2	12986.5	1.57141	0.636371
1684	12300	189383	71.2493	25319.7	16011	1.58139	0.632353
1685	6378	98202.1	57.241	15650.1	10334.1	1.51442	0.66032
1686	28794	443341	94.6048	47365.7	28228.1	1.67796	0.595962
1687	17389	267738	79.9658	31050.9	20168.1	1.53961	0.649516
1688	12447	191646	71.5321	26954.1	16138.3	1.6702	0.598732
1689	22133	340782	86.6614	38245.6	23686.9	1.61463	0.619337
1690	10893	167720	68.4219	23289	14765.4	1.57726	0.634009
1691	27990	430962	93.7159	44072.7	27700.2	1.59106	0.628512
1692	10528	162100	67.649	23081.7	14433.7	1.59915	0.625331
1693	14311	220346	74.9381	25620.6	17711.7	1.44653	0.691308
1694	17979	276823	80.8601	30774.7	20621.7	1.49234	0.670087
1695	6239	96061.9	56.8221	17158.8	10183.4	1.68498	0.593477
1696	14028	215989	74.4408	28392.3	17477.5	1.62451	0.61557
1697	2918	44928.4	44.107	8948.85	6135.8	1.45847	0.685652
1698	8608	132537	63.2577	18998	12620.7	1.50531	0.664317
1699	17078	262950	79.4862	28677.5	19926.9	1.43914	0.69486
1700	23642	364016	88.5878	38778.4	24751.6	1.5667	0.638284
1701	11531	177543	69.7324	26722	15336.5	1.74238	0.573928
1702	12049	185518	70.7614	23739.3	15792.4	1.50321	0.665243
1703	25258	388897	90.5619	38503.7	25867.1	1.48852	0.671806
1704	28800	443434	94.6114	44844.9	28232.1	1.58844	0.629549
1705	21476	330666	85.7953	32278.4	23215.8	1.39036	0.719236
1706	7535	116016	60.5118	18014.7	11548.8	1.55988	0.641077
1707	23750	365679	88.7225	38690.7	24827	1.55842	0.641677
1708	10791	166149	68.2076	21887.8	14673.1	1.49169	0.670379
1709	3699	56953.5	47.7354	10441	7186.83	1.4528	0.688326
1710	8259	127164	62.391	20162.4	12277.2	1.64226	0.608916
1711	7844	120774	61.3279	17683.2	11862.4	1.49069	0.670831
1712	11070	170445	68.7905	22815.5	14924.9	1.52868	0.654159
1713	9972	153539	66.4365	21555.7	13921	1.54844	0.645813
1714	21323	328310	85.5911	34018	23105.4	1.4723	0.679211
1715	10912	168012	68.4616	23185.8	14782.6	1.56845	0.637572
1716	10963	168797	68.5681	24640.1	14828.6	1.66166	0.601808
1717	8994	138481	64.1894	19953.9	12995.2	1.53548	0.651262
1718	19148	294822	82.576	36113.1	21506.2	1.6792	0.595523
1719	11185	172215	69.0279	23261.9	15028.1	1.54789	0.646039
1720	20422	314438	84.3682	37528.9	22449.8	1.67168	0.598202
1721	24308	374270	89.412	44130.3	25214.3	1.75021	0.571361
1722	22547	347156	87.1984	38544.7	23981.3	1.60728	0.622169
1723	25682	395426	91.0658	37205.6	26155.7	1.42246	0.703006
1724	7405	114015	60.1618	16238.7	11415.6	1.4225	0.702988
1725	6469	99603.2	57.512	15456.5	10432.1	1.48163	0.674934
1726	17684	272281	80.4154	33094.5	20395.5	1.62264	0.616281
1727	6443	99202.9	57.4348	15642.9	10404.1	1.50352	0.665104
1728	8915	137264	64.0009	19547.9	12919	1.51311	0.66089
1729	21093	324769	85.2822	37884.5	22938.9	1.65154	0.605496
1730	16854	259501	79.1371	29259.5	19752.2	1.48133	0.67507
1731	12959	199530	72.4997	24445.7	16577.9	1.4746	0.67815
1732	16223	249786	78.1369	28759.9	19256.1	1.49355	0.669547
1733	10430	160591	67.4384	22090.1	14344	1.54002	0.649342
1734	20353	313375	84.273	37421.8	22399.2	1.67067	0.598561
1735	16732	257623	78.9457	31683.4	19656.8	1.61183	0.620413
1736	4626	71226.5	51.4297	11371.5	8342.28	1.36312	0.733611
1737	38060	586010	103.825	59350.8	33998.5	1.74569	0.57284
1738	15511	238823	76.9767	33168.4	18688.5	1.77481	0.563442
1739	6768	104207	58.3847	15857.1	10751.1	1.47492	0.678003
1740	35795	551136	101.723	50527.6	32635.9	1.54822	0.645904
1741	12437	191492	71.5129	28145.2	16129.6	1.74494	0.573087
1742	13098	201670	72.758	24953.8	16696.2	1.49458	0.669083
1743	25979	399999	91.4155	42823.5	26357	1.62475	0.615479
1744	18848	290203	82.1424	33827.7	21281	1.58958	0.629098
1745	15759	242641	77.3847	30102.9	18887.2	1.59383	0.627421
1746	13805	212556	74.0442	24255.6	17291.7	1.40273	0.712897
1747	13482	207582	73.4622	26790.9	17021	1.574	0.635326
1748	5818	89579.7	55.5142	15021	9719.94	1.54538	0.647091
1749	26000	400322	91.4402	43655.5	26371.2	1.65542	0.604075
1750	20822	320596	84.9154	38464	22742	1.69132	0.591254
1751	24668	379813	89.8512	42528.9	25462.7	1.67025	0.598713
1752	21321	328279	85.5884	38137.7	23103.9	1.6507	0.605803
1753	15048	231694	76.203	27582.1	18314.7	1.50601	0.664008
1754	13207	203348	72.9593	27812.3	16788.7	1.65661	0.603643
1755	10042	154617	66.5916	22060.5	13986	1.57732	0.633986
1756	25016	385171	90.2717	39817.6	25701.6	1.54923	0.645482
1757	8092	124593	61.9676	18995.2	12111.1	1.56841	0.637589
1758	7546	116186	60.5413	16486.5	11560	1.42617	0.70118
1759	21232	326909	85.4692	36566.5	23039.6	1.58712	0.630073
1760	16132	248384	77.9905	31799.6	19184	1.65761	0.603279
1761	5516	84929.9	54.5365	15282.8	9380.6	1.62919	0.613802
1762	18008	277269	80.9036	31168	20643.9	1.50979	0.662343
1763	16870	259747	79.1621	30079.4	19764.7	1.52187	0.657085
1764	7872	121205	61.4008	18824.1	11890.6	1.5831	0.631672
1765	14030	216020	74.4443	27452.1	17479.1	1.57057	0.636713
1766	24714	380521	89.907	41959.9	25494.3	1.64585	0.607588
1767	17088	263104	79.5017	33271.5	19934.6	1.66903	0.599151
1768	15272	235143	76.5793	31960.9	18496	1.72799	0.578708
1769	3862	59463.2	48.4265	10975	7396.44	1.48383	0.673933
1770	24658	379659	89.839	43978.1	25455.8	1.72763	0.578829
1771	27852	428837	93.5617	46221.5	27609.1	1.67414	0.597321
1772	34892	537232	100.861	55032.8	32084.7	1.71523	0.583011
1773	9883	152169	66.2382	22451.1	13838	1.62243	0.616361
1774	13938	214603	74.2813	26546.6	17402.6	1.52544	0.65555
1775	4183	64405.7	49.7327	11494.5	7800.81	1.4735	0.678657
1776	13673	210523	73.8075	24383.8	17181.3	1.4192	0.70462
1777	7378	113599	60.0886	16995.1	11387.8	1.49239	0.670064
1778	12149	187058	70.9566	22226.2	15879.7	1.39967	0.714456
1779	18009	277285	80.9051	31835.3	20644.6	1.54206	0.648482
1780	28708	442017	94.5105	43824.6	28171.9	1.55561	0.642834
1781	5249	80818.9	53.642	14134.7	9075.39	1.55747	0.642067
1782	24776	381476	89.9821	48364.8	25536.9	1.89392	0.528006
1783	3595	55352.2	47.2838	10320.3	7051.48	1.46356	0.683264
1784	16397	252465	78.4153	32850.9	19393.5	1.69391	0.59035
1785	19008	292666	82.3742	30918.1	21401.2	1.44469	0.692192
1786	32004	492766	97.9973	53299.3	30288.9	1.7597	0.56828
1787	22567	347464	87.2242	35540.8	23995.5	1.48114	0.675155
1788	28788	443249	94.5982	51671.1	28224.2	1.83074	0.546229
1789	5376	82774.3	54.0711	13015.4	9221.19	1.41147	0.708483
1790	31762	489040	97.7496	50163.8	30136	1.66458	0.600752
1791	9677	148997	65.7748	20215.8	13645	1.48155	0.674968
1792	13631	209877	73.7318	28990.6	17146.1	1.69079	0.591438
1793	4031	62065.3	49.1228	12431.6	7610.67	1.63345	0.612202
1794	27814	428252	93.5191	55739.8	27584	2.02073	0.49487
1795	3215	49501.4	45.5554	9931.18	6545.38	1.51728	0.659074
1796	22756	350374	87.467	36871.1	24129.3	1.52806	0.654424
1797	13620	209707	73.712	27592.7	17136.9	1.61013	0.621068
1798	15409	237252	76.8076	28334.8	18606.5	1.52285	0.656666
1799	24355	374994	89.4695	43429.3	25246.8	1.72019	0.581331
1800	10093	155402	66.7041	20863.7	14033.3	1.48672	0.67262
1801	20903	321843	85.0254	39800.8	22801	1.74558	0.572877
1802	10648	163947	67.905	24213	14543.2	1.6649	0.600636
1803	12630	194464	71.8809	24070.7	16296.1	1.47708	0.67701
1804	31843	490287	97.8327	57488.3	30187.3	1.90439	0.525103
1805	16860	259593	79.1465	30569.8	19756.9	1.5473	0.646288
1806	32311	497492	98.3096	50780.5	30482.3	1.6659	0.600276
1807	6529	100527	57.6892	14191.8	10496.5	1.35204	0.739621
1808	6947	106963	58.895	18065.7	10939.9	1.65136	0.60556
1809	14642	225443	75.5114	25678	17983.8	1.42784	0.700358
1810	11488	176881	69.6456	21577.1	15298.3	1.41042	0.709006
1811	7641	117648	60.7943	18582.7	11656.8	1.59414	0.627296
1812	5607	86331	54.8348	13537.7	9483.49	1.4275	0.700526
1813	21594	332483	85.9522	36681.7	23300.7	1.57427	0.635214
1814	14517	223518	75.2959	32258.9	17881.3	1.80406	0.554307
1815	10917	168089	68.4721	24223.4	14787.1	1.63814	0.610448
1816	26573	409144	92.107	42875.4	26757.2	1.60238	0.62407
1817	19018	292820	82.3887	40846	21408.7	1.90791	0.524132
1818	16383	252249	78.3929	31569.1	19382.5	1.62874	0.613971
1819	18450	284075	81.5601	30819.6	20980.3	1.46898	0.680746
1820	30039	462510	95.9491	79460.9	46072	1.72471	0.579807
1821	3836	59062.9	48.3176	10606.4	7363.2	1.44045	0.694225
1822	10613	163408	67.8305	26678.3	14511.3	1.83845	0.543937
1823	35387	544854	101.335	54004.7	32387.5	1.66746	0.599715
1824	17618	271264	80.3153	35280	20344.7	1.73411	0.576665
1825	15427	237530	76.8375	28784.6	18621	1.54582	0.646906
1826	31772	489193	97.7599	47129.5	30142.4	1.56356	0.639564
1827	19494	300149	83.0704	33749.7	21764.5	1.55068	0.644879
1828	33959	522867	99.9534	59619.7	35837.3	1.66362	0.601098
1829	7168	110366	59.513	19098.8	11170.7	1.70972	0.584891
1830	28795	443357	94.6059	39959.3	28228.8	1.41555	0.706439
1831	11330	174448	69.3249	26731.1	15157.7	1.76353	0.567045
1832	24161	372007	89.2314	39067.3	25112.6	1.55569	0.642802
1833	5460	84067.6	54.3513	14509.3	9317	1.55729	0.642142
1834	23660	364293	88.6103	38541.8	24764.2	1.55635	0.642528
1835	17864	275052	80.6873	31062.2	20533.7	1.51275	0.66105
1836	28740	442510	94.5456	44051.9	28192.8	1.56252	0.639992
1837	29969	461433	95.8745	50090.6	28991	1.7278	0.57877
1838	14175	218252	74.6999	29273.6	17599.3	1.66334	0.601202
1839	10007	154078	66.5141	21540.7	13953.5	1.54375	0.647775
1840	9107	140220	64.4571	21337.3	13103.8	1.62832	0.614128
1841	28769	442956	94.5774	51370.9	28211.8	1.8209	0.549179
1842	15244	234712	76.5324	29664.8	18473.4	1.60581	0.622737
1843	19735	303860	83.4113	37861.4	21943.5	1.72541	0.579574
1844	19927	306816	83.6809	37151.1	22085.6	1.68214	0.59448
1845	18926	291404	82.2556	31032.1	21339.6	1.4542	0.687663
1846	14541	223888	75.3374	34111	17901	1.90553	0.524787
1847	44476	684797	109.359	60582.9	37719.4	1.60615	0.622609
1848	21591	332437	85.9482	34746.3	23298.6	1.49135	0.670535
1849	21573	332159	85.9243	38622.5	23285.6	1.65864	0.602903
1850	20971	322890	85.1175	39064.3	22850.4	1.70957	0.584944
1851	22725	349897	87.4273	37409.2	24107.4	1.55177	0.644425
1852	11217	172708	69.0936	23504.4	15056.8	1.56105	0.640594
1853	13997	215512	74.3859	27603.1	17451.7	1.58169	0.632236
1854	14791	227737	75.7667	25316.5	18105.6	1.39827	0.715168
1855	14331	220654	74.973	27783	17728.2	1.56716	0.638097
1856	7051	108564	59.1874	16977.7	11048.8	1.53661	0.650783
1857	27527	423833	93.1963	42406.9	27393.9	1.54804	0.645976
1858	17188	264644	79.6564	31388	20012.3	1.56843	0.63758
1859	38310	589859	104.052	64689.9	34147.3	1.89444	0.52786
1860	7238	111443	59.7061	18520.1	11243.3	1.64721	0.607086
1861	7060	108703	59.2126	17603.7	11058.2	1.59191	0.628175
1862	24716	380552	89.9094	59935.9	25495.7	2.35083	0.425382
1863	10805	166365	68.2371	23465.8	14685.8	1.59786	0.625838
1864	6562	101035	57.7863	18685.5	10531.9	1.77419	0.563638
1865	9094	140020	64.4264	24659.6	13091.3	1.88365	0.530883
1866	9472	145840	65.307	25072	13451.6	1.86386	0.53652
1867	18709	288062	81.94	42874.1	21176.2	2.02464	0.493916
1868	12642	194649	71.9037	28806.8	16306.4	1.76659	0.566061
1869	6586	101405	57.8566	16846.9	10557.5	1.59573	0.626673
1870	23203	357257	88.036	39787.4	24444.3	1.62768	0.614372
1871	12253	188659	71.1585	28619.7	15970.2	1.79207	0.558014
1872	10141	156141	66.8097	25625	14077.8	1.82024	0.549378
1873	21104	324938	85.2971	41342.4	22946.9	1.80166	0.555045
1874	20427	314515	84.375	41575	22453.5	1.8516	0.540072
1875	9384	144485	65.1041	21749	13368.2	1.62692	0.614658
1876	17385	267677	79.9596	33238.4	20165	1.64833	0.606676
1877	16195	249354	78.0919	34361.3	19233.9	1.78649	0.559756
1878	17611	271157	80.3046	30637.9	20339.3	1.50634	0.663862
1879	14828	228307	75.8298	28413.4	18135.8	1.56671	0.638282
1880	7956	122499	61.6184	18805.9	11975.1	1.57042	0.636773
1881	8217	126517	62.285	19906.4	12235.5	1.62693	0.614653
1882	20611	317348	84.6276	35111.9	22588.1	1.55444	0.643319
1883	13443	206982	73.3913	27411	16988.1	1.61354	0.619756
1884	23356	359612	88.2291	36008.2	24551.6	1.46663	0.681835
1885	25626	394564	90.9996	40365.4	26117.7	1.54552	0.647031
1886	11212	172631	69.0834	22220.1	15052.3	1.4762	0.677417
1887	15419	237406	76.8242	31459.2	18614.5	1.69004	0.591703
1888	22211	341983	86.7631	38286.4	23742.5	1.61257	0.620129
1889	11514	177281	69.6981	22412.5	15321.4	1.46282	0.68361
1890	27635	425496	93.318	42198.2	27465.5	1.53641	0.650869
1891	17391	267769	79.9688	31534.2	20169.6	1.56345	0.639611
1892	21706	334207	86.1005	34539.7	23381.2	1.47724	0.676938
1893	10242	157696	67.0308	22501.5	14171.1	1.58784	0.629786
1894	22136	340828	86.6654	38146.3	23689	1.61029	0.621005
1895	7721	118880	61.0057	19789.9	11738.1	1.68596	0.593134
1896	19083	293821	82.4824	33213.6	21457.5	1.54788	0.646045
1897	14637	225366	75.5028	26946.3	17979.7	1.49871	0.667242
1898	31239	480987	97.2101	45083.9	29804.3	1.51266	0.661086
1899	9869	151953	66.2069	19589.6	13824.9	1.41698	0.705728
1900	42917	660793	108.066	64566.5	36832.7	1.75297	0.570462
1901	21424	329865	85.726	39172.7	23178.3	1.69006	0.591696
1902	11921	183548	70.5099	26017.3	15680.4	1.65923	0.602691
1903	25865	398243	91.2816	42027.6	26279.8	1.59923	0.6253
1904	7086	109103	59.2852	18250.2	11085.3	1.64633	0.60741
1905	15880	244504	77.5823	28559.5	18983.7	1.50442	0.664709
1906	4333	66715.2	50.3202	13403.3	7986.2	1.67831	0.595837
1907	23908	368111	88.9188	38426.5	24936.9	1.54095	0.648952
1908	12997	200115	72.5705	23000.5	16610.3	1.38471	0.72217
1909	11539	177666	69.7486	23243.2	15343.6	1.51485	0.660131
1910	5266	81080.6	53.6998	13302	9094.98	1.46256	0.683731
1911	8990	138419	64.1799	19265.2	12991.3	1.48293	0.674341
1912	32992	507978	98.9955	49717.7	30909.1	1.60851	0.621692
1913	15167	233526	76.4033	26268.3	18411.1	1.42676	0.700888
1914	15890	244658	77.5986	32492.4	18991.7	1.71087	0.584497
1915	14128	217529	74.6173	28386	17560.4	1.61647	0.61863
1916	28007	431224	93.7349	43224.4	27711.4	1.55981	0.641105
1917	5842	89949.3	55.5904	15363.6	9746.65	1.5763	0.634398
1918	22046	339442	86.5477	46716	23624.8	1.97742	0.50571
1919	2218	34150.5	40.2531	8470.55	5110.41	1.65751	0.603314
1920	8760	134878	63.6278	19883.7	12768.8	1.55721	0.642173
1921	12962	199576	72.5053	29175.6	16580.4	1.75964	0.568299
1922	20386	313883	84.3186	36540.6	22423.4	1.62957	0.613658
1923	2681	41279.4	42.879	8634.79	5798.9	1.48904	0.671574
1924	24291	374009	89.3911	39999.8	25202.6	1.58713	0.630068
1925	6443	99202.9	57.4348	16014.3	10404.1	1.53922	0.64968
1926	21280	327648	85.5335	34990.1	23074.3	1.51641	0.659453
1927	18357	282643	81.4229	33080	20909.7	1.58204	0.632096
1928	10078	155171	66.671	20984.2	14019.4	1.49679	0.668094
1929	8199	126240	62.2395	19636.3	12217.7	1.60721	0.622197
1930	13701	210954	73.8578	26490.2	17204.8	1.5397	0.649477
1931	12775	196697	72.155	23312.2	16420.6	1.41969	0.704378
1932	3875	59663.4	48.4808	11911.6	7413.03	1.60684	0.622338
1933	7272	111967	59.7994	15423.8	11278.5	1.36754	0.73124
1934	7394	113845	60.132	15695.8	11404.3	1.37631	0.726582
1935	3799	58493.2	48.1618	10687.1	7315.78	1.46083	0.684541
1936	16576	255221	78.6996	28359.8	19534.4	1.45179	0.688807
1937	9482	145994	65.33	18865.7	13461.1	1.4015	0.713521
1938	3265	50271.2	45.7903	9576.27	6613.07	1.44808	0.690569
1939	13409	206458	73.3294	26111.8	16959.5	1.53966	0.649495
1940	10512	161853	67.6147	21829.9	14419.1	1.51396	0.66052
1941	5394	83051.4	54.1314	13551.1	9241.77	1.46629	0.681993
1942	12965	199622	72.5109	27230.3	16583	1.64206	0.608991
1943	3268	50317.4	45.8043	10994.2	6617.12	1.66147	0.601875
1944	14761	227275	75.7154	25810.4	18081.1	1.42748	0.700534
1945	39571	609275	105.181	66666	34892.5	1.91061	0.523393
1946	9929	152877	66.3408	21446.9	13880.9	1.54506	0.647223
1947	27641	425588	93.3248	48513.3	27469.5	1.76608	0.566226
1948	18166	279702	81.1395	31951.8	20764.5	1.53877	0.649869
1949	10428	160560	67.4341	21107.9	14342.2	1.47174	0.679469
1950	20913	321997	85.039	37521	22808.2	1.64506	0.607879
1951	23400	360290	88.2845	44933.7	24582.4	1.82788	0.547083
1952	33556	516662	99.5564	51365.9	31260.4	1.64316	0.608583
1953	10528	162100	67.649	21334.5	14433.7	1.4781	0.676542
1954	5325	81989	53.8996	13642.3	9162.78	1.48888	0.671644
1955	21996	338672	86.4823	37212	23589	1.57751	0.633909
1956	2451	37738	41.616	8278.25	5462.31	1.51552	0.659839
1957	19689	303152	83.3464	38008.7	21909.4	1.73482	0.57643
1958	11792	181561	70.2546	25708.3	15567	1.65146	0.605525
1959	7805	120174	61.2261	17402.2	11823.1	1.47189	0.679399
1960	12348	190122	71.3419	26557.9	16052.6	1.65443	0.604437
1961	10333	159097	67.2287	22879.7	14254.9	1.60504	0.623038
1962	21222	326755	85.4557	37315.8	23032.4	1.62014	0.617229
1963	21443	330158	85.7514	34752.4	23192	1.49847	0.667348
1964	11755	180992	70.1811	27928.3	15534.5	1.79783	0.556226
1965	17149	264043	79.5962	27394.8	19982.1	1.37097	0.72941
1966	25396	391022	90.7265	46794	25961.2	1.80246	0.554798
1967	26244	404079	91.7253	45155.6	26535.9	1.70168	0.587656
1968	51008	785370	114.47	81963.2	41327.6	1.98326	0.504221
1969	29261	450532	95.1135	47614.6	28532.5	1.66878	0.599239
1970	14968	230462	76.0677	30324.2	18249.7	1.66162	0.601822
1971	11720	180453	70.1114	24498	15503.6	1.58015	0.632852
1972	4645	71519.1	51.5001	13630.4	8365.11	1.62944	0.613709
1973	5759	88671.3	55.3259	13512.1	9654.11	1.39962	0.714481
1974	15951	245598	77.6978	26314.9	19040.3	1.38207	0.723554
1975	20778	319919	84.8556	35236.7	22710	1.5516	0.644498
1976	6552	100881	57.7569	17763.8	10521.2	1.68839	0.592279
1977	16162	248846	78.0389	29825.8	19207.8	1.55279	0.644001
1978	14105	217175	74.5768	31910.9	17541.4	1.81918	0.549698
1979	11387	175326	69.4409	23967	15208.5	1.57589	0.634562
1980	10921	168151	68.4805	22770.2	14790.7	1.5395	0.649563
1981	17986	276930	80.8706	35378.1	20627.1	1.71513	0.583047
1982	31296	481865	97.2692	54867.3	29840.6	1.83868	0.543868
1983	12148	187043	70.9546	26143.9	15878.8	1.64647	0.607361
1984	17537	270017	80.192	32544.6	20282.3	1.60458	0.623216
1985	14762	227291	75.7171	27086.9	18081.9	1.49801	0.667552
1986	5539	85284	54.6122	13899.8	9406.66	1.47765	0.67675
1987	20864	321243	84.9725	34758.4	22772.6	1.52633	0.655168
1988	10529	162115	67.6511	20458.3	14434.6	1.4173	0.705565
1989	21550	331805	85.8938	35256.3	23269.1	1.51516	0.659997
1990	11684	179899	70.0395	23329.6	15471.8	1.50788	0.663184
1991	5149	79279.2	53.2991	12241.3	8959.76	1.36625	0.731928
1992	10508	161792	67.6061	19749.4	14415.4	1.37002	0.729919
1993	9505	146348	65.3828	20911	13482.9	1.55093	0.644775
1994	18051	277931	80.9679	38409.9	20676.7	1.85764	0.538317
1995	29674	456891	95.5589	49025.6	28800.4	1.70226	0.587456
1996	5996	92320.4	56.0746	14135.3	9917.19	1.42533	0.70159
1997	18001	277161	80.8931	34119	20638.5	1.65317	0.604898
1998	22697	349466	87.3914	41911.1	24087.6	1.73995	0.57473
1999	9713	149551	65.8562	21426.2	13678.9	1.56637	0.638418
[truncated: 776 more rows]

## Sheet: A2661-R
Label	Size (Voxel)	Volume(µm^3)	e.d.(µm)	Surface Area (µm^2)	Spherical Area (µm^2)	sem	sphericity					Statistical: sem	Statistical: sphericity
1	10398	160098	67.3694	24953.4	14314.7	1.74321	0.573656				ave.	1.59984	0.630739
2	1670	25713	36.62	6427.75	4229.53	1.51973	0.658011				min	1.21566	0.383394
3	15974	245952	77.7351	34934.9	19058.6	1.83303	0.545545				q1	1.4867	0.59105
4	7071	108872	59.2433	41013.2	15724.2	2.60829	0.383394				median	1.58087	0.632562
5	16241	250063	78.1658	33807.2	19270.3	1.75436	0.570008				q3	1.6919	0.672632
6	29988	461725	95.8948	56780.3	29003.2	1.95773	0.510797				max	2.60829	0.822596
7	4916	75691.7	52.4827	16780.7	8687.38	1.93161	0.517702				sd	0.155364	0.0590081
8	14074	216697	74.5221	30759.9	17515.6	1.75614	0.569431
9	26458	407374	91.9739	47362.6	26680	1.77521	0.563314
10	36308	559034	102.207	67807.1	32947	2.05807	0.485893
11	26495	407944	92.0168	47460.4	26704.9	1.77722	0.562677
12	29341	451763	95.2001	45078.9	28584.5	1.57704	0.6341
13	12620	194310	71.8619	28862.6	16287.5	1.77207	0.564312
14	4337	66776.8	50.3356	11879.4	7991.11	1.48657	0.672687
15	5311	81773.5	53.8523	16818.8	9146.72	1.83878	0.543839
16	8375	128950	62.6817	18800.6	12391.9	1.51717	0.659122
17	11730	180607	70.1313	28588.1	15512.4	1.84292	0.542617
18	7956	122499	61.6184	22681	11975.1	1.89402	0.527977
19	13488	207675	73.4731	27910.8	17026	1.6393	0.610015
20	16755	257977	78.9819	37919	19674.8	1.92729	0.518865
21	16523	254405	78.6156	33643.4	19492.8	1.72594	0.579394
22	36770	566148	102.639	63466.3	33225.9	1.91015	0.52352
23	15766	242749	77.3962	35466.2	18892.8	1.87724	0.532698
24	52734	811945	115.747	81116.5	42254.7	1.9197	0.520914
25	4941	76076.6	52.5715	11441	8716.81	1.31252	0.761891
26	8529	131321	63.0636	19586.3	12543.3	1.56149	0.640415
27	6463	99510.8	57.4942	15912.8	10425.7	1.52631	0.655174
28	16827	259085	79.0948	40445.1	19731.1	2.04981	0.48785
29	6743	103822	58.3128	15759	10724.6	1.46942	0.68054
30	16546	254759	78.6521	27194.3	19510.9	1.3938	0.717461
31	7369	113460	60.0642	19724	11378.5	1.73344	0.576887
32	11891	183086	70.4507	26514.6	15654	1.69378	0.590394
33	17032	262242	79.4147	31008.2	19891.1	1.5589	0.641479
34	3060	47114.8	44.8112	8757.63	6333.28	1.3828	0.723173
35	1764	27160.3	37.2945	6482.01	4386.79	1.47762	0.676764
36	11172	172015	69.0011	24916.9	15016.5	1.6593	0.602663
37	11269	173509	69.2002	23698.1	15103.3	1.56907	0.637319
38	19739	303921	83.4169	37651.4	21946.5	1.7156	0.582885
39	11910	183378	70.4882	25639.5	15670.7	1.63614	0.611194
40	2896	44589.7	43.9959	10600.5	6104.92	1.73639	0.575908
41	9082	139836	64.3981	26565.6	13079.8	2.03104	0.492359
42	17340	266984	79.8906	36578.4	20130.2	1.8171	0.550328
43	13725	211324	73.9009	29491.8	17224.9	1.71217	0.584056
44	12812	197266	72.2245	24625.7	16452.3	1.4968	0.668092
45	10044	154647	66.596	25365.7	13987.9	1.81341	0.551449
46	2714	41787.5	43.0542	8212.19	5846.39	1.40466	0.711916
47	13577	209045	73.6343	34479.8	17100.8	2.01627	0.495966
48	24587	378566	89.7527	46825.2	25406.9	1.84301	0.54259
49	11615	178836	69.9014	26693.7	15410.9	1.73213	0.577323
50	42417	653095	107.645	64344	36546.1	1.76062	0.56798
51	6983	107517	58.9965	16045.8	10977.6	1.46168	0.684146
52	19474	299841	83.042	35899.8	21749.6	1.6506	0.605841
53	6124	94291.2	56.4708	16738.4	10057.8	1.66422	0.600883
54	8970	138111	64.1323	19775.6	12972.1	1.52448	0.655963
55	43317	666952	108.401	69474.5	37061.2	1.87459	0.533451
56	7751	119342	61.0846	19411.5	11768.5	1.64945	0.606261
57	12188	187659	71.0324	26421.5	15913.6	1.66031	0.602298
58	28094	432563	93.8319	45815.8	27768.8	1.6499	0.606097
59	7711	118726	60.9793	20858.4	11727.9	1.77852	0.562264
60	24667	379798	89.85	50196.5	25462	1.97143	0.507245
61	33232	511673	99.235	50937.3	31058.8	1.64003	0.609747
62	8141	125347	62.0924	20145.9	12160	1.65674	0.603595
63	14481	222964	75.2336	35349.3	17851.7	1.98016	0.505009
64	42463	653803	107.684	83559	36572.5	2.28475	0.437685
65	11518	177343	69.7062	28744.5	15325	1.87567	0.533143
66	6617	101882	57.9473	16811.4	10590.6	1.58739	0.629966
67	1836	28268.9	37.7952	8292.68	4505.36	1.84062	0.543294
68	3367	51841.7	46.2623	11203.5	6750.09	1.65975	0.602501
69	4877	75091.2	52.3436	13956.9	8641.38	1.61513	0.619146
70	29645	456444	95.5278	51792.5	28781.6	1.7995	0.55571
71	4579	70502.9	51.255	13015.6	8285.68	1.57086	0.636595
72	5068	78032	53.0182	14332.4	8865.54	1.61664	0.618566
73	12079	185980	70.82	29720.5	15818.6	1.87883	0.532247
74	10775	165903	68.1739	23167.5	14658.6	1.58047	0.632724
75	17567	270479	80.2377	37269.4	20305.5	1.83544	0.54483
76	5749	88517.4	55.2938	13083.7	9642.93	1.35681	0.737021
77	26574	409160	92.1082	54782.2	26757.9	2.04733	0.488442
78	27542	424064	93.2133	47847.8	27403.8	1.74603	0.572729
79	17627	271403	80.3289	35672.5	20351.7	1.7528	0.570514
80	6122	94260.4	56.4647	15697.8	10055.6	1.56109	0.640578
81	3545	54582.4	47.0635	10617.4	6985.95	1.51982	0.657973
82	3265	50271.2	45.7903	9353.25	6613.07	1.41436	0.707034
83	6398	98510	57.3008	14772	10355.6	1.42647	0.701032
84	5035	77523.9	52.9028	13538.4	8827.02	1.53375	0.651998
85	7098	109288	59.3186	16798.9	11097.8	1.51371	0.660627
86	13221	203564	72.9851	32810.9	16800.6	1.95296	0.512043
87	10022	154309	66.5473	23961.3	13967.5	1.71551	0.582917
88	27123	417613	92.7381	52709.9	27125.2	1.94321	0.514613
89	10997	169321	68.6389	24010.5	14859.3	1.61586	0.618864
90	8642	133061	63.3409	23652.5	12653.9	1.86919	0.534992
91	14924	229785	75.9931	31680.9	18214	1.73937	0.574919
92	7066	108795	59.2294	18219	11064.5	1.64662	0.607303
93	26519	408313	92.0446	50348.7	26721	1.88424	0.530718
94	12828	197513	72.2546	25535.9	16466	1.55083	0.644817
95	7073	108903	59.2489	18903.8	11071.8	1.70739	0.585689
96	12000	184764	70.6653	28219.5	15749.6	1.79176	0.558109
97	7166	110335	59.5075	37915	17175.5	2.20751	0.452999
98	7172	110427	59.5241	16556.3	11174.8	1.48157	0.674962
99	10706	164840	68.0281	22646.9	14596	1.55159	0.644502
100	8766	134970	63.6424	20625	12774.6	1.61452	0.619378
101	4209	64806	49.8355	12912	7833.1	1.64839	0.606652
102	47628	733328	111.884	66386.7	39481.1	1.68148	0.594714
103	9475	145887	65.3139	21296.2	13454.5	1.58284	0.631777
104	11954	184056	70.5749	25126.1	15709.3	1.59945	0.625217
105	4384	67500.4	50.5168	12377.5	8048.74	1.53782	0.65027
106	13488	207675	73.4731	27499.2	17026	1.61513	0.619146
107	18485	284614	81.6117	39940.6	21006.8	1.90131	0.525952
108	11368	175033	69.4023	23270.3	15191.6	1.53179	0.652832
109	7567	116509	60.5974	21254	11581.5	1.83517	0.544908
110	4370	67284.9	50.463	11806.7	8031.6	1.47003	0.68026
111	2089	32164.3	39.4571	7118.62	4910.28	1.44974	0.68978
112	2699	41556.5	42.9748	8788.42	5824.83	1.50879	0.662784
113	5878	90503.6	55.7043	18229.8	9786.65	1.86272	0.536848
114	3403	52396	46.4266	11276.6	6798.12	1.65878	0.602853
115	11212	172631	69.0834	27364.6	15052.3	1.81797	0.550065
116	27318	420615	92.9599	49883.6	27255	1.83025	0.546373
117	8156	125578	62.1305	18037.2	12174.9	1.4815	0.67499
118	2008	30917.2	38.9404	6960.06	4782.52	1.45531	0.687137
119	10732	165241	68.0831	23366.5	14619.6	1.5983	0.625664
120	2932	45144	44.1774	9797.08	6155.41	1.59162	0.62829
121	16474	253650	78.5378	31766.4	19454.2	1.63288	0.612415
122	10558	162562	67.7132	21392	14461.1	1.47928	0.676006
123	7902	121667	61.4787	20497	11920.8	1.71943	0.581589
124	5340	82220	53.9502	17812.4	9179.98	1.94035	0.515371
125	2965	45652.1	44.3426	11535.2	6201.51	1.86006	0.537618
126	13670	210477	73.8021	26507.3	17178.8	1.54302	0.64808
127	5860	90226.4	55.6474	17948.3	9766.66	1.83771	0.544155
128	14773	227460	75.7359	32554.3	18090.9	1.79949	0.555714
129	3770	58046.7	48.0389	11152.3	7278.5	1.53222	0.652646
130	17617	271249	80.3137	32823.1	20344	1.61341	0.619806
131	10969	168890	68.5806	22520.6	14834	1.51817	0.658688
132	8992	138450	64.1847	23168.1	12993.3	1.78308	0.560826
133	18249	280980	81.2629	40198.8	20827.7	1.93007	0.518117
134	7409	114076	60.1726	18452.6	11419.7	1.61586	0.618865
135	16056	247214	77.8679	32889.7	19123.7	1.71984	0.58145
136	22676	349142	87.3644	36483	24072.7	1.51553	0.659835
137	9564	147257	65.5178	28761.6	13538.6	2.12441	0.470718
138	3893	59940.5	48.5557	12181.5	7435.96	1.63819	0.610429
139	19301	297177	82.7953	36489.5	21620.6	1.68772	0.592515
140	13491	207721	73.4785	32021.2	17028.5	1.88044	0.531789
141	10150	156280	66.8294	20998.6	14086.1	1.49073	0.670813
142	27670	426035	93.3574	43903.7	27488.7	1.59716	0.626113
143	7578	116678	60.6267	21558.4	11592.7	1.85966	0.537733
144	7817	120358	61.2575	17931.4	11835.2	1.51509	0.660025
145	2381	36660.3	41.216	7507.57	5357.81	1.40124	0.713655
146	5881	90549.8	55.7138	15144.1	9789.98	1.5469	0.646456
147	8339	128396	62.5918	22302.3	12356.4	1.80492	0.55404
148	4208	64790.6	49.8316	11864.4	7831.86	1.51488	0.660117
149	17683	272265	80.4139	35461.7	20394.7	1.73877	0.57512
150	2180	33565.5	40.0219	8012.89	5051.87	1.58612	0.630468
151	3376	51980.3	46.3034	10856.3	6762.12	1.60546	0.622875
152	2298	35382.3	40.7314	9117.71	5232.56	1.74249	0.57389
153	14303	220223	74.9241	33090.8	17705.1	1.86899	0.535047
154	6930	106701	58.8469	16161.8	10922	1.47975	0.675791
155	6329	97447.6	57.0941	17878.2	10281.1	1.73895	0.57506
156	7761	119496	61.1109	18149	11778.6	1.54085	0.648994
157	3347	51533.8	46.1705	9918.67	6723.34	1.47526	0.677846
158	2091	32195.1	39.4697	7137.26	4913.42	1.4526	0.688418
159	20757	319596	84.827	38718.3	22694.7	1.70605	0.586148
160	11903	183270	70.4744	23083	15664.6	1.47358	0.678621
161	7472	115046	60.3427	18717.1	11484.3	1.6298	0.613573
162	2439	37553.3	41.548	9036.4	5444.47	1.65974	0.602504
163	77931	1.1999e+06	131.841	100631	54822	1.8356	0.544781
164	40781	627905	106.243	64289.6	35600.2	1.80587	0.553748
165	10318	158866	67.1961	25025.1	14241.1	1.75724	0.569074
166	5650	86993.1	54.9746	15360.3	9531.91	1.61146	0.620553
167	13800	212479	74.0353	26908.7	17287.6	1.55654	0.642452
168	18519	285137	81.6617	35752.5	21032.6	1.69986	0.588283
169	7543	116140	60.5332	20347.1	11557	1.7606	0.56799
170	8323	128149	62.5517	18983.1	12340.5	1.53828	0.650079
171	9604	147873	65.609	23198.5	13576.3	1.70875	0.585225
172	11664	179591	69.9995	27286.9	15454.2	1.76566	0.56636
173	6039	92982.5	56.2084	14407.2	9964.55	1.44585	0.691635
174	14110	217252	74.5856	32309.3	17545.5	1.84146	0.543048
175	17662	271942	80.3821	36249.3	20378.6	1.77879	0.562179
176	26995	415642	92.592	50934.5	27039.8	1.88369	0.530873
177	15989	246183	77.7594	40778.6	19070.5	2.13831	0.467659
178	9236	142207	64.76	22826.8	13227.3	1.72574	0.579462
179	16928	260640	79.2528	36332.7	19810	1.83406	0.545239
180	13358	205673	73.2363	28568.1	16916.4	1.68878	0.592144
181	14347	220901	75.0009	29837.1	17741.4	1.68178	0.59461
182	21693	334007	86.0833	37781.5	23371.9	1.61653	0.618608
183	14792	227752	75.7684	30351.7	18106.4	1.67629	0.596554
184	2666	41048.4	42.7989	8534.36	5777.25	1.47724	0.67694
185	14829	228322	75.8315	31234.7	18136.6	1.7222	0.580654
186	14394	221624	75.0827	27461.9	17780.1	1.54453	0.647447
187	16290	250817	78.2443	31847.1	19309.1	1.64933	0.606306
188	14949	230170	76.0355	34405.5	18234.3	1.88686	0.529982
189	6422	98879.5	57.3723	15656.9	10381.5	1.50815	0.663063
190	5339	82204.6	53.9468	15773.6	9178.84	1.71847	0.581913
191	3526	54289.8	46.9793	11449.8	6960.96	1.64486	0.607954
192	15111	232664	76.3092	37704.7	18365.8	2.05299	0.487095
193	7073	108903	59.2489	19459.6	11071.8	1.75758	0.568963
194	5843	89964.7	55.5936	15793.5	9747.76	1.62021	0.617203
195	7745	119250	61.0688	20370.8	11762.4	1.73186	0.577414
196	28362	436690	94.1293	48825.4	27945.1	1.74719	0.572348
197	6189	95292	56.6699	15278.8	10128.9	1.50844	0.662935
198	4220	64975.3	49.8789	11812.9	7846.74	1.50545	0.664253
199	12672	195111	71.9605	30294.6	16332.2	1.8549	0.539113
200	7306	112490	59.8925	20268.7	11313.6	1.79153	0.558181
201	6317	97262.8	57.0579	16702.1	10268.1	1.6266	0.614778
202	7027	108195	59.1202	16087.8	11023.7	1.45938	0.685221
203	7218	111136	59.6511	17535.5	11222.6	1.56252	0.639992
204	8593	132306	63.2209	24258.6	12606	1.92437	0.51965
205	7305	112475	59.8898	18285.6	11312.6	1.61639	0.618661
206	11450	176296	69.5688	23416.3	15264.6	1.53403	0.651877
207	10397	160083	67.3672	26186.8	14313.7	1.82949	0.546601
208	2079	32010.4	39.3941	7477.54	4894.6	1.52771	0.654574
209	6662	102575	58.0783	16516.6	10638.6	1.55252	0.644116
210	11378	175187	69.4226	25805.4	15200.5	1.69766	0.589045
211	3289	50640.7	45.9022	9854.13	6645.44	1.48284	0.674381
212	2692	41448.7	42.9376	10114.5	5814.75	1.73945	0.574894
213	22451	345678	87.0745	38154.9	23913.2	1.59556	0.62674
214	1153	17752.7	32.366	5607.79	3303.95	1.6973	0.589172
215	3891	59909.7	48.5474	12410.8	7433.42	1.66959	0.598949
216	6545	100773	57.7363	17113	10513.7	1.62769	0.614366
217	2692	41448.7	42.9376	9086.29	5814.75	1.56263	0.639948
218	11993	184656	70.6516	31523.5	15743.4	2.00233	0.499418
219	3184	49024	45.4085	10066.3	6503.24	1.5479	0.646038
220	6235	96000.3	56.81	16648	10179	1.63552	0.611427
221	3613	55629.4	47.3626	11243.2	7075	1.58915	0.629268
222	13028	200592	72.6282	27373.5	16636.7	1.64538	0.607764
223	2051	31579.2	39.2164	7421.63	4850.56	1.53006	0.65357
224	5435	83682.7	54.2682	18502.6	9288.54	1.99198	0.502013
225	7203	110905	59.6097	17881	11207	1.59552	0.626755
226	6069	93444.4	56.3013	19927.4	9997.52	1.99323	0.501698
227	9294	143100	64.8953	21484.3	13282.6	1.61748	0.618245
228	15287	235374	76.6043	35682.3	18508.1	1.92792	0.518692
229	2639	40632.7	42.6539	9435.4	5738.18	1.64432	0.608154
230	7186	110643	59.5628	17561.4	11189.4	1.56947	0.637158
231	4576	70456.7	51.2438	13728.4	8282.06	1.65761	0.603279
232	2173	33457.7	39.979	7622.66	5041.05	1.51212	0.661324
233	13275	204395	73.0843	29064.2	16846.3	1.72526	0.579624
234	6212	95646.2	56.74	16189.2	10154	1.59438	0.627204
235	8880	136725	63.9171	23249.6	12885.2	1.80437	0.554209
236	6021	92705.3	56.1524	16157.3	9944.74	1.62471	0.615496
237	9594	147719	65.5862	24823.6	13566.9	1.82972	0.546533
238	14203	218684	74.7491	31959.5	17622.5	1.81356	0.551401
239	5954	91673.7	55.9434	19939.9	9870.83	2.02008	0.495029
240	12922	198960	72.4307	30419.1	16546.3	1.83842	0.543944
241	8750	134724	63.6036	21421.6	12759.1	1.67893	0.595618
242	3435	52888.7	46.5716	12090.2	6840.67	1.7674	0.565804
243	3637	55998.9	47.4672	11654.2	7106.29	1.63998	0.609762
244	10439	160729	67.4578	23955.9	14352.3	1.66914	0.599111
245	1652	25435.8	36.4879	5343.92	4199.08	1.27264	0.785768
246	14648	225535	75.5217	27630.9	17988.7	1.53602	0.651035
247	12846	197790	72.2884	25054.9	16481.4	1.5202	0.657809
248	22618	348249	87.2899	51512.8	24031.7	2.14354	0.466518
249	20132	309972	83.9669	40585.6	22236.8	1.82516	0.547898
250	11427	175942	69.5222	26799.1	15244.1	1.75799	0.568831
251	27414	422093	93.0686	45696.8	27318.9	1.67272	0.597828
252	7759	119465	61.1056	19399	11776.6	1.64726	0.607069
253	5310	81758.1	53.849	14225.4	9145.57	1.55544	0.642903
254	1920	29562.2	38.363	6501.04	4641.75	1.40056	0.714002
255	6796	104638	58.4651	17662.8	10780.8	1.63836	0.610367
256	1174	18076.1	32.5613	4194.08	3343.95	1.25423	0.797303
257	2859	44020	43.8077	9577.76	6052.81	1.58237	0.631965
258	3781	58216.1	48.0856	12173.9	7292.65	1.66933	0.599042
259	11532	177558	69.7344	27376.9	15337.4	1.78498	0.56023
260	22308	343476	86.8892	48582.6	23811.6	2.04029	0.490126
261	9160	141037	64.5819	21914.5	13154.6	1.66591	0.600271
262	1238	19061.5	33.1426	4447.41	3464.4	1.28375	0.77897
263	8983	138311	64.1632	23270.9	12984.6	1.79219	0.557976
264	5328	82035.2	53.9097	13729.6	9166.22	1.49785	0.667624
265	8466	130351	62.9079	21368.5	12481.5	1.71201	0.584107
266	17516	269694	80.16	38933.2	20266.1	1.9211	0.520536
267	18050	277916	80.9664	32469.6	20676	1.5704	0.636779
268	2923	45005.4	44.1322	10334.3	6142.81	1.68234	0.59441
269	17992	277023	80.8796	34516.2	20631.7	1.67297	0.597738
270	4394	67654.4	50.5552	12830.7	8060.98	1.59171	0.628257
271	16855	259516	79.1387	30362.7	19753	1.53711	0.650569
272	21944	337872	86.4141	39670.3	23551.8	1.68438	0.59369
273	11343	174648	69.3514	25246.4	15169.3	1.6643	0.600852
274	11209	172585	69.0772	21384.8	15049.6	1.42095	0.703753
275	12757	196420	72.121	28702.3	16405.1	1.74959	0.571563
276	4315	66438.1	50.2504	11805.2	7964.07	1.48231	0.674624
277	1811	27884	37.6229	6999.37	4464.37	1.56783	0.637824
278	1990	30640	38.8237	7091.53	4753.9	1.49173	0.670363
279	5643	86885.3	54.9519	17513	9524.04	1.83882	0.543826
280	10323	158943	67.207	21612.9	14245.7	1.51715	0.659131
281	8346	128503	62.6093	21408.4	12363.3	1.73162	0.577495
282	6952	107040	58.9091	16120.2	10945.1	1.47282	0.678969
283	13508	207983	73.5094	29352.7	17042.8	1.72229	0.580622
284	10872	167396	68.3779	26381.2	14746.4	1.78898	0.558976
285	4948	76184.4	52.5964	11999.5	8725.04	1.37529	0.727118
286	8129	125162	62.0619	18569.4	12148	1.5286	0.654194
287	3308	50933.3	45.9905	10905.1	6671.01	1.6347	0.611734
288	1149	17691.2	32.3285	4517.75	3296.31	1.37055	0.729635
289	2684	41325.5	42.895	10357	5803.22	1.7847	0.560319
290	9805	150968	66.0635	21356.7	13765.1	1.55151	0.644532
291	15847	243996	77.5285	42364.6	18957.4	2.23473	0.447482
292	4875	75060.4	52.3364	14823.5	8639.01	1.71588	0.582791
293	11385	175295	69.4369	24258.2	15206.7	1.59522	0.626871
294	9160	141037	64.5819	21697.2	13154.6	1.6494	0.606282
295	4382	67469.7	50.5091	13475.4	8046.29	1.67473	0.597112
296	5306	81696.5	53.8354	13274.5	9140.97	1.45219	0.688614
297	2911	44820.7	44.0717	9628.42	6125.98	1.57173	0.63624
298	4401	67762.2	50.582	13490	8069.54	1.67172	0.598186
299	7377	113584	60.0859	18261.2	11386.8	1.60372	0.62355
300	14137	217667	74.6331	27346.8	17567.9	1.55664	0.64241
301	5092	78401.5	53.1017	14966.3	8893.51	1.68283	0.594236
302	6404	98602.4	57.3187	17983.1	10362.1	1.73547	0.576214
303	6517	100342	57.6539	17231.5	10483.7	1.64366	0.608399
304	22264	342799	86.8321	45325.2	23780.3	1.906	0.524659
305	1990	30640	38.8237	8235.66	4753.9	1.7324	0.577233
306	2757	42449.5	43.2804	11571.3	5907.98	1.95859	0.510572
307	2293	35305.3	40.7018	7579.87	5224.97	1.4507	0.689322
308	6872	105808	58.6823	17246.4	10861	1.58792	0.629756
309	8082	124439	61.942	17926.3	12101.2	1.48137	0.675049
310	13226	203641	72.9943	29145.3	16804.8	1.73434	0.576587
311	2616	40278.6	42.5296	9239	5704.79	1.61952	0.617468
312	6216	95707.8	56.7522	15335.5	10158.3	1.50965	0.662406
313	5605	86300.2	54.8282	17951.1	9481.23	1.89333	0.52817
314	9224	142022	64.732	20603.4	13215.8	1.55899	0.64144
315	2647	40755.9	42.697	8156.18	5749.77	1.41852	0.704959
316	12287	189183	71.2242	26728.6	15999.7	1.67057	0.598599
317	15859	244181	77.5481	34334.6	18967	1.81023	0.552416
318	12306	189475	71.2609	27601.8	16016.2	1.72337	0.580259
319	7148	110058	59.4576	17598	11149.9	1.57831	0.633588
320	18331	282242	81.3844	40862	20890	1.95606	0.511233
321	4237	65237.1	49.9458	12699.6	7867.8	1.61412	0.619532
322	2585	39801.2	42.361	8788.64	5659.63	1.55287	0.643971
323	4286	65991.5	50.1376	12309.5	7928.34	1.55259	0.644085
324	14202	218668	74.7473	32038.1	17621.7	1.81811	0.550023
325	4629	71272.7	51.4409	12901.5	8345.89	1.54585	0.646891
326	6592	101497	57.8742	18421	10563.9	1.74376	0.573472
327	6291	96862.5	56.9796	16365.9	10239.9	1.59825	0.625684
328	10778	165949	68.1802	26883.8	14661.3	1.83366	0.545358
329	15254	234866	76.5492	27259.5	18481.5	1.47496	0.677984
330	8628	132845	63.3066	19343.3	12640.2	1.53029	0.653469
331	15133	233003	76.3462	29432.1	18383.6	1.60099	0.624612
332	5747	88486.6	55.2874	15503.4	9640.7	1.60812	0.621842
333	3519	54182	46.9482	9874.43	6951.75	1.42043	0.704015
334	4969	76507.7	52.6707	18100.7	8749.71	2.06871	0.483392
335	8431	129812	62.8211	19299.2	12447.1	1.5505	0.644952
336	12752	196343	72.1116	27021.4	16400.9	1.64756	0.606957
337	14799	227860	75.7804	32718.2	18112.1	1.80643	0.553579
338	14436	222271	75.1556	29138.5	17814.7	1.63564	0.61138
339	9238	142237	64.7647	26452.1	13229.2	1.99953	0.500119
340	4364	67192.5	50.4399	12866.1	8024.24	1.6034	0.623675
341	11599	178590	69.8692	27767	15396.7	1.80344	0.554497
342	18674	287524	81.8889	32356.8	21149.8	1.52989	0.653643
343	5939	91442.8	55.8964	16149.6	9854.24	1.63885	0.610185
344	2917	44913	44.102	10266.2	6134.4	1.67355	0.597533
345	6050	93151.9	56.2425	15532.5	9976.65	1.55688	0.642309
346	6129	94368.2	56.4862	17831.4	10063.3	1.77192	0.564359
347	7922	121975	61.5305	17828.1	11940.9	1.49303	0.66978
348	10413	160329	67.4017	21668.4	14328.4	1.51226	0.66126
349	12662	194957	71.9416	29716	16323.6	1.82043	0.549321
350	7950	122406	61.603	21658.5	11969	1.80954	0.552625
351	1853	28530.6	37.9115	7887.83	4533.13	1.74004	0.574699
352	6833	105208	58.571	16003.9	10819.9	1.47912	0.676076
353	6914	106455	58.8016	14462.8	10905.2	1.32623	0.754018
354	5899	90826.9	55.7706	14949	9809.95	1.52386	0.656227
355	4956	76307.5	52.6247	10797.1	8734.44	1.23615	0.808965
356	8074	124315	61.9216	20002.4	12093.2	1.65402	0.604587
357	4469	68809.2	50.8412	11388.8	8152.45	1.39698	0.715832
358	8948	137772	64.0798	18675.1	12950.9	1.442	0.693482
359	14658	225689	75.5389	26939.2	17996.9	1.49688	0.668056
360	13085	201470	72.7339	29309.6	16685.2	1.75663	0.569272
361	808	12440.8	28.7486	3839.65	2606.69	1.473	0.678886
362	15307	235682	76.6377	26958.2	18524.3	1.45529	0.687148
363	4805	73982.6	52.0847	12437.8	8556.11	1.45367	0.687914
364	8567	131906	63.1571	20049.4	12580.6	1.59368	0.627478
365	5639	86823.7	54.9389	14811.2	9519.54	1.55588	0.642724
366	3001	46206.4	44.5213	10271.9	6251.61	1.64309	0.60861
367	5787	89102.4	55.4154	16932.3	9685.38	1.74823	0.572006
368	7819	120389	61.2627	23896	11837.2	2.01872	0.495364
369	4535	69825.4	51.0903	13525.5	8232.52	1.64294	0.608665
370	1165	17937.5	32.4779	5847.5	3326.84	1.75767	0.568934
371	7224	111228	59.6676	17400.4	11228.8	1.54962	0.645319
372	7748	119296	61.0767	19154.4	11765.4	1.62803	0.614241
373	11116	171153	68.8856	27932.2	14966.3	1.86634	0.535807
374	1985	30563	38.7912	8241.09	4745.93	1.73645	0.575886
375	7359	113307	60.037	18103.2	11368.2	1.59244	0.627969
376	9705	149428	65.8382	21892.9	13671.3	1.60137	0.624466
377	3060	47114.8	44.8112	9392.46	6333.28	1.48303	0.674294
378	2671	41125.4	42.8256	8122.57	5784.47	1.4042	0.712148
379	10128	155941	66.7811	21961.6	14065.8	1.56135	0.640472
380	1867	28746.2	38.0067	6442.77	4555.93	1.41415	0.707138
381	7255	111705	59.7528	19712.8	11260.9	1.75056	0.571246
382	20400	314099	84.3379	43030.8	22433.7	1.91813	0.52134
383	15420	237422	76.8258	31150.2	18615.3	1.67337	0.597598
384	8749	134708	63.6012	25349.9	12758.1	1.98696	0.503281
385	5501	84698.9	54.487	8986.54	5809.46	1.54688	0.646462
386	13466	207336	73.4331	31764.2	17007.5	1.86766	0.53543
387	14576	224427	75.3978	36930.5	17929.7	2.05974	0.485499
388	13739	211539	73.9261	28450.5	17236.6	1.65059	0.605845
389	16374	252110	78.3786	34164.4	19375.4	1.76329	0.567123
390	4327	66622.8	50.2969	12247	7978.83	1.53494	0.651493
391	12741	196173	72.0909	25898.5	16391.4	1.58	0.632911
392	24841	382477	90.0607	47563.4	25581.6	1.85928	0.537841
393	11055	170214	68.7594	23384.3	14911.5	1.56821	0.637669
394	10601	163224	67.805	24088.9	14500.4	1.66126	0.601953
395	7804	120158	61.2235	19136.7	11822	1.61873	0.617768
396	30704	472749	96.652	46424.9	29463	1.5757	0.634639
397	8087	124516	61.9548	17833.3	12106.1	1.47308	0.67885
398	8395	129258	62.7316	19207.1	12411.6	1.54751	0.646198
399	2013	30994.2	38.9727	7627.56	4790.46	1.59224	0.628045
400	5264	81049.8	53.693	15222.3	9092.67	1.67412	0.597327
401	10188	156865	66.9127	24256.8	14121.3	1.71775	0.582157
402	7990	123022	61.7061	20983.5	12009.1	1.7473	0.572313
403	32839	505622	98.8422	50501.7	30813.5	1.63895	0.610148
404	13809	212617	74.0514	25854.3	17295.1	1.49489	0.668944
405	4253	65483.4	50.0086	11455.6	7887.6	1.45236	0.688534
406	12018	185041	70.7006	27151.5	15765.3	1.72223	0.580643
407	15986	246136	77.7545	31085.1	19068.1	1.63021	0.613416
408	1684	25928.5	36.722	7389.04	4253.13	1.73732	0.5756
409	1700	26174.9	36.838	6363.33	4280.03	1.48675	0.672608
410	6184	95215	56.6547	15880.9	10123.4	1.56872	0.637461
411	1346	20724.4	34.0796	6227.26	3663.06	1.70002	0.58823
412	1160	17860.5	32.4314	4503.45	3317.31	1.35756	0.736616
413	2269	34935.8	40.5593	8808.27	5188.45	1.69767	0.589043
414	1602	24666	36.116	6854.44	4113.92	1.66616	0.600184
415	1299	20000.7	33.6782	5856.67	3577.29	1.63718	0.610806
416	1782	27437.5	37.421	6224.06	4416.58	1.40925	0.709598
417	778	11978.9	28.3883	3704.02	2541.76	1.45727	0.686215
418	1258	19369.4	33.3201	5769.02	3501.61	1.64753	0.606968
419	2836	43665.9	43.6899	9032.44	6020.31	1.50033	0.66652
420	4545	69979.4	51.1278	16570.8	8244.61	2.0099	0.497537
421	1494	23003.1	35.2855	4966.34	3926.88	1.2647	0.7907
422	7700	118557	60.9503	16856.3	11716.8	1.43864	0.695099
423	1341	20647.4	34.0373	5598.42	3653.99	1.53214	0.652682
424	7664	118003	60.8552	21037.1	11680.2	1.80109	0.555219
425	1409	21694.4	34.6032	6068.04	3776.49	1.60679	0.622357
426	6167	94953.3	56.6027	14948.9	10104.9	1.47938	0.675961
427	2260	34797.2	40.5056	8000.44	5174.72	1.54606	0.646804
428	2633	40540.3	42.6216	9119.09	5729.48	1.59161	0.628295
429	11221	172770	69.1019	25684.7	15060.4	1.70545	0.586356
430	2828	43542.7	43.6488	8130.75	6008.98	1.3531	0.739043
431	17081	262996	79.4908	35338.9	19929.2	1.77322	0.563945
432	17612	271172	80.3061	42016.3	20340.1	2.06569	0.4841
433	2219	34165.9	40.2592	7256.86	5111.94	1.41959	0.704429
434	17084	263042	79.4955	40625.4	19931.5	2.03825	0.490618
435	3922	60387	48.676	12013	7472.85	1.60755	0.622064
436	74857	1.15257e+06	130.084	95437.3	53370.7	1.7882	0.559222
437	17063	262719	79.4629	34079.1	19915.2	1.71121	0.584382
438	4710	72519.9	51.7392	16284	8442.96	1.92871	0.518481
439	5337	82173.8	53.9401	16219.1	9176.54	1.76746	0.565785
440	1777	27360.5	37.3859	6654.06	4408.32	1.50943	0.6625
441	1859	28623	37.9524	6969.37	4542.91	1.53412	0.651839
442	37560	578311	103.368	53264.4	33700.1	1.58054	0.632695
443	6560	101004	57.7804	16365.5	10529.7	1.55422	0.643411
444	24236	373162	89.3236	42023.5	25164.5	1.66995	0.59882
445	23654	364201	88.6028	40089.7	24760	1.61913	0.617615
446	19017	292805	82.3872	36422.4	21408	1.70135	0.587769
447	5711	87932.3	55.1717	15870.8	9600.4	1.65314	0.60491
448	3008	46314.2	44.5559	8984.12	6261.32	1.43486	0.696933
449	1648	25374.3	36.4585	6149.56	4192.3	1.46687	0.681723
450	3119	48023.2	45.0973	11115.3	6414.43	1.73286	0.57708
451	14789	227706	75.7633	33072.3	18104	1.8268	0.547406
452	17829	274513	80.6346	37323.8	20506.9	1.82007	0.549431
453	5872	90411.2	55.6854	15030.7	9779.99	1.53689	0.650666
454	1834	28238.1	37.7815	7621.57	4502.09	1.6929	0.590703
455	1224	18845.9	33.0172	4743.2	3438.23	1.37954	0.724877
456	8917	137295	64.0057	21340.3	12920.9	1.65161	0.60547
457	7371	113491	60.0696	18648.4	11380.6	1.63862	0.610271
458	9863	151861	66.1935	21941.8	13819.3	1.58776	0.629819
459	5210	80218.4	53.5088	14626.3	9030.38	1.61968	0.617407
460	11427	175942	69.5222	24799	15244.1	1.62679	0.614708
461	3559	54797.9	47.1254	11185.8	7004.33	1.59698	0.626182
462	1907	29362.1	38.2763	7215.75	4620.77	1.56159	0.640373
463	1384	21309.4	34.3973	4887.58	3731.69	1.30975	0.763504
464	2037	31363.7	39.127	6512.42	4828.46	1.34876	0.741423
465	14664	225782	75.5492	33437.3	18001.8	1.85744	0.538375
466	3541	54520.8	47.0458	10959.3	6980.69	1.56994	0.636966
467	4651	71611.4	51.5222	14358.2	8372.31	1.71497	0.583101
468	2203	33919.6	40.1622	7101.81	5087.34	1.39598	0.716344
469	4511	69455.9	51	13800.1	8203.44	1.68224	0.594447
470	10218	157327	66.9784	27170	14149	1.92028	0.520757
471	31561	485945	97.543	59836.4	30008.8	1.99396	0.501514
472	7868	121144	61.3904	17503.7	11886.6	1.47256	0.679091
473	20751	319503	84.8188	36090.5	22690.3	1.59057	0.628706
474	13355	205627	73.2308	26182.3	16913.9	1.54797	0.646006
475	9936	152985	66.3564	22877.6	13887.4	1.64736	0.607032
476	19360	298086	82.8796	38507.1	21664.6	1.77742	0.562614
477	15224	234404	76.4989	28139.9	18457.2	1.5246	0.655911
478	1069	16459.4	31.5601	44092.7	24792.8	1.77845	0.562288
479	1069	16459.4	31.5601	8132.93	4227.84	1.92366	0.519842
480	2797	43065.4	43.4887	10058.4	5964.98	1.68624	0.593035
481	2632	40524.9	42.6162	8527.13	5728.03	1.48867	0.671741
482	3898	60017.5	48.5765	10580.1	7442.33	1.42161	0.703425
483	18750	288694	81.9998	38149.1	21207.1	1.79888	0.555901
484	5410	83297.8	54.1849	14880.5	9260.03	1.60696	0.622293
485	2367	36444.7	41.135	8739.48	5336.79	1.63759	0.610652
486	2970	45729.1	44.3675	9898.02	6208.48	1.59427	0.627245
487	8942	137680	64.0655	22692.5	12945.1	1.75298	0.570456
488	1045	16089.9	31.3221	4849	3094.27	1.56709	0.638125
489	7693	118449	60.9319	18495.2	11709.7	1.57948	0.63312
490	18070	278224	80.9963	35604.9	20691.2	1.72077	0.581134
491	5540	85299.4	54.6155	13921.6	9407.79	1.47979	0.67577
492	5714	87978.5	55.1814	14130.5	9603.76	1.47135	0.67965
493	6265	96462.2	56.901	15208.8	10211.6	1.48937	0.671427
494	5925	91227.2	55.8524	14577.7	9838.75	1.48166	0.674917
495	15053	231771	76.2114	29144.3	18318.8	1.59095	0.628554
496	5909	90980.9	55.8021	15548.2	9821.03	1.58315	0.631651
497	18309	281904	81.3518	35688.8	20873.3	1.70979	0.584869
498	6072	93490.6	56.3105	16188	10000.8	1.61867	0.617792
499	9164	141098	64.5913	20545.7	13158.4	1.56141	0.640447
500	8167	125747	62.1584	19833.3	12185.9	1.62757	0.614413
501	6778	104361	58.4135	20865.3	10761.7	1.93885	0.515771
502	11721	180468	70.1133	28848.1	15504.5	1.86063	0.537453
503	12288	189198	71.2262	26615.8	16000.6	1.66343	0.601167
504	9445	145425	65.2449	23167.2	13426.1	1.72554	0.579529
505	8528	131306	63.0611	22564.4	12542.4	1.79906	0.555847
506	18418	283582	81.513	30478.2	20956	1.45439	0.687576
507	4924	75814.8	52.5112	13237.3	8696.8	1.52209	0.656991
508	8679	133631	63.4311	19110.1	12690	1.50592	0.664044
509	12032	185257	70.7281	26322.2	15777.6	1.66834	0.5994
510	11513	177266	69.6961	23264.1	15320.5	1.5185	0.658547
511	7976	122806	61.67	20275.2	11995.1	1.69028	0.591617
512	3137	48300.4	45.1839	11695.7	6439.08	1.81636	0.550552
513	7957	122514	61.621	16505.8	11976.1	1.37823	0.725568
514	4792	73782.4	52.0377	12348.1	8540.68	1.4458	0.69166
515	9783	150629	66.0141	24020.7	13744.5	1.74766	0.572194
516	10489	161499	67.5653	23656.5	14398.1	1.64303	0.60863
517	6306	97093.5	57.0248	17028.2	10256.1	1.6603	0.602301
518	3986	61372.4	48.9394	10373.7	7553.92	1.37329	0.728177
519	8535	131413	63.0784	21471.9	12549.2	1.71102	0.584447
520	8354	128627	62.6293	19943.1	12371.2	1.61206	0.620324
521	6297	96954.9	56.9977	19525	10246.4	1.90555	0.524782
522	3451	53135	46.6438	11108.4	6861.9	1.61885	0.617722
523	10184	156803	66.904	23775	14117.6	1.68407	0.593799
524	2281	35120.6	40.6307	8004.49	5206.72	1.53734	0.650476
525	7715	118788	60.9899	19297.1	11732	1.64482	0.607968
526	10696	164686	68.0069	23874	14586.9	1.63668	0.610995
527	6379	98217.5	57.244	18224.4	10335.1	1.76334	0.567105
528	7460	114862	60.3104	19828.9	11472	1.72845	0.578552
529	9009	138712	64.2251	22970.6	13009.6	1.76566	0.56636
530	8470	130413	62.9178	21497.5	12485.4	1.72181	0.580785
531	5796	89241	55.4441	16024.8	9695.42	1.65282	0.605025
532	12089	186134	70.8396	26024.6	15827.3	1.64428	0.608169
533	5554	85514.9	54.6614	14757.9	9423.63	1.56606	0.638547
534	6030	92843.9	56.1804	16355.1	9954.65	1.64296	0.608656
535	11498	177035	69.6658	25329.7	15307.2	1.65475	0.604319
536	4172	64236.3	49.689	12553.3	7787.13	1.61206	0.620325
537	2194	33781	40.1074	8227.76	5073.47	1.62172	0.616629
538	2817	43373.3	43.5921	9238.42	5993.39	1.54144	0.648746
539	10169	156572	66.8711	24240.5	14103.7	1.71873	0.581824
540	12765	196543	72.1361	24002.4	16412	1.46249	0.683765
541	14137	217667	74.6331	26765.4	17567.9	1.52354	0.656365
542	9524	146641	65.4263	25016.9	13500.8	1.85299	0.539668
543	6890	106085	58.7335	16185.2	10880	1.48761	0.672217
544	9760	150275	65.9623	22381.4	13723	1.63094	0.613142
545	8029	123623	61.8063	19351.8	12048.2	1.6062	0.622588
546	16650	256360	78.8165	33351.6	19592.5	1.70226	0.587455
547	12037	185334	70.7379	27112.8	15781.9	1.71796	0.582084
548	4363	67177.1	50.436	12492.3	8023.02	1.55706	0.642235
549	8791	135355	63.7028	19365.7	12798.9	1.51307	0.660907
550	15345	236267	76.7011	29344.1	18554.9	1.58147	0.632322
551	17818	274344	80.618	31459.2	20498.4	1.53471	0.651588
552	4698	72335.1	51.6952	12924.8	8428.62	1.53344	0.652128
553	7527	115893	60.4904	18093	11540.6	1.56777	0.637851
554	10303	158635	67.1636	24971.9	14227.3	1.75521	0.569734
555	13579	209076	73.638	24355	17102.5	1.42406	0.702218
556	7715	118788	60.9899	22850.6	11732	1.94772	0.513421
557	6563	101051	57.7892	19103.9	10532.9	1.81373	0.55135
558	8797	135447	63.7173	20145	12804.7	1.57325	0.635628
559	5080	78216.8	53.06	14638.3	8879.53	1.64854	0.606596
560	14265	219638	74.8577	31786.8	17673.8	1.79853	0.556008
561	6834	105223	58.5739	19499.8	10820.9	1.80205	0.554925
562	1800	27714.6	37.5465	6761.96	4446.27	1.52082	0.657542
563	13445	207013	73.3949	27248.7	16989.8	1.60383	0.623508
564	3623	55783.3	47.4062	10691.7	7088.05	1.50841	0.662952
565	9770	150429	65.9848	24051	13732.3	1.75141	0.570967
566	9067	139605	64.3626	22379.9	13065.4	1.71291	0.583801
567	6383	98279.1	57.256	16520	10339.5	1.59776	0.625874
568	15072	232064	76.2435	32095.2	18334.2	1.75057	0.571243
569	8569	131937	63.162	23037.4	12582.5	1.8309	0.546179
570	13729	211385	73.9081	28533.4	17228.2	1.6562	0.603791
571	12768	196589	72.1418	28641.5	16414.6	1.74488	0.573106
572	6335	97540	57.1121	17404.3	10287.6	1.69178	0.591092
573	12140	186920	70.9391	25524.6	15871.8	1.60817	0.621824
574	8562	131829	63.1448	19814	12575.7	1.57558	0.634687
575	5130	78986.6	53.2335	12900	8937.7	1.44333	0.692844
576	14712	226521	75.6316	30236.7	18041.1	1.67599	0.596662
577	17258	265721	79.7644	31308.4	20066.6	1.56022	0.640934
578	4972	76553.9	52.6813	14831.3	8753.23	1.69438	0.590185
579	1495	23018.5	35.2934	5676.65	3928.64	1.44494	0.692069
580	2391	36814.2	41.2736	7425.73	5372.8	1.3821	0.723538
581	21618	332852	85.984	46103	23318	1.97714	0.50578
582	5813	89502.8	55.4982	17489.3	9714.37	1.80035	0.555447
583	9798	150860	66.0478	25988.5	13758.5	1.8889	0.529409
584	4578	70487.5	51.2512	11841.4	8284.47	1.42935	0.699618
585	814	12533.2	28.8196	3672.13	2619.57	1.4018	0.713367
586	10720	165056	68.0577	23178	14608.7	1.58659	0.630282
587	7415	114169	60.1889	20489	11425.8	1.79321	0.557658
588	3218	49547.5	45.5695	8767.94	6549.45	1.33873	0.746977
589	2574	39631.9	42.3008	8203.39	5643.56	1.45358	0.687955
590	5158	79417.7	53.3302	16021.8	8970.2	1.78612	0.559873
591	6148	94660.8	56.5445	17696.8	10084.1	1.75492	0.569826
592	6783	104438	58.4278	16482.1	10767	1.5308	0.653254
593	3543	54551.6	47.0547	10562.2	6983.32	1.5125	0.661159
594	14611	224966	75.4581	31592.9	17958.4	1.75923	0.568431
595	6429	98987.3	57.3932	17110	10389.1	1.64693	0.607191
596	8161	125655	62.1432	19500.9	12179.9	1.60108	0.624579
597	5120	78832.6	53.1989	13719.8	8926.08	1.53704	0.650599
598	1182	18199.3	32.6351	5561.35	3359.12	1.65559	0.604013
599	14871	228969	75.903	28690.1	18170.8	1.57891	0.633349
600	11006	169459	68.6577	26400.3	14867.4	1.77572	0.563151
601	16486	253835	78.5569	35748.9	19463.7	1.8367	0.544455
602	8064	124161	61.896	21064.2	12083.2	1.74327	0.573636
603	27183	418537	92.8065	41915	27165.2	1.54297	0.648102
604	1398	21525	34.5129	5147.63	3756.81	1.37021	0.729813
605	11333	174494	69.331	26837.3	15160.4	1.77022	0.5649
606	6582	101343	57.8449	15079.5	10553.3	1.42889	0.699842
607	7433	114446	60.2375	17152.5	11444.3	1.49877	0.667212
608	6711	103329	58.2204	17772.5	10690.7	1.66243	0.60153
609	3643	56091.3	47.4933	12284.9	7114.11	1.72683	0.579095
610	23973	369112	88.9993	37063.8	24982.1	1.48361	0.674031
611	7962	122591	61.6339	16938.8	11981.1	1.4138	0.707314
612	9081	139820	64.3957	18506	13078.9	1.41496	0.706736
613	7822	120435	61.2705	16654.3	11840.2	1.40659	0.710941
614	4395	67669.8	50.559	11526.1	8062.2	1.42965	0.699471
615	14498	223226	75.2631	23713.5	17865.7	1.32732	0.753398
616	8642	133061	63.3409	17799	12653.9	1.40661	0.710931
617	4816	74152	52.1244	14313.7	8569.17	1.67038	0.598667
618	7236	111413	59.7006	16769.3	11241.2	1.49177	0.670343
619	6056	93244.2	56.261	14459.2	9983.24	1.44835	0.690443
620	9114	140328	64.4736	18013.3	13110.5	1.37395	0.727826
621	18260	281149	81.2792	29305.1	20836	1.40646	0.711004
622	6801	104715	58.4795	15966.5	10786.1	1.48029	0.675545
623	10123	155864	66.7701	19470.8	14061.1	1.38473	0.722164
624	18160	279610	81.1306	30712.1	20759.9	1.4794	0.675951
625	7347	113122	60.0043	16904.6	11355.9	1.48862	0.671764
626	3552	54690.1	47.0945	9962.09	6995.14	1.42414	0.702176
627	12696	195480	72.0059	21263.1	16352.8	1.30027	0.76907
628	5336	82158.4	53.9367	12871.4	9175.4	1.40282	0.712852
629	4355	67053.9	50.4052	10929.1	8013.21	1.36388	0.7332
630	12999	200146	72.5742	22958.6	16612	1.38205	0.723561
631	7635	117556	60.7783	19435.5	11650.7	1.66818	0.599456
632	6509	100219	57.6303	14738	10475.1	1.40696	0.710754
633	1799	27699.2	37.5396	7447.86	4444.63	1.6757	0.596765
634	9028	139004	64.2702	17401.6	13027.9	1.33571	0.748664
635	1661	25574.4	36.5541	5771.73	4214.32	1.36955	0.730166
636	8006	123268	61.7473	15815.1	12025.2	1.31517	0.760358
637	4798	73874.8	52.0594	12552.5	8547.8	1.46851	0.680965
638	3734	57492.4	47.8855	12842.4	7232.09	1.77575	0.563141
639	3531	54366.8	47.0015	11149.8	6967.54	1.60025	0.624902
640	3285	50579.1	45.8836	9918.2	6640.05	1.49369	0.669481
641	4108	63250.9	49.4336	12328.4	7707.28	1.59958	0.625164
642	8777	135139	63.669	18396.4	12785.3	1.43887	0.694991
643	3824	58878.1	48.2672	11931.7	7347.84	1.62383	0.615827
644	2814	43327.2	43.5767	8367.65	5989.13	1.39714	0.715748
645	4802	73936.4	52.0739	12378.9	8552.55	1.44739	0.690897
646	1479	22772.2	35.167	4986.97	3900.56	1.27853	0.782149
647	9484	146025	65.3346	20331.1	13463	1.51014	0.662189
648	7628	117448	60.7598	15438.5	11643.6	1.32592	0.754194
649	8038	123761	61.8294	16438.7	12057.2	1.36339	0.733466
650	1548	23834.6	35.7056	5465.57	4020.95	1.35927	0.735687
651	16832	259162	79.1027	28660.7	19735	1.45228	0.688574
652	6391	98402.2	57.2799	15502.7	10348.1	1.49812	0.667504
653	3819	58801.1	48.2461	12089	7341.43	1.64669	0.607281
654	6862	105654	58.6538	13647.6	10850.5	1.25779	0.795048
655	15416	237360	76.8192	26693	18612.1	1.43417	0.697266
656	9856	151753	66.1779	20551.4	13812.8	1.48785	0.67211
657	8157	125593	62.133	19281.3	12175.9	1.58356	0.631489
658	3582	55152.1	47.2267	11334	7034.47	1.6112	0.620653
659	9386	144516	65.1087	20498.2	13370.1	1.53314	0.652256
660	20998	323306	85.154	32994.9	22870	1.44272	0.693137
661	10537	162238	67.6682	21350.4	14441.9	1.47836	0.676426
662	12760	196466	72.1267	23283.6	16407.7	1.41906	0.70469
663	3809	58647.2	48.204	9979.36	7328.61	1.3617	0.734377
664	1651	25420.4	36.4806	5863.62	4197.39	1.39697	0.715836
665	4187	64467.2	49.7485	11130.8	7805.78	1.42596	0.70128
666	3888	59863.5	48.5349	10920.1	7429.6	1.46981	0.680361
667	4657	71703.8	51.5444	12296	8379.51	1.46738	0.681485
668	3618	55706.3	47.3844	12531.2	7081.52	1.76956	0.565112
669	2662	40986.8	42.7775	8060.15	5771.47	1.39655	0.71605
670	7048	108518	59.179	16109.1	11045.7	1.45841	0.685676
671	6712	103345	58.2233	15559.1	10691.8	1.45525	0.687169
672	14669	225859	75.5578	27520.2	18005.9	1.5284	0.65428
673	3197	49224.2	45.4702	10941.8	6520.93	1.67796	0.595963
674	4870	74983.4	52.3185	12825.6	8633.1	1.48563	0.673114
675	13691	210800	73.8399	25586.3	17196.4	1.48789	0.672094
676	7169	110381	59.5158	15219.2	11171.7	1.3623	0.734054
677	15453	237930	76.8806	30188.9	18641.9	1.61942	0.617507
678	5214	80280	53.5225	13230.6	9035	1.46438	0.682885
679	19173	295207	82.6119	31055.4	21524.9	1.44277	0.693112
680	9690	149197	65.8042	21878	13657.3	1.60193	0.624246
681	9103	140159	64.4477	19961	13100	1.52374	0.656278
682	4829	74352.1	52.1713	11340.2	8584.58	1.321	0.757002
683	5799	89287.2	55.4537	14836.8	9698.76	1.52976	0.653698
684	21689	333946	86.078	34665.1	23369	1.48338	0.674137
685	7130	109781	59.4076	17362.8	11131.2	1.55984	0.641093
686	10602	163239	67.8071	21843.4	14501.3	1.50631	0.663873
687	9860	151814	66.1868	24437.7	13816.5	1.76873	0.565379
688	10382	159852	67.3348	21296.4	14300	1.48926	0.671474
689	29712	457476	95.5997	40279.5	28825	1.39738	0.715625
690	4927	75861	52.5219	11068.3	8700.34	1.27217	0.786057
691	7744	119234	61.0662	20831.6	11761.4	1.77119	0.564593
692	30226	465390	96.1478	45980.5	29156.5	1.57702	0.634105
693	5098	78493.9	53.1226	11760.3	8900.5	1.3213	0.756828
694	5336	82158.4	53.9367	14664.4	9175.4	1.59823	0.625691
695	4862	74860.2	52.2899	12606.8	8623.65	1.46189	0.684048
696	8823	135848	63.78	19807.2	12830	1.54382	0.647744
697	11963	184194	70.5926	21873.3	15717.2	1.39168	0.718555
698	23001	354146	87.7798	35815.5	24302.2	1.47376	0.678539
699	11834	182208	70.3379	22378.5	15604	1.43416	0.697274
700	10271	158143	67.094	21765.3	14197.9	1.533	0.652316
701	3420	52657.7	46.5037	11299.5	6820.74	1.65663	0.603634
702	21683	333853	86.0701	36679.1	23364.7	1.56985	0.637004
703	16513	254251	78.5997	26411.6	19484.9	1.35549	0.73774
704	21320	328264	85.5871	35521.5	23103.2	1.53751	0.650401
705	14902	229446	75.9558	26288.4	18196.1	1.44473	0.692171
706	21587	332375	85.9429	34941.3	23295.7	1.4999	0.66671
707	3688	56784.1	47.688	9746.95	7172.57	1.35892	0.735879
708	10798	166257	68.2224	22298.5	14679.5	1.51903	0.658316
709	4187	64467.2	49.7485	14500.3	7805.78	1.85764	0.538319
710	6039	92982.5	56.2084	14090.6	9964.55	1.41407	0.707176
711	11211	172616	69.0813	21926.7	15051.4	1.45679	0.686441
712	4541	69917.8	51.1128	12098.2	8239.77	1.46827	0.681073
713	4533	69794.6	51.0828	11759.1	8230.09	1.4288	0.69989
714	712	10962.7	27.5617	3099.64	2395.89	1.29373	0.77296
715	12078	185965	70.8181	22579.5	15817.7	1.42748	0.700534
716	2445	37645.7	41.582	7968.98	5453.39	1.46129	0.684328
717	2706	41664.3	43.0119	9396.19	5834.89	1.61034	0.620985
718	6222	95800.1	56.7705	15007.1	10164.9	1.47637	0.677337
719	1948	29993.4	38.5486	7641.27	4686.77	1.63039	0.61335
720	8291	127657	62.4714	19429.2	12308.9	1.57847	0.633527
721	9675	148966	65.7702	25281.2	13643.2	1.85303	0.539656
722	6767	104191	58.3819	18123.7	10750.1	1.68591	0.593151
723	10799	166272	68.2245	21433.1	14680.4	1.45998	0.684939
724	3372	51918.7	46.2852	9360.25	6756.77	1.38531	0.721858
725	2202	33904.2	40.1561	7679.61	5085.8	1.51001	0.662247
726	7031	108256	59.1314	17772.5	11027.9	1.6116	0.620503
727	1880	28946.4	38.0947	6912.01	4577.06	1.51014	0.662189
728	4304	66268.7	50.2077	13167.6	7950.53	1.65619	0.603794
729	9208	141776	64.6945	18171.7	13200.5	1.37659	0.726433
730	9969	153493	66.4298	19453.5	13918.2	1.39771	0.715457
731	12676	195172	71.9681	28872	16335.6	1.76743	0.565794
732	2083	32072	39.4193	7401.09	4900.88	1.51016	0.662183
733	10630	163670	67.8667	21012.4	14526.8	1.44646	0.691345
734	3494	53797.1	46.8368	10986.7	6918.78	1.58796	0.629739
735	15283	235312	76.5976	29577.9	18504.9	1.59838	0.625633
736	1283	19754.4	33.5394	5657.49	3547.85	1.59462	0.627108
737	1877	28900.2	38.0745	6525.27	4572.19	1.42717	0.700689
738	11327	174402	69.3188	26680.3	15155.1	1.76049	0.568024
739	14750	227106	75.6966	29530.2	18072.1	1.63402	0.611987
740	2825	43496.5	43.6334	8479.4	6004.73	1.41212	0.708155
741	9927	152846	66.3364	21680.4	13879	1.56209	0.640166
742	4744	73043.4	51.8634	12337.5	8483.55	1.45429	0.687621
743	6632	102113	57.991	15448.3	10606.6	1.45648	0.686589
744	9375	144347	65.0833	22167.4	13359.7	1.65928	0.602672
745	9163	141083	64.589	24682.1	13157.5	1.8759	0.533078
746	7702	118588	60.9556	58727.1	32579.4	1.80259	0.554759
747	1036	15951.3	31.2319	4097.36	3076.48	1.33183	0.750845
748	1012	15581.8	30.9889	3810.73	3028.78	1.25817	0.794804
749	11269	173509	69.2002	22164.7	15103.3	1.46754	0.681411
750	8473	130459	62.9252	18227.3	12488.4	1.45954	0.685147
751	19379	298378	82.9067	30853.4	21678.8	1.4232	0.70264
752	21386	329280	85.6753	38897.7	23150.9	1.68018	0.595174
753	9365	144193	65.0602	22131.4	13350.2	1.65777	0.603221
754	7569	116540	60.6027	17975.8	11583.5	1.55185	0.644394
755	5711	87932.3	55.1717	14971.3	9600.4	1.55944	0.641254
756	6300	97001.1	57.0067	14875	10249.6	1.45127	0.68905
757	6771	104253	58.3934	15711.8	10754.3	1.46098	0.684473
758	7821	120420	61.2679	17970	11839.2	1.51783	0.658833
759	17989	276977	80.8751	32784.6	20629.4	1.58922	0.629239
760	10039	154570	66.5849	20409.6	13983.2	1.45957	0.685132
761	2797	43065.4	43.4887	8741.83	5964.98	1.46553	0.682349
762	5070	78062.8	53.0251	12283.1	8867.88	1.38512	0.72196
763	6621	101944	57.9589	15201.8	10594.9	1.43482	0.696949
764	7097	109273	59.3159	17269.7	11096.8	1.55628	0.642559
765	7881	121344	61.4242	16622.8	11899.7	1.39691	0.715865
766	3954	60879.7	48.808	12102.7	7513.44	1.61081	0.620807
767	5842	89949.3	55.5904	13267	9746.65	1.36119	0.734651
768	11341	174617	69.3473	25166	15167.5	1.6592	0.6027
769	4209	64806	49.8355	11606.1	7833.1	1.48168	0.67491
770	3801	58524	48.1702	11120.2	7318.35	1.5195	0.658111
771	16860	259593	79.1465	31729.9	19756.9	1.60601	0.62266
772	2012	30978.8	38.9662	6993.46	4788.87	1.46036	0.684764
773	2865	44112.4	43.8383	9028.06	6061.28	1.48946	0.671382
774	2645	40725.1	42.6862	8653.16	5746.87	1.50572	0.664136
775	4654	71657.6	51.5333	14299.6	8375.91	1.70723	0.585745
776	8297	127749	62.4865	19638.9	12314.8	1.59473	0.627064
777	3670	56507	47.6103	9905.71	7149.22	1.38557	0.721727
778	1667	25666.8	36.598	6482.49	4224.46	1.53451	0.651673
779	12497	192416	71.6277	27166.5	16181.5	1.67886	0.595641
780	4704	72427.5	51.7172	11090.5	8435.79	1.3147	0.760629
781	7736	119111	61.0452	16617.4	11753.3	1.41385	0.707289
782	4790	73751.6	52.0305	11635.9	8538.3	1.36278	0.733792
783	3882	59771.2	48.51	10726.4	7421.95	1.44522	0.691934
784	5406	83236.2	54.1715	14691.4	9255.47	1.58732	0.629992
785	10986	169151	68.616	24825.7	14849.3	1.67184	0.598143
786	2322	35751.8	40.8727	7699.46	5268.93	1.46129	0.684325
787	2982	45913.9	44.4271	9040.48	6225.19	1.45224	0.688591
788	3748	57708	47.9453	10979.9	7250.16	1.51443	0.660313
789	3730	57430.8	47.8684	12972.7	7226.93	1.79506	0.557086
790	18561	285784	81.7234	36094.8	21064.4	1.71355	0.583585
791	6570	101158	57.8097	15762.2	10540.4	1.4954	0.668716
792	14245	219330	74.8227	26731.5	17657.2	1.51391	0.660541
793	2449	37707.3	41.6047	6909.95	5459.34	1.26571	0.790069
794	12881	198329	72.354	26940.3	16511.3	1.63163	0.612883
795	5487	84483.3	54.4408	14117.5	9347.69	1.51027	0.662134
796	1752	26975.5	37.2098	6247.17	4366.87	1.43058	0.699016
797	6062	93336.6	56.2796	15548.9	9989.83	1.55648	0.642477
798	6641	102251	58.0172	15957	10616.2	1.50308	0.6653
799	6186	95245.8	56.6608	14736.8	10125.6	1.4554	0.687096
800	5518	84960.6	54.5431	13162.1	9382.87	1.40278	0.712871
801	9042	139220	64.3034	21635.4	13041.4	1.65898	0.602779
802	19133	294591	82.5544	31988.2	21494.9	1.48817	0.671964
803	7723	118911	61.011	17891	11740.1	1.52392	0.656202
804	14789	227706	75.7633	27176	18104	1.50111	0.666175
805	10811	166457	68.2498	22037.7	14691.2	1.50006	0.666642
806	6496	100019	57.5919	15398	10461.1	1.47192	0.679384
807	2124	32703.2	39.6763	7744.57	4964.98	1.55984	0.641092
808	9042	139220	64.3034	21481	13041.4	1.64714	0.607114
809	9457	145609	65.2725	20557.9	13437.4	1.5299	0.653638
810	8366	128811	62.6592	18256.7	12383	1.47434	0.678271
811	5490	84529.5	54.4507	14316.1	9351.1	1.53095	0.653188
812	2610	40186.2	42.4971	8818.68	5696.06	1.54821	0.645908
813	21028	323768	85.1946	34591	22891.8	1.51106	0.661785
814	3912	60233.1	48.6346	11744	7460.14	1.57424	0.635228
815	2120	32641.6	39.6513	7093.63	4958.74	1.43053	0.699042
816	7437	114507	60.2483	16416.2	11448.4	1.43393	0.697386
817	14596	224735	75.4323	27064	17946.1	1.50807	0.663098
818	10122	155848	66.7679	20686.9	14060.2	1.47131	0.679668
819	9818	151168	66.0927	23080.7	13777.3	1.67527	0.596918
820	3144	48408.2	45.2175	9266.94	6448.66	1.43703	0.695878
821	9937	153000	66.3587	22003.1	13888.4	1.58428	0.631201
822	13468	207367	73.4368	27486.8	17009.2	1.616	0.618812
823	2603	40078.4	42.4591	8914.34	5685.87	1.56781	0.637834
824	10761	165687	68.1444	23342.1	14645.9	1.59377	0.627445
825	3502	53920.3	46.8725	10050.5	6929.34	1.45043	0.689449
826	4926	75845.6	52.5183	13210.8	8699.16	1.51863	0.65849
827	6768	104207	58.3847	16034.3	10751.1	1.4914	0.670511
828	10000	153970	66.4986	21195.5	13947	1.51972	0.658017
829	5278	81265.4	53.7406	15047.1	9108.79	1.65194	0.60535
830	5519	84976	54.5464	14828.6	9384	1.5802	0.63283
831	3037	46760.7	44.6986	10896.6	6301.5	1.7292	0.578301
832	8640	133030	63.336	20978.2	12651.9	1.6581	0.603098
833	18544	285522	81.6984	35520.9	21051.5	1.68733	0.592652
834	15179	233711	76.4235	28003.2	18420.9	1.52019	0.657813
835	2752	42372.5	43.2542	8217.04	5900.83	1.39252	0.718122
836	9533	146780	65.4469	21636.6	13509.3	1.6016	0.624374
837	14861	228815	75.886	26818.5	18162.7	1.47657	0.677244
838	3392	52226.6	46.3765	11836.8	6783.46	1.74496	0.573081
839	12915	198852	72.4176	23552.4	16540.3	1.42394	0.702277
840	9015	138804	64.2393	19351.2	13015.4	1.48679	0.672591
841	1970	30332.1	38.6932	6882.06	4721.99	1.45745	0.68613
842	7270	111936	59.794	21915.5	11276.4	1.94349	0.514539
843	1928	29685.4	38.4162	6744.93	4654.64	1.44908	0.690094
844	7263	111828	59.7748	19263.2	11269.2	1.70938	0.585009
845	5660	87147	55.007	14698.1	9543.15	1.54017	0.64928
846	2956	45513.5	44.2976	9470.08	6188.95	1.53016	0.653527
847	3290	50656.1	45.9069	10816.1	6646.78	1.62727	0.614525
848	7481	115185	60.3669	15994.7	11493.5	1.39162	0.718584
849	15672	241302	77.2421	27722	18817.6	1.4732	0.678796
850	9849	151645	66.1622	21179.1	13806.3	1.53402	0.651881
851	7481	115185	60.3669	19692.8	11493.5	1.71338	0.583642
852	7979	122853	61.6778	19817.9	11998.1	1.65175	0.605418
853	20664	318164	84.7001	32655.1	22626.8	1.4432	0.692904
854	7169	110381	59.5158	16894.5	11171.7	1.51225	0.661266
855	3056	47053.2	44.7916	9732.34	6327.76	1.53804	0.650178
856	10444	160806	67.4686	21959.9	14356.8	1.52958	0.653775
857	15755	242580	77.3782	27961.8	18884	1.48072	0.675348
858	16130	248354	77.9873	27347.8	19182.4	1.42567	0.701425
859	5618	86500.3	54.8706	13703.1	9495.89	1.44306	0.692971
860	4014	61803.6	49.0537	11495.6	7589.26	1.51471	0.660191
861	6958	107132	58.926	15215.3	10951.4	1.38935	0.719763
862	7998	123145	61.7267	17491	12017.2	1.4555	0.687049
863	2458	37845.8	41.6556	8105.51	5472.71	1.48108	0.675183
864	13524	208229	73.5384	24855.7	17056.3	1.45728	0.686211
865	26868	413687	92.4466	38205.6	26954.9	1.41739	0.705523
866	16959	261118	79.3011	36191.7	19834.2	1.82471	0.548032
867	1647	25358.9	36.4511	5730.77	4190.61	1.36753	0.731246
868	1641	25266.5	36.4068	6084.87	4180.42	1.45556	0.687019
869	6490	99926.5	57.5741	17425.8	10454.7	1.66679	0.599955
870	18590	286230	81.7659	34648.2	21086.3	1.64316	0.608583
871	13632	209892	73.7336	25758.5	17147	1.50222	0.665682
872	13489	207690	73.4749	23779.2	17026.8	1.39657	0.716039
873	3000	46191	44.5164	20448.6	13325.4	1.53456	0.651655
874	3000	46191	44.5164	11610.2	6414.43	1.81001	0.552483
875	6607	101728	57.918	15904.9	10580	1.50331	0.665199
876	7694	118465	60.9345	17313.3	11710.7	1.47842	0.676398
877	3112	47915.5	45.0636	10278	6404.83	1.60473	0.623159
878	13634	209923	73.7372	29925.6	17148.6	1.74507	0.573042
879	13174	202840	72.8985	25945.2	16760.7	1.54798	0.646005
880	4901	75460.7	52.4293	14253.7	8669.7	1.64408	0.608244
881	1030	15858.9	31.1715	4607.31	3064.59	1.5034	0.665158
882	12670	195080	71.9567	23347.2	16330.5	1.42967	0.699463
883	2350	36182.9	41.0363	8027.18	5311.2	1.51137	0.661653
884	15615	240424	77.1483	29558.6	18771.9	1.57461	0.635076
885	10373	159713	67.3153	19938.1	14291.7	1.39508	0.716805
886	3050	46960.8	44.7623	9034.34	6319.47	1.4296	0.699495
887	11677	179791	70.0255	26384.3	15465.7	1.70599	0.58617
888	5232	80557.1	53.584	15106.4	9055.79	1.66814	0.599469
889	8923	137387	64.0201	17354	12926.7	1.34249	0.744884
890	15143	233157	76.363	28621.4	18391.7	1.55621	0.642586
891	10555	162515	67.7067	22649.9	14458.4	1.56656	0.638343
892	1154	17768.1	32.3753	4473.34	3305.86	1.35315	0.739014
893	9290	143038	64.886	18746.5	13278.8	1.41176	0.708334
894	10353	159405	67.272	23977.4	14273.3	1.67987	0.595283
895	8112	124900	62.0186	17234.2	12131.1	1.42066	0.703897
896	35784	550966	101.713	53557.5	32629.2	1.6414	0.609237
897	2612	40217	42.508	7823.46	5698.97	1.37279	0.728446
898	28473	438399	94.2519	40063.1	28018	1.42991	0.699347
899	10971	168920	68.5848	23019.8	14835.8	1.55164	0.644481
900	21039	323937	85.2094	37918.5	22899.8	1.65585	0.603921
901	8942	137680	64.0655	19006.8	12945.1	1.46827	0.681076
902	1164	17922.1	32.4686	5118.67	3324.93	1.53948	0.64957
903	16192	249308	78.0871	30932.6	19231.6	1.60843	0.621724
904	3304	50871.7	45.9719	8915.73	6665.63	1.33757	0.747626
905	14726	226736	75.6555	29607.9	18052.5	1.6401	0.609719
906	15553	239470	77.0461	28457.7	18722.2	1.52	0.657895
907	13864	213464	74.1496	25341.4	17341	1.46136	0.684293
908	20011	308109	83.7983	34585.2	22147.6	1.56158	0.640379
909	13175	202855	72.9003	27309.5	16761.6	1.62929	0.613764
910	19827	305276	83.5407	31735.2	22011.6	1.44175	0.693603
911	8570	131952	63.1645	20557.1	12583.5	1.63366	0.612124
912	11005	169444	68.6556	21635.3	14866.5	1.45531	0.68714
913	12711	195711	72.0343	25220.2	16365.7	1.54104	0.648912
914	18119	278978	81.0695	29971	20728.6	1.44587	0.691624
915	13576	209030	73.6325	28708	17100	1.67883	0.595652
916	7896	121575	61.4632	16845	11914.8	1.41379	0.707318
917	11586	178390	69.8431	25185.2	15385.2	1.63698	0.610883
918	17430	268370	80.0286	29882	20199.7	1.47932	0.675985
919	13239	203841	73.0182	24152.4	16815.8	1.43629	0.696238
920	16026	246752	77.8193	35574.6	19099.9	1.86255	0.536897
921	7894	121544	61.458	19256.9	11912.8	1.61649	0.618623
922	6278	96662.4	56.9403	17360.2	10225.8	1.69769	0.589035
923	5550	85453.4	54.6483	14914.2	9419.11	1.5834	0.631553
924	4471	68840	50.8488	12668.9	8154.88	1.55353	0.643695
925	2002	30824.8	38.9016	7270.14	4772.99	1.52318	0.656519
926	14283	219915	74.8892	29619.8	17688.6	1.67451	0.59719
927	6400	98540.8	57.3068	15929.3	10357.8	1.53791	0.650235
928	13177	202886	72.904	25527.6	16763.3	1.52283	0.656673
929	4214	64883	49.8552	12268.1	7839.3	1.56495	0.638997
930	5459	84052.2	54.348	13565.5	9315.86	1.45617	0.686733
931	8005	123253	61.7447	18110.9	12024.2	1.50621	0.66392
932	6398	98510	57.3008	14956.6	10355.6	1.44429	0.692381
933	8276	127426	62.4337	17949	12294	1.45997	0.684944
934	10169	156572	66.8711	20051.4	14103.7	1.42171	0.703378
935	7270	111936	59.794	16454	11276.4	1.45915	0.685331
936	18554	285676	81.7131	33016.3	21059.1	1.56779	0.637839
937	16183	249170	78.0726	28320	19224.4	1.47312	0.678829
938	2148	33072.8	39.8251	6844.81	5002.31	1.36833	0.730817
939	7881	121344	61.4242	17781.5	11899.7	1.49428	0.669217
940	12110	186458	70.8806	24344.5	15845.7	1.53635	0.650894
941	6569	101143	57.8068	17201.7	10539.4	1.63214	0.612692
942	7323	112752	59.9389	17316.6	11331.1	1.52823	0.65435
943	5669	87285.6	55.0361	13165.6	9553.27	1.37812	0.725625
944	4440	68362.7	50.731	11869.8	8117.14	1.46231	0.683848
945	17253	265644	79.7567	28657.3	20062.8	1.42838	0.700092
946	3532	54382.2	47.0059	11119.5	6968.86	1.59561	0.626721
947	5729	88209.4	55.2296	17497.7	9620.56	1.81878	0.549819
948	1710	26328.9	36.91	7414.59	4296.8	1.72561	0.579506
949	5763	88732.9	55.3387	13969.2	9658.58	1.4463	0.69142
950	16153	248708	78.0244	28378.7	19200.7	1.478	0.676588
951	5498	84652.7	54.4771	15843.4	9360.18	1.69264	0.590794
952	9838	151476	66.1375	20636.4	13796	1.49583	0.668525
953	7182	110581	59.5517	16246.8	11185.2	1.45252	0.688457
954	5722	88101.6	55.2071	14740.7	9612.72	1.53346	0.652122
955	8463	130305	62.9005	21921.5	12478.5	1.75673	0.569238
956	2605	40109.2	42.4699	9625.85	5688.78	1.69208	0.59099
957	5126	78925	53.2197	14965.1	8933.06	1.67525	0.596925
958	10514	161884	67.619	20674.5	14420.9	1.43364	0.697523
959	10722	165087	68.062	23445.8	14610.5	1.60472	0.623162
960	6234	95984.9	56.8069	13409.7	10177.9	1.31753	0.758998
961	14321	220500	74.9555	26991.7	17720	1.52323	0.656498
962	12324	189753	71.2957	24746.2	16031.8	1.54357	0.647848
963	6473	99664.8	57.5238	16225.7	10436.4	1.55472	0.643203
964	6338	97586.2	57.1211	14928.3	10290.8	1.45064	0.689349
965	7218	111136	59.6511	15973.1	11222.6	1.4233	0.702593
966	5145	79217.6	53.2853	12067.6	8955.12	1.34757	0.742076
967	1845	28407.5	37.8569	5921.45	4520.07	1.31004	0.763338
968	3869	59571	48.4558	10544.7	7405.37	1.42392	0.702285
969	6894	106147	58.7448	17849.4	10884.2	1.63994	0.609777
970	6331	97478.4	57.1001	13795	10283.2	1.3415	0.745432
971	3604	55490.8	47.3232	10209.6	7063.24	1.44546	0.691821
972	24891	383247	90.1211	37925.4	25615.9	1.48054	0.675429
973	13694	210847	73.8453	25640.2	17198.9	1.4908	0.670779
974	13918	214295	74.2457	29422.1	17386	1.69229	0.590915
975	22985	353900	87.7595	42287.7	24290.9	1.74088	0.574421
976	12143	186966	70.9449	22639.1	15874.4	1.42614	0.701195
977	15738	242318	77.3504	26818	18870.4	1.42117	0.703646
978	18167	279717	81.141	30025.2	20765.2	1.44594	0.691593
979	25488	392439	90.8359	36572.6	26023.8	1.40535	0.711567
980	2792	42988.4	43.4628	8288.31	5957.87	1.39115	0.718829
981	2569	39554.9	42.2734	8239.69	5636.25	1.46191	0.684037
982	19965	307401	83.7341	32285.5	22113.7	1.45998	0.684941
983	1536	23649.8	35.6131	5425	4000.14	1.3562	0.737353
984	2785	42880.6	43.4264	8239.78	5947.91	1.38532	0.721853
985	8257	127133	62.3859	17921.2	12275.2	1.45995	0.684954
986	2674	41171.6	42.8417	8235.65	5788.8	1.42269	0.702895
987	17088	263104	79.5017	32835.2	19934.6	1.64714	0.607112
988	13400	206320	73.313	24060.6	16951.9	1.41935	0.70455
989	8244	126933	62.3532	19145.1	12262.3	1.5613	0.640493
990	3847	59232.3	48.3637	10008.8	7377.27	1.35671	0.737079
991	8503	130921	62.9994	21545.6	14262.3	1.51067	0.66196
992	20503	315685	84.4796	44279.6	22509.2	1.96718	0.508342
993	21488	330851	85.8113	39364.9	23224.4	1.69498	0.589978
994	5500	84683.5	54.4837	15447.6	9362.45	1.64995	0.606078
995	16724	257499	78.9331	29768.5	19650.5	1.5149	0.660111
996	7916	121883	61.515	16896.6	11934.9	1.41573	0.706347
997	19835	305399	83.5519	31596.1	22017.6	1.43504	0.696844
998	2968	45698.3	44.3575	8727.96	6205.69	1.40644	0.711013
999	37951	584332	103.726	54878.5	33933.6	1.61723	0.61834
1000	11963	184194	70.5926	21202.3	15717.2	1.34899	0.741294
1001	12454	191754	71.5455	22395.8	16144.3	1.38722	0.720864
1002	7714	118772	60.9872	17084	11731	1.45632	0.686664
1003	3670	56507	47.6103	10259.7	7149.22	1.43508	0.696824
1004	1930	29716.2	38.4295	6407.24	4657.85	1.37558	0.726967
1005	709	10916.5	27.5229	2946.89	2389.16	1.23344	0.81074
1006	16685	256899	78.8717	31005.8	19620	1.58032	0.632784
1007	13328	205211	73.1814	23648.8	16891.1	1.40007	0.714248
1008	14266	219654	74.8594	24028.7	17674.6	1.35951	0.73556
1009	19165	295084	82.6004	30310.9	21518.9	1.40857	0.709939
1010	8712	134139	63.5114	17703.9	12722.1	1.39159	0.718605
1011	2279	35089.8	40.6188	7985.56	5203.68	1.5346	0.651637
1012	2036	31348.3	39.1206	6724.86	4826.88	1.39321	0.717766
1013	4547	70010.2	51.1353	12088.6	8247.03	1.46581	0.682218
1014	10930	168289	68.4993	22352.6	14798.8	1.51043	0.662065
1015	7514	115693	60.4556	31141.5	16196.1	1.92277	0.520082
1016	10152	156310	66.8338	25271.1	14088	1.79381	0.557473
1017	19051	293328	82.4363	33301.6	21433.5	1.55372	0.643618
1018	18599	286369	81.7791	31479.6	21093.1	1.49241	0.670056
1019	7382	113661	60.0995	19771.6	11391.9	1.73558	0.576175
1020	12203	187890	71.0616	21552.1	15926.7	1.35321	0.738986
1021	1206	18568.8	32.8545	4666.3	3404.44	1.37065	0.72958
1022	4159	64036.1	49.6374	10902.2	7770.94	1.40295	0.712784
1023	6520	100388	57.6627	17570.6	10486.9	1.67549	0.596841
1024	18024	277516	80.9275	32298.3	20656.1	1.56362	0.639542
1025	1829	28161.1	37.7471	7252.08	4493.9	1.61376	0.61967
1026	8861	136433	63.8714	20243.8	12866.8	1.57334	0.635591
1027	4790	73751.6	52.0305	12372.6	8538.3	1.44907	0.6901
1028	7609	117156	60.7093	16051.9	11624.3	1.38089	0.72417
1029	3550	54659.3	47.0857	11911.3	6992.51	1.70344	0.587049
1030	18269	281288	81.2926	31415.4	20842.9	1.50725	0.663461
1031	3417	52611.5	46.4901	9615.52	6816.75	1.41057	0.708932
1032	19739	303921	83.4169	34328.4	21946.5	1.56419	0.63931
1033	559	8606.92	25.4263	7414.45	4039.97	1.83527	0.544878
1034	4653	71642.2	51.5296	13228.3	8374.71	1.57955	0.633092
1035	622	9576.93	26.3477	3411.65	2189.48	1.5582	0.641767
1036	3247	49994.1	45.706	11032.8	6588.74	1.67449	0.597198
1037	3105	47807.7	45.0298	10241.4	6395.22	1.60142	0.624446
1038	1802	27745.4	37.5604	7824.75	4449.56	1.75854	0.568653
1039	12174	187443	71.0052	23320.4	15901.4	1.46656	0.681868
1040	19041	293174	82.4219	28670.6	21426	1.33812	0.747315
1041	11452	176326	69.5728	22999.7	15266.4	1.50656	0.663763
1042	7592	116894	60.664	16029.3	11607	1.38101	0.724108
1043	2970	45729.1	44.3675	9837.27	6208.48	1.58449	0.631118
1044	20250	311789	84.1306	33512.6	22323.6	1.50122	0.666127
1045	10552	162469	67.7003	20549.7	14455.6	1.42157	0.703447
1046	4052	62388.6	49.208	11334.3	7637.08	1.48411	0.673804
1047	7415	114169	60.1889	16621.9	11425.8	1.45476	0.687399
1048	7135	109858	59.4215	17516.6	11136.4	1.57292	0.635761
1049	2184	33627	40.0464	8995.19	5058.05	1.77839	0.562306
1050	10002	154001	66.503	19396.5	13948.9	1.39054	0.719144
1051	12607	194110	71.8373	24890.2	16276.3	1.52923	0.653923
1052	12031	185241	70.7261	22517.2	15776.7	1.42725	0.70065
1053	7596	116956	60.6747	15660	11611	1.34872	0.741446
1054	19659	302690	83.3041	33358.7	21887.1	1.52412	0.656114
1055	5435	83682.7	54.2682	13884.4	9288.54	1.49479	0.668991
1056	17570	270525	80.2422	29990.1	20307.8	1.47678	0.677149
1057	2303	35459.3	40.7609	7703.6	5240.15	1.47011	0.680221
1058	4997	76938.8	52.7694	13019.3	8782.55	1.4824	0.67458
1059	27405	421955	93.0584	43978.1	27312.9	1.61016	0.621057
1060	7864	121082	61.38	17132.7	11882.6	1.44183	0.693562
1061	23113	355871	87.9221	38486.9	24381	1.57856	0.633489
1062	10132	156002	66.7899	22381.9	14069.5	1.59081	0.628609
1063	11069	170429	68.7884	24968.6	14924	1.67305	0.597712
1064	10643	163870	67.8944	23905.7	14538.6	1.64428	0.608167
1065	11175	172061	69.0073	21914.3	15019.2	1.45909	0.68536
1066	9629	148258	65.6658	20725.6	13599.9	1.52395	0.656189
1067	20275	312174	84.1652	35979.5	22342	1.6104	0.620965
1068	6537	100650	57.7128	17964	10505.1	1.71003	0.584786
1069	5219	80356.9	53.5396	13097	9040.78	1.44865	0.690297
1070	10041	154601	66.5894	23930.9	13985.1	1.71117	0.584395
1071	18917	291265	82.2426	36360.3	21332.9	1.70443	0.586708
1072	9057	139451	64.3389	20951.2	13055.8	1.60474	0.623152
1073	14383	221455	75.0635	27378.7	17771.1	1.54063	0.649084
1074	7774	119696	61.145	21040.8	11791.7	1.78437	0.560422
1075	1201	18491.8	32.809	6212.31	3395.03	1.82983	0.546499
1076	3821	58831.9	48.2545	11764.6	7344	1.60193	0.624247
1077	10451	160914	67.4836	21542.9	14363.3	1.49986	0.666727
1078	2381	36660.3	41.216	8348.84	5357.81	1.55826	0.641743
1079	8218	126533	62.2875	18310.4	12236.5	1.49637	0.668283
1080	4994	76892.6	52.7589	12814.8	8779.03	1.45971	0.685069
1081	10139	156110	66.8053	21519.3	14076	1.5288	0.654107
1082	10103	155556	66.7261	21047.9	14042.6	1.49886	0.667174
1083	4598	70795.4	51.3258	11914.5	8308.58	1.434	0.697348
1084	7192	110735	59.5793	19323.2	11195.6	1.72596	0.579387
1085	1314	20231.7	33.8073	5428.26	3604.77	1.50585	0.664076
1086	17003	261795	79.3696	32647.8	19868.5	1.64319	0.608571
1087	4573	70410.5	51.2326	12206.6	8278.44	1.47451	0.678191
1088	2648	40771.3	42.7024	8040.4	5751.22	1.39803	0.71529
1089	5790	89148.6	55.425	13539.4	9688.73	1.39744	0.715594
1090	11626	179006	69.9234	24577.7	15420.6	1.59382	0.627422
1091	6405	98617.8	57.3217	14137	10363.2	1.36415	0.733055
1092	4573	70410.5	51.2326	11936.1	8278.44	1.44184	0.69356
1093	7773	119681	61.1423	16847.9	11790.7	1.42891	0.699833
1094	4874	75045	52.3328	12107.2	8637.83	1.40165	0.713446
1095	7607	117125	60.704	16935.4	11622.2	1.45715	0.686271
1096	2366	36429.3	41.1292	7828.61	5335.28	1.46733	0.681511
1097	8353	128611	62.6268	18571.7	12370.2	1.50133	0.666078
1098	8630	132876	63.3115	19165.6	12642.2	1.51601	0.659627
1099	6601	101636	57.9005	15322.6	10573.6	1.44914	0.690064
1100	14669	225859	75.5578	32688.5	18005.9	1.81544	0.550832
1101	13771	212032	73.9834	29231.1	17263.3	1.69325	0.59058
1102	3632	55921.9	47.4454	9368.64	7099.78	1.31957	0.757824
1103	9034	139096	64.2844	20586.5	13033.7	1.57948	0.633118
1104	4371	67300.3	50.4668	11468.4	8032.82	1.4277	0.700429
1105	3270	50348.2	45.8137	11606.1	6619.82	1.75324	0.570374
1106	768	11824.9	28.2661	3368.59	2519.93	1.33678	0.748067
1107	5010	77139	52.8151	13533.1	8797.77	1.53824	0.650092
1108	4792	73782.4	52.0377	12267.2	8540.68	1.43632	0.696222
1109	10485	161438	67.5567	22709.8	14394.4	1.57768	0.633841
1110	8671	133507	63.4116	20310	12682.2	1.60146	0.624429
1111	10150	156280	66.8294	24379.3	14086.1	1.73073	0.57779
1112	2210	34027.4	40.2047	9179.57	5098.11	1.80058	0.555375
1113	9357	144070	65.0416	22827.1	13342.5	1.71085	0.584506
1114	3575	55044.3	47.1959	12257.9	7025.3	1.74482	0.573125
1115	9001	138588	64.2061	21216.7	13001.9	1.63181	0.612817
1116	2351	36198.3	41.0421	8572.16	5312.71	1.61352	0.619764
1117	9275	142807	64.8511	21714.1	13264.5	1.63701	0.610869
1118	6832	105192	58.5682	18717.1	10818.8	1.73005	0.578017
1119	6297	96954.9	56.9977	18751.6	10246.4	1.83007	0.546427
1120	3155	48577.5	45.2702	9521.01	6463.69	1.473	0.678887
1121	17753	273343	80.5199	32750.7	20448.5	1.60162	0.624369
1122	2600	40032.2	42.4428	8715.97	5681.5	1.5341	0.65185
1123	14740	226952	75.6795	26230.1	18063.9	1.45207	0.688673
1124	11854	182516	70.3775	24701.4	15621.6	1.58124	0.632417
1125	1857	28592.2	37.9388	6714.45	4539.65	1.47907	0.676102
1126	7610	117171	60.7119	18580.9	11625.3	1.59832	0.625658
1127	5358	82497.1	54.0107	14006.7	9200.6	1.52236	0.656873
1128	3386	52134.2	46.3491	11016	6775.46	1.62586	0.615058
1129	11470	176604	69.6093	24403.1	15282.3	1.59682	0.626245
1130	4896	75383.7	52.4115	15380.7	8663.8	1.77528	0.563292
1131	11985	184533	70.6358	30155.6	15736.4	1.91629	0.521841
1132	3194	49178	45.456	9752.17	6516.85	1.49646	0.668246
1133	9142	140759	64.5396	22531.4	13137.4	1.71506	0.583069
1134	7478	115139	60.3589	17500.2	11490.5	1.52302	0.656592
1135	5558	85576.5	54.6746	15748.9	9428.15	1.67041	0.598656
1136	7210	111012	59.629	16974.2	11214.3	1.51362	0.660666
1137	6062	93336.6	56.2796	16252.4	9989.83	1.6269	0.614667
1138	1812	27899.4	37.6298	7777.93	4466.01	1.74158	0.57419
1139	2610	40186.2	42.4971	8009.07	5696.06	1.40607	0.711201
1140	6802	104730	58.4823	14618.8	10787.1	1.35521	0.737892
1141	1898	29223.5	38.2159	7410.76	4606.23	1.60886	0.621559
1142	7154	110150	59.4742	17567.1	11156.1	1.57466	0.635058
1143	6386	98325.2	57.2649	18157.1	10342.7	1.75555	0.569622
1144	7599	117002	60.6827	18889.1	11614.1	1.6264	0.614855
1145	16681	256837	78.8654	35600.1	19616.8	1.81477	0.551034
1146	14422	222056	75.1313	33082	17803.2	1.85821	0.538153
1147	7937	122206	61.5694	20283.8	11956	1.69654	0.589435
1148	6369	98063.5	57.2141	18156.1	10324.3	1.75857	0.568643
1149	14501	223272	75.2682	30585.5	17868.2	1.71173	0.584203
1150	10083	155248	66.6821	21321.3	14024.1	1.52034	0.65775
1151	5340	82220	53.9502	17193.3	9179.98	1.87291	0.533929
1152	7154	110150	59.4742	16750.6	11156.1	1.50147	0.666013
1153	15012	231140	76.1422	31472	18285.5	1.72115	0.581008
1154	14773	227460	75.7359	25704	18090.9	1.42082	0.703817
1155	14723	226690	75.6504	26240.5	18050.1	1.45376	0.68787
1156	8892	136910	63.9458	19370.7	12896.8	1.50198	0.665787
1157	12336	189937	71.3188	27765.9	16042.2	1.73081	0.577765
1158	13930	214480	74.2671	26486.8	17396	1.52258	0.656778
1159	3173	48854.7	45.3561	9797.71	6488.25	1.51007	0.662221
1160	8721	134277	63.5333	19793.6	12730.9	1.55477	0.643182
1161	7944	122314	61.5875	18886.5	11963	1.57874	0.633415
1162	6168	94968.7	56.6058	15438.2	10106	1.52764	0.654605
1163	13449	207074	73.4022	26343	16993.2	1.55021	0.645074
1164	1230	18938.3	33.071	5375.37	3449.46	1.55832	0.641716
1165	7966	122653	61.6443	19539.1	11985.1	1.63028	0.613391
1166	3992	61464.8	48.9639	10812.7	7561.5	1.42997	0.699314
1167	3090	47576.7	44.9571	9255.25	6374.61	1.45189	0.688756
1168	6842	105346	58.5967	16906.8	10829.4	1.5612	0.640532
1169	5487	84483.3	54.4408	13493.3	9347.69	1.44349	0.692763
1170	6984	107533	58.9994	18365.2	12282	1.4953	0.668764
1171	4511	69455.9	51	11739.4	8203.44	1.43103	0.698796
1172	1062	16351.6	31.4911	4254.45	3127.74	1.36023	0.735169
1173	918	14134.4	29.9981	3830.75	2838.2	1.34971	0.740899
1174	11780	181377	70.2308	23267	15556.5	1.49565	0.668606
1175	11864	182670	70.3973	22817.1	15630.3	1.45979	0.685028
1176	8449	130089	62.8658	19042.9	12464.8	1.52774	0.654564
1177	16917	260471	79.2356	30902.9	19801.4	1.56064	0.640764
1178	11086	170691	68.8236	22785	14939.3	1.52517	0.655665
1179	10391	159990	67.3542	23341.5	14308.2	1.63133	0.612995
1180	5095	78447.7	53.1122	14914.9	8897	1.6764	0.596518
1181	13960	214942	74.3203	26236.7	17420.9	1.50604	0.663991
1182	8281	127503	62.4463	17904.7	12299	1.45578	0.686915
1183	11044	170044	68.7366	22712.9	14901.6	1.52419	0.656084
1184	10223	157404	66.9893	20986.4	14153.6	1.48276	0.674417
1185	5410	83297.8	54.1849	13234.8	9260.03	1.42924	0.699673
1186	2368	36460.1	41.1408	8279.13	5338.29	1.5509	0.644789
1187	14261	219577	74.8507	30487.9	17670.5	1.72536	0.579588
1188	9239	142253	64.7671	18729.8	13230.1	1.4157	0.706367
1189	7240	111474	59.7116	15494.6	11245.4	1.37786	0.725762
1190	7656	117879	60.834	19132.6	11672.1	1.63918	0.610062
1191	5070	78062.8	53.0251	13810.3	8867.88	1.55734	0.64212
1192	8011	123345	61.7601	20486.5	12030.2	1.70293	0.587225
1193	5356	82466.3	54.004	13815.2	9198.31	1.50193	0.66581
1194	7673	118141	60.879	18058.5	11689.4	1.54486	0.647307
1195	13107	201808	72.7747	26637	16703.8	1.59466	0.627091
1196	9235	142191	64.7577	20785.3	13226.3	1.57151	0.636331
1197	5148	79263.8	53.2957	14024.7	8958.6	1.56551	0.638771
1198	4253	65483.4	50.0086	11694.5	7887.6	1.48265	0.674469
1199	6005	92459	56.1027	15631.6	9927.11	1.57464	0.635066
1200	12438	191508	71.5148	28650.7	16130.5	1.77618	0.563006
1201	6987	107579	59.0078	17297.1	10981.8	1.57506	0.634896
1202	10054	154801	66.6181	22239.4	13997.2	1.58885	0.629385
1203	6853	105516	58.6281	16427.7	10841	1.51533	0.659921
1204	5310	81758.1	53.849	13443.4	9145.57	1.46993	0.680304
1205	7374	113537	60.0777	19166.5	11383.7	1.68368	0.593937
1206	8042	123823	61.8397	18528	12061.2	1.53617	0.650971
1207	14366	221193	75.0339	24507.6	17757.1	1.38016	0.724554
1208	9393	144624	65.1249	18511.5	13376.7	1.38386	0.722618
1209	8112	124900	62.0186	18614.7	12131.1	1.53446	0.651695
1210	23133	356179	87.9474	37929.9	24395.1	1.55482	0.643162
1211	4651	71611.4	51.5222	14000	8372.31	1.67218	0.59802
1212	9435	145271	65.2219	20116.5	13416.6	1.49938	0.666944
1213	2352	36213.7	41.048	8924.57	5314.22	1.67938	0.595459
1214	5705	87839.9	55.1524	14520.7	9593.67	1.51358	0.660687
1215	3084	47484.3	44.928	12846.6	6905.57	1.86032	0.537543
1216	9208	141776	64.6945	20419.4	13200.5	1.54687	0.646469
1217	17483	269186	80.1096	33635.8	20240.7	1.66179	0.60176
1218	9816	151137	66.0882	20092.6	13775.4	1.45859	0.685594
1219	9373	144316	65.0787	23264.3	13357.8	1.74163	0.574173
1220	3289	50640.7	45.9022	10319.8	6645.44	1.55291	0.643952
1221	5667	87254.8	55.0297	11610.8	9551.02	1.21566	0.822596
1222	13373	205904	73.2637	24764.2	16929.1	1.46282	0.683612
1223	7693	118449	60.9319	18053.6	11709.7	1.54177	0.648605
1224	1770	27252.7	37.3368	6737.49	4396.73	1.53239	0.652577
1225	8548	131614	63.1104	18675.6	12562	1.48668	0.67264
1226	11288	173801	69.2391	24688.1	15120.3	1.63279	0.61245
1227	11521	177389	69.7123	20750.1	15327.6	1.35377	0.738677
1228	2303	35459.3	40.7609	6950.55	5240.15	1.3264	0.753919
1229	3935	60587.2	48.7297	12506.4	7489.35	1.66989	0.598843
1230	7414	114153	60.1862	15187.1	11424.8	1.32931	0.752272
1231	4992	76861.8	52.7518	12200.7	8776.69	1.39012	0.719362
1232	8906	137126	63.9794	22737.8	12910.3	1.76122	0.567789
1233	3828	58939.7	48.284	12164.8	7352.96	1.65441	0.604445
1234	2246	34581.7	40.4218	7371.31	5153.32	1.4304	0.699106
1235	8832	135986	63.8017	20834.3	12838.7	1.62277	0.616229
1236	8710	134108	63.5066	22446.5	12720.2	1.76463	0.56669
1237	6408	98664	57.3306	15566.3	10366.4	1.5016	0.665955
1238	8473	130459	62.9252	19027.3	12488.4	1.5236	0.656341
1239	5973	91966.3	56.0028	14786.5	9891.82	1.49482	0.668976
1240	6232	95954.1	56.8009	15921.6	10175.7	1.56467	0.639114
1241	6646	102328	58.0318	19567.6	10621.6	1.84225	0.542814
1242	11537	177635	69.7445	24583.3	15341.8	1.60237	0.624075
1243	1034	15920.5	31.2118	5765.94	3267.56	1.7646	0.5667
1244	8923	137387	64.0201	22141.2	12926.7	1.71282	0.583832
1245	3541	54520.8	47.0458	10578.5	6980.69	1.5154	0.659893
1246	9329	143639	64.9767	21254	13315.9	1.59613	0.626514
1247	7550	116247	60.552	21032	11564.1	1.81873	0.549834
1248	4088	62942.9	49.3533	12185.2	7682.25	1.58615	0.630459
1249	5611	86392.6	54.8478	16965.1	9488	1.78806	0.559265
1250	4380	67438.9	50.5015	11616.6	8043.85	1.44416	0.692442
1251	8366	128811	62.6592	18760.8	12383	1.51505	0.660046
1252	1851	28499.8	37.8979	5813.46	4529.87	1.28336	0.779202
1253	5877	90488.2	55.7012	14111.3	9785.54	1.44206	0.693452
1254	632	9730.9	26.4881	3077.25	2212.89	1.3906	0.719111
1255	6339	97601.6	57.1241	16260.8	10291.9	1.57996	0.632927
1256	15789	243103	77.4338	31759.4	18911.1	1.6794	0.595449
1257	10817	166549	68.2624	23217.2	14696.7	1.57976	0.633008
1258	6789	104530	58.4451	17316.9	10773.4	1.60738	0.622131
1259	6967	107271	58.9514	19147.2	10960.9	1.74687	0.572454
1260	6529	100527	57.6892	18131.8	10496.5	1.72741	0.578901
1261	7063	108749	59.221	16518.6	11061.3	1.49336	0.669629
1262	6600	101620	57.8976	19543.4	10572.5	1.84851	0.540976
1263	5360	82527.9	54.0175	12930.6	9202.89	1.40506	0.711715
1264	6484	99834.1	57.5564	18939.4	10448.2	1.81269	0.551666
1265	8580	132106	63.189	20094.7	12593.3	1.59567	0.626696
1266	12912	198806	72.412	28486.1	16537.8	1.72249	0.580555
1267	2132	32826.4	39.726	7727.5	4977.44	1.5525	0.64412
1268	7658	117910	60.8393	21242	11674.1	1.81958	0.549578
1269	9135	140652	64.5231	21869.4	13130.7	1.66552	0.600412
1270	1999	30778.6	38.8821	7951.72	4768.22	1.66765	0.599646
1271	6723	103514	58.255	17442.2	10703.4	1.62959	0.613652
1272	12441	191554	71.5206	25968.6	16133.1	1.60965	0.621254
1273	1943	29916.4	38.5156	6958.46	4678.75	1.48725	0.672383
1274	10671	164301	67.9539	20752.7	14564.1	1.42492	0.701794
1275	8383	129073	62.7017	22711.6	12399.8	1.83162	0.545966
1276	12381	190630	71.4054	29803.4	16081.2	1.85331	0.539576
1277	2131	32811	39.7198	7641.43	4975.88	1.53569	0.651172
1278	6918	106516	58.8129	24479.1	10909.4	2.24385	0.445663
1279	9999	153955	66.4964	19672.4	13946.1	1.4106	0.708916
1280	3554	54720.9	47.1033	12518.7	6997.76	1.78895	0.558986
1281	2395	36875.8	41.2966	8550.35	5378.79	1.58964	0.629072
1282	31307	482034	97.2806	45041.6	29847.5	1.50906	0.662666
1283	4870	74983.4	52.3185	12533.1	8633.1	1.45175	0.688823
1284	13007	200269	72.5891	25859.8	16618.8	1.55606	0.64265
1285	8238	126840	62.338	17157.4	12256.4	1.39988	0.714348
1286	10735	165287	68.0895	21826.7	14622.3	1.4927	0.669928
1287	5454	83975.2	54.3314	13224.8	9310.17	1.42047	0.703991
1288	5965	91843.1	55.9778	13105.3	9882.98	1.32605	0.75412
1289	14640	225412	75.508	28102.3	17982.2	1.56279	0.639883
1290	1949	30008.8	38.5552	6261.39	4688.37	1.33551	0.748776
1291	7249	111613	59.7363	15100	11254.7	1.34167	0.745342
1292	9167	141144	64.5984	17423.3	13161.3	1.32383	0.755385
1293	7760	119481	61.1082	19204.8	11777.6	1.63062	0.613263
1294	7616	117264	60.7279	17761.4	11631.4	1.52702	0.65487
1295	14766	227352	75.724	26237	18085.2	1.45075	0.689301
1296	5736	88317.2	55.2521	13980	9628.39	1.45196	0.688724
1297	18664	287370	81.8743	35665.8	21142.2	1.68695	0.592787
1298	7085	109088	59.2824	16365	11084.3	1.47641	0.677318
1299	4462	68701.4	50.8147	13811	8143.93	1.69587	0.589668
1300	5622	86561.9	54.8836	14565.6	9500.39	1.53316	0.652248
1301	11530	177527	69.7304	22112.1	15335.6	1.44188	0.693537
1302	9224	142022	64.732	22779.5	13215.8	1.72365	0.580163
1303	16539	254651	78.641	37104	19505.4	1.90225	0.525694
1304	2434	37476.3	41.5196	8782.43	5437.03	1.6153	0.61908
1305	15253	234850	76.5475	27201.8	18480.7	1.4719	0.679392
1306	4644	71503.7	51.4964	13204.4	8363.91	1.57873	0.63342
1307	12968	199668	72.5165	26788.9	16585.5	1.6152	0.61912
1308	6498	100050	57.5978	17148.7	10463.3	1.63894	0.610151
1309	5278	81265.4	53.7406	12294.7	9108.79	1.34976	0.740873
1310	10830	166750	68.2897	21665.8	14708.4	1.47302	0.678879
1311	16768	258177	79.0023	33583.6	19685	1.70605	0.586149
1312	6508	100204	57.6273	18629	10474	1.7786	0.562241
1313	4019	61880.5	49.074	11799.1	7595.56	1.55342	0.643742
1314	5628	86654.3	54.9031	16335.4	9507.15	1.71822	0.581997
1315	8164	125701	62.1508	19416.7	12182.9	1.59377	0.627443
1316	5682	87485.8	55.0782	16919.9	9567.87	1.76841	0.565479
1317	2877	44297.2	43.8995	9194.81	6078.19	1.51275	0.661046
1318	4141	63759	49.5657	10910.8	7748.5	1.40811	0.710171
1319	3904	60109.9	48.6014	11180.3	7449.96	1.50072	0.666348
1320	11744	180822	70.1592	24893.8	15524.8	1.60349	0.623641
1321	10945	168520	68.5306	25514.4	14812.4	1.7225	0.58055
1322	6329	97447.6	57.0941	18921.5	10281.1	1.84042	0.543353
1323	10530	162130	67.6532	26919.2	14435.5	1.86478	0.536256
1324	2922	44990	44.1272	10897.4	6141.41	1.77442	0.563565
1325	4012	61772.8	49.0455	11990.2	7586.74	1.58041	0.632746
1326	12815	197313	72.2302	25548.4	16454.8	1.55264	0.644064
1327	15648	240932	77.2026	31381.8	18798.4	1.66939	0.599021
1328	15194	233942	76.4487	29539.1	18433	1.60251	0.62402
1329	1642	25281.9	36.4142	5619.02	4182.12	1.34358	0.74428
1330	6619	101913	57.9531	19376.6	10592.8	1.82923	0.546679
1331	3831	58985.9	48.2966	10206	7356.8	1.38729	0.72083
1332	5284	81357.7	53.7609	13301.9	9115.69	1.45923	0.685294
1333	17403	267954	79.9872	33752.7	20178.9	1.67267	0.597845
1334	4015	61819	49.0578	12307	7590.52	1.62136	0.616765
1335	9818	151168	66.0927	19276	13777.3	1.39912	0.714736
1336	21883	336933	86.3339	37164.7	23508.2	1.58092	0.632541
1337	1263	19446.4	33.3642	5021.99	3510.88	1.4304	0.699103
1338	11774	181284	70.2189	24637.6	15551.2	1.58429	0.631197
1339	7889	121467	61.445	19217.7	11907.7	1.61389	0.619622
1340	9557	147149	65.5018	20351.7	13532	1.50397	0.664907
1341	2939	45251.8	44.2126	8432.03	6165.2	1.36768	0.731165
1342	6806	104792	58.4938	15198.2	10791.3	1.40837	0.71004
1343	5435	83682.7	54.2682	13254.5	9288.54	1.42698	0.700782
1344	3019	46483.5	44.6101	8968.98	6276.58	1.42896	0.69981
1345	12641	194633	71.9018	26448.5	16305.5	1.62206	0.616501
1346	10672	164317	67.956	23160.7	14565	1.59016	0.628869
1347	5706	87855.3	55.1556	13953.6	9594.79	1.45429	0.68762
1348	16266	250448	78.2059	29642.9	19290.1	1.53669	0.650751
1349	6091	93783.1	56.3692	14793.5	10021.7	1.47615	0.677436
1350	2883	44389.6	43.93	9768.06	6086.64	1.60484	0.623116
1351	10996	169305	68.6369	26072.4	14858.4	1.75473	0.569888
1352	2373	36537.1	41.1698	9536.62	5345.8	1.78395	0.560555
1353	13694	210847	73.8453	28386.7	17198.9	1.65049	0.605879
1354	4412	67931.6	50.6241	11626.2	8082.98	1.43836	0.695238
1355	30741	473319	96.6908	48791	29486.7	1.65468	0.604347
1356	20129	309926	83.9627	37051.4	22234.6	1.66638	0.600101
1357	5322	81942.8	53.8895	13601.2	9159.34	1.48495	0.673422
1358	9906	152523	66.2896	22377.1	13859.5	1.61457	0.61936
1359	11960	184148	70.5867	25644.5	15714.5	1.6319	0.612784
1360	7102	109349	59.3298	17102.3	11102	1.54047	0.649152
1361	11849	182439	70.3677	23896.6	15617.2	1.53015	0.65353
1362	11058	170260	68.7656	24054.2	14914.2	1.61284	0.620024
1363	11055	170214	68.7594	21912.3	14911.5	1.4695	0.680506
1364	7980	122868	61.6803	20879.8	11999.1	1.74011	0.574678
1365	13660	210323	73.7841	27031.8	17170.4	1.57432	0.635194
1366	4604	70887.8	51.3481	14222.7	8315.81	1.71032	0.584685
1367	7060	108703	59.2126	19179.9	11058.2	1.73445	0.576551
1368	11203	172493	69.0649	23296.7	15044.3	1.54855	0.645767
1369	10136	156064	66.7987	19827.1	14073.2	1.40886	0.709796
1370	7912	121821	61.5046	19949.5	11930.9	1.67209	0.598053
1371	10447	160852	67.475	24661.2	14359.6	1.7174	0.582274
1372	10747	165472	68.1148	25574.8	14633.2	1.74773	0.572172
1373	9496	146210	65.3621	21643.9	13474.4	1.6063	0.622548
1374	6995	107702	59.0303	18084.1	10990.2	1.64547	0.607729
1375	4845	74598.5	52.2288	13185.2	8603.53	1.53253	0.652515
1376	1506	23187.9	35.3797	6159.55	3947.88	1.56021	0.640937
1377	11390	175372	69.447	21912.3	15211.2	1.44054	0.694185
1378	9210	141806	64.6992	19985.3	13202.4	1.51376	0.660606
1379	6968	107286	58.9543	15785.7	10961.9	1.44005	0.694419
1380	2684	41325.5	42.895	9031.55	5803.22	1.5563	0.642551
1381	4324	66576.6	50.2853	11621.8	7975.14	1.45726	0.686221
1382	18061	278085	80.9829	35311.2	20684.4	1.70714	0.585774
1383	7787	119896	61.179	19093	11804.9	1.61738	0.618283
1384	1043	16059.1	31.3021	4750.18	3090.32	1.53712	0.650569
1385	3475	53504.6	46.7517	9259.99	6893.68	1.34326	0.744458
1386	2685	41340.9	42.9003	8967.78	5804.67	1.54493	0.64728
1387	22574	347572	87.2332	43832.8	24000.5	1.82633	0.547546
1388	11590	178451	69.8512	25558	15388.7	1.66082	0.602112
1389	4795	73828.6	52.0486	13652.8	8544.24	1.59789	0.625824
1390	11018	169644	68.6826	26816.1	14878.2	1.80238	0.554823
1391	5053	77801	52.9658	17484.4	8848.04	1.97607	0.506054
1392	14797	227829	75.7769	30033	18110.5	1.65832	0.603019
1393	2621	40355.5	42.5567	8799.46	5712.05	1.54051	0.649137
1394	9463	145702	65.2863	22803.2	13443.1	1.69627	0.589529
1395	10711	164917	68.0387	24466.1	14600.5	1.6757	0.596764
1396	10109	155648	66.7393	22674.8	14048.2	1.61408	0.619549
1397	8377	128981	62.6867	22926.7	12393.9	1.84985	0.540586
1398	8158	125609	62.1356	19517.7	12176.9	1.60285	0.623889
1399	5674	87362.6	55.0523	13933.8	9558.89	1.45768	0.686019
1400	3751	57754.1	47.9581	13864.5	7254.03	1.91128	0.523209
1401	13325	205165	73.1759	25348.7	16888.6	1.50094	0.666248
1402	36582	563253	102.463	58497.3	33112.6	1.76662	0.566052
1403	10675	164363	67.9624	27777.2	14567.8	1.90676	0.524451
1404	16048	247091	77.8549	37094.9	19117.4	1.94038	0.515364
1405	18198	280195	81.1871	40181.3	20788.8	1.93283	0.517376
1406	11545	177758	69.7606	27278.6	15348.9	1.77724	0.562672
1407	10109	155648	66.7393	26110.1	14048.2	1.85861	0.538035
1408	12240	188459	71.1333	24820.5	15958.9	1.55528	0.642972
1409	9424	145101	65.1965	21548.9	13406.2	1.60739	0.622127
1410	19423	299056	82.9694	35234.8	21711.6	1.62286	0.616198
1411	13279	204457	73.0916	29665.7	16849.7	1.76061	0.567984
1412	16847	259393	79.1261	35175	19746.8	1.78131	0.561386
1413	12270	188921	71.1914	27772	15984.9	1.73739	0.575577
1414	7130	109781	59.4076	16728.9	11131.2	1.50289	0.665386
1415	6826	105100	58.551	15969.8	10812.5	1.47698	0.677056
1416	8565	131875	63.1522	22620.4	12578.6	1.79832	0.556073
1417	9192	141529	64.657	19861	13185.2	1.50631	0.663875
1418	8627	132830	63.3042	20078.1	12639.2	1.58855	0.629504
1419	13353	205596	73.2271	26843.7	16912.2	1.58724	0.630026
1420	11728	180576	70.1273	27072.5	15510.7	1.74541	0.57293
1421	12135	186843	70.9293	25294.2	15867.5	1.59409	0.627317
1422	2430	37414.7	41.4968	9030.69	5431.07	1.66278	0.601401
1423	13964	215004	74.3274	33402.8	17424.3	1.91703	0.52164
1424	4383	67485.1	50.513	12440.6	8047.52	1.5459	0.646873
1425	7895	121559	61.4606	22815	11913.8	1.91501	0.52219
1426	7973	122760	61.6623	20680.2	11992.1	1.72449	0.579882
1427	9181	141360	64.6312	24435.6	13174.7	1.85474	0.539161
1428	8919	137326	64.0105	19511	12922.9	1.50981	0.662337
1429	18335	282304	81.3903	30305.6	20893	1.45051	0.689411
1430	8978	138234	64.1513	21060.6	12979.8	1.62257	0.616305
1431	9200	141652	64.6758	21453.1	13192.9	1.62611	0.614963
1432	33592	517216	99.592	58814.8	31282.8	1.8801	0.531886
1433	5985	92151	56.0403	18815.7	9905.06	1.89961	0.526424
1434	12835	197620	72.2677	34140.2	16471.9	2.07263	0.482479
1435	16407	252619	78.4312	31661.3	19401.4	1.63191	0.61278
1436	9441	145363	65.2357	19418.9	13422.3	1.44677	0.691196
1437	20193	310912	84.0516	30916.9	22281.7	1.38755	0.720696
1438	2906	44743.7	44.0465	8598.2	6118.97	1.40517	0.711657
1439	13955	214865	74.3115	33233.1	17416.8	1.90811	0.524079
1440	11322	174325	69.3086	27775.3	15150.6	1.83328	0.54547
1441	9161	141052	64.5843	23099.8	13155.6	1.7559	0.569509
1442	8041	123807	61.8371	19667.2	12060.2	1.63075	0.613214
1443	11337	174556	69.3392	22156.5	15164	1.46113	0.684402
1444	11777	181330	70.2248	25300.5	15553.8	1.62664	0.614763
1445	4256	65529.6	50.0203	12263.9	7891.3	1.5541	0.64346
1446	2360	36336.9	41.0944	7906.55	5326.26	1.48445	0.673651
1447	2988	46006.2	44.4569	9547.62	6233.54	1.53165	0.65289
1448	10670	164286	67.9517	22542.8	14563.2	1.54793	0.646025
1449	25530	393085	90.8858	46581.3	26052.4	1.78798	0.559289
1450	16060	247276	77.8743	29288.6	19126.9	1.53128	0.653049
1451	9958	153323	66.4054	22672.5	13907.9	1.63018	0.613428
1452	4736	72920.2	51.8342	12705.7	8474.01	1.49937	0.666945
1453	3097	47684.5	44.9911	9351.87	6384.23	1.46484	0.682669
1454	7799	120081	61.2104	17533.5	11817	1.48376	0.673965
1455	15638	240778	77.1862	29652.8	18790.4	1.57809	0.633679
1456	10507	161776	67.604	22920.4	14414.5	1.59009	0.628896
1457	13937	214588	74.2795	26534.8	17401.8	1.52483	0.655811
1458	3587	55229	47.2487	13478.1	7041.01	1.91423	0.522404
1459	21501	331051	85.8286	42845.6	23233.8	1.84411	0.542267
1460	4246	65375.7	49.9811	14574.6	7878.94	1.84981	0.540596
1461	10660	164132	67.9305	23753.5	14554.1	1.63208	0.612714
1462	3735	57507.8	47.8898	13509.9	7233.38	1.86772	0.535413
1463	13972	215127	74.3416	28467.5	17430.9	1.63316	0.61231
1464	4370	67284.9	50.463	13999	8031.6	1.74299	0.573728
1465	3540	54505.4	47.0414	10392.8	6979.37	1.48907	0.671561
1466	14550	224026	75.3529	31518.7	17908.4	1.76	0.568183
1467	17883	275345	80.7159	39334.6	20548.2	1.91426	0.522396
1468	7040	108395	59.1566	21041.7	11037.3	1.90642	0.524544
1469	7750	119327	61.082	17654.6	11767.4	1.50029	0.666536
1470	2809	43250.2	43.5508	8092.79	5982.03	1.35285	0.73918
1471	5947	91566	55.9215	15378.4	9863.09	1.55918	0.641361
1472	9983	153708	66.4609	19172.8	13931.2	1.37625	0.726614
1473	12539	193063	71.7079	24774.5	16217.7	1.52762	0.654613
1474	20811	320427	84.9005	40819.3	22734	1.79552	0.556942
1475	5210	80218.4	53.5088	14283.1	9030.38	1.58167	0.632243
1476	7648	117756	60.8128	17257.6	11664	1.47957	0.675873
1477	2319	35705.6	40.8551	7322.14	5264.39	1.39088	0.718969
1478	11003	169413	68.6514	25956.3	14864.7	1.74618	0.57268
1479	19208	295746	82.6621	36106.5	21551.1	1.67539	0.596876
1480	14460	222641	75.1972	27530.2	17834.5	1.54365	0.647814
1481	10253	157865	67.0547	21606.7	14181.3	1.52361	0.656337
1482	4965	76446.1	52.6565	13867	8745.01	1.5857	0.630636
1483	5681	87470.4	55.0749	14544.7	9566.75	1.52034	0.657747
1484	9161	141052	64.5843	25836.8	13155.6	1.96394	0.50918
1485	4150	63897.6	49.6015	11159.8	7759.73	1.43817	0.695329
1486	10030	154432	66.565	26966.7	13974.9	1.92965	0.518228
1487	3318	51087.2	46.0367	9459.25	6684.44	1.41511	0.706657
1488	11946	183933	70.5591	25710.7	15702.3	1.63739	0.610729
1489	11392	175403	69.4511	24897.5	15213	1.6366	0.611024
1490	8216	126502	62.2825	18453	12234.5	1.50827	0.663012
1491	5070	78062.8	53.0251	14005.4	8867.88	1.57934	0.633177
1492	26907	414287	92.4913	55501.4	26981	2.05705	0.486132
1493	18882	290726	82.1918	35151.9	21306.5	1.64982	0.606128
1494	13003	200207	72.5817	29080.9	16615.4	1.75024	0.57135
1495	4881	75152.8	52.3579	13172.5	8646.1	1.52352	0.656376
1496	16583	255328	78.7107	27831.9	19539.9	1.42436	0.70207
1497	3821	58831.9	48.2545	10666	7344	1.45235	0.688541
1498	5367	82635.7	54.041	14063.7	9210.9	1.52685	0.654944
1499	6790	104546	58.4479	20254	10774.4	1.87982	0.531965
1500	15896	244751	77.6083	28448.3	18996.5	1.49756	0.667755
1501	9886	152215	66.2449	22976.4	13840.8	1.66005	0.602393
1502	3573	55013.5	47.1871	11961.3	7022.68	1.70324	0.587115
1503	18426	283705	81.5248	34698.2	20962.1	1.65528	0.604126
1504	15766	242749	77.3962	30054.2	18892.8	1.59078	0.628623
1505	13611	209569	73.6958	26735.2	17129.4	1.56078	0.640703
1506	18225	280610	81.2272	34905.5	20809.4	1.67739	0.596164
1507	4672	71934.8	51.5997	13582	8397.49	1.61739	0.618281
1508	32434	499386	98.4342	52547.7	30559.6	1.71951	0.58156
1509	35249	542729	101.203	50810.6	32303.2	1.57293	0.635758
1510	43276	666321	108.366	71304.6	37037.8	1.92518	0.519431
1511	47589	732728	111.853	70025.7	39459.5	1.77462	0.563501
1512	22612	348157	87.2822	38338.5	24027.4	1.59562	0.626717
1513	6887	106039	58.7249	16816.9	10876.8	1.54612	0.646779
1514	11806	181777	70.2824	25383.3	15579.4	1.62929	0.613764
1515	25679	395380	91.0623	42602.8	26153.7	1.62894	0.613896
1516	5782	89025.5	55.3994	14934.3	9679.8	1.54284	0.648157
1517	4355	67053.9	50.4052	12603.1	8013.21	1.57279	0.635811
1518	12957	199499	72.496	26348.4	16576.2	1.58954	0.629115
1519	14092	216975	74.5538	33543.6	17530.6	1.91343	0.522621
1520	19682	303044	83.3366	37262.2	21904.2	1.70114	0.587839
1521	4012	61772.8	49.0455	23849.6	11319.8	2.10689	0.474632
1522	7525	115862	60.485	18186.5	11538.6	1.57615	0.634458
1523	3251	50055.6	45.7248	12010.8	6594.15	1.82143	0.549019
1524	9408	144855	65.1596	25215.6	13391	1.88303	0.531059
1525	18115	278917	81.0635	37576.9	20725.6	1.81307	0.55155
1526	14635	225335	75.4994	34168.1	17978.1	1.90055	0.526164
1527	26500	408020	92.0226	48980.2	26708.2	1.8339	0.545286
1528	17071	262842	79.4753	33653.1	19921.4	1.68929	0.591964
1529	11607	178713	69.8853	27572	15403.8	1.78995	0.558676
1530	3916	60294.7	48.6512	13169.3	7465.22	1.76409	0.566864
1531	3358	51703.1	46.221	10986.9	6738.06	1.63057	0.613282
1532	6840	105315	58.591	16278.9	10827.3	1.50351	0.665109
1533	21037	323907	85.2067	34289	22898.3	1.49744	0.667804
1534	6771	104253	58.3934	16619.5	10754.3	1.54538	0.647089
1535	12571	193556	71.7688	25135.6	16245.3	1.54725	0.646307
1536	13490	207706	73.4767	24223.1	17027.7	1.42257	0.702951
1537	16632	256083	78.7881	31430.2	19578.4	1.60535	0.622917
1538	8425	129720	62.8062	20011.4	12441.2	1.60849	0.621703
1539	17744	273204	80.5063	32223	20441.6	1.57634	0.634381
1540	11507	177173	69.684	26531.3	15315.2	1.73235	0.577251
1541	17485	269217	80.1126	35315.3	20242.2	1.74464	0.573186
1542	8648	133153	63.3555	20883.8	12659.7	1.64962	0.6062
1543	7541	116109	60.5279	18234.8	11554.9	1.5781	0.633675
1544	3558	54782.5	47.121	12071.5	7003.01	1.72376	0.580128
1545	8890	136879	63.941	21630	12894.8	1.67742	0.596154
1546	11783	181423	70.2368	24541.9	15559.1	1.57733	0.633982
1547	5572	85792.1	54.7204	16668.6	9443.98	1.765	0.566573
1548	7377	113584	60.0859	20167.4	11386.8	1.77112	0.564614
1549	10667	164240	67.9454	23458	14560.5	1.61107	0.620704
1550	3052	46991.6	44.7721	9525.85	6322.24	1.50672	0.663693
1551	16050	247122	77.8582	30456	19119	1.59297	0.627758
1552	11974	184364	70.6142	24942.6	15726.8	1.58599	0.63052
1553	5754	88594.3	55.3098	14023.9	9648.52	1.45347	0.688008
1554	4396	67685.2	50.5629	12491.2	8063.42	1.54912	0.645527
1555	2946	45359.6	44.2476	9975.82	6174.99	1.61552	0.618996
1556	4361	67146.3	50.4283	11858.5	8020.57	1.47851	0.676356
1557	13936	214573	74.2777	30611.5	17401	1.75919	0.568445
1558	11698	180114	70.0675	24894.6	15484.2	1.60774	0.621991
1559	10917	168089	68.4721	24126.4	14787.1	1.63158	0.612901
1560	6273	96585.4	56.9252	16912	10220.3	1.65475	0.604323
1561	9368	144239	65.0671	21615.1	13353	1.61875	0.617762
1562	14279	219854	74.8822	27977.1	17685.3	1.58194	0.632136
1563	25313	389744	90.6276	41447.2	25904.6	1.59999	0.625003
1564	8182	125978	62.1965	20240.4	12200.8	1.65895	0.602793
1565	2107	32441.5	39.5701	6900.05	4938.45	1.39721	0.715712
1566	22104	340335	86.6236	36460.6	23666.2	1.54062	0.649089
1567	11626	179006	69.9234	25460.8	15420.6	1.65109	0.605659
1568	7559	116386	60.576	17873.8	11573.3	1.5444	0.647499
1569	4005	61665	49.017	12396.4	7577.91	1.63586	0.611298
1570	7813	120297	61.247	17497.9	11831.1	1.47897	0.676146
1571	7210	111012	59.629	17895.9	11214.3	1.59582	0.626639
1572	3192	49147.2	45.4465	9214.74	6514.13	1.41458	0.706925
1573	15682	241456	77.2585	29459	18825.6	1.56484	0.639044
1574	28068	432163	93.8029	49092.6	27751.6	1.769	0.565292
1575	22496	346371	87.1327	40147.3	23945.2	1.67663	0.596433
1576	8692	133831	63.4628	21302.9	12702.6	1.67704	0.596288
1577	8884	136787	63.9267	20132.3	12889	1.56197	0.640217
1578	10172	156618	66.8777	20742	14106.5	1.47039	0.680092
1579	3715	57199.9	47.8041	10166	7207.54	1.41046	0.708988
1580	7965	122637	61.6417	19627.7	11984.1	1.63781	0.610571
1581	8288	127610	62.4639	19507.5	12305.9	1.58521	0.63083
1582	8020	123484	61.7832	19640.8	12039.2	1.6314	0.612969
1583	17766	273543	80.5395	32880.4	20458.5	1.60718	0.62221
1584	8130	125178	62.0644	17740	12149	1.4602	0.684839
1585	7704	118618	60.9609	18909.4	11720.8	1.61332	0.61984
1586	17454	268739	80.0653	33795.9	20218.3	1.67155	0.598247
1587	5430	83605.7	54.2516	14777.3	9282.84	1.59189	0.628184
1588	12544	193140	71.7174	27167.1	16222	1.67471	0.597119
1589	4099	63112.3	49.3975	11095.9	7696.02	1.44178	0.693589
1590	12772	196650	72.1493	27383.5	16418	1.66789	0.599559
1591	7970	122714	61.6546	19365.6	11989.1	1.61527	0.619093
1592	13205	203317	72.9556	26725.9	16787	1.59206	0.628118
1593	14090	216944	74.5503	26825.5	17528.9	1.53036	0.653443
1594	9329	143639	64.9767	21004.3	13315.9	1.57738	0.633962
1595	21210	326570	85.4396	37157.7	23023.7	1.61389	0.61962
1596	6913	106439	58.7987	16966	10904.2	1.55592	0.642706
1597	8206	126348	62.2572	18246.2	12224.6	1.49258	0.669982
1598	5563	85653.5	54.691	14445.9	9433.81	1.53129	0.653043
1599	3681	56676.4	47.6578	11074.3	7163.49	1.54593	0.64686
1600	7072	108888	59.2461	16398.6	11070.7	1.48126	0.675101
1601	14738	226921	75.6761	32657	18062.3	1.80802	0.553091
1602	4895	75368.3	52.4079	15388.5	8662.62	1.77643	0.562927
1603	4805	73982.6	52.0847	13408.8	8556.11	1.56715	0.638099
1604	24503	377273	89.6504	43929	25349	1.73297	0.577044
1605	7966	122653	61.6443	19051.1	11985.1	1.58957	0.629102
1606	1232	18969.1	33.0889	5621.59	3453.2	1.62794	0.614274
1607	1897	29208.1	38.2092	6568.77	4604.61	1.42656	0.700985
1608	9414	144947	65.1734	18290.9	13396.7	1.36533	0.732422
1609	5189	79895	53.4368	12584.4	9006.1	1.39732	0.715657
1610	6173	95045.7	56.6211	18732.5	10111.4	1.85261	0.539778
1611	13029	200608	72.63	29675.7	16637.5	1.78366	0.560645
1612	6287	96800.9	56.9675	15598.2	10235.5	1.52392	0.656201
1613	9057	139451	64.3389	20913	13055.8	1.60181	0.624292
1614	14896	229354	75.9456	29503.6	18191.2	1.62186	0.616575
1615	7804	120158	61.2235	18599.5	11822	1.57329	0.635611
1616	11335	174525	69.3351	27694.2	15162.2	1.82653	0.547486
1617	9812	151075	66.0792	23610.5	13771.7	1.71443	0.583285
1618	10731	165225	68.081	23188	14618.7	1.58619	0.630442
1619	8848	136233	63.8402	22006.2	12854.2	1.71198	0.584117
1620	10922	168166	68.4825	25239.8	14791.6	1.70636	0.586043
1621	2427	37368.5	41.4797	9432.43	5426.6	1.73819	0.575313
1622	6548	100820	57.7451	17920.4	10516.9	1.70396	0.586867
1623	9164	141098	64.5913	21509.9	13158.4	1.63468	0.611739
1624	1843	28376.7	37.8432	5947.59	4516.8	1.31677	0.759434
1625	11195	172369	69.0484	22618.6	15037.1	1.50419	0.664811
1626	4365	67207.9	50.4437	13252.2	8025.47	1.65127	0.605596
1627	2922	44990	44.1272	9131.28	6141.41	1.48684	0.672568
1628	8736	134508	63.5697	19746.7	12745.5	1.54931	0.645447
1629	8101	124731	61.9905	20073.8	12120.1	1.65624	0.603776
1630	13144	202378	72.8431	27583.1	16735.3	1.6482	0.606721
1631	6873	105824	58.6851	17290.3	10862.1	1.59181	0.628216
1632	18431	283782	81.5321	35483.1	20965.9	1.69242	0.59087
1633	13473	207444	73.4459	29299.9	17013.4	1.72217	0.580663
1634	2112	32518.5	39.6014	6988.87	4946.26	1.41296	0.707734
1635	14038	216143	74.4585	27511.2	17485.8	1.57335	0.635587
1636	7313	112598	59.9116	17896.2	11320.8	1.58082	0.632582
1637	6311	97170.5	57.0399	14909	10261.6	1.4529	0.688279
1638	8215	126486	62.28	17974.8	12233.6	1.4693	0.680594
1639	10098	155479	66.7151	26033.6	14038	1.85451	0.539225
1640	4404	67808.4	50.5935	12824.3	8073.2	1.5885	0.629523
1641	6957	107117	58.9232	18324.3	10950.4	1.6734	0.597587
1642	7384	113691	60.1049	16374.1	11394	1.43709	0.695853
1643	3945	60741.2	48.771	11661.4	7502.03	1.55443	0.643321
1644	17874	275206	80.7024	29655	20541.3	1.44367	0.692677
1645	2856	43973.8	43.7924	8754.77	6048.58	1.44741	0.690889
1646	6664	102606	58.0841	16169.7	10640.7	1.5196	0.658067
1647	9424	145101	65.1965	18583.1	13406.2	1.38616	0.721416
1648	5370	82681.9	54.051	14491.1	9214.33	1.57267	0.635862
1649	8249	127010	62.3658	21954.8	12267.3	1.7897	0.558753
1650	24602	378797	89.771	41750	25417.2	1.64259	0.608796
1651	8406	129427	62.7589	17299.6	12422.5	1.3926	0.718079
1652	4422	68085.5	50.6624	12636.8	8095.19	1.56103	0.640605
1653	12515	192693	71.6621	25951.2	16197	1.60222	0.624135
1654	9760	150275	65.9623	21630.8	13723	1.57625	0.634418
1655	8807	135601	63.7414	18668.8	12814.4	1.45686	0.686408
1656	13256	204103	73.0494	26740.7	16830.2	1.58885	0.629386
1657	10030	154432	66.565	22053.1	13974.9	1.57805	0.633693
1658	2076	31964.2	39.3751	7172.94	4889.89	1.46689	0.681714
1659	4195	64590.4	49.7802	12739	7815.72	1.62992	0.613528
1660	4064	62573.4	49.2565	11831.2	7652.15	1.54613	0.646774
1661	10263	158019	67.0765	22669	14190.5	1.59748	0.625987
1662	11153	171723	68.962	21888.5	14999.5	1.45928	0.685268
1663	7786	119881	61.1764	18318.8	11803.9	1.55193	0.644359
1664	23854	367280	88.8518	46274.5	24899.4	1.85846	0.53808
1665	4119	63420.2	49.4777	12636.5	7721.04	1.63664	0.61101
1666	11335	174525	69.3351	23210.3	15162.2	1.5308	0.653252
1667	18111	278855	81.0575	33694.9	20722.5	1.626	0.615005
1668	4924	75814.8	52.5112	14547.4	8696.8	1.67273	0.597826
1669	11763	181115	70.197	22098.2	15541.5	1.42188	0.703293
1670	9553	147088	65.4926	19188.2	13528.2	1.41838	0.705029
1671	7993	123068	61.7138	18375	12012.2	1.5297	0.653722
1672	12726	195942	72.0626	29166.9	16378.6	1.7808	0.561546
1673	12285	189152	71.2204	22692.5	15998	1.41846	0.70499
1674	7698	118526	60.9451	17943.8	11714.7	1.53173	0.652858
1675	6013	92582.2	56.1276	16022.3	9935.93	1.61257	0.620129
1676	8928	137464	64.032	20299.4	12931.5	1.56976	0.637041
1677	8416	129581	62.7838	18629.7	12432.3	1.49849	0.667337
1678	5382	82866.7	54.0913	14541.7	9228.05	1.57582	0.634591
1679	19931	306878	83.6865	35982.2	22088.5	1.629	0.613875
1680	5366	82620.3	54.0376	16218.9	9209.76	1.76105	0.567842
1681	19784	304614	83.4803	35115.4	21979.8	1.59762	0.625931
1682	12459	191831	71.555	24625.1	16148.7	1.5249	0.655781
1683	10371	159682	67.311	19234.4	14289.9	1.34602	0.742932
1684	10332	159082	67.2265	25336.2	14254	1.77748	0.562595
1685	4589	70656.8	51.2923	13579.4	8297.74	1.63651	0.611056
1686	13813	212679	74.0585	25188.8	17298.4	1.45613	0.68675
1687	25623	394517	90.996	47605.1	26115.7	1.82286	0.548589
1688	6002	92412.8	56.0933	14318.2	9923.81	1.44281	0.693093
1689	6088	93736.9	56.36	14778.1	10018.4	1.4751	0.67792
1690	10138	156095	66.8031	24538.5	14075	1.74341	0.57359
1691	3234	49793.9	45.6449	9302.04	6571.14	1.41559	0.70642
1692	7465	114939	60.3239	16362	11477.2	1.42562	0.701451
1693	1947	29978	38.542	6632.3	4685.17	1.4156	0.706417
1694	14793	227768	75.7701	30673.1	18107.2	1.69397	0.590329
1695	12706	195634	72.0248	25624.9	16361.4	1.56618	0.638496
1696	13362	205735	73.2436	26919.8	16919.8	1.59103	0.628525
1697	9930	152892	66.3431	20439.2	13881.8	1.47237	0.679179
1698	13352	205581	73.2253	26660.6	16911.4	1.57649	0.634321
1699	7828	120528	61.2862	17876.6	11846.3	1.50905	0.66267
1700	5068	78032	53.0182	14075.5	8865.54	1.58766	0.629857
1701	10629	163655	67.8646	23134.9	14525.9	1.59266	0.627879
1702	8317	128057	62.5367	19441	12334.6	1.57613	0.634464
1703	5264	81049.8	53.693	14041.2	9092.67	1.54423	0.647571
1704	6453	99356.8	57.4645	15505.6	10414.9	1.48879	0.671685
1705	8830	135956	63.7969	18513.3	12836.7	1.44221	0.693379
1706	7722	118896	61.0083	18326.3	11739.1	1.56114	0.640558
1707	11559	177974	69.7888	25363.4	15361.3	1.65112	0.605648
1708	7478	115139	60.3589	18886.6	11490.5	1.64367	0.608394
1709	14784	227629	75.7547	33142.8	18099.9	1.83111	0.546117
1710	6151	94706.9	56.5537	14732	10087.4	1.46044	0.684724
1711	4698	72335.1	51.6952	13670.3	8428.62	1.62189	0.616566
1712	23990	369374	89.0203	44846.4	24993.9	1.79429	0.557323
1713	8118	124993	62.0339	19837.7	12137.1	1.63448	0.611817
1714	10366	159605	67.3002	23814	14285.3	1.66704	0.599867
1715	3670	56507	47.6103	10457.3	7149.22	1.46272	0.683657
1716	13273	204364	73.0806	28319.5	16844.6	1.68122	0.594806
1717	8352	128596	62.6243	18982.3	12369.2	1.53464	0.651618
1718	2294	35320.7	40.7077	7721.84	5226.49	1.47744	0.676845
1719	4288	66022.3	50.1454	11385.9	7930.81	1.43565	0.696547
1720	3836	59062.9	48.3176	10758.4	7363.2	1.46111	0.684413
1721	7850	120866	61.3436	19566.8	11868.5	1.64864	0.60656
1722	15147	233218	76.3698	29766.8	18395	1.61821	0.617968
1723	12837	197651	72.2715	24826.5	16473.7	1.50704	0.663552
1724	7718	118834	60.9978	19891	11735	1.69501	0.589968
1725	10260	157973	67.07	26752.6	14187.7	1.88561	0.530331
1726	11642	179252	69.9555	30342.7	15434.7	1.96587	0.50868
1727	9098	140082	64.4359	22349.4	13095.2	1.70669	0.585931
1728	3405	52426.8	46.4357	12158.8	6800.79	1.78785	0.55933
1729	6974	107379	58.9712	17296.7	10968.2	1.57698	0.634122
1730	12932	199114	72.4493	24410.3	16554.8	1.47451	0.67819
1731	11469	176588	69.6072	24091	15281.5	1.57649	0.634321
1732	7568	116524	60.6	18557	11582.5	1.60216	0.624159
1733	9082	139836	64.3981	23604	13079.8	1.80461	0.554136
1734	1214	18692	32.927	5568.92	3419.48	1.62859	0.614029
1735	11689	179976	70.0495	24632.2	15476.3	1.59161	0.628295
1736	8059	124084	61.8832	21584.8	12078.2	1.78709	0.55957
1737	9153	140929	64.5655	19886.4	13147.9	1.51251	0.661152
1738	19251	296408	82.7238	36884.1	21583.2	1.70892	0.585163
1739	18569	285907	81.7351	37643.5	21070.4	1.78656	0.559736
1740	6048	93121.1	56.2363	14711.3	9974.45	1.4749	0.678011
1741	9556	147134	65.4995	19520.5	13531.1	1.44265	0.69317
1742	8149	125470	62.1127	19489.7	12167.9	1.60173	0.624326
1743	11514	177281	69.6981	25085.1	15321.4	1.63726	0.610778
1744	38157	587503	103.913	49808.6	34056.3	1.46254	0.683742
1745	10670	164286	67.9517	21888.7	14563.2	1.50301	0.665331
1746	7604	117079	60.696	16806.6	11619.2	1.44645	0.691346
1747	5795	89225.6	55.4409	14408.8	9694.3	1.48632	0.672803
1748	6260	96385.2	56.8858	17418.6	10206.2	1.70667	0.585937
1749	30514	469824	96.4522	47444.3	29341.4	1.61698	0.618439
1750	43417	668492	108.484	59972.1	37118.3	1.6157	0.618926
1751	9983	153708	66.4609	22673.1	13931.2	1.6275	0.614438
1752	5195	79987.4	53.4574	15903.2	9013.04	1.76447	0.566743
1753	9946	153139	66.3787	21164.8	13896.8	1.52301	0.656596
1754	10649	163963	67.9071	24097.8	14544.1	1.65688	0.603545
1755	25381	390791	90.7087	50983.9	25951	1.96463	0.509003
1756	13080	201393	72.7247	30060.3	16680.9	1.80208	0.554914
1757	32550	501172	98.5514	50631	30632.4	1.65286	0.605013
1758	16067	247384	77.8856	29762.8	19132.5	1.55562	0.642831
1759	36761	566009	102.63	58721.2	33220.5	1.76762	0.565732
1760	38916	599190	104.598	51017.5	34506.4	1.47849	0.676365
1761	5760	88686.7	55.3291	14691.5	9655.23	1.52161	0.657199
1762	8605	132491	63.2503	17949	12617.7	1.42252	0.702977
1763	30516	469855	96.4543	48893.6	29342.7	1.6663	0.600133
1764	5786	89087	55.4122	14240.3	9684.26	1.47046	0.68006
1765	7585	116786	60.6454	19427.4	11599.8	1.6748	0.597087
1766	21464	330481	85.7793	34156.5	23207.1	1.47181	0.679436
1767	6642	102267	58.0201	15695	10617.3	1.47825	0.676477
1768	7600	117017	60.6853	18530	11615.1	1.59533	0.626829
1769	10779	165964	68.1824	22345.8	14662.2	1.52404	0.656153
1770	7788	119912	61.1816	18113.6	11805.9	1.53428	0.65177
1771	10594	163116	67.79	20337.1	14494	1.40314	0.712687
1772	13351	205565	73.2235	27213.8	16910.5	1.60928	0.621394
1773	8410	129489	62.7689	20424.9	12426.4	1.64367	0.608394
1774	9324	143562	64.9651	21182.7	13311.2	1.59135	0.628397
1775	9200	141652	64.6758	19152.7	13192.9	1.45175	0.688825
1776	11646	179313	69.9635	23092.5	15438.3	1.49579	0.668541
1777	10884	167581	68.403	21658.3	14757.3	1.46763	0.681369
1778	19584	301535	83.198	36051.8	21831.4	1.65137	0.605557
1779	22013	338934	86.5045	40535.7	23601.2	1.71753	0.582232
1780	11719	180437	70.1094	25988.5	15502.7	1.67638	0.596522
1781	9113	140313	64.4713	20794.1	13109.6	1.58618	0.630446
1782	10302	158620	67.1614	21787	14226.4	1.53145	0.652977
1783	9363	144162	65.0555	20055.8	13348.3	1.50251	0.665554
1784	13999	215543	74.3895	26536.2	17453.4	1.52041	0.657719
1785	16018	246629	77.8064	34226.3	19093.5	1.79256	0.557862
1786	6458	99433.8	57.4793	17092.7	10420.3	1.64032	0.609636
1787	12075	185919	70.8122	26922.8	15815.1	1.70235	0.587424
1788	13627	209815	73.7246	28703.8	17142.8	1.6744	0.597229
1789	12697	195496	72.0078	24130.9	16353.7	1.47556	0.677707
1790	19768	304368	83.4578	38823.8	21967.9	1.76729	0.565837
1791	9968	153477	66.4276	20509.7	13917.2	1.47369	0.678568
1792	4036	62142.3	49.1431	12209.7	7616.96	1.60296	0.623847
1793	2901	44666.7	44.0212	9697.66	6111.95	1.58667	0.630249
1794	4295	66130.1	50.1726	12811.5	7939.44	1.61366	0.619711
1795	6163	94891.7	56.5905	15547	10100.5	1.53923	0.649675
1796	6193	95353.6	56.6821	20200.8	10133.2	1.99352	0.501626
1797	19964	307386	83.7327	37930.7	22112.9	1.71532	0.582981
1798	9640	148427	65.6908	18832.1	13610.2	1.38367	0.722714
1799	8899	137018	63.9626	16616.2	12903.5	1.28772	0.776565
1800	5655	87070	54.9908	15594.9	9537.53	1.6351	0.611582
1801	13213	203441	72.9703	24868.2	16793.8	1.4808	0.675311
1802	24958	384278	90.2019	44948.8	25661.8	1.75158	0.570913
1803	9606	147904	65.6135	19852.3	13578.2	1.46207	0.683963
1804	20678	318379	84.7192	32629.8	22637.1	1.44143	0.693755
1805	8999	138558	64.2013	18764	13000	1.44338	0.692817
1806	14668	225843	75.5561	33985	18005.1	1.88752	0.529795
1807	18958	291896	82.3019	38385.1	21363.7	1.79674	0.556562
1808	28350	436505	94.116	45766.2	27937.2	1.63818	0.610434
1809	13340	205396	73.2034	25904.2	16901.2	1.53268	0.652451
1810	9389	144562	65.1157	22808.6	13373	1.70558	0.586311
1811	5329	82050.6	53.9131	14156.4	9167.37	1.54421	0.647579
1812	38598	594293	104.312	69200.1	34318.2	2.01643	0.495927
1813	35987	554092	101.905	52848.5	32752.5	1.61357	0.619744
1814	16734	257653	78.9488	34619.4	19658.4	1.76105	0.567842
1815	14140	217714	74.6384	23579.6	17570.4	1.34201	0.745151
1816	5675	87378	55.0556	16349.8	9560.01	1.71022	0.584718
1817	4606	70918.6	51.3555	12501.7	8318.22	1.50293	0.665365
1818	10915	168058	68.4679	21407.3	14785.3	1.44787	0.690668
1819	10852	167088	68.3359	22677.7	14728.4	1.53973	0.649464
1820	24044	370205	89.0871	40721.7	25031.4	1.62682	0.614695
1821	34044	524175	100.037	57012.3	31562.7	1.80632	0.553613
1822	9246	142361	64.7834	21810.6	13236.8	1.64772	0.606898
1823	10989	169198	68.6223	24057	14852.1	1.61978	0.617369
1824	20077	309126	83.8904	37989.8	22196.3	1.71154	0.584269
1825	13664	210385	73.7913	28899.7	17173.8	1.68278	0.594255
1826	13217	203502	72.9777	24678	16797.2	1.46917	0.680655
1827	7045	108472	59.1706	17994.7	11042.5	1.62958	0.613655
1828	4463	68716.8	50.8185	12054.2	8145.15	1.47993	0.675708
1829	8623	132768	63.2944	18702.5	12635.3	1.48018	0.675596
1830	20401	314114	84.3392	44284.7	22434.4	1.97396	0.506596
1831	13701	210954	73.8578	26622.3	17204.8	1.54738	0.646255
1832	11386	175310	69.4389	23505.5	15207.6	1.54564	0.646981
1833	4360	67130.9	50.4245	11930.6	8019.34	1.48772	0.672168
1834	18040	277762	80.9515	33313.3	20668.3	1.6118	0.620423
1835	6184	95215	56.6547	16064.2	10123.4	1.58684	0.630183
1836	11517	177327	69.7042	24518.3	15324.1	1.59999	0.625005
1837	5005	77062	52.7976	14578.4	8791.92	1.65816	0.603079
1838	7204	110920	59.6125	17962.6	11208.1	1.60266	0.623964
1839	16014	246568	77.7999	30207.4	19090.4	1.58234	0.631977
1840	2588	39847.4	42.3774	7879.78	5664.01	1.3912	0.718802
1841	13591	209261	73.6596	27608.3	17112.6	1.61334	0.619833
1842	12249	188598	71.1507	24145.4	15966.7	1.51224	0.661272
1843	12482	192185	71.599	28014.6	16168.5	1.73266	0.577146
1844	3829	58955.1	48.2882	11788.8	7354.24	1.603	0.623832
1845	11123	171261	68.9001	27584.4	14972.5	1.84233	0.542791
1846	6328	97432.2	57.091	12931.6	10280	1.25794	0.794948
1847	12256	188706	71.1643	25332.2	15972.8	1.58596	0.630533
1848	11308	174109	69.28	23954.6	15138.1	1.58241	0.631949
1849	8994	138481	64.1894	22564	12995.2	1.73634	0.575925
1850	5817	89564.3	55.511	13790.9	9718.82	1.41899	0.704725
1851	3365	51810.9	46.2531	9387.79	6747.42	1.39131	0.718745
1852	2928	45082.4	44.1573	8989.96	6149.81	1.46183	0.684076
1853	4873	75029.6	52.3293	15621.3	8636.65	1.80873	0.552875
1854	16663	256560	78.837	31851.1	19602.7	1.62483	0.615449
1855	4243	65329.5	49.9693	13030.7	7875.23	1.65464	0.604361
1856	7665	118018	60.8578	21061.7	11681.2	1.80304	0.55462
1857	12317	189645	71.2822	22694.6	16025.7	1.41614	0.706146
1858	14538	223842	75.3322	29215.7	17898.5	1.63229	0.612635
1859	15519	238946	76.9899	31581.1	18694.9	1.68929	0.591966
1860	11937	183794	70.5414	21620.6	15694.4	1.3776	0.7259
1861	10259	157958	67.0678	20597	14186.8	1.45184	0.68878
1862	14376	221347	75.0514	35506.5	17765.3	1.99864	0.50034
1863	12302	189414	71.2532	25298.3	16012.7	1.57989	0.632955
1864	7920	121944	61.5254	20149.5	11938.9	1.68772	0.592515
1865	6032	92874.7	56.1866	18851.6	9956.85	1.89333	0.52817
1866	11524	177435	69.7183	23959	15330.3	1.56286	0.639854
1867	4906	75537.7	52.4471	15344.4	8675.6	1.76868	0.565394
1868	19332	297655	82.8396	39773.3	21643.7	1.83763	0.544178
1869	10167	156541	66.8667	23944.8	14101.9	1.69799	0.588932
1870	14841	228507	75.852	28565.8	18146.4	1.57419	0.635249
1871	3489	53720.1	46.8144	11276.7	6912.18	1.63142	0.612962
1872	10909	167966	68.4554	23507.1	14779.9	1.59048	0.628742
1873	10764	165733	68.1507	25120.1	14648.6	1.71484	0.583145
1874	6515	100311	57.648	17505.3	10481.5	1.67012	0.598761
1875	7570	116555	60.6054	20944.3	11584.5	1.80795	0.553112
1876	11094	170814	68.8402	23100.9	14946.5	1.54557	0.647011
1877	11294	173894	69.2514	23749.7	15125.6	1.57016	0.636876
1878	5251	80849.6	53.6488	12549.1	9077.7	1.38241	0.723374
1879	14253	219453	74.8367	27029.9	17663.8	1.53024	0.653492
1880	13961	214958	74.3221	26542.7	17421.8	1.52354	0.656367
1881	16487	253850	78.5585	33184.9	19464.4	1.7049	0.586545
1882	12741	196173	72.0909	24811.4	16391.4	1.51368	0.660641
1883	14716	226582	75.6384	28017.5	18044.3	1.5527	0.644038
1884	15123	232849	76.3294	26480.5	18375.5	1.44107	0.693927
1885	11513	177266	69.6961	20725.6	15320.5	1.3528	0.739206
1886	6708	103283	58.2117	15642.3	10687.5	1.4636	0.683245
1887	8017	123438	61.7755	18921.8	12036.2	1.57207	0.636103
1888	24603	378812	89.7722	39426.5	25417.9	1.55113	0.644691
1889	2923	45005.4	44.1322	10825.6	6142.81	1.76232	0.567434
1890	10087	155310	66.6909	22720.8	14027.8	1.6197	0.617399
1891	6677	102806	58.1219	14052.1	10654.6	1.31888	0.758217
1892	14330	220639	74.9712	27928.9	17727.4	1.57546	0.634733
1893	12592	193879	71.8088	24058.6	16263.4	1.47931	0.67599
1894	8338	128380	62.5893	17995	12355.4	1.45645	0.6866
1895	2979	45867.7	44.4122	9156.2	6221.02	1.47182	0.679432
1896	6198	95430.6	56.6974	15032.8	10138.7	1.48271	0.674439
1897	12198	187813	71.0518	30896.8	15922.3	1.94047	0.515339
1898	3399	52334.4	46.4084	11044.6	6792.79	1.62593	0.615034
1899	14725	226721	75.6538	30659.9	18051.7	1.69845	0.588772
1900	8196	126194	62.2319	20716.3	12214.7	1.69602	0.589617
1901	2733	42080	43.1545	8458.22	5873.64	1.44003	0.69443
1902	20171	310573	84.0211	33157	22265.5	1.48916	0.671517
1903	29663	456721	95.5471	48043	28793.3	1.66855	0.599324
1904	5151	79309.9	53.306	13933.7	8962.08	1.55474	0.643196
1905	6176	95091.9	56.6302	16728.9	10114.7	1.65392	0.604622
1906	3739	57569.4	47.9069	9921.55	7238.55	1.37065	0.729578
1907	29159	448961	95.0029	51689.3	28466.2	1.81581	0.550718
1908	10787	166087	68.1992	21942	14669.5	1.49576	0.668559
1909	6982	107502	58.9937	15396.8	10976.6	1.40269	0.712915
1910	22364	344339	86.9619	34575.2	23851.4	1.44961	0.689842
1911	19517	300503	83.103	32156.9	21781.6	1.47633	0.677353
1912	11254	173278	69.1695	21676.4	15089.9	1.43649	0.696142
1913	8912	137218	63.9937	18378.4	12916.1	1.42291	0.702786
1914	2639	40632.7	42.6539	9267.76	5738.18	1.6151	0.619155
1915	30316	466775	96.2431	46420.5	29214.3	1.58896	0.629341
1916	2048	31533.1	39.1973	6775.68	4845.82	1.39825	0.715179
1917	7152	110119	59.4687	16459.2	11154.1	1.47563	0.677677
1918	10897	167781	68.4303	24449.4	14769	1.65545	0.604066
1919	12755	196389	72.1173	27675.7	16403.4	1.68719	0.592702
1920	13514	208075	73.5203	25985.5	17047.9	1.52427	0.656053
1921	8252	127056	62.3733	19322.7	12270.3	1.57476	0.635019
1922	5059	77893.4	52.9868	12515.8	8855.05	1.41341	0.707508
1923	11918	183501	70.504	25704.7	15677.7	1.63957	0.609916
1924	6645	102313	58.0289	16228	10620.5	1.52799	0.654456
1925	13281	204488	73.0953	26776.5	16851.4	1.58898	0.629333
1926	12976	199791	72.5314	26076.8	16592.4	1.57161	0.636288
1927	8407	129443	62.7614	18481.1	12423.4	1.4876	0.672224
1928	11468	176573	69.6052	22500.4	15280.6	1.47248	0.679124
1929	3432	52842.5	46.5581	10332.3	6836.69	1.5113	0.661682
1930	2691	41433.3	42.9323	8882.79	5813.31	1.52801	0.654446
1931	7383	113676	60.1022	20352	11393	1.78636	0.559796
1932	8029	123623	61.8063	15901.9	12048.2	1.31986	0.757656
1933	6945	106932	58.8893	16083.6	10937.8	1.47046	0.680057
1934	4670	71904	51.5923	13816	8395.09	1.64573	0.607634
1935	10752	165549	68.1254	25352.7	14637.7	1.73201	0.577364
1936	13940	214634	74.2848	23813.9	17404.3	1.36828	0.730845
1937	13760	211863	73.9637	26989.3	17254.1	1.56422	0.639297
1938	12373	190507	71.39	27427.1	16074.3	1.70627	0.586073
1939	9448	145471	65.2518	19924.1	13428.9	1.48367	0.674003
1940	20673	318302	84.7124	35373.4	22633.4	1.56289	0.639842
1941	21207	326524	85.4356	40642.7	23021.5	1.76542	0.566437
1942	9983	153708	66.4609	22574.6	13931.2	1.62043	0.617119
1943	11501	177081	69.6719	26674.8	15309.9	1.74233	0.573946
1944	11499	177050	69.6679	24072.6	15308.1	1.57254	0.635912
1945	30414	468284	96.3467	48494.3	29277.2	1.65638	0.603726
1946	14346	220885	74.9991	26162.7	17740.6	1.47474	0.678087
1947	13321	205103	73.1686	26516.9	16885.2	1.57043	0.63677
1948	6573	101204	57.8185	15864.5	10543.6	1.50465	0.664606
1949	7194	110766	59.5849	17144.1	11197.7	1.53104	0.653149
1950	16948	260948	79.284	31950.4	19825.6	1.61157	0.620512
1951	16014	246568	77.7999	30861.7	19090.4	1.61661	0.618578
1952	14420	222025	75.1278	25154.4	17801.6	1.41305	0.70769
1953	26919	414472	92.5051	41123.7	26989	1.52372	0.656288
1954	19211	295792	82.6664	30860.6	21553.3	1.43182	0.69841
1955	19918	306677	83.6683	32870.4	22078.9	1.48877	0.671697
1956	32192	495660	98.1888	50659.1	30407.4	1.66601	0.600236
1957	8266	127272	62.4086	20358.6	12284.1	1.65731	0.603389
1958	13139	202301	72.8338	26183.6	16731	1.56497	0.63899
1959	6278	96662.4	56.9403	16337.8	10225.8	1.59771	0.625896
1960	11049	170121	68.747	23018	14906.1	1.5442	0.647582
1961	22353	344169	86.9476	37710.7	23843.6	1.58159	0.632277
1962	6605	101697	57.9122	17216.8	10577.8	1.62763	0.614391
1963	26341	405572	91.8382	46574.9	26601.3	1.75085	0.571151
1964	19524	300611	83.113	37431.9	21786.8	1.7181	0.582039
1965	16381	252218	78.3898	30484	19380.9	1.57289	0.635773
1966	9861	151830	66.1891	21616.3	13817.5	1.56442	0.639215
1967	20659	318087	84.6933	36081.5	22623.2	1.59489	0.627002
1968	6442	99187.5	57.4318	19734.8	10403.1	1.89701	0.527144
1969	7470	115016	60.3373	17224.7	11482.3	1.50011	0.666619
1970	11704	180206	70.0794	22616.9	15489.5	1.46014	0.684864
1971	6316	97247.5	57.0549	17630.1	10267	1.71717	0.582354
1972	13636	209953	73.7409	25561.8	17150.3	1.49046	0.670935
1973	11230	172908	69.1203	26309.4	15068.4	1.74599	0.57274
1974	20633	317686	84.6577	36220	22604.2	1.60236	0.624081
1975	7330	112860	59.958	21210.4	11338.4	1.87068	0.534566
1976	18732	288417	81.9736	32206.6	21193.6	1.51964	0.65805
1977	9168	141160	64.6007	22103.9	13162.3	1.67934	0.595473
1978	25859	398151	91.2746	45930	26275.8	1.748	0.572083
1979	8909	137172	63.9866	19718.2	12913.2	1.52698	0.654888
1980	8229	126702	62.3153	18821.9	12247.5	1.5368	0.650702
1981	11299	173971	69.2616	23188.8	15130.1	1.53263	0.652474
1982	12505	192539	71.643	26678.8	16188.4	1.64802	0.606789
1983	13081	201408	72.7265	26998.5	16681.8	1.61845	0.617877
1984	14409	221855	75.1087	33387.2	17792.5	1.87648	0.532914
1985	14625	225181	75.4822	27314.9	17969.9	1.52004	0.657878
1986	16138	248477	78.0002	31338.5	19188.8	1.63317	0.612307
1987	17101	263304	79.5218	32326.3	19944.8	1.62079	0.616982
1988	13089	201531	72.7413	28073.7	16688.6	1.68221	0.594455
1989	5525	85068.4	54.5661	14250.1	9390.8	1.51745	0.659
1990	21044	324014	85.2162	39787.3	22903.4	1.73718	0.575646
1991	15352	236375	76.7127	30898	18560.6	1.66471	0.600705
1992	21254	327248	85.4987	40548.7	23055.5	1.75874	0.568589
1993	14061	216497	74.4991	30845.2	17504.9	1.76209	0.567507
1994	14561	224196	75.3719	27531.7	17917.4	1.53659	0.650792
1995	11923	183578	70.5138	24797.6	15682.1	1.58127	0.632404
1996	15833	243781	77.5057	39738.9	18946.2	2.09746	0.476768
1997	7115	109550	59.366	16092.4	11115.5	1.44774	0.690731
1998	14313	220377	74.9416	27833.2	17713.4	1.57131	0.636411
1999	16866	259686	79.1559	34594.1	19761.6	1.75057	0.571242
[truncated: 799 more rows]

## Sheet: A2661-L
Label	Size (Voxel)	Volume(µm^3)	e.d.(µm)	Surface Area (µm^2)	Spherical Area (µm^2)	sem	sphericity					Statistical: sem	Statistical: sphericity
1	11601	178621	69.8733	29012	15398.5	1.88408	0.530763				ave.	1.6547	0.609103
2	2856	43973.8	43.7924	8967.33	6048.58	1.48255	0.674513				min	1.28354	0.29365
3	4322	66545.8	50.2775	12172.6	7972.68	1.52679	0.654968				q1	1.54968	0.572544
4	7406	114030	60.1645	24085	11416.6	2.10965	0.474013				median	1.63822	0.610417
5	2316	35659.5	40.8375	8149.72	5259.85	1.54942	0.645402				q3	1.74659	0.645294
6	11725	180530	70.1213	29421.3	15508	1.89717	0.527102				max	3.40542	0.779095
7	5274	81203.8	53.727	13256.1	9104.19	1.45605	0.686792				sd	0.150405	0.0530953
8	6175	95076.5	56.6272	18529.1	10113.6	1.8321	0.545822
9	2634	40555.7	42.627	8844.98	5730.93	1.54338	0.64793
10	5402	83174.6	54.1582	16330.5	9250.9	1.76528	0.566481
11	14446	222425	75.173	27229.3	17822.9	1.52777	0.654551
12	16178	249093	78.0646	36208.6	19220.5	1.88386	0.530826
13	11853	182501	70.3756	26849.5	15620.7	1.71884	0.581787
14	12272	188952	71.1952	29351.8	15986.7	1.83602	0.544657
15	3480	53581.6	46.7741	10634.6	6900.29	1.54118	0.648852
16	4132	63620.4	49.5297	15289.5	7737.27	1.97609	0.50605
17	3656	56291.4	47.5497	12042.9	7131.02	1.6888	0.592136
18	4026	61988.3	49.1025	12799.8	7604.38	1.68321	0.594103
19	10303	158635	67.1636	27944.4	14227.3	1.96414	0.509129
20	3716	57215.3	47.8084	13153.7	7208.83	1.82466	0.548046
21	6216	95707.8	56.7522	16182.4	10158.3	1.59302	0.627738
22	18262	281180	81.2822	32536.1	20837.5	1.56142	0.640445
23	18904	291065	82.2237	33801.9	21323.1	1.58522	0.630825
24	9140	140729	64.5349	21007.3	13135.5	1.59928	0.62528
25	3390	52195.8	46.3674	11217.9	6780.8	1.65436	0.604463
26	11138	171492	68.9311	24633.7	14986	1.64378	0.608353
27	3780	58200.7	48.0813	11620.3	7291.37	1.5937	0.62747
28	8316	128041	62.5342	18508.3	12333.6	1.50064	0.666383
29	4063	62558	49.2525	11899.4	7650.89	1.5553	0.642964
30	7079	108995	59.2657	19368.6	11078	1.74838	0.571958
31	2736	42126.2	43.1702	8819.54	5877.94	1.50045	0.666468
32	6113	94121.9	56.437	15497.1	10045.8	1.54264	0.648238
33	16251	250217	78.1818	33278.8	19278.3	1.72623	0.579296
34	4338	66792.2	50.3395	13785.6	7992.34	1.72485	0.579759
35	23511	361999	88.4239	47032.6	24660.1	1.90724	0.524319
36	14162	218052	74.6771	25714.7	17588.6	1.46201	0.68399
37	14852	228676	75.8707	32136.8	18155.3	1.7701	0.564938
38	14228	219069	74.7929	24848	17643.2	1.40836	0.710045
39	13236	203795	73.0126	29724.3	16813.3	1.76791	0.56564
40	4273	65791.4	50.0868	11840.6	7912.3	1.49648	0.668235
41	5522	85022.2	54.5563	16397.3	9387.4	1.74673	0.572498
42	10497	161622	67.5825	25553.9	14405.4	1.77391	0.563725
43	4728	72797	51.805	14658.4	8464.46	1.73176	0.577447
44	3290	50656.1	45.9069	11587.5	6646.78	1.74333	0.573616
45	7315	112629	59.9171	18763.3	11322.9	1.65711	0.60346
46	3550	54659.3	47.0857	12181.8	6992.51	1.74212	0.574013
47	44283	681825	109.201	64458.9	37610.2	1.71387	0.583476
48	2130	32795.6	39.7136	8139.15	4974.32	1.63623	0.61116
49	26349	405696	91.8475	53123.1	26606.7	1.99661	0.500849
50	17216	265075	79.6997	38835.2	20034.1	1.93846	0.515874
51	47731	734914	111.964	68948.6	39538	1.74386	0.573442
52	20242	311666	84.1196	41377.5	22317.7	1.85402	0.539369
53	22036	339288	86.5347	41163.3	23617.6	1.74291	0.573754
54	6346	97709.4	57.1451	17410.3	10299.5	1.69041	0.591572
55	11453	176342	69.5748	24637.5	15267.2	1.61375	0.619676
56	17152	264089	79.6008	38067.7	19984.4	1.90487	0.52497
57	15712	241918	77.3077	32463.6	18849.6	1.72224	0.580638
58	3514	54105.1	46.926	11884.3	6945.16	1.71116	0.584399
59	7521	115801	60.4743	18661.9	11534.5	1.61792	0.618078
60	9642	148458	65.6954	20860.3	13612.1	1.53248	0.652537
61	7693	118449	60.9319	21459.2	11709.7	1.83261	0.545671
62	3458	53242.8	46.6753	10593.9	6871.18	1.54179	0.648595
63	10767	165779	68.157	27530.7	14651.3	1.87906	0.532182
64	10868	167335	68.3695	27743.3	14742.8	1.88182	0.531401
65	14838	228461	75.8469	28694.1	18143.9	1.58147	0.632323
66	10364	159575	67.2959	24409.5	14283.4	1.70894	0.585158
67	9423	145086	65.1942	26676.2	13405.2	1.98998	0.502517
68	13281	204488	73.0953	26669.4	16851.4	1.58263	0.631861
69	12497	192416	71.6277	23490.7	16181.5	1.4517	0.688846
70	7049	108533	59.1818	17153.7	11046.7	1.55283	0.643986
71	5916	91088.7	55.8241	15410.9	9828.78	1.56793	0.637782
72	7452	114738	60.2888	20324.2	11463.8	1.7729	0.564048
73	3096	47669.1	44.9862	10457.4	6382.86	1.63836	0.610365
74	6704	103221	58.2001	16659.6	10683.3	1.55941	0.641267
75	11212	172631	69.0834	21541.8	15052.3	1.43113	0.698747
76	4608	70949.4	51.363	15004.7	8320.63	1.80331	0.554535
77	4435	68285.7	50.712	13875.1	8111.04	1.71065	0.584574
78	9117	140374	64.4807	23038.4	13113.4	1.75686	0.569198
79	8964	138019	64.118	24084.4	12966.3	1.85746	0.538369
80	8744	134631	63.5891	19940.7	12753.3	1.56358	0.639559
81	10136	156064	66.7987	26319.8	14073.2	1.87021	0.534698
82	6269	96523.8	56.9131	16538.6	10216	1.61889	0.617706
83	1513	23295.7	35.4344	6741.21	3960.11	1.70228	0.587448
84	3989	61418.6	48.9516	12457.5	7557.71	1.64832	0.606679
85	14209	218776	74.7596	31051.7	17627.5	1.76155	0.567682
86	8525	131259	63.0537	20378.1	12539.4	1.62512	0.615338
87	5246	80772.7	53.6317	14402.4	9071.93	1.58758	0.62989
88	4767	73397.5	51.947	17980.1	8510.95	2.11259	0.473354
89	7739	119157	61.0531	18848.4	11756.3	1.60325	0.623731
90	10999	169352	68.6431	24613.8	14861.1	1.65626	0.60377
91	1821	28037.9	37.692	6710.67	4480.79	1.49765	0.667711
92	3578	55090.5	47.2091	12527.8	7029.23	1.78224	0.561092
93	8061	124115	61.8883	22077.8	12080.2	1.82761	0.547164
94	12604	194064	71.8316	29879.4	16273.7	1.83605	0.544647
95	9989	153801	66.4742	23437.8	13936.8	1.68173	0.594627
96	6095	93844.7	56.3816	17337.9	10026.1	1.72929	0.578273
97	4971	76538.5	52.6777	14479	8752.06	1.65435	0.604466
98	7372	113507	60.0723	19584.3	11381.6	1.72069	0.581161
99	7315	112629	59.9171	20534.4	11322.9	1.81353	0.551411
100	5591	86084.6	54.7826	15021.4	9465.44	1.58697	0.630131
101	2823	43465.7	43.6231	9666.94	6001.89	1.61065	0.620868
102	24424	376056	89.554	55291.4	25294.5	2.18591	0.457476
103	11048	170106	68.7449	25495.8	14905.2	1.71053	0.584614
104	16023	246706	77.8145	34731	19097.5	1.81861	0.54987
105	3228	49701.5	45.6167	12352.6	6563.01	1.88215	0.531306
106	8291	127657	62.4714	25237.1	12308.9	2.05031	0.48773
107	5651	87008.4	54.9778	15874.4	9533.04	1.6652	0.600529
108	10048	154709	66.6048	27201.4	13991.6	1.94412	0.51437
109	3425	52734.7	46.5264	11608.6	6827.39	1.7003	0.588133
110	6433	99048.9	57.4051	16365.7	10393.4	1.57463	0.63507
111	17814	274282	80.612	38388	20495.3	1.87301	0.5339
112	3168	48777.7	45.3323	11464.5	6481.43	1.76882	0.565349
113	4456	68609	50.7919	15333.8	8136.63	1.88454	0.530634
114	2536	39046.8	42.0916	9708.29	5587.88	1.73738	0.575578
115	3568	54936.5	47.1651	14224.4	7016.13	2.02739	0.493245
116	30506	469701	96.4438	57318.4	29336.2	1.95384	0.511812
117	13404	206381	73.3203	30751.3	16955.2	1.81367	0.551367
118	18594	286292	81.7718	40520.7	21089.3	1.92138	0.520458
119	6932	106732	58.8526	16641.9	10924.1	1.52341	0.656422
120	7399	113922	60.1456	18041.6	11409.4	1.58129	0.632394
121	9992	153847	66.4809	23755.8	13939.6	1.7042	0.586787
122	10765	165749	68.1528	25703.1	14649.5	1.75453	0.569952
123	7515	115708	60.4582	17621.5	11528.3	1.52853	0.654222
124	7052	108580	59.1902	16404.6	11049.8	1.4846	0.673582
125	6647	102344	58.0347	19724.4	10622.6	1.85683	0.538553
126	25398	391053	90.7289	49767.5	25962.6	1.9169	0.521676
127	5852	90103.2	55.6221	16762.8	9757.77	1.7179	0.582107
128	10098	155479	66.7151	23265.2	14038	1.6573	0.60339
129	13492	207736	73.4804	28830.2	17029.4	1.69297	0.590678
130	13436	206874	73.3786	27033.3	16982.2	1.59186	0.628196
131	5056	77847.2	52.9763	15775.8	8851.54	1.78227	0.561083
132	10906	167920	68.4491	23595.6	14777.2	1.59676	0.626268
133	9808	151014	66.0703	21985	13767.9	1.59683	0.626242
134	3010	46345	44.5658	9245.45	6264.1	1.47594	0.677533
135	5030	77446.9	52.8853	15713.4	8821.17	1.78133	0.561379
136	5081	78232.2	53.0635	15732.6	8880.7	1.77154	0.564479
137	9187	141452	64.6453	22684.8	13180.4	1.72109	0.581026
138	21407	329604	85.7033	40691.4	23166	1.75651	0.56931
139	3535	54428.4	47.0192	11920.5	6972.8	1.70957	0.584944
140	7164	110304	59.5019	18104.5	11166.5	1.62132	0.616781
141	11701	180160	70.0734	26827	15486.8	1.73224	0.577287
142	11943	183886	70.5532	22904.4	15699.7	1.45891	0.685441
143	6307	97108.9	57.0278	15366	10257.2	1.49806	0.667528
144	7776	119727	61.1502	21928.6	11793.7	1.85934	0.537824
145	24920	383693	90.1561	39288.9	25635.8	1.53258	0.652495
146	2406	37045.2	41.3597	7753.23	5395.25	1.43705	0.695871
147	4908	75568.5	52.4542	13674.3	8677.95	1.57575	0.634617
148	8258	127148	62.3884	21696.9	12276.2	1.76739	0.565805
149	3337	51379.8	46.1245	13491.9	6709.94	2.01074	0.49733
150	18717	288186	81.9517	39464.2	21182.2	1.86308	0.536745
151	6916	106486	58.8072	16050.5	10907.3	1.47153	0.679563
152	14832	228368	75.8366	31999	18139	1.7641	0.566862
153	5892	90719.1	55.7485	16643.4	9802.18	1.69793	0.588952
154	6661	102559	58.0754	19147.9	10637.5	1.80003	0.555545
155	10518	161946	67.6275	22237.5	14424.6	1.54164	0.648661
156	4334	66730.6	50.324	14226.4	7987.43	1.7811	0.561452
157	8892	136910	63.9458	21684	12896.8	1.68135	0.594758
158	5076	78155.2	53.046	13426.9	8874.87	1.51291	0.660979
159	6051	93167.2	56.2456	15878.1	9977.75	1.59135	0.628397
160	9030	139035	64.2749	20994	13029.9	1.61122	0.620647
161	4841	74536.9	52.2145	14157.3	8598.8	1.64643	0.607375
162	2597	39986	42.4264	9219.9	5677.13	1.62404	0.615748
163	2112	32518.5	39.6014	6611.05	4946.26	1.33658	0.748181
164	9155	140960	64.5702	21700.1	13149.8	1.65022	0.605979
165	8115	124947	62.0262	19860.3	12134.1	1.63674	0.610972
166	3375	51964.9	46.2989	10252.4	6760.78	1.51646	0.659432
167	11498	177035	69.6658	26584.5	15307.2	1.73673	0.575795
168	5561	85622.7	54.6844	16838	9431.55	1.78528	0.560136
169	11989	184595	70.6437	24066.5	15739.9	1.52901	0.654019
170	8213	126456	62.2749	20527.7	12231.6	1.67825	0.595857
171	10311	158758	67.1809	21483.2	14234.7	1.50921	0.662597
172	16236	249986	78.1578	28617.1	19266.4	1.48534	0.673247
173	3591	55290.6	47.2662	12243.1	7046.25	1.73753	0.575529
174	11690	179991	70.0515	24952.5	15477.1	1.61222	0.620265
175	12437	191492	71.5129	26320.7	16129.6	1.63182	0.612813
176	3128	48161.8	45.1407	11593.5	6426.76	1.80394	0.554343
177	3640	56045.1	47.4802	11566.8	7110.2	1.6268	0.614705
178	5614	86438.8	54.8576	15225.5	9491.38	1.60414	0.623385
179	14841	228507	75.852	33233.8	18146.4	1.83143	0.546021
180	13699	210924	73.8542	26478.5	17203.1	1.53917	0.649701
181	4046	62296.3	49.1837	12404.1	7629.54	1.6258	0.615082
182	14042	216205	74.4656	30311.8	17489.1	1.73319	0.576972
183	11853	182501	70.3756	31688.6	15620.7	2.02863	0.492943
184	2273	34997.4	40.5831	7030.79	5194.54	1.3535	0.738827
185	3252	50071	45.7295	10047.3	6595.5	1.52335	0.656447
186	70085	1.0791e+06	127.259	87601.7	51077.7	1.71507	0.583067
187	8834	136017	63.8065	24526.2	12840.6	1.91005	0.523546
188	9106	140205	64.4548	21122.5	13102.9	1.61205	0.620328
189	15377	236760	76.7544	29018.6	18580.7	1.56176	0.640303
190	1565	24096.3	35.8358	6005.13	4050.33	1.48263	0.674478
191	16590	255436	78.7217	36791.7	19545.4	1.88237	0.531246
192	9279	142869	64.8604	23196.2	13268.3	1.74824	0.572002
193	16875	259824	79.17	40446.9	19768.6	2.04601	0.488755
194	7116	109565	59.3687	19871.1	11116.6	1.78752	0.559435
195	7917	121898	61.5176	17967.9	11935.9	1.50537	0.664289
196	9353	144008	65.0324	23776	13338.7	1.78247	0.561018
197	15531	239131	77.0097	32471.4	18704.6	1.73602	0.576031
198	10440	160745	67.4599	20287.2	14353.2	1.41343	0.707498
199	9417	144994	65.1803	22441.8	13399.5	1.67482	0.59708
200	13720	211247	73.892	28124.2	17220.7	1.63316	0.612308
201	22994	354039	87.7709	35228.1	24297.3	1.44988	0.689713
202	8527	131290	63.0586	19433.2	12541.4	1.54952	0.64536
203	6576	101251	57.8273	16017.7	10546.8	1.51872	0.658449
204	6186	95245.8	56.6608	15049.1	10125.6	1.48624	0.672838
205	16867	259701	79.1574	31605.7	19762.4	1.59928	0.62528
206	9003	138619	64.2108	18898	13003.9	1.45326	0.688108
207	8229	126702	62.3153	19263.9	12247.5	1.57289	0.635771
208	11832	182177	70.334	22427.3	15602.2	1.43744	0.695679
209	10414	160344	67.4039	20228.2	14329.3	1.41167	0.708383
210	15593	240085	77.1121	28067.6	18754.3	1.4966	0.668182
211	5773	88886.9	55.3707	14568	9669.75	1.50655	0.663769
212	4876	75075.8	52.34	12994.9	8640.19	1.50401	0.664889
213	6541	100712	57.7245	17165.2	10509.4	1.63332	0.612251
214	18165	279687	81.138	32456.4	20763.7	1.56313	0.639742
215	6824	105069	58.5453	16900.9	10810.4	1.5634	0.639632
216	10963	168797	68.5681	21880	14828.6	1.47552	0.677725
217	10741	165379	68.1021	23369.9	14627.7	1.59764	0.625922
218	11094	170814	68.8402	21075.2	14946.5	1.41004	0.709199
219	6570	101158	57.8097	15149.8	10540.4	1.43731	0.695745
220	6060	93305.8	56.2734	15292	9987.64	1.53109	0.653128
221	4948	76184.4	52.5964	13689.2	8725.04	1.56896	0.637367
222	21317	328218	85.5831	35756.2	23101.1	1.54782	0.646071
223	6421	98864.1	57.3694	15532.2	10380.4	1.4963	0.668316
224	8320	128103	62.5442	18778.1	12337.6	1.52203	0.657018
225	17572	270556	80.2453	30744.2	20309.3	1.5138	0.66059
226	29268	450639	95.1211	42730.6	28537.1	1.49737	0.667838
227	11962	184179	70.5906	25957.6	15716.3	1.65164	0.60546
228	6759	104068	58.3588	18833.4	10741.6	1.75331	0.57035
229	9898	152400	66.2717	24676.6	13852	1.78145	0.561341
230	7041	108410	59.1594	18357.1	11038.3	1.66303	0.601311
231	15465	238115	76.9005	30189.3	18651.5	1.6186	0.617819
232	9941	153062	66.3676	23805.2	13892.1	1.71358	0.583574
233	15683	241471	77.2601	29251.9	18826.4	1.55377	0.643596
234	5035	77523.9	52.9028	12404.2	8827.02	1.40525	0.711618
235	7483	115216	60.3723	17799	11495.6	1.54833	0.645856
236	4581	70533.7	51.2624	11858.9	8288.09	1.43084	0.698892
237	11336	174540	69.3371	23621.7	15163.1	1.55784	0.641914
238	7266	111875	59.783	16166.8	11272.3	1.43421	0.697246
239	4198	64636.6	49.792	12973	7819.45	1.65906	0.602749
240	7227	111274	59.6758	17689.3	11231.9	1.57492	0.634955
241	6427	98956.5	57.3872	15384.6	10386.9	1.48115	0.675151
242	12796	197020	72.1945	25170.2	16438.6	1.53117	0.653096
243	21262	327371	85.5094	31953.9	23061.3	1.38561	0.721705
244	11089	170737	68.8298	23093.8	14942	1.54556	0.647014
245	3884	59801.9	48.5183	11739.6	7424.5	1.5812	0.63243
246	30631	471626	96.5753	43722.6	29416.3	1.48634	0.672794
247	16458	253404	78.5124	28389.3	19441.6	1.46023	0.684823
248	13096	201639	72.7543	26989.4	16694.5	1.61666	0.618558
249	4803	73951.8	52.0775	14332.8	8553.74	1.67562	0.596795
250	16190	249277	78.0839	30521	19230	1.58715	0.630058
251	24321	374470	89.4279	40172.4	25223.3	1.59267	0.627877
252	2181	33580.9	40.028	7882.74	5053.41	1.55989	0.641073
253	13615	209630	73.703	25178.7	17132.7	1.46963	0.680444
254	28433	437783	94.2078	44915	27991.7	1.60458	0.623216
255	11611	178775	69.8933	22909.1	15407.3	1.48689	0.672543
256	9634	148335	65.6772	25357.3	13604.6	1.86388	0.536516
257	14183	218376	74.714	24890.1	17606	1.41373	0.707348
258	22330	343815	86.9178	36036.9	23827.2	1.51242	0.66119
259	12423	191277	71.4861	25452.5	16117.5	1.57918	0.633241
260	25789	397073	91.1921	37830.1	26228.3	1.44234	0.693319
261	2099	32318.3	39.52	7038.53	4925.94	1.42887	0.699854
262	15834	243796	77.5073	27865.4	18947	1.4707	0.67995
263	8992	138450	64.1847	20627.4	12993.3	1.58755	0.629902
264	11428	175957	69.5242	24540.4	15245	1.60974	0.62122
265	4288	66022.3	50.1454	12186.8	7930.81	1.53664	0.650771
266	6652	102421	58.0492	16466.7	10627.9	1.54938	0.64542
267	7822	120435	61.2705	19534.9	11840.2	1.64988	0.606104
268	15030	231417	76.1726	24221.8	18300.1	1.32359	0.755522
269	12779	196758	72.1625	25414.9	16424	1.54742	0.646236
270	6611	101790	57.9297	16048.7	10584.2	1.51629	0.659505
271	4041	62219.3	49.1634	12943.2	7623.25	1.69786	0.588976
272	5871	90395.8	55.6822	14691.1	9778.88	1.50233	0.665632
273	19143	294745	82.5688	35285.7	21502.4	1.64101	0.609381
274	6698	103129	58.1827	17108.7	10676.9	1.60241	0.62406
275	13173	202825	72.8966	27749	16759.9	1.65568	0.603982
276	7354	113230	60.0234	17532.3	11363.1	1.54292	0.648123
277	3576	55059.7	47.2003	9848.08	7026.61	1.40154	0.7135
278	3646	56137.5	47.5063	11118	7118.01	1.56195	0.640226
279	3940	60664.2	48.7504	10900.5	7495.69	1.45423	0.687649
280	9549	147026	65.4835	20194.8	13524.5	1.49321	0.6697
281	4131	63605	49.5257	10852.2	7736.02	1.40282	0.71285
282	13099	201685	72.7599	23678.5	16697.1	1.41813	0.705156
283	6115	94152.7	56.4432	14168.2	10048	1.41005	0.709194
284	3807	58616.4	48.1955	9403.28	7326.05	1.28354	0.779095
285	7235	111397	59.6978	18706	11240.2	1.66421	0.600887
286	9833	151399	66.1263	22238.9	13791.3	1.61253	0.620144
287	22919	352884	87.6754	34505.8	24244.4	1.42325	0.702619
288	29898	460340	95.7988	45804.5	28945.1	1.58246	0.631928
289	7921	121960	61.528	17539.6	11939.9	1.46899	0.680741
290	11292	173863	69.2473	22174.4	15123.8	1.46619	0.68204
291	6262	96416	56.8919	14658.7	10208.4	1.43595	0.696404
292	3154	48562.1	45.2654	10258.4	6462.33	1.58742	0.629952
293	2037	31363.7	39.127	6862.86	4828.46	1.42134	0.703564
294	6061	93321.2	56.2765	15500	9988.74	1.55175	0.644435
295	3142	48377.4	45.2079	10399.4	6445.92	1.61334	0.619834
296	25844	397920	91.2569	38902.5	26265.6	1.48112	0.675164
297	7663	117987	60.8525	21306.9	11679.2	1.82434	0.548143
298	5747	88486.6	55.2874	14517.5	9640.7	1.50586	0.664072
299	12951	199407	72.4848	25982.4	16571	1.56794	0.637779
300	4421	68070.1	50.6585	12326.2	8093.97	1.52289	0.656647
301	19597	301735	83.2164	34730.3	21841.1	1.59014	0.628876
302	5514	84899.1	54.5299	13512.8	9378.33	1.44085	0.694035
303	5074	78124.4	53.0391	14387	8872.54	1.62152	0.616706
304	3756	57831.1	47.9793	10207.8	7260.47	1.40594	0.711268
305	17664	271973	80.3851	35594.8	20380.1	1.74655	0.572559
306	12027	185180	70.7183	26024.9	15773.2	1.64995	0.60608
307	2761	42511.1	43.3013	8562.06	5913.69	1.44784	0.690685
308	10243	157711	67.0329	22078.8	14172	1.55791	0.641886
309	8312	127980	62.5241	19777.3	12329.7	1.60404	0.623427
310	14178	218299	74.7052	29847.9	17601.8	1.69573	0.589717
311	5410	83297.8	54.1849	15462.7	9260.03	1.66983	0.598863
312	10421	160452	67.419	21431.9	14335.8	1.495	0.668897
313	13199	203225	72.9445	24869	16781.9	1.48189	0.674814
314	5711	87932.3	55.1717	15486.4	9600.4	1.6131	0.619923
315	17763	273497	80.535	36334	20456.2	1.77619	0.563004
316	7919	121929	61.5228	20557.7	11937.9	1.72205	0.580702
317	18555	285691	81.7146	29160.6	21059.8	1.38465	0.722202
318	1115	17167.7	32.0064	4427.25	3230.96	1.37026	0.729789
319	10558	162562	67.7132	23421.5	14461.1	1.61962	0.61743
320	1502	23126.3	35.3483	5908.63	3940.89	1.49931	0.666971
321	4491	69147.9	50.9245	12043.4	8179.18	1.47245	0.67914
322	9144	140790	64.5443	18439.1	13139.3	1.40335	0.712579
323	11015	169598	68.6764	23439.8	14875.5	1.57573	0.634626
324	19957	307278	83.7229	44497.2	22107.7	2.01274	0.496835
325	5009	77123.6	52.8116	13183.4	8796.6	1.49869	0.667249
326	5475	84298.6	54.401	13419.6	9334.06	1.4377	0.695556
327	13781	212186	74.0013	24634.1	17271.7	1.42627	0.701129
328	3411	52519.2	46.4629	11419	6808.77	1.6771	0.596267
329	16855	259516	79.1387	32413.3	19753	1.64093	0.609411
330	11913	183424	70.4941	25200.4	15673.3	1.60785	0.621948
331	13297	204734	73.1246	25674	16864.9	1.52234	0.656885
332	15423	237468	76.8308	27713.2	18617.7	1.48853	0.671802
333	9624	148181	65.6545	21522.3	13595.2	1.58308	0.631679
334	16889	260040	79.1918	28450	19779.6	1.43835	0.69524
335	31637	487115	97.6212	47589.9	30056.9	1.58333	0.631582
336	15739	242333	77.352	29898.8	18871.2	1.58437	0.631168
337	7791	119958	61.1895	19538.5	11808.9	1.65455	0.604393
338	3168	48777.7	45.3323	9724.73	6481.43	1.5004	0.66649
339	1391	21417.2	34.4552	5648.9	3744.26	1.50868	0.662829
340	18162	279640	81.1335	29624.7	20761.4	1.42691	0.700815
341	21341	328587	85.6152	37255.3	23118.4	1.6115	0.620539
342	6255	96308.2	56.8707	14983.6	10200.8	1.46887	0.680795
343	14074	216697	74.5221	25770.5	17515.6	1.47129	0.679677
344	11465	176527	69.5991	23083.9	15277.9	1.51093	0.661844
345	3021	46514.3	44.62	10203.7	6279.35	1.62496	0.615401
346	7971	122729	61.6571	19674.3	11990.1	1.64088	0.60943
347	11689	179976	70.0495	25399.3	15476.3	1.64118	0.609317
348	18253	281041	81.2688	34419.8	20830.7	1.65236	0.605196
349	22054	339565	86.5582	35597.8	23630.5	1.50644	0.663818
350	16689	256961	78.878	26008.4	19623.1	1.3254	0.754491
351	11348	174725	69.3616	24093.3	15173.8	1.58783	0.629791
352	36996	569627	102.848	47915.4	33361.9	1.43623	0.696267
353	24488	377042	89.6321	37113.4	25338.6	1.4647	0.682735
354	4753	73181.9	51.8961	12783.1	8494.27	1.50491	0.664492
355	9866	151907	66.2002	21035.4	13822.1	1.52186	0.657089
356	8743	134616	63.5867	18528	12752.3	1.45292	0.68827
357	14569	224319	75.3857	27870.9	17924	1.55495	0.643107
358	13569	208922	73.6199	25777.1	17094.1	1.50795	0.66315
359	1498	23064.7	35.3169	6005.91	3933.89	1.52671	0.655003
360	14256	219500	74.8419	28634.3	17666.3	1.62084	0.616963
361	20340	313175	84.2551	37804.5	22389.7	1.68848	0.592249
362	15286	235359	76.6026	28951.1	18507.3	1.56431	0.639261
363	31545	485698	97.5265	42487.7	29998.6	1.41632	0.706055
364	12262	188798	71.1759	26833.6	15978	1.67941	0.595448
365	13776	212109	73.9924	27435	17267.5	1.58882	0.629398
366	8994	138481	64.1894	23324.5	12995.2	1.79486	0.557147
367	11410	175680	69.4877	23708.4	15229	1.55679	0.642347
368	3867	59540.2	48.4474	10701.6	7402.82	1.44562	0.691746
369	8418	129612	62.7888	18871.3	12434.3	1.51769	0.658897
370	1916	29500.7	38.3364	7889.97	4635.3	1.70215	0.587493
371	8071	124269	61.9139	19735.8	12090.2	1.63239	0.6126
372	17097	263243	79.5156	31164.1	19941.6	1.56276	0.639892
373	11899	183209	70.4665	24655.7	15661.1	1.57433	0.63519
374	15993	246244	77.7659	28543.8	19073.7	1.4965	0.668224
375	11904	183286	70.4764	25009	15665.5	1.59644	0.626393
376	13628	209830	73.7264	26749.2	17143.6	1.5603	0.640902
377	11704	180206	70.0794	25673.9	15489.5	1.6575	0.603318
378	20318	312836	84.2247	35921.2	22373.6	1.60552	0.622851
379	19251	296408	82.7238	31586	21583.2	1.46345	0.683316
380	5832	89795.3	55.5586	14485.5	9735.52	1.4879	0.672087
381	9221	141976	64.725	20120.9	13212.9	1.52281	0.656679
382	17847	274790	80.6617	29941	20520.7	1.45907	0.685369
383	13280	204472	73.0935	25986.6	16850.5	1.54218	0.648432
384	13541	208491	73.5692	26810.6	17070.6	1.57057	0.63671
385	22982	353854	87.7557	37922	24288.8	1.56129	0.640494
386	19348	297901	82.8625	35934.9	21655.7	1.65938	0.602636
387	16898	260179	79.2059	33802.2	19786.6	1.70834	0.585364
388	16326	251371	78.3019	27697.2	19337.5	1.4323	0.698176
389	22847	351775	87.5835	38229.6	24193.6	1.58015	0.632851
390	14002	215589	74.3948	25442.5	17455.9	1.45753	0.686091
391	23892	367865	88.899	40346.3	24925.8	1.61866	0.617796
392	28841	444065	94.6562	46001.2	28258.9	1.62785	0.614307
393	10195	156972	66.9281	21388.8	14127.7	1.51396	0.66052
394	5200	80064.4	53.4745	14723.1	9018.82	1.63248	0.612564
395	9252	142453	64.7974	19802.1	13242.5	1.49534	0.668744
396	11251	173232	69.1634	21625.5	15087.2	1.43337	0.697659
397	20361	313498	84.2841	33058.5	22405.1	1.47549	0.67774
398	5190	79910.4	53.4402	14001.5	9007.26	1.55447	0.643305
399	9599	147796	65.5976	22320.8	13571.6	1.64466	0.608027
400	6541	100712	57.7245	15076.2	10509.4	1.43455	0.697082
401	10055	154817	66.6203	22850.2	13998.1	1.63238	0.612603
402	12241	188475	71.1352	25512.1	15959.7	1.59853	0.625576
403	5003	77031.2	52.7905	12313.8	8789.58	1.40095	0.713801
404	8008	123299	61.7524	18470.2	12027.2	1.53571	0.651166
405	11533	177574	69.7365	22273.2	15338.3	1.45213	0.688642
406	6362	97955.7	57.1931	15120.5	10316.8	1.46563	0.682302
407	18497	284798	81.6293	31564.7	21015.9	1.50194	0.665804
408	1401	21571.2	34.5376	5495.14	3762.18	1.46063	0.684638
409	8447	130058	62.8608	19680.6	12462.8	1.57915	0.633252
410	9044	139250	64.3081	20998.8	13043.3	1.60993	0.621146
411	11747	180869	70.1652	22672.3	15527.4	1.46015	0.684862
412	20746	319426	84.812	36576	22686.7	1.61223	0.62026
413	13608	209522	73.6903	27292.7	17126.8	1.59357	0.627524
414	11704	180206	70.0794	25482.8	15489.5	1.64517	0.607841
415	2791	42973	43.4576	9611.78	5956.45	1.61368	0.619703
416	20054	308771	83.8583	33435.1	22179.3	1.50749	0.663354
417	7435	114477	60.2429	19941.1	11446.4	1.74213	0.574008
418	3172	48839.3	45.3514	10501.9	6486.89	1.61894	0.61769
419	10832	166780	68.2939	23526.6	14710.3	1.59934	0.62526
420	9804	150952	66.0613	19073.5	13764.2	1.38573	0.72164
421	7580	116709	60.632	18288.6	11594.7	1.57732	0.633988
422	18374	282904	81.448	33396.2	20922.7	1.59618	0.626498
423	22267	342845	86.836	35414	23782.4	1.48908	0.671554
424	11349	174741	69.3636	23869	15174.7	1.57295	0.635748
425	10432	160622	67.4427	22033.6	14345.8	1.53589	0.651089
426	21604	332637	85.9654	36066.3	23307.9	1.54738	0.646253
427	11655	179452	69.9815	24927.6	15446.2	1.61383	0.619645
428	13614	209615	73.7012	27137.2	17131.9	1.58402	0.631305
429	8924	137403	64.0225	18712.6	12927.7	1.44748	0.690855
430	15234	234558	76.5157	27778.1	18465.3	1.50434	0.664745
431	13072	201270	72.7098	24795.6	16674.1	1.48707	0.672462
432	9326	143592	64.9697	20663.4	13313.1	1.55211	0.644283
433	8484	130628	62.9525	19479.3	12499.2	1.55845	0.641663
434	20915	322028	85.0417	40812.9	22809.7	1.78928	0.558885
435	10910	167981	68.4575	23545.5	14780.8	1.59298	0.627753
436	14570	224334	75.3874	32996	17924.8	1.8408	0.543241
437	941	14488.6	30.2465	4389.38	2885.41	1.52123	0.657361
438	7829	120543	61.2888	19421.5	11847.3	1.63932	0.610008
439	6766	104176	58.379	17196.1	10749	1.59979	0.625083
440	12608	194125	71.8392	24896.1	16277.2	1.52951	0.653802
441	29564	455197	95.4407	46456.7	28729.2	1.61706	0.618408
442	7645	117710	60.8049	18108.1	11660.9	1.55289	0.643962
443	12417	191185	71.4745	25043.9	16112.3	1.55433	0.643363
444	18833	289972	82.1206	32634.5	21269.7	1.53432	0.651754
445	17462	268862	80.0775	28021.1	20224.5	1.38551	0.721758
446	10449	160883	67.4793	23833.7	14361.4	1.65956	0.602568
447	6517	100342	57.6539	17063.2	10483.7	1.6276	0.614403
448	12046	185472	70.7555	26965.4	15789.8	1.70778	0.585557
449	6760	104084	58.3617	18281.8	10742.7	1.70179	0.587617
450	10462	161083	67.5073	23374.8	14373.3	1.62626	0.614908
451	6228	95892.5	56.7887	16943.1	10171.4	1.66576	0.600325
452	17907	275714	80.752	35901.2	20566.6	1.74561	0.572867
453	20782	319980	84.861	38097.3	22712.9	1.67734	0.596181
454	8172	125824	62.1711	20860.8	12190.8	1.71119	0.584389
455	5667	87254.8	55.0297	15831.4	9551.02	1.65756	0.603295
456	13897	213972	74.2084	29037.5	17368.5	1.67185	0.598139
457	16757	258008	78.985	32372.1	19676.4	1.64523	0.607818
458	15002	230986	76.1253	31664.6	18277.4	1.73245	0.577218
459	4747	73089.6	51.8743	12023.4	8487.12	1.41666	0.705886
460	19775	304476	83.4676	37715.3	21973.1	1.71643	0.582606
461	4795	73828.6	52.0486	15314.2	8544.24	1.79234	0.557929
462	21577	332221	85.9296	38463.8	23288.5	1.65162	0.605466
463	7896	121575	61.4632	21971.5	11914.8	1.84406	0.542283
464	12108	186427	70.8767	23466.5	15843.9	1.4811	0.675173
465	11944	183902	70.5552	23603.9	15700.5	1.50338	0.665167
466	7520	115785	60.4716	18935.5	11533.5	1.64179	0.609092
467	11488	176881	69.6456	25220	15298.3	1.64854	0.606596
468	8664	133400	63.3946	22959	12675.4	1.81131	0.552086
469	5697	87716.7	55.1266	14985.6	9584.7	1.56349	0.639594
470	13623	209753	73.7174	24907.4	17139.4	1.45322	0.688125
471	9301	143207	64.9116	20445.5	13289.3	1.5385	0.649986
472	16278	250632	78.2251	31297.8	19299.6	1.62168	0.616645
473	2866	44127.8	43.8434	9392.32	6062.69	1.5492	0.645494
474	1880	28946.4	38.0947	6965.22	4577.06	1.52177	0.65713
475	2205	33950.4	40.1743	7644.34	5090.42	1.50171	0.665907
476	8804	135555	63.7342	20626.1	12811.5	1.60997	0.621131
477	17347	267092	79.9013	31195.9	20135.6	1.54929	0.645455
478	3898	60017.5	48.5765	11796.1	7442.33	1.585	0.630913
479	6642	102267	58.0201	15363.4	10617.3	1.44702	0.691078
480	6324	97370.6	57.079	14299.9	10275.6	1.39163	0.718582
481	7214	111074	59.64	16909.3	11218.4	1.50728	0.663446
482	9998	153939	66.4942	19931.5	13945.1	1.42928	0.699654
483	18782	289186	82.0464	36726.5	21231.3	1.72983	0.57809
484	8514	131090	63.0266	18460.8	12528.6	1.47349	0.678662
485	4461	68686	50.8109	12199.7	8142.71	1.49824	0.667449
486	12506	192555	71.6449	26566.1	16189.2	1.64097	0.609395
487	14969	230478	76.0694	28113.8	18250.6	1.54044	0.649167
488	19827	305276	83.5407	37808.1	22011.6	1.71764	0.582194
489	10141	156141	66.8097	20166.6	14077.8	1.43251	0.698075
490	15367	236606	76.7377	31417	18572.6	1.69157	0.591166
491	2770	42649.7	43.3483	8553.3	5926.54	1.44322	0.692895
492	10583	162946	67.7666	22362.8	14483.9	1.54397	0.647682
493	10946	168536	68.5327	25285.8	14813.3	1.70697	0.585833
494	15233	234543	76.514	28298.3	18464.5	1.53258	0.652496
495	12089	186134	70.8396	23916.6	15827.3	1.5111	0.661771
496	11717	180407	70.1054	25473.9	15501	1.64338	0.608504
497	9467	145763	65.2955	21952.4	13446.9	1.63252	0.612548
498	5682	87485.8	55.0782	14448.5	9567.87	1.5101	0.662206
499	3694	56876.5	47.7139	15813.3	7180.35	2.2023	0.454071
500	8122	125054	62.0441	18614.7	12141.1	1.5332	0.652231
501	5655	87070	54.9908	14095.3	9537.53	1.47788	0.676647
502	7021	108102	59.1034	17779.4	11017.4	1.61376	0.619673
503	8810	135648	63.7487	18828	12817.4	1.46894	0.680762
504	7741	119188	61.0583	19743.2	11758.3	1.67908	0.595565
505	3740	57584.8	47.9111	12336.6	7239.84	1.70399	0.586856
506	6888	106055	58.7278	17726.7	10877.9	1.62961	0.613644
507	9903	152476	66.2829	24005.8	13856.7	1.73244	0.577222
508	11568	178112	69.8069	24861.5	15369.3	1.61761	0.618196
509	10189	156880	66.9149	26855.8	14122.2	1.90168	0.525852
510	13939	214619	74.283	29452.7	17403.5	1.69235	0.590895
511	9434	145255	65.2195	20345.1	13415.6	1.51652	0.659404
512	2538	39077.6	42.1027	8038.66	5590.82	1.43783	0.695491
513	11079	170583	68.8091	21123.4	14933	1.41455	0.706941
514	2238	34458.5	40.3738	9365.14	5141.08	1.82163	0.548959
515	3802	58539.4	48.1744	11053.6	7319.63	1.51013	0.662196
516	15652	240994	77.2092	30417.2	18801.6	1.6178	0.618124
517	9446	145440	65.2472	21001.1	13427	1.5641	0.639347
518	3507	53997.3	46.8948	10120	6935.93	1.45907	0.685366
519	13056	201023	72.6802	26270.9	16660.5	1.57684	0.634181
520	8745	134647	63.5915	21080.3	12754.2	1.65281	0.605032
521	6532	100573	57.6981	16872.2	10499.7	1.60691	0.622312
522	24976	384555	90.2236	40423.5	25674.2	1.57448	0.635129
523	7304	112460	59.887	15841.3	11311.5	1.40045	0.714055
524	5842	89949.3	55.5904	16212.4	9746.65	1.66338	0.601184
525	13130	202163	72.8172	29473.1	16723.4	1.76239	0.567412
526	8668	133461	63.4043	23582.8	12679.3	1.85995	0.537648
527	14284	219931	74.8909	29925	17689.4	1.69169	0.591125
528	6535	100619	57.7069	17960	10503	1.71	0.584797
529	6687	102960	58.1509	16515.6	10665.2	1.54855	0.645765
530	7368	113445	60.0614	17419.6	11377.5	1.53106	0.653144
531	16509	254189	78.5934	31189.6	19481.8	1.60096	0.624623
532	9250	142422	64.7927	18993.5	13240.6	1.43449	0.697114
533	23014	354347	87.7964	41881.6	24311.4	1.72272	0.580477
534	22059	339642	86.5648	40582.6	23634.1	1.71712	0.58237
535	28594	440262	94.3853	43982.8	28097.3	1.56538	0.638824
536	14708	226459	75.6247	27544.9	18037.8	1.52707	0.654851
537	9588	147626	65.5725	19409.6	13561.2	1.43125	0.698688
538	5993	92274.2	56.0653	15190.7	9913.88	1.53227	0.652628
539	17498	269417	80.1325	31163	20252.3	1.53874	0.649881
540	7089	109149	59.2936	16760.4	11088.5	1.51152	0.661586
541	21867	336686	86.3129	41560.1	23496.7	1.76876	0.565367
542	24426	376087	89.5564	43951.5	25295.8	1.7375	0.57554
543	7542	116124	60.5306	23144.5	11555.9	2.00283	0.499294
544	9072	139682	64.3744	25071.3	13070.2	1.9182	0.521321
545	7236	111413	59.7006	19609.4	11241.2	1.74442	0.573256
546	3458	53242.8	46.6753	12219.7	6871.18	1.7784	0.562303
547	6211	95630.8	56.737	17227.5	10152.9	1.69681	0.589341
548	4896	75383.7	52.4115	15578.7	8663.8	1.79814	0.55613
549	5178	79725.7	53.399	15518.8	8993.37	1.72558	0.579515
550	2289	35243.7	40.6781	8574.3	5218.89	1.64294	0.608666
551	7302	112429	59.8816	17183.7	11309.5	1.51941	0.658152
552	7723	118911	61.011	21847	11740.1	1.86089	0.537377
553	5866	90318.8	55.6664	14433.5	9773.33	1.47683	0.677126
554	4648	71565.3	51.5111	14412.8	8368.71	1.72222	0.580646
555	6250	96231.2	56.8555	15516.2	10195.3	1.52189	0.657078
556	5421	83467.1	54.2216	15510.6	9272.58	1.67274	0.597821
557	3040	46806.9	44.7133	10487.1	6305.65	1.66313	0.601275
558	2981	45898.5	44.4222	9716.4	6223.8	1.56117	0.640546
559	2538	39077.6	42.1027	9237.52	5590.82	1.65227	0.605229
560	1041	16028.3	31.2821	5042.61	3086.37	1.63383	0.612059
561	3571	54982.7	47.1783	12004	7020.06	1.70995	0.584812
562	4896	75383.7	52.4115	13437.6	8663.8	1.551	0.644744
563	3877	59694.2	48.4891	12463.9	7415.58	1.68077	0.594964
564	1670	25713	36.62	6708.27	4229.53	1.58606	0.630495
565	1612	24820	36.191	7109.56	4131.02	1.72102	0.581052
566	6312	97185.9	57.0429	17209.6	10262.6	1.67692	0.596332
567	1650	25405	36.4732	6398.2	4195.69	1.52495	0.655761
568	23290	358596	88.1459	45553.7	24505.3	1.85893	0.537944
569	7844	120774	61.3279	17537.9	11862.4	1.47845	0.676386
570	20968	322844	85.1134	38862.5	22848.2	1.7009	0.587924
571	6534	100604	57.7039	15406.2	10501.9	1.46699	0.681666
572	2839	43712.1	43.7053	9042.66	6024.55	1.50097	0.666236
573	24699	380291	89.8888	40436.3	25484	1.58673	0.630226
574	19065	293544	82.4565	34843.5	21444	1.62486	0.615437
575	6932	106732	58.8526	17539	10924.1	1.60553	0.622848
576	10267	158081	67.0852	27851.5	14194.2	1.96218	0.509637
577	14035	216097	74.4532	28662.9	17483.3	1.63945	0.609961
578	6759	104068	58.3588	20797.2	10741.6	1.93614	0.516493
579	2446	37661.1	41.5877	9152.23	5454.88	1.67781	0.596016
580	5496	84621.9	54.4705	15446.1	9357.91	1.65059	0.605843
581	10971	168920	68.5848	23678.9	14835.8	1.59606	0.626543
582	5961	91781.5	55.9653	16577.6	9878.56	1.67814	0.595899
583	5091	78386.1	53.0982	15177.9	8892.35	1.70685	0.585873
584	7363	113368	60.0478	22487.3	11372.4	1.97736	0.505724
585	9474	145871	65.3116	28346.9	13453.5	2.10702	0.474604
586	8123	125070	62.0466	20204	12142	1.66397	0.600974
587	10547	162392	67.6896	26736	14451.1	1.85011	0.54051
588	4928	75876.4	52.5254	15129.8	8701.51	1.73876	0.575123
589	13486	207644	73.4695	25758.4	17024.3	1.51303	0.660923
590	5914	91057.9	55.8178	17036.2	9826.57	1.73369	0.576805
591	2073	31918	39.3561	7680.12	4885.18	1.57213	0.636081
592	7100	109319	59.3242	16590	11099.9	1.4946	0.669074
593	6413	98741	57.3455	16416	10371.8	1.58275	0.63181
594	9972	153539	66.4365	23685.4	13921	1.70142	0.587743
595	4212	64852.2	49.8473	14468.7	7836.82	1.84625	0.541639
596	7338	112983	59.9798	21205.4	11346.6	1.86887	0.535082
597	19057	293421	82.4449	33206.7	21438	1.54897	0.645592
598	4682	72088.8	51.6364	12722.6	8409.47	1.51289	0.660987
599	13747	211663	73.9404	27582.5	17243.3	1.59961	0.625154
600	5626	86623.5	54.8966	16387.5	9504.9	1.72411	0.580011
601	8571	131968	63.1669	20005.9	12584.5	1.58973	0.629038
602	2237	34443.1	40.3677	9790.96	5139.55	1.90502	0.524928
603	4870	74983.4	52.3185	14765.2	8633.1	1.7103	0.584693
604	3397	52303.6	46.3993	10598.2	6790.13	1.56082	0.640687
605	7894	121544	61.458	22120.8	11912.8	1.8569	0.538531
606	6458	99433.8	57.4793	16569.4	10420.3	1.59011	0.628889
607	4630	71288.1	51.4446	13718.5	8347.09	1.6435	0.608457
608	19403	298748	82.9409	38476.6	21696.7	1.77338	0.563894
609	9179	141329	64.6265	22289	13172.8	1.69205	0.591
610	14659	225705	75.5406	31674.2	17997.7	1.7599	0.568213
611	13926	214419	74.2599	30363	17392.6	1.74574	0.572824
612	9542	146918	65.4675	23178.2	13517.8	1.71464	0.583214
613	2894	44558.9	43.9858	10032.7	6102.11	1.64414	0.608221
614	8283	127533	62.4513	18303.7	12301	1.48798	0.67205
615	4776	73536.1	51.9797	15203.1	8521.65	1.78406	0.56052
616	6233	95969.5	56.8039	15461.6	10176.8	1.51929	0.6582
617	4215	64898.4	49.8592	13037.8	7840.54	1.66287	0.601369
618	2322	35751.8	40.8727	8744.94	5268.93	1.65972	0.602512
619	3225	49655.3	45.6025	10349.2	6558.95	1.57788	0.633762
620	9238	142237	64.7647	21522.1	13229.2	1.62686	0.61468
621	1682	25897.8	36.7075	6547.65	4249.77	1.54071	0.649052
622	3344	51487.6	46.1567	10832.3	6719.32	1.61212	0.620301
623	1215	18707.4	32.936	4971.41	3421.36	1.45305	0.688206
624	10637	163778	67.8816	27210.6	14533.2	1.87231	0.5341
625	8543	131537	63.0981	23343.4	12557.1	1.85899	0.537928
626	4050	62357.8	49.1999	11942.4	7634.57	1.56425	0.639284
627	9472	145840	65.307	24196	13451.6	1.79874	0.555946
628	5925	91227.2	55.8524	18260	9838.75	1.85593	0.538814
629	6649	102375	58.0405	16603.9	10624.7	1.56275	0.639896
630	5969	91904.7	55.9903	17635.3	9887.4	1.78361	0.560661
631	18334	282289	81.3888	32924.8	20892.3	1.57593	0.634546
632	10969	168890	68.5806	28958.1	14834	1.95214	0.512257
633	7957	122514	61.621	17784.5	11976.1	1.485	0.673399
634	5138	79109.8	53.2611	15396.5	8946.99	1.72086	0.581105
635	1250	19246.2	33.2493	5527.25	3486.75	1.58522	0.630829
636	3861	59447.8	48.4223	12930.8	7395.16	1.74855	0.571904
637	9732	149844	65.8992	21195.1	13696.7	1.54746	0.646219
638	3569	54951.9	47.1695	12758.2	7017.44	1.81807	0.550033
639	4224	65036.9	49.8946	11806.5	7851.7	1.50368	0.665034
640	13959	214927	74.3186	29690.2	17420.1	1.70436	0.586729
641	10236	157604	67.0177	23383.5	14165.6	1.65072	0.605795
642	6399	98525.4	57.3038	19250.4	10356.7	1.85874	0.538
643	4365	67207.9	50.4437	13779	8025.47	1.71691	0.582442
644	4856	74767.8	52.2683	15309.7	8616.55	1.77677	0.562818
645	4379	67423.5	50.4976	13004.3	8042.62	1.61692	0.61846
646	5401	83159.2	54.1548	15905.5	9249.76	1.71956	0.581543
647	5539	85284	54.6122	17474.8	9406.66	1.8577	0.538299
648	4821	74228.9	52.1425	12958.2	8575.1	1.51114	0.661752
649	2738	42157	43.1808	7630.32	5880.8	1.2975	0.770715
650	8109	124854	62.0109	21374.4	12128.1	1.76239	0.567413
651	22688	349327	87.3798	43486.6	24081.2	1.80583	0.553762
652	2716	41818.3	43.0648	9103.58	5849.26	1.55636	0.642523
653	4384	67500.4	50.5168	14911.4	8048.74	1.85264	0.53977
654	5676	87393.4	55.0588	14570.9	9561.13	1.52398	0.656178
655	6560	101004	57.7804	16386.4	10529.7	1.5562	0.64259
656	6876	105870	58.6937	16181.6	10865.2	1.4893	0.671456
657	6776	104330	58.4077	19975.4	10759.6	1.85652	0.538644
658	1964	30239.7	38.6539	6998.08	4712.4	1.48504	0.673384
659	7113	109519	59.3604	18072.5	11113.5	1.62618	0.614938
660	17871	275160	80.6979	36599.8	20539	1.78196	0.561179
661	3392	52226.6	46.3765	9838.49	6783.46	1.45036	0.689482
662	415	6389.76	23.023	5693.11	1671.78	3.40542	0.29365
663	9312	143377	64.9372	26614.7	13299.7	2.00115	0.499713
664	12762	196497	72.1305	27936.6	16409.4	1.70247	0.58738
665	7676	118187	60.8869	19028.2	11692.4	1.62739	0.614479
666	34044	524175	100.037	57120.7	31562.7	1.80975	0.552562
667	1159	17845.1	32.422	5884.85	3315.41	1.775	0.563379
668	7307	112506	59.8952	21419	11314.6	1.89303	0.528253
669	12687	195342	71.9889	25986.6	16345.1	1.58987	0.628982
670	12774	196681	72.1531	27088	16419.7	1.64972	0.606162
671	23292	358627	88.1485	37791.9	24506.7	1.5421	0.648465
672	11481	176773	69.6315	26291.5	15292.1	1.71928	0.581637
673	6632	102113	57.991	16799.3	10606.6	1.58385	0.631371
674	11073	170491	68.7967	25829.7	14927.6	1.73032	0.577927
675	6353	97817.1	57.1661	17577.9	10307	1.70543	0.586363
676	19423	299056	82.9694	37845.3	21711.6	1.74309	0.573693
677	11353	174802	69.3718	26243.8	15178.2	1.72904	0.578355
678	5169	79587.1	53.3681	14731.1	8982.94	1.63989	0.609795
679	11417	175788	69.5019	28379.6	15235.2	1.86276	0.536837
680	4875	75060.4	52.3364	15151	8639.01	1.75379	0.570194
681	9181	141360	64.6312	23785.8	13174.7	1.80541	0.55389
682	13392	206197	73.2984	26392.9	16945.1	1.55755	0.642034
683	6491	99941.9	57.5771	19306.8	10455.8	1.84653	0.541558
684	3155	48577.5	45.2702	10637.6	6463.69	1.64575	0.607627
685	5995	92305	56.0715	15888	9916.09	1.60225	0.624123
686	11386	175310	69.4389	27650.1	15207.6	1.81817	0.550003
687	6042	93028.7	56.2177	18570.1	9967.85	1.863	0.536769
688	11359	174895	69.384	27607.1	15183.6	1.81822	0.549989
689	1934	29777.8	38.456	6584.94	4664.29	1.41178	0.708327
690	5983	92120.3	56.0341	15018.9	9902.85	1.51663	0.659358
691	8421	129658	62.7963	23129.9	12437.2	1.85973	0.537712
692	2366	36429.3	41.1292	9308.75	5335.28	1.74475	0.573147
693	5464	84129.2	54.3646	17234.6	9321.55	1.8489	0.540862
694	6809	104838	58.5024	20538.2	10794.5	1.90265	0.525582
695	4574	70425.9	51.2363	12309.6	8279.65	1.48673	0.672619
696	6490	99926.5	57.5741	15237	10454.7	1.45744	0.686136
697	13643	210061	73.7535	30299.4	17156.2	1.76609	0.566223
698	9214	141868	64.7086	22369.9	13206.3	1.69389	0.590357
699	5617	86484.9	54.8673	16343.3	9494.76	1.72129	0.580959
700	19566	301258	83.1725	35373.2	21818	1.62128	0.616796
701	13939	214619	74.283	26456.2	17403.5	1.52017	0.657822
702	3892	59925.1	48.5516	10995.4	7434.69	1.47893	0.676165
703	7079	108995	59.2657	17244.5	11078	1.55664	0.642411
704	4757	73243.5	51.9107	13407.9	8499.04	1.57758	0.633881
705	17468	268955	80.0867	36945.1	20229.1	1.82634	0.547544
706	8457	130212	62.8856	19857.1	12472.6	1.59205	0.62812
707	4313	66407.3	50.2426	11115.5	7961.61	1.39613	0.716263
708	5551	85468.7	54.6516	16137.5	9420.24	1.71306	0.58375
709	5242	80711.1	53.6181	14681.9	9067.32	1.61921	0.617584
710	5693	87655.1	55.1137	15776.3	9580.21	1.64676	0.607254
711	2295	35336.1	40.7137	8218.99	5228.01	1.57211	0.636089
712	14801	227891	75.7838	27152.9	18113.8	1.49902	0.667103
713	8569	131937	63.162	18375	12582.5	1.46036	0.684762
714	4998	76954.2	52.7729	12978.8	8783.72	1.4776	0.676774
715	6373	98125.1	57.2261	15838.4	10328.7	1.53345	0.652126
716	4618	71103.3	51.4001	15291	8332.66	1.83507	0.544937
717	10639	163809	67.8859	24513.4	14535	1.68651	0.59294
718	7061	108718	59.2154	19773.7	11059.2	1.78798	0.55929
719	12299	189368	71.2474	26641.6	16010.1	1.66405	0.600945
720	21868	336702	86.3142	38088.6	23497.4	1.62097	0.616914
721	8336	128349	62.5843	19763.5	12353.4	1.59984	0.625061
722	7243	111520	59.7198	17437.4	11248.5	1.5502	0.645078
723	6198	95430.6	56.6974	17648.7	10138.7	1.74073	0.574472
724	4762	73320.5	51.9289	13141	8504.99	1.5451	0.647209
725	12202	187874	71.0596	24690.3	15925.8	1.55033	0.645023
726	9016	138819	64.2417	22565.9	13016.4	1.73365	0.576818
727	11611	178775	69.8933	23610	15407.3	1.53239	0.652577
728	22417	345155	87.0305	40018	23889.1	1.67516	0.596958
729	6558	100974	57.7745	18130.6	10527.6	1.7222	0.580654
730	6806	104792	58.4938	16355.6	10791.3	1.51562	0.659796
731	2462	37907.4	41.6782	9666.7	5478.64	1.76443	0.566754
732	11369	175048	69.4043	28202.5	15192.5	1.85635	0.538692
733	2242	34520.1	40.3978	10256.8	5147.2	1.9927	0.501832
734	7435	114477	60.2429	17649.6	11446.4	1.54194	0.648533
735	6763	104130	58.3703	20491.3	10745.8	1.9069	0.52441
736	4124	63497.2	49.4977	13690.4	7727.28	1.77169	0.564432
737	3062	47145.6	44.8209	12031.1	6336.04	1.89883	0.52664
738	4683	72104.2	51.6401	13558.1	8410.67	1.61201	0.620345
739	10484	161422	67.5546	25315.3	14393.5	1.75881	0.568568
740	1762	27129.5	37.2804	6406.5	4383.47	1.46151	0.684223
741	3490	53735.5	46.8189	10190.3	6913.5	1.47397	0.678442
742	6059	93290.4	56.2703	16258.6	9986.54	1.62805	0.61423
743	3814	58724.2	48.2251	13102	7335.02	1.78623	0.55984
744	5826	89702.9	55.5396	17757.1	9728.85	1.82521	0.547883
745	6160	94845.5	56.5813	20563.1	10097.2	2.03651	0.491036
746	2565	39493.3	42.2515	8305.83	5630.4	1.47518	0.677885
747	3816	58755	48.2335	11943.7	7337.59	1.62775	0.614347
748	7681	118264	60.9002	18202.6	11697.5	1.55611	0.642626
749	7183	110597	59.5545	16641.3	11186.3	1.48766	0.672197
750	6639	102221	58.0114	17065.7	10614.1	1.60784	0.621953
751	4165	64128.5	49.6612	11001.8	7778.41	1.4144	0.707015
752	3396	52288.2	46.3947	11436.3	6788.8	1.68459	0.593617
753	6750	103930	58.3329	16959.8	10732.1	1.58029	0.632793
754	3488	53704.7	46.8099	13500.1	6910.86	1.95346	0.511913
755	6383	98279.1	57.256	17692.5	10339.5	1.71116	0.584398
756	1647	25358.9	36.4511	6846.06	4190.61	1.63367	0.612119
757	10581	162916	67.7623	23168.4	14482.1	1.59979	0.625081
758	11046	170075	68.7407	25323.4	14903.4	1.69917	0.588521
759	1376	21186.3	34.3309	5831.54	3717.29	1.56876	0.637446
760	2818	43388.7	43.5973	8548.31	5994.8	1.42595	0.701285
761	2713	41772.1	43.0489	10029.9	5844.95	1.71599	0.582754
762	6313	97201.3	57.0459	16332.1	10263.7	1.59125	0.628438
763	8054	124007	61.8704	24961.8	12073.2	2.06754	0.483667
764	5682	87485.8	55.0782	12847.9	9567.87	1.34282	0.744702
765	4741	72997.2	51.8524	12638.5	8479.97	1.49039	0.670966
766	2359	36321.5	41.0886	9141.35	5324.76	1.71677	0.582491
767	19455	299549	83.0149	35345.6	21735.4	1.62617	0.614941
768	2516	38738.9	41.9807	9745.8	5558.46	1.75333	0.570344
769	2320	35721	40.861	8615.11	5265.9	1.63602	0.611241
770	8311	127964	62.5216	22282.4	12328.7	1.80736	0.553293
771	10094	155417	66.7063	24527.7	14034.3	1.7477	0.57218
772	2486	38276.9	41.8131	9557.87	5514.19	1.73332	0.576927
773	7595	116940	60.672	21465.5	11610	1.84887	0.54087
774	5074	78124.4	53.0391	13390	8872.54	1.50915	0.662625
775	6253	96277.4	56.8646	16482.9	10198.6	1.61619	0.618738
776	10587	163008	67.7751	24940.9	14487.6	1.72153	0.580877
777	3419	52642.3	46.4992	11537.3	6819.41	1.69183	0.591076
778	7753	119373	61.0899	19128.5	11770.5	1.62512	0.615339
779	9431	145209	65.2126	20232	13412.8	1.50841	0.662949
780	5113	78724.9	53.1746	14827.5	8917.95	1.66266	0.601446
781	9034	139096	64.2844	19037.3	13033.7	1.46062	0.684638
782	4251	65452.6	50.0007	14022	7885.12	1.77829	0.562339
783	3865	59509.4	48.4391	11995.7	7400.27	1.62098	0.616909
784	3550	54659.3	47.0857	11509.1	6992.51	1.64592	0.607563
785	7238	111443	59.7061	17879.8	11243.3	1.59026	0.628826
786	3453	53165.8	46.6528	12050.1	6864.55	1.75541	0.569667
787	10534	162192	67.6618	24437	14439.2	1.69241	0.590875
788	4405	67823.8	50.5974	12455	8074.43	1.54252	0.648289
789	7811	120266	61.2418	18437.3	11829.1	1.55864	0.641587
790	11702	180176	70.0754	28107.8	15487.7	1.81484	0.551011
791	2013	30994.2	38.9727	8823.79	4790.46	1.84195	0.542902
792	4495	69209.5	50.9396	14694.2	8184.04	1.79547	0.556956
793	7317	112660	59.9225	19166.9	11325	1.69245	0.59086
794	4379	67423.5	50.4976	13227.8	8042.62	1.64471	0.60801
795	15225	234419	76.5006	30006.9	18458.1	1.62568	0.615127
796	3740	57584.8	47.9111	11957.3	7239.84	1.6516	0.605472
797	6769	104222	58.3876	17343.2	10752.2	1.613	0.619965
798	7998	123145	61.7267	18723.3	12017.2	1.55805	0.641828
799	10255	157896	67.0591	22055.6	14183.1	1.55506	0.64306
800	2022	31132.7	39.0307	8515.32	4804.72	1.77228	0.564245
801	3098	47699.9	44.9959	10422.5	6385.6	1.63219	0.612672
802	4530	69748.4	51.0715	14657.6	8226.46	1.78176	0.561242
803	2163	33303.7	39.9176	9122.43	5025.57	1.8152	0.550903
804	13550	208629	73.5855	33486.7	17078.1	1.9608	0.509997
805	5690	87608.9	55.104	13846.2	9576.85	1.4458	0.69166
806	7811	120266	61.2418	18410.5	11829.1	1.55637	0.642519
807	6417	98802.5	57.3575	15880.8	10376.1	1.53051	0.653378
808	17569	270510	80.2407	33439.6	20307	1.6467	0.607275
809	4831	74382.9	52.1785	11963.2	8586.95	1.39318	0.71778
810	11187	172246	69.032	23483.7	15029.9	1.56246	0.640015
811	7500	115478	60.418	17234.4	11513	1.49695	0.668025
812	15251	234820	76.5441	36190.3	18479.1	1.95845	0.510608
813	5502	84714.3	54.4903	17541.7	9364.72	1.87317	0.533854
814	8541	131506	63.0931	21831.9	12555.1	1.73889	0.575081
815	7476	115108	60.3535	17579	11488.4	1.53015	0.653532
816	24655	379613	89.8354	38485.4	25453.7	1.51198	0.661386
817	6255	96308.2	56.8707	15341.1	10200.8	1.50392	0.66493
818	15294	235482	76.616	28658	18513.8	1.54793	0.646025
819	7823	120451	61.2732	21158.1	11841.2	1.78681	0.559655
820	1252	19277	33.267	5687.33	3490.47	1.62939	0.613727
821	8862	136448	63.8738	25654.4	12867.7	1.9937	0.50158
822	2350	36182.9	41.0363	8927.69	5311.2	1.68092	0.594914
823	5746	88471.2	55.2842	18178.3	9639.58	1.8858	0.530278
824	10138	156095	66.8031	24291.7	14075	1.72588	0.579416
825	13644	210077	73.7553	30393.5	17157	1.77149	0.564496
826	6005	92459	56.1027	16737.9	9927.11	1.68608	0.593092
827	7937	122206	61.5694	20915.7	11956	1.74939	0.571628
828	8632	132907	63.3164	23018.7	12644.1	1.8205	0.549299
829	11616	178852	69.9034	26101.1	15411.8	1.69358	0.590464
830	1767	27206.5	37.3157	6390.11	4391.76	1.45502	0.687275
831	5946	91550.6	55.9183	16247.3	9861.98	1.64747	0.606991
832	8835	136032	63.8089	23389.6	12841.6	1.82139	0.54903
833	8240	126871	62.3431	22120.1	12258.4	1.80449	0.554172
834	17516	269694	80.16	37522.7	20266.1	1.8515	0.540103
835	11406	175618	69.4795	30868.3	15225.4	2.02741	0.493239
836	5402	83174.6	54.1582	14911.7	9250.9	1.61192	0.620379
837	17171	264382	79.6302	33064.7	19999.1	1.65331	0.604848
838	10372	159698	67.3132	27980.1	14290.8	1.95791	0.510748
839	1388	21371	34.4304	5523.3	3738.87	1.47726	0.676927
840	9087	139913	64.4099	24046.7	13084.6	1.83778	0.544135
841	6577	101266	57.8303	18633.9	10547.9	1.7666	0.56606
842	2649	40786.7	42.7077	8337.03	5752.66	1.44925	0.690014
843	16498	254020	78.5759	31073.6	19473.1	1.59572	0.626678
844	11966	184241	70.5985	24363.6	15719.8	1.54987	0.645217
845	9515	146502	65.4057	23575.1	13492.3	1.7473	0.572312
846	10896	167766	68.4282	33374.8	17367.6	1.92167	0.520381
847	5003	77031.2	52.7905	13914.5	8789.58	1.58307	0.631684
848	6495	100004	57.5889	16737.9	10460.1	1.60018	0.624931
849	1130	17398.6	32.1493	4624.37	3259.87	1.41858	0.704932
850	11493	176958	69.6557	25897.4	15302.8	1.69233	0.5909
851	10723	165102	68.0641	25946.3	14611.4	1.77576	0.563141
852	3495	53812.5	46.8412	12919.6	6920.1	1.86697	0.535627
853	14845	228568	75.8588	31562.6	18149.6	1.73902	0.575035
854	8255	127102	62.3809	22134.4	12273.2	1.80347	0.554486
855	11025	169752	68.6971	27295.6	14884.5	1.83383	0.545307
856	3111	47900.1	45.0588	9814.42	6403.45	1.53268	0.652454
857	13943	214680	74.2902	29580.8	17406.8	1.69939	0.588448
858	7808	120220	61.234	20820.7	11826.1	1.76057	0.567997
859	11617	178867	69.9054	28582.9	15412.6	1.85451	0.539226
860	3550	54659.3	47.0857	10362.8	6992.51	1.48198	0.674774
861	6878	105901	58.6993	16726.5	10867.3	1.53915	0.649708
862	13227	203656	72.9961	29598.7	16805.6	1.76124	0.567783
863	771	11871.1	28.3029	4750.16	2526.49	1.88014	0.531875
864	12503	192509	71.6392	34664.4	16186.7	2.14154	0.466953
865	16471	253604	78.5331	30681.7	19451.9	1.57732	0.633988
866	8784	135247	63.6859	22477.1	12792.1	1.7571	0.569119
867	10032	154463	66.5695	21597.2	13976.7	1.54522	0.647156
868	3548	54628.6	47.0768	11290.7	6989.89	1.61529	0.619084
869	10996	169305	68.6369	23711.9	14858.4	1.59586	0.626619
870	4736	72920.2	51.8342	16046.7	8474.01	1.89363	0.528086
871	1620	24943.1	36.2508	6931.82	4144.68	1.67246	0.597921
872	5444	83821.3	54.2982	15025.7	9298.79	1.61588	0.618858
873	12416	191169	71.4726	26623.3	16111.5	1.65244	0.605164
874	10482	161391	67.5503	24052.8	14391.6	1.6713	0.598337
875	14373	221301	75.0461	28429.4	17762.8	1.6005	0.624806
876	9554	147103	65.4949	21414	13529.2	1.5828	0.63179
877	7859	121005	61.367	21051.9	11877.5	1.77242	0.564201
878	14302	220208	74.9224	27927.8	17704.3	1.57746	0.63393
[truncated: 1,926 more rows]

## Sheet: F-1768
Label	Size (Voxel)	Volume(µm^3)	e.d.(µm)	Surface Area (µm^2)	Spherical Area (µm^2)	sem	sphericity					Statistical: sem	Statistical: sphericity
[truncated: 2,473 more rows]

[truncated: 14 more sheets: 8067-L, 8067-R, 8066-R, 8066-L, 8034-L, 8036-L, 8035-L, 8034-R, PD14, PD21 (with 8067-L), PD21, PD56, hist sem, hist sph]
